# Supplementary material for: Management of triplet excitons transition: fine regulation of Förster and dexter energy transfer simultaneously
Source: Light Sci Appl. 2024 Jan 30;13:35. doi: 10.1038/s41377-023-01366-1 (PMC10828450; doi:10.1038/s41377-023-01366-1)
Supplement: Supplementary file 2 — crystal data [file 41377_2023_1366_MOESM2_ESM.cif]

data_new-wjq
_audit_creation_date               2022-10-19
_audit_creation_method
;
Olex2 1.5
(compiled 2022.04.07 svn.rca3783a0 for OlexSys, GUI svn.r6498)
;
_shelx_SHELXL_version_number       '2018/3'
_audit_contact_author_address      ?
_audit_contact_author_email        ?
_audit_contact_author_name         ''
_audit_contact_author_phone        ?
_publ_contact_author_id_orcid      ?
_publ_section_references
;
Dolomanov, O.V., Bourhis, L.J., Gildea, R.J, Howard, J.A.K. & Puschmann, H.
 (2009), J. Appl. Cryst. 42, 339-341.

Sheldrick, G.M. (2015). Acta Cryst. A71, 3-8.

Sheldrick, G.M. (2015). Acta Cryst. C71, 3-8.
;
_chemical_name_common              ?
_chemical_name_systematic          ?
_chemical_formula_moiety           'C11 H9 Br2 N O2'
_chemical_formula_sum              'C11 H9 Br2 N O2'
_chemical_formula_weight           347.01
_chemical_melting_point            ?
_chemical_oxdiff_formula           'C H O N Br'
loop_
  _atom_type_symbol
  _atom_type_description
  _atom_type_scat_dispersion_real
  _atom_type_scat_dispersion_imag
  _atom_type_scat_source
 'C' 'C' 0.0181 0.0091 'International Tables Vol C Tables 4.2.6.8 and 6.1.1.4'
 'H' 'H' 0.0000 0.0000 'International Tables Vol C Tables 4.2.6.8 and 6.1.1.4'
 'Br' 'Br' -0.6763 1.2805
 'International Tables Vol C Tables 4.2.6.8 and 6.1.1.4'
 'N' 'N' 0.0311 0.0180 'International Tables Vol C Tables 4.2.6.8 and 6.1.1.4'
 'O' 'O' 0.0492 0.0322 'International Tables Vol C Tables 4.2.6.8 and 6.1.1.4'

_shelx_space_group_comment
;
The symmetry employed for this shelxl refinement is uniquely defined
by the following loop, which should always be used as a source of
symmetry information in preference to the above space-group names.
They are only intended as comments.
;
_space_group_crystal_system        'triclinic'
_space_group_IT_number             2
_space_group_name_H-M_alt          'P -1'
_space_group_name_Hall             '-P 1'
loop_
  _space_group_symop_operation_xyz
 'x, y, z'
 '-x, -y, -z'

_cell_length_a                     5.6358(2)
_cell_length_b                     8.6630(3)
_cell_length_c                     12.5502(5)
_cell_angle_alpha                  97.843(3)
_cell_angle_beta                   102.853(3)
_cell_angle_gamma                  93.616(3)
_cell_volume                       589.02(4)
_cell_formula_units_Z              2
_cell_measurement_reflns_used      5377
_cell_measurement_temperature      298
_cell_measurement_theta_max        73.0470
_cell_measurement_theta_min        5.8520
_shelx_estimated_absorpt_T_max     ?
_shelx_estimated_absorpt_T_min     ?
_exptl_absorpt_coefficient_mu      8.616
_exptl_absorpt_correction_T_max    1.00000
_exptl_absorpt_correction_T_min    0.17505
_exptl_absorpt_correction_type     multi-scan
_exptl_absorpt_process_details
;
CrysAlisPro 1.171.39.46e (Rigaku Oxford Diffraction, 2018)
Empirical absorption correction using spherical harmonics,
 implemented in SCALE3 ABSPACK scaling algorithm.
;
_exptl_absorpt_special_details     ?
_exptl_crystal_colour              'clear light colourless'
_exptl_crystal_colour_lustre       clear
_exptl_crystal_colour_modifier     light
_exptl_crystal_colour_primary      colourless
_exptl_crystal_density_diffrn      1.957
_exptl_crystal_density_meas        ?
_exptl_crystal_density_method      ?
_exptl_crystal_description         block
_exptl_crystal_F_000               336
_exptl_crystal_size_max            ?
_exptl_crystal_size_mid            ?
_exptl_crystal_size_min            ?
_exptl_transmission_factor_max     ?
_exptl_transmission_factor_min     ?
_diffrn_reflns_av_R_equivalents    0.0309
_diffrn_reflns_av_unetI/netI       0.0187
_diffrn_reflns_Laue_measured_fraction_full  1.000
_diffrn_reflns_Laue_measured_fraction_max  1.000
_diffrn_reflns_limit_h_max         6
_diffrn_reflns_limit_h_min         -6
_diffrn_reflns_limit_k_max         10
_diffrn_reflns_limit_k_min         -10
_diffrn_reflns_limit_l_max         14
_diffrn_reflns_limit_l_min         -14
_diffrn_reflns_number              7722
_diffrn_reflns_point_group_measured_fraction_full  1.000
_diffrn_reflns_point_group_measured_fraction_max  1.000
_diffrn_reflns_theta_full          67.051
_diffrn_reflns_theta_max           67.051
_diffrn_reflns_theta_min           3.656
_diffrn_ambient_temperature        298
_diffrn_detector                   'CCD plate'
_diffrn_detector_area_resol_mean   5.1975
_diffrn_detector_type              AtlasS2
_diffrn_measured_fraction_theta_full  1.000
_diffrn_measured_fraction_theta_max  1.000
_diffrn_measurement_details
;
List of Runs (angles in degrees, time in seconds):

  # Type    Start    End  Width  t~exp~   \w     \q     \k     \f   Frames
--------------------------------------------------------------------------
  1  \w    -52.00 -13.00   1.00    2.00    --  -40.87 -57.00   0.00   39
  2  \w   -112.00 -54.00   1.00    2.00    --  -40.87 -57.00 150.00   58
  3  \w   -107.00 -80.00   1.00    2.00    --  -40.87 -57.00   0.00   27
  4  \w    -48.00 -14.00   1.00    2.00    --  -40.87 -57.00 150.00   34
  5  \w    -62.00  33.00   1.00    2.00    --  -40.87  37.00 -60.00   95
  6  \w     78.00 117.00   1.00    2.00    --   40.87  77.00-180.00   39
  7  \w     29.00  77.00   1.00    2.00    --   40.87-125.00-180.00   48
  8  \w      8.00  35.00   1.00    2.00    --   40.87  77.00-180.00   27
  9  \w     23.00  94.00   1.00    2.00    --   40.87-125.00  60.00   71
 10  \w     11.00  36.00   1.00    2.00    --   46.00  84.00-173.06   25
 11  \w     16.00  41.00   1.00    2.00    --   50.00  82.00   6.85   25
 12  \w     18.00  45.00   1.00    2.00    --   50.00  80.00  79.72   27
 13  \w     17.00  42.00   1.00    2.00    --   50.00  80.00-106.37   25
 14  \w     16.00  41.00   1.00    2.00    --   50.00  82.00 134.77   25
 15  \w     76.00 129.00   1.00    2.00    --   58.00  76.00 -69.67   53
 16  \w     27.00  52.00   1.00    2.00    --   58.00  76.00 -69.67   25
 17  \w     28.00  73.00   1.00    2.00    --   58.00  76.00 162.22   45
 18  \w     31.00  70.00   1.00    2.00    --   62.00  77.00  21.63   39
 19  \w     30.00 137.00   1.00    2.00    --   62.00  76.00-132.49  107
 20  \w    113.00 141.00   1.00    2.00    --   66.00  76.00 -44.07   28
 21  \w     34.00  77.00   1.00    2.00    --   66.00  76.00 -44.07   43
 22  \w     55.00  93.00   1.00    2.00    --   86.00  70.00  74.14   38
 23  \w     66.00 113.00   1.00    2.00    --  105.32-125.00 -30.00   47
 24  \w     76.00 141.00   1.00    2.00    --  105.32  61.00  30.00   65
 25  \w     24.00  81.00   1.00    2.00    --  105.32 -94.00 120.00   57
 26  \w     77.00 154.00   1.00    2.00    --  105.32  61.00   0.00   77
 27  \w     74.00 176.00   1.00    2.00    --  105.32  77.00  90.00  102
 28  \w    113.00 177.00   1.00    2.00    --  105.32  77.00 120.00   64
 29  \w     80.00 110.00   1.00    2.00    --  105.32  61.00 150.00   30
 30  \w    139.00 176.00   1.00    2.00    --  105.32 125.00  60.00   37
 31  \w     78.00 111.00   1.00    2.00    --  105.32  61.00 -90.00   33
 32  \w     76.00 103.00   1.00    2.00    --  105.32  61.00-150.00   27
 33  \w     74.00 101.00   1.00    2.00    --  105.32  77.00 -30.00   27
 34  \w     73.00 106.00   1.00    2.00    --  105.32  77.00-120.00   33
 35  \w     77.00 153.00   1.00    2.00    --  105.32  61.00-120.00   76
 36  \w     73.00 102.00   1.00    2.00    --  105.32  77.00-150.00   29
 37  \w     38.00 116.00   1.00    2.00    --  105.32-125.00  60.00   78
 38  \w     92.00 119.00   1.00    2.00    --  105.32 -45.00  90.00   27
 39  \w     76.00 176.00   1.00    2.00    --  105.32  61.00-180.00  100
 40  \w     74.00 177.00   1.00    2.00    --  105.32  77.00 -60.00  103
 41  \w     75.00 162.00   1.00    2.00    --  105.32  77.00 -90.00   87
 42  \w     60.00 116.00   1.00    2.00    --  105.32-125.00-150.00   56
 43  \w     74.00 170.00   1.00    2.00    --  105.32  77.00  60.00   96
 44  \w     73.00 100.00   1.00    2.00    --  105.32  77.00 120.00   27
 45  \w     96.00 160.00   1.00    2.00    --  105.32 125.00-180.00   64
 46  \w    111.00 161.00   1.00    2.00    --  105.32 125.00   0.00   50
;
_diffrn_measurement_device         'four-circle diffractometer'
_diffrn_measurement_device_type    'SuperNova, Dual, Cu at home/near, AtlasS2'
_diffrn_measurement_method         '\w scans'
_diffrn_orient_matrix_type        
 'CrysAlisPro convention (1999,Acta A55,543-557)'
_diffrn_orient_matrix_UB_11        -0.1432279000
_diffrn_orient_matrix_UB_12        0.0486928000
_diffrn_orient_matrix_UB_13        -0.1078201000
_diffrn_orient_matrix_UB_21        -0.0845306000
_diffrn_orient_matrix_UB_22        0.1390791000
_diffrn_orient_matrix_UB_23        0.0676875000
_diffrn_orient_matrix_UB_31        0.2273663000
_diffrn_orient_matrix_UB_32        0.1039952000
_diffrn_orient_matrix_UB_33        -0.0058556000
_diffrn_radiation_monochromator    mirror
_diffrn_radiation_probe            x-ray
_diffrn_radiation_type             'Cu K\a'
_diffrn_radiation_wavelength       1.54184
_diffrn_source                     'micro-focus sealed X-ray tube'
_diffrn_source_type                'SuperNova (Cu) X-ray Source'
_diffrn_special_details            ?
_reflns_Friedel_coverage           0.000
_reflns_Friedel_fraction_full      .
_reflns_Friedel_fraction_max       .
_reflns_number_gt                  1976
_reflns_number_total               2100
_reflns_special_details
;
 Reflections were merged by SHELXL according to the crystal
 class for the calculation of statistics and refinement.
 
 _reflns_Friedel_fraction is defined as the number of unique
 Friedel pairs measured divided by the number that would be
 possible theoretically, ignoring centric projections and
 systematic absences.
;
_reflns_threshold_expression       'I > 2\s(I)'
_computing_cell_refinement         'CrysAlisPro 1.171.39.46e (Rigaku OD, 2018)'
_computing_data_collection         'CrysAlisPro 1.171.39.46e (Rigaku OD, 2018)'
_computing_data_reduction          'CrysAlisPro 1.171.39.46e (Rigaku OD, 2018)'
_computing_molecular_graphics      'Olex2 1.5 (Dolomanov et al., 2009)'
_computing_publication_material    'Olex2 1.5 (Dolomanov et al., 2009)'
_computing_structure_refinement    'SHELXL 2018/3 (Sheldrick, 2015)'
_computing_structure_solution      'SHELXT 2018/2 (Sheldrick, 2018)'
_refine_diff_density_max           0.703
_refine_diff_density_min           -0.481
_refine_diff_density_rms           0.081
_refine_ls_extinction_coef         0.0043(5)
_refine_ls_extinction_expression  
 'Fc^*^=kFc[1+0.001xFc^2^\l^3^/sin(2\q)]^-1/4^'
_refine_ls_extinction_method       'SHELXL-2018/3 (Sheldrick 2018)'
_refine_ls_goodness_of_fit_ref     1.057
_refine_ls_hydrogen_treatment      constr
_refine_ls_matrix_type             full
_refine_ls_number_parameters       146
_refine_ls_number_reflns           2100
_refine_ls_number_restraints       0
_refine_ls_R_factor_all            0.0393
_refine_ls_R_factor_gt             0.0379
_refine_ls_restrained_S_all        1.057
_refine_ls_shift/su_max            0.001
_refine_ls_shift/su_mean           0.000
_refine_ls_structure_factor_coef   Fsqd
_refine_ls_weighting_details      
 'w=1/[\s^2^(Fo^2^)+(0.0479P)^2^+0.7433P] where P=(Fo^2^+2Fc^2^)/3'
_refine_ls_weighting_scheme        calc
_refine_ls_wR_factor_gt            0.0958
_refine_ls_wR_factor_ref           0.0970
_refine_special_details            ?
_olex2_refinement_description
;
1. Fixed Uiso
 At 1.2 times of:
  All C(H) groups, All C(H,H) groups
2.a Secondary CH2 refined with riding coordinates:
 C00C(H00B,H00C), C00E(H00E,H00F), C00G(H00H,H00I)
2.b Aromatic/amide H refined with riding coordinates:
 C00A(H00A), C00D(H00D), C00F(H00G)
;
_atom_sites_solution_hydrogens     geom
_atom_sites_solution_primary       dual
_atom_sites_solution_secondary     ?
loop_
  _atom_site_label
  _atom_site_type_symbol
  _atom_site_fract_x
  _atom_site_fract_y
  _atom_site_fract_z
  _atom_site_U_iso_or_equiv
  _atom_site_adp_type
  _atom_site_occupancy
  _atom_site_site_symmetry_order
  _atom_site_calc_flag
  _atom_site_refinement_flags_posn
  _atom_site_refinement_flags_adp
  _atom_site_refinement_flags_occupancy
  _atom_site_disorder_assembly
  _atom_site_disorder_group
 Br01 Br 0.67824(8) 0.13866(6) 0.18152(3) 0.0651(2) Uani 1 1 d . . . . .
 Br02 Br 1.06723(9) 0.22096(6) 0.98128(4) 0.0697(2) Uani 1 1 d . . . . .
 O003 O 0.1671(5) 0.1974(3) 0.6453(2) 0.0527(6) Uani 1 1 d . . . . .
 O004 O 0.8548(5) 0.4925(3) 0.6313(2) 0.0528(6) Uani 1 1 d . . . . .
 N005 N 0.5172(5) 0.3614(3) 0.6651(2) 0.0405(6) Uani 1 1 d . . . . .
 C006 C 0.3821(5) 0.2018(3) 0.4975(3) 0.0371(7) Uani 1 1 d . . . . .
 C007 C 0.5939(5) 0.2894(3) 0.4938(3) 0.0361(7) Uani 1 1 d . . . . .
 C008 C 0.6816(6) 0.3951(4) 0.6014(3) 0.0393(7) Uani 1 1 d . . . . .
 C009 C 0.3311(6) 0.2463(4) 0.6079(3) 0.0387(7) Uani 1 1 d . . . . .
 C00A C 0.6891(6) 0.2740(4) 0.4010(3) 0.0410(7) Uani 1 1 d . . . . .
 H00A H 0.831685 0.332188 0.398607 0.049 Uiso 1 1 calc R U . . .
 C00B C 0.5598(6) 0.1668(4) 0.3118(3) 0.0441(7) Uani 1 1 d . . . . .
 C00C C 0.6467(7) 0.3515(4) 0.8657(3) 0.0473(8) Uani 1 1 d . . . . .
 H00B H 0.630046 0.402956 0.936931 0.057 Uiso 1 1 calc R U . . .
 H00C H 0.562914 0.246995 0.852255 0.057 Uiso 1 1 calc R U . . .
 C00D C 0.2555(6) 0.0951(4) 0.4077(3) 0.0440(8) Uani 1 1 d . . . . .
 H00D H 0.113989 0.035996 0.410501 0.053 Uiso 1 1 calc R U . . .
 C00E C 0.9139(7) 0.3404(4) 0.8685(3) 0.0482(8) Uani 1 1 d . . . . .
 H00E H 0.997815 0.445040 0.883147 0.058 Uiso 1 1 calc R U . . .
 H00F H 0.930326 0.290904 0.796763 0.058 Uiso 1 1 calc R U . . .
 C00F C 0.3463(6) 0.0794(4) 0.3139(3) 0.0486(8) Uani 1 1 d . . . . .
 H00G H 0.263922 0.009823 0.251601 0.058 Uiso 1 1 calc R U . . .
 C00G C 0.5289(6) 0.4421(4) 0.7764(3) 0.0455(8) Uani 1 1 d . . . . .
 H00H H 0.364488 0.459518 0.783685 0.055 Uiso 1 1 calc R U . . .
 H00I H 0.621042 0.543640 0.786808 0.055 Uiso 1 1 calc R U . . .

loop_
  _atom_site_aniso_label
  _atom_site_aniso_U_11
  _atom_site_aniso_U_22
  _atom_site_aniso_U_33
  _atom_site_aniso_U_23
  _atom_site_aniso_U_13
  _atom_site_aniso_U_12
 Br01 0.0674(3) 0.0848(4) 0.0444(3) 0.0033(2) 0.0163(2) 0.0197(2)
 Br02 0.0843(4) 0.0773(4) 0.0501(3) 0.0143(2) 0.0137(2) 0.0244(3)
 O003 0.0449(14) 0.0528(14) 0.0627(16) 0.0069(12) 0.0222(12) -0.0083(11)
 O004 0.0481(14) 0.0494(14) 0.0554(14) 0.0021(11) 0.0105(11) -0.0180(11)
 N005 0.0402(14) 0.0375(13) 0.0413(14) 0.0020(11) 0.0090(11) -0.0032(11)
 C006 0.0323(15) 0.0334(15) 0.0448(17) 0.0089(13) 0.0051(13) 0.0035(12)
 C007 0.0323(15) 0.0344(15) 0.0406(16) 0.0095(12) 0.0049(12) 0.0015(12)
 C008 0.0375(16) 0.0357(15) 0.0444(17) 0.0096(13) 0.0077(13) 0.0001(13)
 C009 0.0348(16) 0.0333(15) 0.0475(18) 0.0082(13) 0.0077(14) 0.0011(12)
 C00A 0.0344(16) 0.0433(17) 0.0468(18) 0.0121(14) 0.0097(14) 0.0017(13)
 C00B 0.0421(18) 0.0485(18) 0.0416(17) 0.0067(14) 0.0069(14) 0.0134(14)
 C00C 0.053(2) 0.0489(19) 0.0409(18) -0.0006(14) 0.0196(15) -0.0016(15)
 C00D 0.0337(16) 0.0385(16) 0.055(2) 0.0034(14) 0.0037(14) -0.0030(13)
 C00E 0.057(2) 0.0510(19) 0.0367(17) 0.0042(14) 0.0150(15) 0.0006(16)
 C00F 0.0452(19) 0.0447(18) 0.0476(19) -0.0013(15) -0.0018(15) 0.0048(15)
 C00G 0.0448(18) 0.0405(17) 0.0495(19) -0.0045(14) 0.0155(15) 0.0004(14)

_geom_special_details
;
 All esds (except the esd in the dihedral angle between two l.s. planes)
 are estimated using the full covariance matrix.  The cell esds are taken
 into account individually in the estimation of esds in distances, angles
 and torsion angles; correlations between esds in cell parameters are only
 used when they are defined by crystal symmetry.  An approximate (isotropic)
 treatment of cell esds is used for estimating esds involving l.s. planes.
;
loop_
  _geom_bond_atom_site_label_1
  _geom_bond_atom_site_label_2
  _geom_bond_distance
  _geom_bond_site_symmetry_2
  _geom_bond_publ_flag
 Br01 C00B 1.891(3) . ?
 Br02 C00E 1.946(4) . ?
 O003 C009 1.205(4) . ?
 O004 C008 1.205(4) . ?
 N005 C008 1.393(4) . ?
 N005 C009 1.395(4) . ?
 N005 C00G 1.460(4) . ?
 C006 C007 1.386(4) . ?
 C006 C009 1.482(5) . ?
 C006 C00D 1.381(5) . ?
 C007 C008 1.489(5) . ?
 C007 C00A 1.380(5) . ?
 C00A H00A 0.9300 . ?
 C00A C00B 1.384(5) . ?
 C00B C00F 1.388(5) . ?
 C00C H00B 0.9700 . ?
 C00C H00C 0.9700 . ?
 C00C C00E 1.507(5) . ?
 C00C C00G 1.513(5) . ?
 C00D H00D 0.9300 . ?
 C00D C00F 1.379(5) . ?
 C00E H00E 0.9700 . ?
 C00E H00F 0.9700 . ?
 C00F H00G 0.9300 . ?
 C00G H00H 0.9700 . ?
 C00G H00I 0.9700 . ?

loop_
  _geom_angle_atom_site_label_1
  _geom_angle_atom_site_label_2
  _geom_angle_atom_site_label_3
  _geom_angle
  _geom_angle_site_symmetry_1
  _geom_angle_site_symmetry_3
  _geom_angle_publ_flag
 C008 N005 C009 112.1(3) . . ?
 C008 N005 C00G 124.4(3) . . ?
 C009 N005 C00G 123.4(3) . . ?
 C007 C006 C009 108.3(3) . . ?
 C00D C006 C007 121.2(3) . . ?
 C00D C006 C009 130.5(3) . . ?
 C006 C007 C008 108.1(3) . . ?
 C00A C007 C006 122.0(3) . . ?
 C00A C007 C008 129.9(3) . . ?
 O004 C008 N005 124.7(3) . . ?
 O004 C008 C007 129.6(3) . . ?
 N005 C008 C007 105.7(3) . . ?
 O003 C009 N005 124.5(3) . . ?
 O003 C009 C006 129.6(3) . . ?
 N005 C009 C006 105.9(3) . . ?
 C007 C00A H00A 122.0 . . ?
 C007 C00A C00B 116.0(3) . . ?
 C00B C00A H00A 122.0 . . ?
 C00A C00B Br01 118.7(3) . . ?
 C00A C00B C00F 122.7(3) . . ?
 C00F C00B Br01 118.6(3) . . ?
 H00B C00C H00C 108.0 . . ?
 C00E C00C H00B 109.3 . . ?
 C00E C00C H00C 109.3 . . ?
 C00E C00C C00G 111.4(3) . . ?
 C00G C00C H00B 109.3 . . ?
 C00G C00C H00C 109.3 . . ?
 C006 C00D H00D 121.2 . . ?
 C00F C00D C006 117.6(3) . . ?
 C00F C00D H00D 121.2 . . ?
 Br02 C00E H00E 109.2 . . ?
 Br02 C00E H00F 109.2 . . ?
 C00C C00E Br02 112.0(2) . . ?
 C00C C00E H00E 109.2 . . ?
 C00C C00E H00F 109.2 . . ?
 H00E C00E H00F 107.9 . . ?
 C00B C00F H00G 119.8 . . ?
 C00D C00F C00B 120.4(3) . . ?
 C00D C00F H00G 119.8 . . ?
 N005 C00G C00C 112.8(3) . . ?
 N005 C00G H00H 109.0 . . ?
 N005 C00G H00I 109.0 . . ?
 C00C C00G H00H 109.0 . . ?
 C00C C00G H00I 109.0 . . ?
 H00H C00G H00I 107.8 . . ?

loop_
  _geom_torsion_atom_site_label_1
  _geom_torsion_atom_site_label_2
  _geom_torsion_atom_site_label_3
  _geom_torsion_atom_site_label_4
  _geom_torsion
  _geom_torsion_site_symmetry_1
  _geom_torsion_site_symmetry_2
  _geom_torsion_site_symmetry_3
  _geom_torsion_site_symmetry_4
  _geom_torsion_publ_flag
 Br01 C00B C00F C00D 179.2(3) . . . . ?
 C006 C007 C008 O004 -177.9(3) . . . . ?
 C006 C007 C008 N005 1.3(3) . . . . ?
 C006 C007 C00A C00B 0.4(5) . . . . ?
 C006 C00D C00F C00B 1.0(5) . . . . ?
 C007 C006 C009 O003 -179.3(3) . . . . ?
 C007 C006 C009 N005 0.6(3) . . . . ?
 C007 C006 C00D C00F -0.4(5) . . . . ?
 C007 C00A C00B Br01 -180.0(2) . . . . ?
 C007 C00A C00B C00F 0.2(5) . . . . ?
 C008 N005 C009 O003 -179.9(3) . . . . ?
 C008 N005 C009 C006 0.2(3) . . . . ?
 C008 N005 C00G C00C -99.3(4) . . . . ?
 C008 C007 C00A C00B -178.3(3) . . . . ?
 C009 N005 C008 O004 178.4(3) . . . . ?
 C009 N005 C008 C007 -0.9(3) . . . . ?
 C009 N005 C00G C00C 84.1(4) . . . . ?
 C009 C006 C007 C008 -1.2(3) . . . . ?
 C009 C006 C007 C00A 179.9(3) . . . . ?
 C009 C006 C00D C00F 179.3(3) . . . . ?
 C00A C007 C008 O004 0.9(6) . . . . ?
 C00A C007 C008 N005 -179.9(3) . . . . ?
 C00A C00B C00F C00D -1.0(5) . . . . ?
 C00D C006 C007 C008 178.6(3) . . . . ?
 C00D C006 C007 C00A -0.4(5) . . . . ?
 C00D C006 C009 O003 1.0(6) . . . . ?
 C00D C006 C009 N005 -179.1(3) . . . . ?
 C00E C00C C00G N005 66.7(4) . . . . ?
 C00G N005 C008 O004 1.4(5) . . . . ?
 C00G N005 C008 C007 -177.9(3) . . . . ?
 C00G N005 C009 O003 -2.9(5) . . . . ?
 C00G N005 C009 C006 177.2(3) . . . . ?
 C00G C00C C00E Br02 -179.0(2) . . . . ?

_shelx_res_file
;
TITL new-wjq_a.res in P-1
    new-wjq.res
    created by SHELXL-2018/3 at 00:44:51 on 19-Oct-2022
REM Old TITL NEW-wjq in P-1
REM SHELXT solution in P-1: R1 0.152, Rweak 0.008, Alpha 0.034
REM <I/s> 0.000 for 0 systematic absences, Orientation as input
REM Formula found by SHELXT: C11 N O2 Br2
CELL 1.54184 5.6358 8.663 12.5502 97.843 102.853 93.616
ZERR 2 0.0002 0.0003 0.0005 0.003 0.003 0.003
LATT 1
SFAC C H Br N O
UNIT 22 18 4 2 4

L.S. 4
PLAN  1
TEMP 24.85
CONF
BOND
list 4
MORE -1
BOND $H
fmap 2
acta
REM <olex2.extras>
REM <HklSrc "%.\\NEW-wjq.hkl">
REM </olex2.extras>

WGHT    0.047900    0.743300
EXTI    0.004305
FVAR       0.65123
BR01  3    0.678243    0.138655    0.181519    11.00000    0.06739    0.08476 =
         0.04439    0.00333    0.01632    0.01969
BR02  3    1.067230    0.220964    0.981277    11.00000    0.08429    0.07732 =
         0.05007    0.01427    0.01372    0.02442
O003  5    0.167104    0.197430    0.645346    11.00000    0.04490    0.05284 =
         0.06270    0.00693    0.02223   -0.00825
O004  5    0.854790    0.492519    0.631349    11.00000    0.04805    0.04941 =
         0.05537    0.00212    0.01048   -0.01797
N005  4    0.517201    0.361428    0.665066    11.00000    0.04023    0.03751 =
         0.04134    0.00203    0.00899   -0.00320
C006  1    0.382129    0.201804    0.497534    11.00000    0.03228    0.03338 =
         0.04477    0.00889    0.00509    0.00350
C007  1    0.593854    0.289365    0.493751    11.00000    0.03234    0.03441 =
         0.04063    0.00950    0.00489    0.00147
C008  1    0.681640    0.395105    0.601387    11.00000    0.03751    0.03571 =
         0.04444    0.00962    0.00770    0.00007
C009  1    0.331129    0.246263    0.607944    11.00000    0.03485    0.03325 =
         0.04748    0.00823    0.00765    0.00105
C00A  1    0.689085    0.273968    0.400999    11.00000    0.03438    0.04328 =
         0.04678    0.01211    0.00966    0.00175
AFIX  43
H00A  2    0.831685    0.332188    0.398607    11.00000   -1.20000
AFIX   0
C00B  1    0.559799    0.166779    0.311801    11.00000    0.04210    0.04846 =
         0.04156    0.00671    0.00691    0.01342
C00C  1    0.646729    0.351550    0.865675    11.00000    0.05309    0.04892 =
         0.04092   -0.00059    0.01961   -0.00162
AFIX  23
H00B  2    0.630046    0.402956    0.936931    11.00000   -1.20000
H00C  2    0.562914    0.246995    0.852255    11.00000   -1.20000
AFIX   0
C00D  1    0.255471    0.095119    0.407746    11.00000    0.03373    0.03850 =
         0.05457    0.00336    0.00374   -0.00298
AFIX  43
H00D  2    0.113989    0.035996    0.410501    11.00000   -1.20000
AFIX   0
C00E  1    0.913853    0.340420    0.868542    11.00000    0.05742    0.05097 =
         0.03673    0.00419    0.01500    0.00060
AFIX  23
H00E  2    0.997815    0.445040    0.883147    11.00000   -1.20000
H00F  2    0.930326    0.290904    0.796763    11.00000   -1.20000
AFIX   0
C00F  1    0.346283    0.079416    0.313905    11.00000    0.04518    0.04474 =
         0.04764   -0.00131   -0.00180    0.00483
AFIX  43
H00G  2    0.263922    0.009823    0.251601    11.00000   -1.20000
AFIX   0
C00G  1    0.528860    0.442139    0.776370    11.00000    0.04482    0.04048 =
         0.04952   -0.00453    0.01552    0.00044
AFIX  23
H00H  2    0.364488    0.459518    0.783685    11.00000   -1.20000
H00I  2    0.621042    0.543640    0.786808    11.00000   -1.20000
AFIX   0
HKLF 4


REM  new-wjq_a.res in P-1
REM wR2 = 0.0970, GooF = S = 1.057, Restrained GooF = 1.057 for all data
REM R1 = 0.0379 for 1976 Fo > 4sig(Fo) and 0.0393 for all 2100 data
REM 146 parameters refined using 0 restraints

END

WGHT      0.0479      0.7433

REM Highest difference peak  0.703,  deepest hole -0.481,  1-sigma level  0.081
Q1    1   0.9193  0.2254  0.9978  11.00000  0.05    0.70
;
_shelx_res_checksum                31793
_shelx_hkl_file
;
   0   0   1  153.19    1.93
   0   0  -1  184.37    2.07
   0   0  -2   59.48    1.64
   0   0   2   69.56    1.82
   0   0   2   58.27    1.32
   0   0  -2   76.00    1.63
   0   0  -2   75.18    1.45
   0   0   3  161.07    3.38
   0   0  -3  185.38    3.55
   0   0  -3  178.69    2.67
   0   0  -3  155.64    3.18
   0   0   3  146.64    2.55
   0   0   4   19.20    1.37
   0   0  -4   23.26    1.41
   0   0   4   19.06    1.47
   0   0   4   19.22    1.36
   0   0   4   18.56    1.06
   0   0   5 2912.47   19.20
   0   0   5 2959.04   18.29
   0   0  -5 2936.34   17.16
   0   0   5 2909.87   15.02
   0   0   6 2745.66   19.94
   0   0   6 2726.93   18.46
   0   0  -6 2766.56   18.02
   0   0  -6 2785.59   17.53
   0   0   7   21.64    1.78
   0   0   7   21.04    1.80
   0   0   8    6.42    1.06
   0   0  -8    6.81    1.09
   0   0   9   34.16    2.48
   0   0   9   34.12    2.24
   0   0  -9   34.49    2.51
   0   0  -9   42.22    2.53
   0   0   9   32.55    2.48
   0   0   9   36.37    2.58
   0   0  10  271.82    6.54
   0   0  10  260.32    6.94
   0   0 -10  261.80    7.24
   0   0 -10  253.99    6.88
   0   0  10  273.73    7.36
   0   0  10  260.30    7.10
   0   0 -10  248.31    6.24
   0   0 -11   28.86    2.13
   0   0  11   31.29    2.55
   0   0  11   29.50    2.26
   0   0  11   30.64    2.47
   0   0 -11   31.57    2.41
   0   0  11   34.32    2.38
   0   0  12   38.69    2.68
   0   0 -12   42.35    2.78
   0   0  12   34.59    2.27
   0   0 -12   35.77    2.42
   0   0 -12   28.91    2.02
   0   0  13   22.00    1.85
   0   0 -13   21.35    1.83
   0   0  14   35.26    2.00
   0   0 -14   35.37    2.00
   0  -1  14  110.50    3.57
   0   1 -14  119.09    3.84
   0   1 -13   10.50    1.35
   0  -1  13   10.09    1.29
   0  -1  12    2.13    0.67
   0   1 -12    0.44    0.36
   0  -1  12    1.18    0.44
   0  -1  12    0.67    0.45
   0   1 -12    1.29    0.67
   0  -1  11    1.47    0.55
   0  -1  11    0.90    0.48
   0   1 -11    0.68    0.40
   0   1 -11    0.90    0.41
   0   1 -11    1.53    0.72
   0  -1  11    1.35    0.56
   0  -1  11    1.95    0.69
   0   1 -10  287.44    6.79
   0   1 -10  287.44    7.62
   0   1 -10  285.95    7.37
   0  -1  10  272.75    7.18
   0  -1  10  291.20    7.31
   0  -1  10  273.12    7.03
   0  -1   9 1509.34   16.06
   0   1  -9 1525.82   17.12
   0  -1   9 1384.79   15.52
   0   1  -9 1455.14   15.76
   0  -1   9 1490.73   15.95
   0  -1   9 1468.69   16.12
   0   1  -9 1420.25   14.75
   0  -1   8  678.08   10.58
   0  -1   8  672.17    9.81
   0   1  -8  674.50   10.10
   0  -1   7  134.86    4.33
   0  -1   7  127.15    3.65
   0  -1   7  131.80    4.08
   0   1  -7  134.22    4.25
   0  -1   6   67.73    2.73
   0   1  -6   68.84    2.78
   0  -1   6   67.04    3.04
   0  -1   6   67.12    2.85
   0  -1   5    0.61    0.31
   0  -1   5    1.48    0.54
   0  -1   4  778.80    8.95
   0   1  -4  792.77    7.76
   0  -1   3 1473.57    9.36
   0  -1   3 1452.08    9.99
   0   1  -2    2.66    0.35
   0   1  -2    1.23    0.22
   0  -1   2    1.97    0.27
   0  -1   2    0.71    0.22
   0   1  -1  389.40    3.05
   0  -1   1  387.64    2.07
   0   1   0  221.79    1.75
   0  -1   0  226.64    1.45
   0   1   1   52.14    0.77
   0  -1  -1   55.03    1.25
   0   1   2  131.85    3.09
   0  -1  -2  138.27    2.69
   0  -1  -3  286.93    4.53
   0   1   3  305.53    3.95
   0   1   4 2740.81   10.13
   0   1   4 2704.10   12.91
   0  -1  -4 2623.31   15.50
   0  -1  -4 2802.99   15.13
   0   1   4 2915.24   18.38
   0   1   4 2801.32   17.76
   0  -1  -4 2561.58   13.09
   0  -1  -5  669.09    8.66
   0   1   5  714.79    9.81
   0  -1  -5  672.62    7.86
   0  -1  -5  703.98    7.31
   0   1   5  728.84   10.01
   0  -1  -5  718.60    6.59
   0  -1  -6  842.94   10.48
   0   1   6  861.41   11.23
   0  -1  -6  828.43    9.27
   0  -1  -7    0.31    0.45
   0  -1  -7    1.01    0.39
   0   1   8  126.77    4.84
   0  -1  -8  109.75    3.59
   0   1   8  127.04    4.77
   0  -1  -8  129.23    4.61
   0  -1  -8  122.31    4.66
   0   1   9  549.56   10.49
   0   1   9  489.68    8.90
   0  -1  -9  526.80    9.54
   0  -1  -9  510.53   10.16
   0   1   9  536.95   10.25
   0  -1  -9  500.42    9.32
   0  -1  -9  482.55    8.69
   0  -1 -10  765.11   11.02
   0   1  10  815.15   12.77
   0  -1 -10  748.45   12.49
   0  -1 -10  791.61   12.04
   0  -1 -10  773.00   11.78
   0   1  10  792.39   11.58
   0   1  11  268.72    7.29
   0   1  11  282.80    7.78
   0   1  11  263.34    6.74
   0  -1 -11  240.14    6.42
   0  -1 -11  243.20    6.12
   0  -1 -12   54.35    2.70
   0   1  12   53.85    3.09
   0   1  12   59.27    3.13
   0  -1 -12   48.44    2.66
   0   1  13   13.67    1.42
   0   1  13   12.24    1.18
   0  -1 -13   14.71    1.46
   0  -1 -14    0.39    0.27
   0   1  14    0.70    0.36
   0  -2  14    9.54    1.03
   0   2 -14   14.50    1.42
   0   2 -13   31.02    2.37
   0  -2  13   27.14    1.99
   0  -2  13   30.85    2.03
   0   2 -12   12.30    1.66
   0  -2  12   12.14    1.51
   0  -2  12   11.44    1.39
   0  -2  12   11.08    1.38
   0  -2  11   20.96    1.96
   0  -2  11   19.96    1.91
   0   2 -11   21.63    2.27
   0  -2  11   18.90    1.93
   0   2 -11   20.72    1.86
   0  -2  11   26.04    2.29
   0  -2  10  336.21    8.08
   0   2 -10  347.47    8.96
   0  -2  10  331.12    8.00
   0   2 -10  349.19    7.70
   0  -2  10  328.13    7.60
   0  -2   9  423.14    8.35
   0  -2   9  408.95    8.62
   0  -2   9  451.46    8.53
   0  -2   9  419.58    8.76
   0   2  -9  403.42    8.07
   0   2  -9  444.72    9.76
   0   2  -9  448.71    8.72
   0  -2   8  108.28    3.83
   0   2  -8  109.68    4.00
   0  -2   8   98.25    3.97
   0  -2   8  101.46    3.65
   0  -2   7    4.87    0.83
   0  -2   7    7.15    1.01
   0   2  -7    6.02    0.90
   0  -2   6  859.66    9.25
   0  -2   6  880.07   10.84
   0   2  -6  885.84   11.64
   0  -2   5 2017.49   15.30
   0  -2   5 1983.85   12.74
   0  -2   4 2656.00   16.18
   0  -2   4 2665.12   12.84
   0   2  -3  541.32    6.45
   0  -2   3  608.92    5.88
   0   2  -3  606.68    5.43
   0  -2   3  566.17    6.98
   0  -2   3  534.91    7.34
   0   2  -2  540.47    3.61
   0   2  -2  530.11    5.39
   0   2  -1 1420.02    5.17
   0  -2   1 1372.52    4.50
   0  -2   0 2879.61    7.39
   0   2   0 2837.91    9.09
   0   2   1 5586.21   11.23
   0  -2  -1 5611.30   13.54
   0  -2  -2 2931.40   12.89
   0  -2  -2 2904.21   11.15
   0   2   3   75.10    2.38
   0   2   3   78.34    3.07
   0  -2  -3   68.58    2.34
   0  -2  -3   77.33    2.22
   0   2   4   90.51    2.76
   0  -2  -4   88.33    3.02
   0   2   5  107.50    3.15
   0   2   5  118.10    4.33
   0  -2  -5  110.17    3.74
   0  -2  -5  119.38    3.22
   0  -2  -6  720.47    8.36
   0  -2  -6  711.97    8.93
   0   2   7  774.39   12.03
   0  -2  -7  730.90   11.17
   0  -2  -8  139.14    4.71
   0  -2  -8  141.88    4.88
   0   2   8  147.35    5.49
   0   2   8  135.81    4.85
   0  -2  -8  143.24    5.33
   0   2   8  150.32    5.57
   0   2   9  265.21    7.49
   0  -2  -9  249.04    6.43
   0  -2  -9  258.88    7.47
   0   2   9  259.97    6.93
   0  -2  -9  260.35    6.81
   0   2  10    4.97    1.07
   0  -2 -10    3.63    0.81
   0   2  10    5.67    1.05
   0  -2 -10    3.03    0.83
   0   2  10    3.70    0.94
   0  -2 -10    3.25    0.84
   0  -2 -11    0.66    0.51
   0  -2 -11    2.64    0.71
   0   2  11    1.38    0.58
   0   2  11    0.90    0.59
   0   2  12   18.95    1.78
   0  -2 -12   17.76    1.51
   0  -2 -12   18.28    1.55
   0   2  12   22.46    1.96
   0   2  13    2.48    0.58
   0  -2 -13    1.80    0.43
   0   2  13    2.22    0.56
   0  -2 -13    1.82    0.52
   0   3 -14   91.99    3.42
   0  -3  14   75.90    2.70
   0  -3  13   98.46    3.74
   0  -3  13  101.10    3.60
   0  -3  12   78.72    3.82
   0  -3  12   79.40    3.76
   0   3 -12   88.22    4.44
   0  -3  12   76.33    3.42
   0  -3  11   29.82    2.47
   0  -3  11   29.00    2.23
   0  -3  11   29.18    2.41
   0   3 -11   31.80    2.80
   0  -3  10   11.22    1.55
   0   3 -10   12.59    1.49
   0   3 -10   10.79    1.70
   0  -3  10   11.91    1.44
   0  -3  10   10.03    1.49
   0  -3   9   79.10    3.90
   0   3  -9   83.25    3.80
   0  -3   9   81.82    3.99
   0  -3   9   68.33    3.29
   0   3  -9   86.43    4.54
   0  -3   9   83.08    3.67
   0  -3   8  573.87    9.58
   0   3  -8  578.65   11.12
   0   3  -7  738.45   11.40
   0  -3   7  715.71   10.61
   0  -3   6   77.45    3.44
   0   3  -6   88.85    3.10
   0   3  -5  782.84    8.10
   0  -3   5  741.47   10.39
   0   3  -4  109.07    2.42
   0   3  -4  100.60    3.56
   0  -3   4  110.02    3.76
   0   3  -3    1.71    0.18
   0  -3   3    1.99    0.49
   0  -3   3    2.25    0.50
   0   3  -3    1.79    0.48
   0   3  -2  164.61    3.73
   0  -3   2  167.65    2.18
   0   3  -2  206.61    4.06
   0  -3   2  220.34    3.68
   0  -3   2  210.08    4.33
   0   3  -1    1.23    0.20
   0  -3   1    0.91    0.16
   0   3   0 1673.75    8.46
   0  -3   0 1547.95    6.94
   0   3   0 1693.84    8.10
   0   3   0 1593.69   12.61
   0  -3   0 1759.98   10.25
   0  -3   0 1663.30    9.57
   0   3   1  957.90    9.90
   0   3   1  966.71    5.89
   0  -3  -1  953.10    6.25
   0  -3  -1  914.06    5.89
   0  -3  -1  928.62    7.86
   0   3   1  885.47    6.40
   0   3   2   18.10    1.39
   0  -3  -2   16.00    1.01
   0   3   2   16.49    0.72
   0   3   3   37.43    2.01
   0  -3  -3   36.09    1.62
   0  -3  -3   35.56    1.78
   0   3   4  107.25    4.18
   0   3   4  115.53    3.61
   0  -3  -4  103.39    3.47
   0  -3  -4  120.51    3.59
   0  -3  -4  109.62    3.42
   0  -3  -5  783.23    9.72
   0   3   5  794.67    9.85
   0  -3  -6 1506.34   13.62
   0  -3  -6 1359.49   13.54
   0   3   6 1491.17   17.65
   0  -3  -6 1327.22   15.07
   0  -3  -7  247.97    5.68
   0  -3  -7  258.01    6.68
   0   3   7  271.88    7.73
   0   3   7  281.18    7.40
   0   3   7  241.00    5.97
   0  -3  -7  268.37    7.23
   0  -3  -8   15.44    1.71
   0   3   8   16.37    1.86
   0   3   8   18.48    2.14
   0  -3  -8   14.37    1.64
   0  -3  -8   16.80    1.94
   0   3   8   17.99    2.02
   0   3   9   23.66    2.44
   0  -3  -9   16.69    1.77
   0   3   9   19.49    2.08
   0  -3  -9   15.51    1.74
   0   3   9   19.92    2.09
   0  -3 -10   51.69    2.94
   0   3  10   48.17    3.14
   0  -3 -10   47.99    2.87
   0   3  10   56.23    3.37
   0  -3 -10   48.62    2.98
   0   3  10   57.67    3.68
   0  -3 -11  252.10    6.02
   0   3  11  254.43    6.68
   0  -3 -11  252.77    6.05
   0  -3 -12  117.38    3.61
   0  -3 -12  119.47    3.54
   0   3  12  118.37    3.99
   0   3  13   12.01    1.03
   0  -3 -13   13.45    1.13
   0   3  13   14.23    1.18
   0   4 -14   72.06    2.90
   0  -4  14   62.94    2.50
   0   4 -13   70.67    3.50
   0  -4  13   64.50    3.04
   0   4 -12    0.13    0.51
   0  -4  12   -0.05    0.47
   0  -4  12   -0.25    0.69
   0  -4  11   15.49    1.88
   0  -4  11   13.32    1.64
   0   4 -11   16.91    2.17
   0  -4  10   95.02    4.09
   0   4 -10  103.70    5.37
   0  -4  10  100.15    4.84
   0  -4  10   99.22    4.53
   0  -4   9  264.18    7.07
   0  -4   9  251.75    7.21
   0   4  -9  278.18    8.66
   0   4  -9  262.69    7.05
   0  -4   9  277.98    7.56
   0  -4   8  920.50   13.50
   0   4  -8  906.29   14.68
   0   4  -7    8.02    1.34
   0  -4   7    4.71    1.05
   0   4  -6   69.11    3.81
   0  -4   6  100.46    4.31
   0  -4   5  295.71    7.20
   0   4  -5  231.91    6.67
   0  -4   4  980.84   10.29
   0  -4   4  919.00   11.90
   0  -4   3 2074.69   16.78
   0  -4   3 2130.52   14.20
   0  -4   2  394.59    6.63
   0  -4   2  410.25    5.94
   0   4  -2  412.20    6.27
   0   4  -1   17.31    1.12
   0   4  -1   14.90    1.49
   0  -4   1   17.15    1.27
   0   4  -1   19.55    0.92
   0   4   0   13.50    0.87
   0   4   0   13.38    0.89
   0  -4   0   12.70    1.01
   0  -4   0   14.81    0.75
   0   4   0   11.36    1.35
   0  -4   0   14.30    1.17
   0   4   1    6.98    0.59
   0   4   1    6.13    1.01
   0   4   1    6.43    0.66
   0  -4  -1    8.21    0.67
   0  -4  -1    6.39    0.87
   0   4   2 2384.53   18.86
   0  -4  -2 2388.35   13.12
   0   4   3  441.84    8.15
   0  -4  -3  421.80    6.39
   0  -4  -3  438.75    6.56
   0  -4  -3  420.40    7.11
   0  -4  -4   71.98    2.98
   0  -4  -4   76.66    3.29
   0  -4  -4   75.45    3.09
   0  -4  -4   77.68    3.15
   0  -4  -5   69.92    3.35
   0   4   5   81.40    3.61
   0   4   5   71.95    4.02
   0  -4  -5   72.69    3.45
   0   4   6  306.77    8.34
   0  -4  -6  259.40    6.95
   0   4   6  274.73    6.82
   0  -4  -6  274.52    7.29
   0   4   6  294.19    8.49
   0  -4  -6  327.33    7.55
   0   4   7   11.92    1.47
   0  -4  -7   10.83    1.53
   0   4   7    7.76    1.37
   0   4   8  280.20    8.53
   0  -4  -8  241.95    6.92
   0  -4  -8  238.24    6.76
   0   4   8  270.82    8.05
   0  -4  -9    0.83    0.58
   0  -4  -9    0.64    0.51
   0   4   9    1.69    0.71
   0   4   9    0.47    0.58
   0  -4 -10   33.99    2.39
   0  -4 -10   35.81    2.41
   0  -4 -10   33.43    2.30
   0   4  10   40.28    2.96
   0   4  10   34.18    2.42
   0   4  11   45.06    2.42
   0  -4 -11   43.75    2.27
   0  -4 -11   44.04    2.36
   0   4  12    6.87    0.95
   0  -4 -12    4.34    0.64
   0  -4 -12    5.77    0.66
   0   5 -13   24.86    1.64
   0   5 -13   30.49    2.14
   0  -5  13   25.82    1.61
   0  -5  13   30.24    2.01
   0   5 -12   58.22    3.08
   0  -5  12   68.07    3.52
   0   5 -12   69.92    3.80
   0  -5  11   31.62    2.43
   0  -5  11   35.42    2.81
   0   5 -11   35.00    3.04
   0  -5  10   24.40    2.49
   0  -5  10   22.26    2.20
   0  -5  10   20.64    2.04
   0  -5   9  116.68    4.99
   0  -5   9  118.76    5.43
   0  -5   9  105.01    4.84
   0   5  -9  105.89    5.48
   0  -5   8    4.45    1.12
   0   5  -8    1.87    0.79
   0   5  -8    3.59    1.18
   0  -5   8    1.17    0.61
   0   5  -8    0.88    0.66
   0  -5   8    2.41    0.87
   0  -5   7  111.66    4.60
   0  -5   7  108.10    5.01
   0   5  -7  101.26    5.84
   0   5  -7  106.99    4.91
   0  -5   7  114.81    5.19
   0   5  -6   83.92    4.76
   0  -5   6   91.72    4.37
   0   5  -6   93.03    4.23
   0  -5   6   95.45    4.73
   0   5  -6   81.52    5.02
   0  -5   5    2.79    0.97
   0  -5   5    4.13    0.81
   0  -5   4  685.80   11.62
   0  -5   4  691.45    9.81
   0  -5   3  563.15    8.77
   0   5  -3  564.58    9.13
   0  -5   3  644.52    8.98
   0  -5   3  623.56   10.19
   0   5  -3  631.55    9.87
   0  -5   2   10.31    1.12
   0  -5   2   10.94    1.26
   0   5  -2    9.42    1.32
   0   5  -2    9.25    1.06
   0  -5   2    9.44    1.20
   0   5  -1    0.61    0.24
   0  -5   1    0.52    0.37
   0  -5   1    1.18    0.42
   0   5  -1    0.63    0.45
   0  -5   1    0.69    0.37
   0   5   0   61.84    2.16
   0   5   0   62.82    2.08
   0   5   0   54.61    3.49
   0  -5   0   60.02    2.78
   0   5   1  572.18    7.26
   0  -5  -1  585.44    8.81
   0  -5  -2  652.01    8.32
   0  -5  -2  691.64    9.99
   0  -5  -3  145.88    4.71
   0  -5  -3  130.45    3.98
   0  -5  -4    1.35    0.50
   0  -5  -4    1.58    0.62
   0   5   4    2.53    0.78
   0  -5  -4    1.37    0.53
   0   5   4    1.67    0.74
   0  -5  -5   19.50    1.90
   0   5   5   20.44    2.38
   0  -5  -5   21.96    1.86
   0   5   5   22.69    2.17
   0  -5  -6  335.23    8.62
   0   5   6  328.86    8.16
   0   5   7  266.20    8.37
   0   5   7  249.92    6.97
   0  -5  -7  243.27    7.26
   0  -5  -8  143.07    5.36
   0   5   8  136.59    4.79
   0  -5  -8  133.97    5.07
   0  -5  -9    3.05    0.83
   0   5   9    4.48    1.24
   0   5   9    3.35    0.70
   0  -5  -9    3.42    0.90
   0  -5 -10   20.61    1.71
   0  -5 -10   22.88    1.70
   0   5  10   25.44    2.23
   0  -5 -10   20.41    1.67
   0  -5 -11    4.18    0.66
   0  -5 -11    5.31    0.65
   0   6 -13  102.88    3.31
   0   6 -13   86.57    2.79
   0  -6  13  101.11    3.38
   0  -6  13   89.45    2.77
   0  -6  12   64.79    3.02
   0   6 -12   74.98    3.55
   0  -6  12   70.91    3.35
   0   6 -12   63.29    3.08
   0   6 -11    8.11    1.38
   0  -6  11    7.40    1.33
   0   6 -11    7.67    1.35
   0  -6  10   37.53    2.80
   0   6 -10   41.92    3.31
   0  -6  10   42.79    3.17
   0  -6   9   16.62    2.10
   0  -6   9   15.99    1.98
   0  -6   9   14.04    1.64
   0   6  -9   16.77    2.15
   0   6  -9   15.81    2.15
   0   6  -8  239.38    7.95
   0  -6   8  252.66    8.04
   0  -6   8  245.29    7.78
   0  -6   7  353.22    9.17
   0   6  -7  333.80   11.26
   0  -6   7  389.40   10.18
   0  -6   7  307.03    8.14
   0   6  -7  302.49    9.90
   0   6  -7  367.30    9.38
   0   6  -6   22.94    2.21
   0  -6   6   25.27    2.32
   0   6  -6   17.52    1.88
   0  -6   6   22.61    2.21
   0   6  -6   20.84    2.57
   0  -6   6   21.45    2.46
   0   6  -6   19.98    2.67
   0  -6   5   15.22    1.75
   0  -6   5   16.59    2.09
   0   6  -5   12.80    1.55
   0   6  -5   12.88    1.74
   0  -6   5   12.51    1.57
   0   6  -5   11.14    1.78
   0  -6   4   15.93    1.77
   0   6  -4   16.67    2.02
   0  -6   4   17.39    1.75
   0   6  -4   13.95    1.99
   0  -6   4   17.34    2.03
   0   6  -4   11.53    1.65
   0  -6   3  406.98    8.25
   0  -6   3  379.07    8.64
   0   6  -3  373.67    8.91
   0   6  -3  319.36    9.88
   0   6  -3  332.10    7.50
   0  -6   3  338.10    7.63
   0   6  -2  197.42    5.19
   0   6  -2  223.94    7.43
   0  -6   2  295.76    7.07
   0  -6   2  269.37    6.41
   0   6  -2  217.35    8.25
   0  -6   2  259.03    6.63
   0   6  -2  264.59    7.11
   0   6  -1  197.58    7.62
   0  -6   1  274.80    6.56
   0   6  -1  264.05    8.73
   0  -6   1  260.30    6.60
   0   6  -1  268.17    6.87
   0   6  -1  205.55    4.82
   0   6   0    0.80    0.58
   0  -6   0    0.71    0.34
   0   6   0    0.49    0.41
   0   6   1  208.11    7.65
   0   6   1  226.86    6.13
   0   6   1  231.62    8.36
   0   6   1  239.54    7.13
   0  -6  -1  224.47    6.25
   0   6   2   49.94    2.92
   0   6   2   47.47    3.61
   0  -6  -2   40.38    2.33
   0   6   2   49.31    3.82
   0   6   2   47.15    2.87
   0  -6  -2   44.52    2.87
   0   6   3   13.84    1.99
   0  -6  -3   10.87    1.48
   0  -6  -3   11.13    1.30
   0   6   3   11.80    1.77
   0  -6  -4  115.02    4.57
   0   6   4  123.98    5.57
   0  -6  -4  120.10    4.61
   0  -6  -4  126.62    4.99
   0   6   5   81.31    4.41
   0  -6  -5   86.38    3.85
   0  -6  -5   84.10    4.08
   0   6   5   78.06    4.80
   0   6   6  195.21    7.45
   0   6   6  187.14    6.38
   0  -6  -6  189.48    6.64
   0  -6  -7   46.24    3.15
   0   6   7   44.70    3.00
   0   6   7   47.13    3.60
   0  -6  -8   13.93    1.62
   0  -6  -8   12.59    1.45
   0   6   8   13.33    1.49
   0   6   8   16.89    2.09
   0  -6  -9    0.61    0.38
   0   6   9    0.09    0.45
   0  -6  -9    0.89    0.48
   0   6   9    0.57    0.34
   0  -6 -10   10.24    0.89
   0   6  10   12.25    1.25
   0  -6 -10   10.57    0.97
   0  -6 -10   11.96    1.10
   0  -7  12    0.69    0.39
   0   7 -12    0.91    0.41
   0  -7  12    0.80    0.40
   0   7 -11   18.96    1.75
   0  -7  11   20.28    1.86
   0   7 -11   19.04    1.86
   0  -7  11   17.87    1.70
   0  -7  10    7.76    1.39
   0   7 -10    8.93    1.58
   0  -7  10    8.16    1.29
   0   7 -10    7.35    1.27
   0   7  -9   51.67    3.53
   0   7  -9   55.71    3.58
   0  -7   9   60.53    3.65
   0   7  -9   63.58    4.46
   0   7  -8   69.23    4.86
   0  -7   8   69.56    3.94
   0   7  -8   69.78    4.09
   0   7  -8   61.29    4.33
   0  -7   7   29.96    2.96
   0  -7   7   19.10    2.05
   0   7  -7   25.88    2.45
   0   7  -7   20.97    2.71
   0   7  -7   22.59    2.04
   0   7  -7   23.89    2.89
   0   7  -6   19.13    2.13
   0  -7   6   12.93    1.75
   0   7  -6   20.84    2.12
   0   7  -6   11.95    2.04
   0  -7   6   17.84    2.30
   0   7  -6   12.81    2.08
   0  -7   5   14.08    1.98
   0   7  -5   13.73    1.95
   0   7  -5   13.14    2.05
   0  -7   5   12.51    1.72
   0   7  -5   13.49    2.01
   0   7  -5   14.78    2.05
   0   7  -4    0.61    0.65
   0   7  -4    0.16    0.32
   0   7  -4    0.34    0.68
   0  -7   4    0.17    0.38
   0   7  -4    0.33    0.49
   0  -7   4   -0.12    0.35
   0  -7   3  336.70    8.57
   0   7  -3  359.01    9.66
   0   7  -3  334.11    7.73
   0  -7   3  365.27    8.43
   0  -7   3  362.03    8.87
   0   7  -2  227.16    8.17
   0  -7   2  256.99    6.67
   0   7  -2  244.69    7.63
   0  -7   2  235.16    7.13
   0  -7   2  247.85    7.12
   0   7  -2  212.30    8.96
   0   7  -1   25.46    3.01
   0   7  -1   31.33    3.32
   0   7  -1   30.83    2.60
   0  -7   1   32.66    2.58
   0  -7   1   30.68    2.54
   0   7   0   37.90    3.84
   0   7   0   42.92    3.03
   0   7   0   40.49    3.48
   0  -7   0   42.96    3.04
   0  -7   0   41.36    2.94
   0  -7  -1    0.95    0.47
   0   7   1    1.02    0.77
   0   7   1    1.01    0.54
   0  -7  -1    1.47    0.77
   0   7   1    1.38    0.74
   0  -7  -1    1.49    0.50
   0   7   1    1.29    0.66
   0  -7  -2   88.50    3.75
   0   7   2  100.20    5.67
   0  -7  -2   90.79    4.25
   0   7   2   95.61    4.30
   0  -7  -3  324.78    7.93
   0  -7  -3  336.09    8.44
   0   7   3  351.08   10.26
   0  -7  -4   15.18    1.68
   0   7   4   14.62    2.02
   0  -7  -4   14.45    1.76
   0  -7  -5    0.61    0.83
   0   7   5    1.43    0.82
   0  -7  -5    0.60    0.47
   0   7   6    8.65    1.49
   0  -7  -6    7.65    1.40
   0   7   7   16.38    1.72
   0  -7  -7   15.16    1.51
   0   7   7   16.47    1.76
   0  -7  -7   18.03    1.78
   0  -7  -8   75.36    3.11
   0   7   8   78.96    3.34
   0  -7  -8   70.61    2.77
   0   7   8   72.15    2.98
   0   7   9   22.64    1.44
   0  -7  -9   22.63    1.43
   0  -7  -9   20.37    1.20
   0   8 -10   17.35    1.77
   0  -8  10   18.65    1.79
   0  -8   9    2.95    0.72
   0  -8   9    5.18    1.14
   0   8  -9    5.12    1.14
   0   8  -9    5.94    1.05
   0   8  -8    2.88    0.89
   0   8  -8    2.02    0.86
   0  -8   8    2.91    0.99
   0   8  -7   68.60    3.48
   0   8  -7   69.72    4.56
   0   8  -7   76.72    4.61
   0   8  -6   24.79    2.47
   0  -8   6   29.73    2.73
   0   8  -6   23.87    2.83
   0   8  -6   27.07    2.74
   0  -8   5   49.24    3.37
   0   8  -5   43.05    3.14
   0   8  -5   42.23    3.62
   0   8  -5   43.85    3.85
   0  -8   4   20.44    2.06
   0   8  -4   15.72    2.24
   0   8  -4   17.52    2.59
   0   8  -4   13.83    1.64
   0   8  -3    2.33    0.92
   0   8  -3    2.30    1.18
   0  -8   3    1.54    0.60
   0   8  -2   13.89    1.95
   0  -8   2   12.28    1.78
   0   8  -2   12.90    2.34
   0   8  -1   80.51    4.42
   0  -8   1   74.43    4.25
   0   8  -1   78.04    5.28
   0   8   0   27.60    2.90
   0   8   0   25.02    2.68
   0  -8   0   27.28    2.55
   0   8   0   29.10    2.64
   0  -8  -1   22.59    2.20
   0   8   1   19.74    2.16
   0   8   1   20.65    2.60
   0   8   1   15.57    2.27
   0  -8  -1   20.57    2.17
   0  -8  -2   31.24    2.51
   0   8   2   31.56    3.11
   0  -8  -2   29.12    2.53
   0   8   2   29.78    3.20
   0   8   2   29.81    2.30
   0  -8  -3    3.28    0.85
   0   8   3    3.50    1.25
   0  -8  -3    4.06    0.97
   0   8   3    2.95    0.95
   0  -8  -4   19.26    2.11
   0  -8  -4   17.36    1.63
   0   8   4   22.08    2.54
   0  -8  -5   59.13    3.28
   0  -8  -5   51.77    2.51
   0  -8  -6    1.06    0.41
   0  -8  -6    0.97    0.54
   0   8   6    1.15    0.54
   0  -8  -7    9.48    0.87
   0  -8  -7   11.60    1.12
   0   8   7   10.77    1.13
   0   9  -9    5.26    0.87
   0  -9   9    5.98    0.92
   0  -9   8   11.47    1.40
   0   9  -8    7.98    1.14
   0   9  -8   11.96    1.38
   0  -9   7   34.45    2.50
   0   9  -7   37.20    2.87
   0  -9   7   34.15    2.53
   0   9  -7   30.99    2.07
   0   9  -6   29.56    2.42
   0  -9   6   31.79    2.41
   0   9  -6   28.69    2.75
   0  -9   6   28.42    2.48
   0   9  -6   22.05    1.92
   0   9  -5   11.92    1.78
   0  -9   5   10.87    1.60
   0  -9   5   10.66    1.36
   0   9  -5   11.13    1.78
   0  -9   4    2.70    0.87
   0  -9   4    2.13    0.61
   0   9  -4    2.15    0.92
   0   9  -3    1.20    0.78
   0  -9   3    0.48    0.50
   0   9  -2   71.27    4.25
   0  -9   2   56.34    3.54
   0   9  -2   65.78    4.66
   0  -9   1   64.19    3.68
   0   9  -1   73.64    4.67
   0  -9   1   65.01    3.73
   0   9   0   10.56    1.62
   0  -9   0    8.64    1.34
   0  -9   0    9.83    1.49
   0   9   0    7.87    1.25
   0  -9  -1   36.53    2.54
   0   9   1   32.49    2.74
   0   9   1   35.09    2.49
   0  -9  -1   33.16    2.49
   0  -9  -2    1.19    0.47
   0  -9  -2    0.67    0.48
   0   9   2    1.39    0.44
   0   9   2    0.55    0.38
   0   9   3    7.65    1.31
   0  -9  -3    6.90    0.92
   0  -9  -3    8.42    1.26
   0   9   4   47.60    2.85
   0  -9  -4   40.52    2.37
   0   9   5    7.10    0.99
   0  -9  -5    6.50    0.85
   0 -10   5   12.26    1.41
   0  10  -5   11.13    1.37
   0  10  -4    0.14    0.39
   0 -10   4    0.85    0.55
   0  10  -3    0.17    0.50
   0 -10   3    0.30    0.34
   0 -10   3    0.80    0.58
   0  10  -2   27.05    2.36
   0 -10   2   25.69    2.03
   0 -10   1   13.89    1.47
   0  10  -1   16.14    1.67
   0 -10   1   11.94    1.38
   0  10   0    0.02    0.29
   0 -10   0   -0.01    0.31
   0 -10  -1    8.46    1.05
   0 -10  -1    7.54    0.89
   0  10   1    7.03    0.78
   1 -10  -1   10.30    1.16
  -1  10   1    7.10    0.81
   1 -10  -1    9.63    1.07
   1 -10   0    9.48    1.11
   1 -10   0    9.19    1.20
  -1  10   0    7.15    0.98
  -1  10  -1    2.15    0.63
   1 -10   1    1.33    0.61
   1 -10   2    0.19    0.47
  -1  10  -2    0.64    0.50
  -1  10  -3    5.99    1.11
   1 -10   3    5.71    1.02
  -1  10  -3    5.17    0.96
  -1  10  -4    3.87    0.83
   1 -10   4    3.49    0.62
   1 -10   4    4.68    0.88
  -1  10  -4    3.51    0.81
  -1  10  -5    9.76    1.15
  -1  10  -5   10.50    1.28
   1 -10   5   10.44    1.14
   1  -9  -5    0.18    0.27
  -1   9   5    0.32    0.33
   1  -9  -5   -0.10    0.28
   1  -9  -4    0.68    0.51
   1  -9  -4    0.66    0.43
  -1   9   4    0.73    0.50
  -1   9   3   27.74    2.24
   1  -9  -3   20.52    1.78
  -1   9   3   23.31    2.21
   1  -9  -3   22.87    2.01
  -1   9   2  113.92    4.79
   1  -9  -2  110.47    4.40
   1  -9  -2  101.29    4.52
   1  -9  -2   98.13    4.29
  -1   9   2   94.58    4.55
  -1   9   2  101.14    3.65
  -1   9   1    5.46    1.09
   1  -9  -1    7.03    1.28
   1  -9  -1    5.62    1.13
  -1   9   1    6.09    1.13
  -1   9   1    6.55    1.12
  -1   9   0    0.62    0.50
   1  -9   0    1.61    0.67
   1  -9   0    0.13    0.62
  -1   9   0    0.26    0.48
  -1   9  -1    7.29    1.24
   1  -9   1    6.88    1.33
  -1   9  -1    7.59    1.46
   1  -9   1    8.03    1.49
  -1   9  -2   15.37    1.88
   1  -9   2   16.80    2.08
  -1   9  -2   18.04    2.39
   1  -9   2   14.75    1.52
   1  -9   2   18.21    2.21
   1  -9   3   90.58    4.83
   1  -9   3   80.18    4.49
   1  -9   3   80.20    3.77
  -1   9  -3   92.33    5.25
  -1   9  -3   89.16    4.52
   1  -9   4   84.09    4.54
   1  -9   4   79.17    4.42
  -1   9  -4   82.96    4.46
   1  -9   4   79.25    3.91
  -1   9  -4   83.48    4.72
   1  -9   5    2.62    0.80
   1  -9   5    2.98    0.89
   1  -9   5    2.29    0.77
  -1   9  -5    2.93    0.88
  -1   9  -5    1.45    0.71
   1  -9   6    4.78    1.02
  -1   9  -6    3.24    0.93
  -1   9  -6    2.94    0.75
   1  -9   6    3.55    0.94
   1  -9   7   27.91    2.27
  -1   9  -7   25.75    2.23
  -1   9  -7   21.38    1.52
  -1   9  -8   15.10    1.49
   1  -9   8   14.29    1.50
   1  -8  -7   14.32    1.30
  -1   8   7   15.35    1.42
  -1   8   6   43.64    2.60
   1  -8  -6   39.24    2.45
   1  -8  -6   38.45    2.16
   1  -8  -5   69.93    3.28
   1  -8  -5   76.85    3.79
  -1   8   4    7.75    1.33
   1  -8  -4    9.75    1.49
   1  -8  -4    9.02    1.32
  -1   8   3    1.97    0.88
   1  -8  -3    1.48    0.72
   1  -8  -3    1.14    0.64
   1  -8  -3    1.44    0.70
   1  -8  -2   18.33    2.07
  -1   8   2   22.20    2.51
  -1   8   2   19.94    1.97
   1  -8  -2   20.37    2.24
  -1   8   2   22.45    2.74
   1  -8  -1    1.84    0.80
  -1   8   1    1.61    0.78
   1  -8  -1    2.34    0.92
  -1   8   1    4.88    1.37
  -1   8   1    1.46    0.62
  -1   8   1    2.51    1.01
   1  -8   0  132.18    5.80
   1  -8   0  126.30    5.63
  -1   8   0  136.24    6.40
  -1   8   0  126.79    5.09
  -1   8   0  137.39    7.05
  -1   8   0  134.74    6.31
  -1   8  -1    2.51    1.01
   1  -8   1    2.34    0.91
  -1   8  -1    1.77    0.74
  -1   8  -1    2.26    1.09
   1  -8   1    2.91    0.77
  -1   8  -2   18.23    2.10
  -1   8  -2   22.23    2.90
   1  -8   2   20.09    2.36
   1  -8   2   19.03    1.98
   1  -8   3    2.24    0.84
  -1   8  -3    2.72    1.24
  -1   8  -3    2.62    0.91
   1  -8   4    4.28    1.14
  -1   8  -4    4.74    1.28
   1  -8   4    5.35    1.24
  -1   8  -4    5.60    1.32
   1  -8   5   22.75    2.45
  -1   8  -5   25.61    2.73
   1  -8   5   24.94    2.61
  -1   8  -5   15.75    1.78
  -1   8  -5   23.29    2.48
  -1   8  -6    0.56    0.46
  -1   8  -6    1.08    0.64
  -1   8  -6    0.39    0.35
  -1   8  -7    8.04    1.39
  -1   8  -7    7.50    1.09
   1  -8   7    8.63    1.60
  -1   8  -7    7.83    1.48
   1  -8   7    8.37    1.28
  -1   8  -8   73.60    4.05
  -1   8  -8   71.32    3.91
   1  -8   8   71.06    3.57
   1  -8   9   35.65    2.58
  -1   8  -9   34.38    2.48
  -1   8  -9   33.51    2.38
   1  -8   9   26.91    2.08
   1  -8  10    0.54    0.33
  -1   8 -10    1.21    0.40
  -1   8 -10    0.99    0.43
   1  -8  10    1.08    0.42
  -1   7   9    9.86    1.06
   1  -7  -9    8.89    1.00
  -1   7   8   20.56    1.82
  -1   7   8   17.38    1.56
   1  -7  -8   18.06    1.61
   1  -7  -7   58.47    2.85
   1  -7  -7   68.17    3.45
  -1   7   7   68.42    3.42
  -1   7   7   68.45    3.56
   1  -7  -6   34.50    2.42
   1  -7  -6   34.08    2.67
  -1   7   6   40.28    2.85
  -1   7   5   28.72    2.56
   1  -7  -5   27.55    2.26
  -1   7   5   30.34    2.71
   1  -7  -5   29.82    2.66
  -1   7   4    9.11    1.58
   1  -7  -4    8.64    1.51
   1  -7  -4    9.95    1.46
  -1   7   4   10.26    1.70
   1  -7  -4    9.30    1.56
  -1   7   3    6.63    1.40
  -1   7   3    8.06    1.56
   1  -7  -3    7.57    1.33
  -1   7   3    7.38    1.13
   1  -7  -3    6.32    1.28
  -1   7   2  178.12    6.10
  -1   7   2  194.87    7.69
   1  -7  -2  171.70    6.32
  -1   7   2  177.45    5.62
   1  -7  -2  163.04    5.86
  -1   7   2  183.94    7.21
   1  -7  -2  167.59    6.14
  -1   7   1  345.45    7.94
   1  -7  -1  309.14    7.86
   1  -7  -1  319.84    8.62
  -1   7   1  346.86   10.08
   1  -7  -1  326.62    8.75
  -1   7   1  360.32    9.67
  -1   7   1  368.26   11.07
  -1   7   0  247.48    8.65
   1  -7   0  232.48    6.35
  -1   7   0  227.05    8.27
   1  -7   0  219.37    7.21
  -1   7   0  231.66    8.94
  -1   7   0  229.64    6.65
   1  -7   0  208.34    6.37
  -1   7  -1   11.32    1.96
  -1   7  -1    8.48    1.76
   1  -7   1    5.92    1.11
  -1   7  -1    7.16    1.25
   1  -7   1    6.51    1.32
   1  -7   1    6.35    1.09
   1  -7   2    0.85    0.45
   1  -7   2    0.67    0.53
  -1   7  -2    0.79    0.50
   1  -7   2    0.92    0.63
  -1   7  -2    0.99    0.60
  -1   7  -2    0.74    0.79
  -1   7  -3   77.74    5.25
  -1   7  -3   73.72    4.28
   1  -7   3   84.10    4.48
   1  -7   3   70.90    3.84
   1  -7   4  321.81    9.25
  -1   7  -4  308.05    9.76
  -1   7  -4  301.94    9.18
  -1   7  -5  221.99    8.25
  -1   7  -5  216.10    7.55
   1  -7   5  233.56    7.01
  -1   7  -6   21.70    2.13
  -1   7  -6   26.27    2.91
   1  -7   6   27.67    2.93
   1  -7   6   24.38    2.42
   1  -7   7    1.34    0.62
   1  -7   7    2.82    1.09
  -1   7  -7    2.35    1.08
  -1   7  -8    7.18    1.53
   1  -7   8    6.60    1.32
   1  -7   8    9.46    1.68
   1  -7   9   41.04    3.05
  -1   7  -9   39.71    3.04
   1  -7   9   49.46    3.41
   1  -7  10   51.79    3.08
  -1   7 -10   49.11    2.86
   1  -7  10   54.03    3.19
   1  -7  11    4.69    0.86
  -1   7 -11    5.19    0.90
   1  -7  11    4.42    0.79
   1  -6 -10   79.53    3.02
  -1   6  10   96.94    3.75
   1  -6  -9   48.27    2.30
  -1   6   9   46.31    2.45
   1  -6  -9   51.28    2.80
  -1   6   9   53.87    3.06
   1  -6  -8    1.41    0.58
   1  -6  -8    2.25    0.60
   1  -6  -8    1.88    0.53
  -1   6   8    2.39    0.70
  -1   6   8    1.72    0.67
   1  -6  -7   76.32    3.57
  -1   6   7   86.13    4.05
   1  -6  -7   84.09    4.17
  -1   6   7   91.58    4.52
   1  -6  -7   78.96    3.54
  -1   6   6   54.32    3.39
  -1   6   6   60.46    3.80
  -1   6   6   52.31    3.38
   1  -6  -6   51.70    3.47
   1  -6  -6   49.72    3.03
  -1   6   5  265.61    7.71
   1  -6  -5  252.72    7.65
  -1   6   5  283.16    8.33
  -1   6   5  253.11    7.47
   1  -6  -5  260.38    7.40
   1  -6  -5  260.43    6.99
   1  -6  -4   81.22    3.94
   1  -6  -4   80.94    4.13
  -1   6   4   86.26    4.42
  -1   6   4   81.52    4.28
  -1   6   3    0.43    0.54
   1  -6  -3    0.91    0.59
  -1   6   3    0.69    0.50
  -1   6   3    1.35    0.51
   1  -6  -3    1.06    0.64
   1  -6  -2   16.72    1.79
  -1   6   2   18.83    1.70
   1  -6  -2   15.18    1.74
  -1   6   2   17.22    2.01
  -1   6   2   19.94    2.32
  -1   6   2   18.28    1.91
   1  -6  -1  137.06    5.06
  -1   6   1  150.88    6.02
   1  -6  -1  132.58    4.53
  -1   6   1  141.04    5.84
  -1   6   1  159.45    6.53
  -1   6   1  153.12    4.85
   1  -6   0  168.85    4.98
   1  -6   0  180.97    5.76
  -1   6   0  176.67    7.06
  -1   6   0  191.98    5.52
  -1   6  -1   30.84    2.29
   1  -6   1   25.89    2.18
  -1   6  -1   26.14    2.76
   1  -6   1   29.64    2.24
   1  -6   1   25.29    1.94
   1  -6   2   12.70    1.56
  -1   6  -2   12.81    1.55
  -1   6  -2   11.28    1.76
  -1   6  -2   11.97    1.30
   1  -6   2    9.72    1.25
   1  -6   3  204.51    6.58
  -1   6  -3  199.03    6.49
   1  -6   3  196.01    6.07
   1  -6   4  253.67    7.78
   1  -6   4  249.49    6.88
  -1   6  -4  245.43    7.67
   1  -6   5   32.34    2.70
  -1   6  -5   25.11    2.69
  -1   6  -5   24.37    2.57
   1  -6   5   32.77    2.97
   1  -6   6    0.50    0.60
  -1   6  -6    0.36    0.35
   1  -6   6    0.15    0.38
   1  -6   7   20.71    2.36
  -1   6  -7   10.70    1.46
   1  -6   8   30.74    2.93
   1  -6   8   35.70    3.19
  -1   6  -8   32.32    3.13
  -1   6  -8   31.55    2.58
  -1   6  -9  393.29   10.33
   1  -6   9  416.89   10.38
   1  -6   9  403.04    9.94
   1  -6  10   67.37    3.99
  -1   6 -10   65.29    3.43
  -1   6 -10   69.35    3.80
   1  -6  10   62.16    3.54
   1  -6  11   18.56    1.88
   1  -6  11   17.25    1.61
  -1   6 -11   14.50    1.43
  -1   6 -11   17.97    1.59
   1  -6  12    2.90    0.54
  -1   6 -12    3.00    0.63
   1  -6  12    3.06    0.65
   1  -5 -11   43.08    2.25
  -1   5  11   52.49    2.70
  -1   5  10   39.02    2.57
   1  -5 -10   36.03    2.37
   1  -5 -10   34.03    2.02
  -1   5   9   -0.13    0.61
   1  -5  -9   -0.05    0.53
  -1   5   9    0.07    0.31
   1  -5  -9    0.38    0.33
   1  -5  -8    7.41    1.25
  -1   5   8    7.67    1.21
  -1   5   8    6.67    1.26
   1  -5  -8    6.01    1.01
   1  -5  -8    6.95    1.09
   1  -5  -7   76.40    3.60
   1  -5  -7   80.59    4.16
   1  -5  -7   71.03    4.17
   1  -5  -7   80.04    3.68
  -1   5   7   78.30    3.87
  -1   5   7   87.85    4.00
  -1   5   7   89.49    4.51
   1  -5  -6  376.01    8.00
   1  -5  -6  368.92    8.83
  -1   5   6  378.19    8.44
   1  -5  -6  381.86    9.16
  -1   5   6  394.23    8.46
  -1   5   5  613.80   11.55
  -1   5   5  562.33   10.22
  -1   5   5  584.72   10.24
   1  -5  -5  573.50   10.78
   1  -5  -5  584.67    9.84
   1  -5  -5  613.32   10.75
   1  -5  -5  565.21   10.07
  -1   5   4  105.37    4.45
   1  -5  -4  110.94    4.22
   1  -5  -4   94.52    4.10
   1  -5  -4   98.30    3.98
   1  -5  -3    3.09    0.66
  -1   5   3    1.96    0.65
   1  -5  -3    1.90    0.62
   1  -5  -2   37.07    1.69
   1  -5  -2   37.04    2.41
   1  -5  -2   36.85    1.97
  -1   5   1  345.13    8.20
   1  -5  -1  314.56    6.89
   1  -5   0 1266.44   11.72
   1  -5   0 1226.38   13.18
   1  -5   1 1018.69   11.87
   1  -5   1 1015.52   10.51
  -1   5  -2   10.79    1.53
   1  -5   2   12.48    1.31
  -1   5  -3    4.93    1.02
  -1   5  -3    6.10    1.06
   1  -5   3    5.62    0.89
   1  -5   3    5.70    0.90
   1  -5   4   89.72    4.53
   1  -5   4   78.66    3.35
  -1   5  -4   87.02    4.31
  -1   5  -5  303.03    8.40
  -1   5  -5  282.80    8.32
   1  -5   5  304.56    8.03
   1  -5   5  300.50    8.55
  -1   5  -6  460.52   11.19
   1  -5   6  484.11   11.13
  -1   5  -6  448.35   11.09
   1  -5   6  480.83   10.68
  -1   5  -7   74.06    4.63
   1  -5   7   77.11    4.50
  -1   5  -7   82.64    4.03
  -1   5  -7   81.78    4.76
   1  -5   8   36.41    3.14
  -1   5  -8   28.42    2.86
  -1   5  -8   32.01    2.61
  -1   5  -8   29.14    2.79
   1  -5   9    6.06    1.38
  -1   5  -9    6.69    1.27
  -1   5  -9    7.07    1.44
  -1   5 -10   25.74    2.43
   1  -5  10   24.16    2.48
  -1   5 -10   21.67    2.16
   1  -5  10   23.42    2.22
   1  -5  11   30.22    2.54
  -1   5 -11   29.23    2.22
   1  -5  11   28.73    2.13
  -1   5 -11   33.16    2.46
   1  -5  12    3.36    0.79
  -1   5 -12    2.65    0.66
  -1   5 -13   17.92    1.22
   1  -5  13   19.97    1.44
  -1   5 -13   18.09    1.25
   1  -4 -12   10.93    1.13
  -1   4  12   11.74    1.28
   1  -4 -11    1.69    0.62
  -1   4  11    1.72    0.66
  -1   4  11    1.40    0.48
  -1   4  10   97.54    4.29
  -1   4  10   96.38    3.89
   1  -4 -10   92.22    3.99
  -1   4  10   95.85    4.45
   1  -4 -10   87.17    3.59
   1  -4  -9  165.63    5.56
  -1   4   9  169.56    5.84
  -1   4   9  158.67    5.01
  -1   4   9  177.03    6.17
   1  -4  -9  154.14    4.98
  -1   4   8  485.96   10.00
   1  -4  -8  475.38    9.62
   1  -4  -8  439.15    8.19
   1  -4  -8  458.62    8.73
  -1   4   8  460.37    8.73
   1  -4  -8  467.57   10.93
   1  -4  -7   50.55    2.89
   1  -4  -7   48.68    3.39
  -1   4   7   62.37    3.59
   1  -4  -7   48.23    2.73
  -1   4   7   59.24    3.48
   1  -4  -7   52.65    3.21
  -1   4   7   55.72    2.94
  -1   4   7   52.64    2.94
  -1   4   6  152.84    4.90
  -1   4   6  182.80    6.09
   1  -4  -6  148.23    5.26
  -1   4   6  190.11    6.16
   1  -4  -6  152.66    4.78
  -1   4   6  154.65    4.72
   1  -4  -6  140.31    5.33
  -1   4   6  160.85    5.45
  -1   4   5   56.25    2.86
   1  -4  -5   56.40    3.04
   1  -4  -5   53.35    2.93
   1  -4  -4  463.98    8.32
   1  -4  -4  488.58    8.04
   1  -4  -3  152.63    4.45
  -1   4   3  158.61    4.62
   1  -4  -3  149.01    3.22
   1  -4  -3  162.64    4.15
  -1   4   2   32.44    2.10
   1  -4  -2   34.40    1.82
  -1   4   1  474.34    8.06
   1  -4  -1  480.90    5.94
  -1   4   0  682.32   10.00
   1  -4   0  678.72    7.31
   1  -4   1  108.21    3.24
   1  -4   1  112.58    3.00
  -1   4  -1  111.75    4.17
  -1   4  -1  118.66    3.45
   1  -4   2  748.80    6.97
  -1   4  -2  741.52    9.57
   1  -4   2  735.43    8.26
  -1   4  -2  670.52   10.32
  -1   4  -2  777.61    5.57
   1  -4   2  633.80    7.60
   1  -4   3  972.61   10.10
  -1   4  -3 1055.67   12.61
   1  -4   3  925.83    9.68
   1  -4   3  981.84   12.60
   1  -4   3 1028.48    9.03
  -1   4  -3  903.90   11.85
   1  -4   4  513.47    7.41
   1  -4   4  536.16    9.95
  -1   4  -5  921.61   13.68
   1  -4   5  860.95   13.13
   1  -4   6  333.39    8.37
  -1   4  -6  340.34    8.78
  -1   4  -7   23.27    2.08
   1  -4   7   25.55    2.31
   1  -4   7   33.41    2.65
   1  -4   7   24.87    2.43
  -1   4  -7   25.56    2.57
  -1   4  -7   26.02    2.48
   1  -4   8    0.45    0.37
   1  -4   8    1.32    0.61
   1  -4   8    0.46    0.50
  -1   4  -8    2.58    0.74
  -1   4  -8    1.13    0.66
   1  -4   9  217.83    7.39
  -1   4  -9  218.61    6.94
   1  -4   9  204.46    6.86
  -1   4  -9  224.24    7.48
   1  -4  10  366.22    9.25
  -1   4 -10  362.53    8.88
  -1   4 -10  369.39    9.02
   1  -4  11  217.31    6.59
  -1   4 -11  227.58    6.33
   1  -4  11  232.53    6.86
  -1   4 -12    9.62    1.26
   1  -4  12   11.26    1.38
   1  -4  13   13.06    1.22
  -1   4 -13   11.89    1.18
  -1   3  13    3.96    0.62
   1  -3 -13    5.10    0.75
  -1   3  13    6.37    0.93
   1  -3 -13    4.55    0.65
  -1   3  12    9.56    1.18
  -1   3  12   10.58    1.30
   1  -3 -12   10.96    1.27
  -1   3  11  100.64    4.11
  -1   3  11  110.17    4.32
   1  -3 -11  103.22    4.14
   1  -3 -10  181.13    5.66
   1  -3 -10  182.28    5.46
  -1   3  10  186.35    5.83
  -1   3  10  181.90    5.78
  -1   3  10  191.65    6.21
  -1   3   9  339.71    8.28
  -1   3   9  338.45    7.88
   1  -3  -9  323.07    7.35
   1  -3  -9  327.54    7.75
  -1   3   9  334.55    7.00
  -1   3   9  340.35    8.09
   1  -3  -8  102.27    5.00
   1  -3  -8   97.52    3.71
   1  -3  -8  104.48    4.35
   1  -3  -8  104.96    4.16
  -1   3   8  111.31    4.64
  -1   3   8  114.87    4.73
  -1   3   8  111.11    4.52
  -1   3   8  101.68    3.86
   1  -3  -7  100.30    4.61
  -1   3   7  126.41    4.91
  -1   3   7   81.84    3.67
  -1   3   7  110.32    3.66
   1  -3  -7   85.61    3.86
  -1   3   7   89.03    3.97
   1  -3  -6  367.16    8.08
  -1   3   6  385.50    6.60
  -1   3   5 1876.15   14.28
  -1   3   5 1911.38   17.81
  -1   3   4  875.99    9.26
   1  -3  -4  879.46    9.82
   1  -3  -3 1443.13    9.18
   1  -3  -3 1456.27   11.17
  -1   3   3 1441.56   11.72
   1  -3  -2    0.97    0.20
  -1   3   2    0.64    0.32
   1  -3  -1   38.56    1.52
  -1   3   1   35.67    1.86
  -1   3   0  955.70    9.72
   1  -3   0  952.93    7.11
  -1   3   0  966.51    7.74
   1  -3   1 1812.50    9.77
  -1   3  -1 1821.32   11.71
   1  -3   1 1736.20   10.00
  -1   3  -1 1725.33   13.50
  -1   3  -2 2383.40   15.43
   1  -3   2 2243.91   10.74
  -1   3  -2 2112.25    9.12
   1  -3   2 2231.70   11.15
   1  -3   2 2158.55   12.35
   1  -3   2 1955.52   11.44
  -1   3  -2 2109.52   15.36
   1  -3   2 2156.80   15.44
   1  -3   3  219.92    3.90
  -1   3  -3  204.33    3.17
  -1   3  -3  229.67    5.11
   1  -3   3  200.43    5.14
  -1   3  -4  330.05    6.06
  -1   3  -4  372.84    8.06
  -1   3  -5   13.69    1.68
  -1   3  -5   12.44    1.09
   1  -3   5    9.14    1.26
  -1   3  -6  143.55    4.03
   1  -3   6  162.96    5.33
  -1   3  -7  180.11    4.77
   1  -3   7  172.93    5.45
  -1   3  -8  133.46    5.00
   1  -3   8  135.41    5.42
  -1   3  -8  136.27    5.62
   1  -3   8  122.40    4.89
   1  -3   8  131.41    5.50
  -1   3  -9  166.79    6.10
   1  -3   9  140.55    5.50
   1  -3   9  151.22    5.41
   1  -3   9  159.49    6.07
  -1   3  -9  181.94    6.09
   1  -3   9  151.20    5.80
  -1   3 -10  191.93    6.33
   1  -3  10  181.78    5.89
   1  -3  10  172.18    6.15
  -1   3 -10  196.68    6.38
   1  -3  10  175.21    6.26
  -1   3 -11    0.32    0.47
   1  -3  11    1.61    0.76
   1  -3  11    1.90    0.75
  -1   3 -11    0.40    0.42
  -1   3 -12   10.70    1.39
   1  -3  12    9.45    1.20
   1  -3  12    9.23    1.21
   1  -3  13    1.73    0.44
   1  -3  13    1.08    0.34
  -1   3 -13    1.83    0.52
   1  -2 -14   56.07    2.12
  -1   2  14   60.83    2.17
  -1   2  14   57.40    2.26
   1  -2 -14   56.63    2.18
  -1   2  13  141.26    4.20
   1  -2 -13  129.94    3.91
   1  -2 -13  142.37    4.20
  -1   2  12   22.50    1.92
  -1   2  12   24.07    1.92
   1  -2 -12   21.34    1.85
  -1   2  11   66.89    3.48
  -1   2  11   72.24    3.82
  -1   2  11   69.85    3.41
   1  -2 -11   71.33    3.53
  -1   2  10    5.90    1.12
  -1   2  10    5.29    1.07
   1  -2 -10    4.43    0.93
  -1   2  10    3.68    0.83
  -1   2   9    9.26    1.25
   1  -2  -9   11.69    1.45
  -1   2   9   11.12    1.49
  -1   2   9   10.19    1.42
   1  -2  -9    8.18    1.21
   1  -2  -8  660.77   10.44
  -1   2   8  631.32   10.10
  -1   2   8  642.61   10.42
  -1   2   8  656.19   10.98
  -1   2   8  673.87   11.01
  -1   2   7  238.37    6.19
  -1   2   7  239.08    4.70
  -1   2   7  244.96    6.44
   1  -2  -7  230.53    6.55
  -1   2   6   19.27    1.28
   1  -2  -6   18.14    1.73
  -1   2   6   21.09    1.80
  -1   2   5 1756.50   14.79
   1  -2  -5 1743.65   14.76
  -1   2   5 1773.83   11.76
  -1   2   4  756.43    8.17
  -1   2   4  729.11    7.23
  -1   2   3  261.63    4.18
   1  -2  -3  256.48    4.30
   1  -2  -2   81.67    2.11
   1  -2  -2   82.66    1.53
  -1   2   2   88.01    2.37
  -1   2   2   83.93    2.19
   1  -2  -1   33.93    1.28
  -1   2   1   31.04    1.07
  -1   2   1   32.60    1.07
  -1   2   0  151.87    2.74
   1  -2   0  146.09    2.43
  -1   2  -1 9999.00   25.91
  -1   2  -1 9971.31   21.43
  -1   2  -2  851.10    5.78
   1  -2   2  864.69    8.69
   1  -2   2  866.98    6.48
   1  -2   3   71.95    2.21
  -1   2  -3   70.60    2.34
   1  -2   3   66.80    2.64
  -1   2  -4  779.32    7.96
   1  -2   4  746.12    9.59
  -1   2  -5  634.73    7.87
   1  -2   5  628.08    9.17
   1  -2   6 2372.25   17.65
  -1   2  -6 2321.17   16.41
   1  -2   7  860.11   11.52
   1  -2   7  871.65   12.15
  -1   2  -8    5.25    1.02
   1  -2   8    7.02    1.20
  -1   2  -8    4.22    0.93
   1  -2   8    3.56    0.89
  -1   2  -8   14.27    1.43
   1  -2   8    3.18    0.80
  -1   2  -8   10.43    1.39
   1  -2   8    3.20    0.86
   1  -2   8   15.19    1.82
   1  -2   9   17.90    1.91
   1  -2   9   17.21    1.97
   1  -2   9   15.91    1.82
  -1   2  -9   15.77    1.59
   1  -2   9   13.49    1.61
   1  -2   9   14.72    1.83
  -1   2  -9   17.87    1.93
  -1   2  -9   18.70    1.90
  -1   2  -9   16.37    1.83
  -1   2 -10   30.56    2.41
   1  -2  10   28.76    2.48
   1  -2  10   24.49    2.35
   1  -2  10   24.45    2.27
   1  -2  10   21.79    2.03
  -1   2 -10   23.40    2.21
   1  -2  11  452.79    9.02
  -1   2 -11  452.54    8.61
   1  -2  11  461.24    9.41
  -1   2 -11  456.91    9.36
   1  -2  12   70.53    3.18
  -1   2 -12   72.49    3.50
   1  -2  12   68.26    3.63
   1  -2  12   67.69    3.41
   1  -2  13   47.27    2.48
  -1   2 -13   49.39    2.56
  -1   1  14  122.21    3.66
   1  -1 -14  112.34    3.44
   1  -1 -13   95.89    3.67
  -1   1  13   99.94    3.86
   1  -1 -13   98.45    3.70
  -1   1  12    6.86    1.02
  -1   1  12    4.76    1.03
  -1   1  12    7.96    1.28
   1  -1 -12    4.37    0.96
   1  -1 -12    3.76    0.86
  -1   1  11    0.22    0.31
  -1   1  11    0.30    0.50
  -1   1  11    0.36    0.37
  -1   1  10   84.87    4.02
  -1   1  10   87.40    4.02
  -1   1  10   85.55    3.65
  -1   1  10   79.77    3.48
   1  -1 -10   86.91    3.95
  -1   1   9  741.47   11.35
  -1   1   9  758.71   11.42
  -1   1   9  767.82   11.75
   1  -1  -9  772.10   11.58
  -1   1   9  728.15   10.41
  -1   1   8 1271.16   14.77
  -1   1   8 1295.30   14.37
  -1   1   7  189.50    5.55
  -1   1   7  184.52    5.19
  -1   1   6   88.17    2.30
  -1   1   6   85.88    3.46
   1  -1  -6   88.77    3.60
  -1   1   5  379.78    6.25
   1  -1  -5  386.74    6.73
  -1   1   5  394.52    4.59
  -1   1   4 2154.78   12.47
   1  -1  -4 2151.11   13.45
  -1   1   4 2126.91   10.05
  -1   1   3 3622.77   12.66
  -1   1   3 3626.41   14.52
  -1   1   2 1402.72    7.38
   1  -1  -2 1381.90    7.60
   1  -1  -1  153.63    2.35
  -1   1   1  135.65    1.74
   1  -1   0  202.62    2.04
   1  -1   0  194.39    2.46
   1  -1   1   48.73    0.88
  -1   1  -1   47.67    1.51
   1  -1   1   46.40    1.30
  -1   1  -2 1360.69    7.41
   1  -1   2 1371.93    7.97
   1  -1   3 2125.24   12.06
  -1   1  -3 2069.08   10.90
  -1   1  -3 2110.90   13.91
   1  -1   3 2042.10   13.11
  -1   1  -4   22.46    1.61
   1  -1   4   17.90    1.32
   1  -1   4   19.78    1.57
   1  -1   4   17.07    1.31
  -1   1  -5  714.59    9.41
   1  -1   5  713.36   10.00
   1  -1   5  595.09    8.57
   1  -1   5  635.16    8.43
  -1   1  -5  606.25    7.80
   1  -1   6  126.13    4.33
  -1   1  -6  116.53    3.76
   1  -1   7   99.92    4.20
   1  -1   7  111.80    4.50
  -1   1  -8   92.59    3.79
   1  -1   8   98.07    4.38
  -1   1  -8   81.77    3.90
   1  -1   8   95.68    4.34
   1  -1   8   95.77    4.24
   1  -1   8   96.95    4.52
  -1   1  -9   41.65    2.72
   1  -1   9   41.58    3.03
  -1   1  -9   36.57    2.48
   1  -1   9   39.24    2.89
  -1   1  -9   44.06    2.95
  -1   1 -10  260.30    6.69
  -1   1 -10  272.38    7.38
   1  -1  10  262.33    7.45
  -1   1 -11  249.15    6.97
  -1   1 -11  231.83    5.99
  -1   1 -11  243.30    6.68
   1  -1  11  242.97    7.05
  -1   1 -12   21.64    1.89
   1  -1  12   18.30    1.89
   1  -1  12   20.44    1.95
  -1   1 -13    2.99    0.67
   1  -1  13    3.29    0.76
   1   0 -14    3.67    0.68
   1   0 -14    3.66    0.73
  -1   0  14    4.90    0.84
  -1   0  13   67.02    2.90
  -1   0  13   72.92    3.39
   1   0 -13   71.27    3.40
   1   0 -13   69.39    3.23
  -1   0  12  314.44    7.61
  -1   0  12  297.09    6.75
   1   0 -12  308.52    7.36
  -1   0  12  315.09    7.54
   1   0 -12  309.74    7.68
   1   0 -11    0.14    0.41
  -1   0  11    0.31    0.44
  -1   0  11    0.86    0.43
  -1   0  11    1.23    0.57
  -1   0  10   52.63    3.13
  -1   0  10   49.81    2.62
  -1   0  10   51.49    2.97
   1   0 -10   55.79    3.24
   1   0  -9  404.65    9.15
  -1   0   9  351.07    6.82
  -1   0   9  353.96    7.93
  -1   0   9  391.42    7.99
   1   0  -9  400.22    8.35
  -1   0   9  381.61    8.13
  -1   0   8  151.25    4.73
  -1   0   8  146.31    5.10
  -1   0   7  118.96    3.37
   1   0  -7  133.70    3.46
  -1   0   7  119.11    4.33
   1   0  -7  134.22    4.70
  -1   0   7  130.54    3.85
  -1   0   6  476.12    7.80
   1   0  -6  491.87    6.15
  -1   0   5  640.10    7.82
   1   0  -5  632.48    6.20
  -1   0   4 1279.79    9.17
   1   0  -4 1289.41    9.79
  -1   0   4 1303.22    9.37
  -1   0   3 2625.15   10.51
   1   0  -3 2681.02    8.98
  -1   0   2  682.27    4.68
  -1   0   2  664.55    3.87
   1   0  -2  633.96    4.12
   1   0  -2  641.48    4.48
  -1   0   2  683.20    3.45
  -1   0   1  514.70    3.81
  -1   0   1  521.84    4.15
   1   0  -1  519.18    3.53
  -1   0   0  165.54    1.84
  -1   0   0  154.13    2.67
  -1   0   0  159.39    2.62
   1   0   0  160.09    1.96
   1   0   0  148.15    1.93
   1   0   1 3540.31   10.58
  -1   0  -1 3335.74   12.63
   1   0   1 3505.66    9.60
   1   0   1 3338.24   12.44
  -1   0  -1 3484.93   10.29
  -1   0  -2 3511.42   16.03
   1   0   2 3312.46   16.93
  -1   0  -3 1313.91   11.05
   1   0   3 1195.96   10.08
  -1   0  -3 1195.42    9.05
  -1   0  -3 1276.16   10.24
   1   0   3 1271.43   12.35
   1   0   4   18.79    1.62
   1   0   4   18.32    1.47
  -1   0  -4   20.16    1.48
  -1   0  -5  167.45    4.48
   1   0   5  165.78    5.09
  -1   0  -5  143.80    4.00
   1   0   5  139.09    4.47
  -1   0  -6  472.49    7.89
   1   0   6  490.33    9.10
  -1   0  -6  476.85    7.84
  -1   0  -7 1547.66   14.97
  -1   0  -7 1667.15   15.35
   1   0   8  704.06   12.13
   1   0   8  757.03   12.64
  -1   0  -8  623.63    9.98
   1   0   8  698.86   12.21
  -1   0  -8  714.78   10.78
   1   0   8  801.29   12.57
  -1   0  -8  703.15   11.30
  -1   0  -9   27.55    2.21
  -1   0  -9   29.06    2.41
   1   0   9   29.79    2.43
   1   0   9   28.07    2.55
  -1   0  -9   27.92    2.23
   1   0   9   34.55    2.78
   1   0   9   24.53    2.33
   1   0  10  124.11    5.26
   1   0  10  137.01    5.04
  -1   0 -10  116.06    4.35
  -1   0 -10  128.23    4.95
   1   0  10  125.96    5.31
   1   0  11   47.37    3.16
   1   0  11   46.51    3.19
  -1   0 -11   44.42    2.90
  -1   0 -12   46.56    2.74
   1   0  12   49.80    3.01
  -1   0 -12   47.97    2.74
   1   0  13   73.57    3.15
  -1   0 -13   74.92    3.00
  -1  -1  14   43.59    2.18
  -1  -1  14   46.12    2.39
   1   1 -14   39.52    2.17
  -1  -1  13  191.42    5.44
   1   1 -13  196.82    5.97
   1   1 -13  193.27    5.50
  -1  -1  12  249.42    6.59
  -1  -1  12  247.59    6.50
  -1  -1  12  228.44    6.26
   1   1 -12  246.15    7.27
   1   1 -12  253.33    6.87
  -1  -1  11  157.69    5.31
  -1  -1  11  144.71    5.13
   1   1 -11  161.72    6.14
   1   1 -11  161.19    5.64
  -1  -1  10   10.01    1.39
   1   1 -10    9.81    1.55
  -1  -1  10    7.46    1.14
   1   1 -10   10.82    1.48
  -1  -1   9  126.67    4.80
  -1  -1   9  131.98    4.42
  -1  -1   9  133.96    4.53
  -1  -1   9  144.38    4.46
  -1  -1   9  130.24    4.68
   1   1  -9  152.50    5.29
   1   1  -9  144.77    5.76
  -1  -1   8  844.90   10.70
  -1  -1   8  783.96   10.37
  -1  -1   8  827.31   10.20
  -1  -1   8  778.74   11.68
   1   1  -8  840.10   10.78
  -1  -1   7 1335.45   12.36
  -1  -1   7 1289.37   14.18
  -1  -1   7 1409.41   12.57
   1   1  -7 1365.79   15.01
   1   1  -6  805.68   10.33
  -1  -1   6  810.46   10.15
   1   1  -5  301.46    5.42
  -1  -1   5  297.01    5.34
   1   1  -5  303.45    5.22
   1   1  -4   27.21    1.38
  -1  -1   4   26.89    1.26
  -1  -1   4   28.36    1.40
  -1  -1   3 1835.93    8.62
   1   1  -3 1800.21    9.83
   1   1  -2 2392.55    9.64
  -1  -1   2 2350.34    7.68
   1   1  -1 1176.72    4.26
  -1  -1   0   98.03    1.57
   1   1   0  102.44    1.59
  -1  -1  -1 2303.16    8.04
   1   1   1 2158.89    9.45
  -1  -1  -1 2191.06    9.25
   1   1   1 2277.52    9.88
  -1  -1  -2  122.41    2.74
  -1  -1  -2  122.92    2.79
   1   1   2  122.64    2.91
  -1  -1  -3  546.79    7.23
   1   1   3  501.64    7.21
   1   1   4  188.84    5.14
  -1  -1  -4  198.28    4.65
  -1  -1  -4  194.88    4.35
  -1  -1  -4  190.33    4.47
  -1  -1  -4  197.36    4.92
  -1  -1  -5    0.29    0.27
  -1  -1  -5    0.80    0.44
  -1  -1  -5    0.41    0.38
   1   1   5    0.77    0.53
  -1  -1  -5    0.08    0.27
  -1  -1  -6  559.51    7.71
  -1  -1  -6  534.51    8.60
  -1  -1  -6  526.84    8.37
   1   1   6  576.96   10.76
  -1  -1  -7  734.22   10.67
  -1  -1  -7  703.29   10.03
  -1  -1  -8   52.78    3.01
  -1  -1  -8   49.17    2.94
   1   1   8   56.11    3.42
   1   1   8   53.23    3.55
   1   1   8   56.67    3.73
  -1  -1  -8   46.64    2.68
  -1  -1  -9    2.95    0.81
  -1  -1  -9    2.46    0.71
   1   1   9    3.36    0.99
   1   1   9    2.77    0.83
  -1  -1  -9    2.42    0.67
   1   1   9    3.99    0.99
  -1  -1 -10    1.68    0.64
   1   1  10    2.07    0.78
  -1  -1 -10    1.48    0.69
   1   1  10    2.28    0.93
   1   1  11   85.81    4.25
   1   1  11   88.43    4.30
   1   1  11   93.42    4.03
  -1  -1 -11   92.07    4.03
   1   1  12  179.58    5.52
  -1  -1 -12  175.60    5.04
   1   1  12  173.08    4.73
   1   1  13   29.50    1.91
  -1  -1 -13   29.37    1.80
  -1  -2  14   26.61    1.75
  -1  -2  14   27.40    1.76
  -1  -2  14   27.35    1.82
   1   2 -14   31.85    2.22
   1   2 -14   24.13    1.71
  -1  -2  13   42.36    2.59
   1   2 -13   47.49    3.11
  -1  -2  13   41.51    2.46
   1   2 -13   42.84    2.66
  -1  -2  12    2.28    0.73
   1   2 -12    1.77    0.70
  -1  -2  12    1.98    0.85
   1   2 -12    1.37    0.73
  -1  -2  11  197.67    5.85
  -1  -2  11  189.43    6.03
   1   2 -11  224.67    7.69
   1   2 -11  227.31    6.87
   1   2 -10    0.17    0.45
   1   2 -10    1.21    0.64
  -1  -2  10    0.98    0.49
  -1  -2  10    0.84    0.39
  -1  -2  10   -0.19    0.31
   1   2  -9  285.30    7.49
  -1  -2   9  257.91    6.43
  -1  -2   9  262.97    6.90
   1   2  -9  269.23    8.30
  -1  -2   9  270.19    6.14
  -1  -2   9  247.11    6.24
  -1  -2   8  581.54    9.87
  -1  -2   8  580.10    9.04
  -1  -2   8  601.77    9.61
  -1  -2   8  605.92    8.68
  -1  -2   7 1184.11   13.00
   1   2  -7 1152.10   14.30
   1   2  -6  140.91    4.63
  -1  -2   6  147.45    4.36
  -1  -2   6  145.43    4.38
  -1  -2   5   19.71    1.45
  -1  -2   5   18.20    1.49
   1   2  -5   19.89    1.55
   1   2  -4  392.96    6.09
  -1  -2   4  381.61    4.84
  -1  -2   4  382.98    5.46
  -1  -2   4  389.50    4.55
  -1  -2   3 1454.90    7.28
  -1  -2   3 1416.62    8.68
  -1  -2   3 1487.51    5.95
   1   2  -3 1394.28    5.14
   1   2  -3 1453.49   10.40
   1   2  -2 3472.80   12.55
  -1  -2   2 3415.50   12.12
  -1  -2   1  620.45    3.68
   1   2  -1  620.80    5.32
   1   2   0  452.46    4.76
  -1  -2   0  460.55    4.17
   1   2   1  182.89    2.96
  -1  -2  -1  185.05    3.06
   1   2   2  392.03    5.66
   1   2   2  391.30    4.83
  -1  -2  -2  398.69    5.18
  -1  -2  -2  399.98    5.73
   1   2   3 3854.18   21.79
  -1  -2  -3 3839.45   19.16
   1   2   4  242.91    6.36
  -1  -2  -4  246.26    5.39
  -1  -2  -4  234.66    5.30
  -1  -2  -5   71.38    3.27
   1   2   5   76.17    3.93
  -1  -2  -5   67.06    3.01
  -1  -2  -5   73.40    3.13
  -1  -2  -5   72.25    2.90
  -1  -2  -6    0.67    0.39
  -1  -2  -6    0.48    0.43
  -1  -2  -6    1.38    0.55
   1   2   6    0.22    0.54
  -1  -2  -6    0.10    0.22
  -1  -2  -7   11.42    1.43
  -1  -2  -7   10.25    1.37
   1   2   7   13.99    1.79
   1   2   7   10.86    1.69
   1   2   7   10.98    1.76
  -1  -2  -7    8.73    1.19
   1   2   8  633.16   12.13
  -1  -2  -8  504.98    8.98
   1   2   8  626.77   12.80
   1   2   8  573.25   12.15
  -1  -2  -8  517.56    9.81
  -1  -2  -8  558.01   10.20
   1   2   9  389.87    9.98
  -1  -2  -9  370.37    8.50
   1   2   9  406.82   10.31
   1   2   9  443.97   10.51
   1   2   9  414.93   10.14
  -1  -2  -9  373.31    7.49
   1   2  10    3.62    1.03
   1   2  10    4.41    1.02
   1   2  10    5.87    1.24
   1   2  10    3.59    1.02
  -1  -2 -10    2.43    0.81
  -1  -2 -10    2.67    0.80
  -1  -2 -11   39.52    2.57
   1   2  11   37.62    2.61
   1   2  11   35.94    2.70
   1   2  12   13.34    1.34
   1   2  12   14.22    1.49
  -1  -2 -12   12.91    1.31
   1   2  13    6.90    0.82
  -1  -2 -13    7.50    0.85
   1   2  13    6.43    0.70
  -1  -3  14    1.08    0.34
   1   3 -14    1.45    0.44
  -1  -3  14    2.00    0.55
  -1  -3  14    1.24    0.43
   1   3 -14    2.62    0.74
  -1  -3  13   50.41    2.56
  -1  -3  13   50.52    2.83
   1   3 -13   55.68    3.01
   1   3 -13   60.79    3.66
  -1  -3  13   50.67    2.87
  -1  -3  12  143.82    4.63
  -1  -3  12  153.19    5.31
   1   3 -12  178.31    6.93
   1   3 -12  164.99    5.72
  -1  -3  11  248.87    6.29
   1   3 -11  258.55    6.96
  -1  -3  11  237.07    6.82
   1   3 -11  263.50    7.65
  -1  -3  10  168.92    5.42
  -1  -3  10  181.46    5.42
   1   3 -10  190.78    7.59
  -1  -3  10  171.55    5.60
   1   3 -10  188.73    6.63
   1   3 -10  192.29    6.54
  -1  -3   9    3.07    0.85
  -1  -3   9    0.36    0.32
   1   3  -9    0.32    0.34
   1   3  -9    0.54    0.50
  -1  -3   9    2.33    0.67
  -1  -3   9    0.17    0.33
   1   3  -8   -0.48    0.47
   1   3  -8    2.30    0.79
  -1  -3   8    1.16    0.59
   1   3  -8    0.55    0.47
  -1  -3   7  454.52    8.65
   1   3  -7  453.11   10.02
  -1  -3   6  733.91   10.41
   1   3  -6  718.58   11.80
  -1  -3   5  198.73    5.48
  -1  -3   5  185.76    4.81
   1   3  -5  192.94    5.57
   1   3  -4    6.94    1.00
  -1  -3   4    6.78    0.81
  -1  -3   4    8.17    1.12
  -1  -3   4    8.36    0.85
  -1  -3   3  762.00    7.31
  -1  -3   3  752.85    7.23
  -1  -3   2    3.88    0.55
   1   3  -2    2.33    0.40
  -1  -3   2    4.73    0.75
   1   3  -2    2.17    0.49
  -1  -3   1 1583.97   11.53
   1   3  -1 1504.24    9.39
  -1  -3   1 1466.51    5.33
   1   3  -1 1582.48   10.36
   1   3   0  198.39    3.69
   1   3   0  202.45    3.51
  -1  -3   0  203.79    3.32
  -1  -3  -1  168.87    3.48
   1   3   1  164.10    3.11
   1   3   1  159.46    3.65
  -1  -3  -1  171.22    3.60
  -1  -3  -2 1146.68    9.89
   1   3   2 1149.19    8.47
  -1  -3  -3  849.31    9.53
  -1  -3  -3  833.83    9.47
  -1  -3  -4    1.91    0.64
  -1  -3  -4    4.42    0.79
   1   3   4    2.04    0.70
  -1  -3  -4    2.86    0.71
  -1  -3  -5   83.07    3.46
  -1  -3  -5   94.90    4.05
  -1  -3  -5   91.94    3.87
  -1  -3  -6   21.80    1.90
   1   3   6   20.51    2.36
  -1  -3  -6   27.37    2.06
  -1  -3  -6   29.07    2.26
  -1  -3  -6   20.34    1.89
  -1  -3  -6   19.85    1.92
   1   3   6   19.66    1.78
   1   3   6   24.66    2.50
   1   3   7  355.28    7.41
   1   3   7  339.20    9.61
  -1  -3  -7  364.44    8.00
  -1  -3  -7  345.59    7.87
  -1  -3  -7  348.95    8.04
   1   3   8  283.19    9.01
  -1  -3  -8  286.93    7.66
   1   3   8  269.99    8.59
  -1  -3  -8  247.27    6.50
  -1  -3  -8  259.35    7.21
  -1  -3  -8  266.55    6.60
   1   3   9  137.09    6.11
  -1  -3  -9  118.13    4.21
  -1  -3  -9  127.53    5.09
   1   3   9  124.18    5.65
  -1  -3 -10    4.02    0.98
   1   3  10    4.61    1.10
   1   3  10    4.72    1.08
  -1  -3 -10    4.18    0.99
   1   3  11    1.82    0.63
   1   3  11    0.58    0.45
  -1  -3 -11    0.75    0.44
   1   3  12   34.81    1.98
  -1  -3 -12   33.44    1.85
   1   3  12   31.11    1.85
  -1  -4  14    8.27    1.01
  -1  -4  14    7.93    0.99
   1   4 -14    9.19    1.20
   1   4 -13   11.82    1.66
  -1  -4  13   10.34    1.29
  -1  -4  13   11.24    1.39
   1   4 -13   10.84    1.29
   1   4 -12  235.40    6.25
  -1  -4  12  247.69    6.63
   1   4 -11   19.03    2.07
   1   4 -11   22.98    2.76
  -1  -4  11   16.96    1.88
   1   4 -11   21.80    2.27
  -1  -4  11   14.87    1.67
   1   4 -10   55.31    4.40
  -1  -4  10   49.78    3.18
  -1  -4  10   54.88    3.36
   1   4 -10   57.92    3.78
   1   4  -9   21.98    2.27
   1   4  -9   19.83    2.60
   1   4  -9   23.73    2.68
  -1  -4   9   19.01    2.01
   1   4  -8  113.51    5.69
   1   4  -8  116.86    5.00
   1   4  -8  123.39    6.11
  -1  -4   8  119.71    5.01
   1   4  -7  909.21   14.63
  -1  -4   7  930.73   12.10
  -1  -4   6 1212.75   15.55
  -1  -4   6 1185.09   13.14
  -1  -4   5    7.00    0.97
  -1  -4   5    7.90    1.32
  -1  -4   5    7.30    0.97
  -1  -4   5    6.37    1.15
   1   4  -5    6.54    1.22
   1   4  -4   15.47    1.56
  -1  -4   4   18.28    1.41
  -1  -4   4   16.58    1.62
  -1  -4   4   17.86    1.82
  -1  -4   3  122.70    4.07
  -1  -4   3  123.54    4.36
  -1  -4   3  125.28    3.43
   1   4  -3  118.51    3.76
   1   4  -2  943.22    8.12
   1   4  -2  959.04    9.81
  -1  -4   2  958.40   10.36
   1   4  -1  807.10    8.37
  -1  -4   1  797.02    8.31
  -1  -4   0  991.38    9.94
   1   4   0  934.18    9.20
  -1  -4   0  935.24    7.92
   1   4   0  981.70    8.71
   1   4   1   10.80    0.90
   1   4   1   10.58    1.13
  -1  -4  -1   11.18    1.13
   1   4   2    0.56    0.37
  -1  -4  -2    0.57    0.27
  -1  -4  -3  680.86    9.57
  -1  -4  -3  710.96    9.36
  -1  -4  -4  162.59    5.31
   1   4   4  123.34    4.99
  -1  -4  -4  160.08    4.68
  -1  -4  -4  122.37    4.09
   1   4   5  320.11    9.46
   1   4   5  324.28    8.09
  -1  -4  -5  337.69    8.28
  -1  -4  -5  319.55    7.86
   1   4   6   48.28    3.87
   1   4   6   38.73    2.75
  -1  -4  -6   43.74    3.02
  -1  -4  -6   53.65    3.12
  -1  -4  -6   40.88    2.92
   1   4   6   46.83    3.71
   1   4   7  189.79    7.45
  -1  -4  -7  206.09    6.36
   1   4   7  200.27    6.02
  -1  -4  -7  193.73    6.22
  -1  -4  -7  195.18    6.18
   1   4   8   26.96    2.92
  -1  -4  -8   21.80    2.24
  -1  -4  -8   21.74    1.99
   1   4   9   42.64    3.03
  -1  -4  -9   40.75    2.47
   1   4   9   50.66    3.56
  -1  -4  -9   42.94    2.90
  -1  -4 -10   43.13    2.64
  -1  -4 -10   45.79    2.71
   1   4  10   50.47    3.15
   1   4  10   44.38    2.69
  -1  -4 -11   11.12    1.15
   1   4  11   13.44    1.38
   1   5 -13    0.54    0.32
   1   5 -13    0.02    0.47
  -1  -5  13   -0.06    0.40
  -1  -5  13    0.02    0.43
  -1  -5  12   17.75    1.91
   1   5 -12   16.25    1.72
  -1  -5  12   17.71    1.74
   1   5 -12   18.77    2.34
   1   5 -11   27.39    2.98
  -1  -5  11   24.46    2.16
   1   5 -11   26.15    2.49
  -1  -5  11   21.68    2.05
  -1  -5  11   25.69    2.42
   1   5 -10  173.37    7.09
   1   5 -10  169.37    7.62
  -1  -5  10  171.87    5.84
  -1  -5  10  164.19    6.02
  -1  -5   9   74.50    3.88
   1   5  -9   68.42    4.82
   1   5  -9   65.25    4.77
   1   5  -9   66.33    4.00
  -1  -5   9   71.86    4.14
   1   5  -8   39.55    3.74
   1   5  -8   43.61    3.69
   1   5  -8   41.62    3.07
   1   5  -8   39.78    3.76
  -1  -5   8   45.45    3.33
   1   5  -7    2.52    0.97
   1   5  -7    2.66    0.91
   1   5  -7    0.58    0.56
  -1  -5   7    0.46    0.66
   1   5  -6   45.07    3.61
  -1  -5   6   48.25    3.36
   1   5  -6   40.76    3.01
   1   5  -6   53.89    3.94
  -1  -5   5   28.66    2.09
   1   5  -5   27.77    2.61
  -1  -5   5   27.36    2.41
  -1  -5   4   99.76    3.74
   1   5  -4   89.17    4.10
  -1  -5   4   93.97    4.16
   1   5  -3   23.62    1.92
  -1  -5   3   25.27    1.79
  -1  -5   3   23.07    1.92
   1   5  -2  847.08    8.53
  -1  -5   2  936.13   10.78
  -1  -5   2  883.19   11.05
   1   5  -2  912.46   10.79
  -1  -5   2  868.71   10.55
   1   5  -1   39.49    1.90
  -1  -5   1   41.12    2.33
   1   5  -1   39.93    2.07
   1   5   0  131.88    3.82
   1   5   0  133.88    3.58
  -1  -5  -1    1.99    0.62
   1   5   1    1.20    0.46
   1   5   1    3.09    0.54
   1   5   2    2.82    0.78
  -1  -5  -2    2.02    0.59
  -1  -5  -2    2.04    0.64
  -1  -5  -3  482.30    8.84
   1   5   3  501.12   10.91
   1   5   4  599.65   14.09
   1   5   4  851.60   14.98
  -1  -5  -4  763.10   12.63
  -1  -5  -4  794.65   11.78
   1   5   4  582.96   12.63
   1   5   4  783.50   13.49
  -1  -5  -5    1.34    0.72
  -1  -5  -5    1.42    0.64
   1   5   5    1.48    0.76
   1   5   6    3.63    0.97
  -1  -5  -6    2.28    0.82
  -1  -5  -6    2.94    0.93
   1   5   6    3.12    1.23
  -1  -5  -7    4.33    1.01
   1   5   7    4.46    1.00
   1   5   7    4.86    1.42
  -1  -5  -7    3.79    0.90
   1   5   8   43.18    3.45
  -1  -5  -8   36.81    2.51
   1   5   8   34.02    2.33
  -1  -5  -8   39.56    2.87
   1   5   9  138.55    5.34
  -1  -5  -9  134.46    4.70
  -1  -5 -10   30.02    1.92
   1   5  10   29.20    2.08
  -1  -5 -10   27.50    1.83
   1   6 -13    0.21    0.20
  -1  -6  13    0.33    0.34
   1   6 -13    0.48    0.39
   1   6 -12   71.39    3.38
   1   6 -12   86.26    4.30
  -1  -6  12   69.23    2.97
  -1  -6  12   80.96    3.61
   1   6 -11  101.97    5.31
   1   6 -11   93.00    4.62
  -1  -6  11   84.73    3.62
  -1  -6  11   92.70    4.26
  -1  -6  10  111.18    4.97
   1   6 -10  105.61    5.71
   1   6 -10  100.72    5.65
  -1  -6  10  105.63    4.30
  -1  -6  10  100.73    4.78
   1   6  -9    0.42    0.75
  -1  -6   9    0.57    0.53
   1   6  -9    0.76    0.90
  -1  -6   9    0.40    0.52
  -1  -6   8    0.96    0.73
  -1  -6   8    0.19    0.43
   1   6  -8    0.37    0.61
   1   6  -8    0.00    0.63
   1   6  -7   46.87    2.91
  -1  -6   7   56.28    3.45
   1   6  -7   46.47    4.25
   1   6  -7   54.79    3.94
   1   6  -7   51.32    4.46
  -1  -6   7   54.26    3.84
   1   6  -6  505.62   12.94
   1   6  -6  497.64   10.46
   1   6  -6  501.31   12.98
   1   6  -5  257.15    8.21
   1   6  -5  257.49    8.37
   1   6  -5  267.28    8.75
   1   6  -5  271.03    7.51
  -1  -6   5  273.99    8.07
  -1  -6   5  282.43    7.34
   1   6  -4  220.77    8.07
   1   6  -4  221.04    6.96
   1   6  -4  208.33    7.28
  -1  -6   4  208.58    6.29
   1   6  -4  220.00    7.11
  -1  -6   4  235.10    6.91
   1   6  -3   15.42    1.89
  -1  -6   3   17.74    1.73
   1   6  -3   15.83    1.70
   1   6  -3   15.32    2.20
   1   6  -3   12.30    1.52
  -1  -6   3   15.62    1.68
   1   6  -2   37.25    2.37
  -1  -6   2   36.57    2.47
  -1  -6   2   38.64    2.52
   1   6  -2   35.48    2.75
   1   6  -2   26.87    2.01
   1   6  -2   34.81    3.29
  -1  -6   2   35.26    2.26
   1   6  -1  100.27    4.48
  -1  -6   1  100.28    4.11
  -1  -6   1  106.20    4.30
   1   6  -1   89.98    4.37
   1   6  -1  104.78    5.44
   1   6   0  347.96    8.26
  -1  -6   0  335.68    7.71
   1   6   0  342.83    9.01
   1   6   1  102.25    4.51
  -1  -6  -1   98.20    4.16
  -1  -6  -1   90.49    3.81
   1   6   1   84.43    4.92
   1   6   1   81.16    5.05
   1   6   1   92.59    3.82
   1   6   2    0.14    0.26
   1   6   2    0.43    0.41
  -1  -6  -2    0.05    0.32
  -1  -6  -2    0.13    0.33
   1   6   2    0.49    0.53
   1   6   2    0.61    0.55
  -1  -6  -3    1.20    0.57
   1   6   3    2.11    0.98
   1   6   3    1.32    0.63
  -1  -6  -3    1.02    0.58
   1   6   4   37.28    3.48
  -1  -6  -4   29.97    2.41
  -1  -6  -5    3.97    1.04
   1   6   5    3.63    1.07
  -1  -6  -5    4.45    1.19
   1   6   5    4.42    1.21
   1   6   6  127.49    5.44
  -1  -6  -6  123.07    5.19
   1   6   6  111.13    5.83
   1   6   7   14.21    1.95
  -1  -6  -7   16.31    1.77
   1   6   7   14.02    1.63
  -1  -6  -8   24.94    2.00
   1   6   8   22.62    2.14
   1   6   8   22.33    1.73
  -1  -6  -8   24.13    1.83
  -1  -6  -9    0.16    0.21
   1   6   9    0.23    0.19
   1   6   9    0.44    0.32
  -1  -6  -9    0.76    0.40
  -1  -7  12    1.96    0.53
   1   7 -12    1.38    0.46
  -1  -7  12    2.16    0.61
   1   7 -12    1.74    0.56
  -1  -7  11    7.69    1.12
   1   7 -11    8.12    1.28
   1   7 -11    7.92    1.31
  -1  -7  10    6.09    1.10
   1   7 -10    7.40    1.43
  -1  -7   9   43.77    2.91
   1   7  -9   44.31    4.02
   1   7  -9   45.21    3.57
  -1  -7   9   47.63    3.41
  -1  -7   8    6.56    1.35
   1   7  -8    7.07    1.75
   1   7  -8    5.22    1.25
   1   7  -7    0.21    0.30
   1   7  -7    0.54    0.56
   1   7  -7    0.63    0.66
   1   7  -7    1.50    0.78
  -1  -7   7    1.08    0.73
   1   7  -6   21.12    2.35
   1   7  -6   15.72    2.33
   1   7  -6   21.41    2.68
  -1  -7   6   22.61    2.41
  -1  -7   6   23.59    2.51
   1   7  -5    0.89    0.79
  -1  -7   5    0.50    0.43
   1   7  -5    1.82    0.82
  -1  -7   5    1.85    0.72
   1   7  -5    0.85    0.58
   1   7  -4    1.25    0.78
  -1  -7   4    1.59    0.67
   1   7  -4    1.73    0.70
  -1  -7   4    1.79    0.68
  -1  -7   4    1.22    0.60
   1   7  -4    0.99    0.67
   1   7  -4    2.20    0.75
   1   7  -3    4.68    0.94
   1   7  -3    5.10    1.24
  -1  -7   3    4.31    1.00
   1   7  -3    4.31    0.96
  -1  -7   3    7.13    1.15
   1   7  -3    5.42    1.59
   1   7  -2    5.77    1.64
   1   7  -2    7.00    1.40
   1   7  -2    8.13    1.15
  -1  -7   2    8.05    1.32
  -1  -7   2    7.24    1.24
   1   7  -1  261.83    9.38
   1   7  -1  262.27    8.14
  -1  -7   1  263.74    7.44
   1   7   0  112.36    5.64
  -1  -7   0  114.71    4.72
  -1  -7   0  109.96    5.05
   1   7   1    9.09    1.85
  -1  -7  -1   10.75    1.39
  -1  -7  -1   12.77    1.61
   1   7   1   11.41    1.62
  -1  -7  -2    9.94    1.35
   1   7   2    8.75    1.89
  -1  -7  -2   10.06    1.42
   1   7   2   11.07    1.41
  -1  -7  -2   10.52    1.44
  -1  -7  -3    5.00    1.05
   1   7   3    4.95    1.45
   1   7   4  101.25    5.64
  -1  -7  -4   79.63    3.75
   1   7   5  232.55    7.77
  -1  -7  -5  204.31    6.59
   1   7   6   18.96    1.95
  -1  -7  -6   25.14    2.16
   1   7   6   24.56    2.28
  -1  -7  -7    2.59    0.63
   1   7   7    2.97    0.69
   1   7   7    2.37    0.65
  -1  -7  -7    2.83    0.73
   1   7   8   -0.28    0.30
  -1  -7  -8    0.08    0.23
  -1  -7  -8    0.00    0.17
   1   7   8    0.31    0.23
  -1  -8  10  104.43    4.12
   1   8 -10  101.77    4.47
   1   8  -9   24.52    2.54
  -1  -8   9   28.00    2.37
   1   8  -8    7.99    1.04
   1   8  -8    7.49    1.54
  -1  -8   8    8.93    1.46
  -1  -8   7    3.75    0.95
   1   8  -7    3.28    1.00
   1   8  -7    3.12    1.06
   1   8  -7    3.71    0.91
   1   8  -6   16.97    2.18
  -1  -8   6   19.34    1.96
   1   8  -6   19.02    2.56
   1   8  -6   20.92    2.45
   1   8  -5   43.64    3.86
   1   8  -5   38.75    3.10
  -1  -8   5   30.02    2.33
   1   8  -5   37.07    3.63
   1   8  -4  145.20    7.68
   1   8  -4  142.16    7.01
   1   8  -4  145.78    5.40
   1   8  -3   36.21    3.42
   1   8  -3   24.27    2.01
   1   8  -3   32.75    3.77
   1   8  -2    1.79    1.16
  -1  -8   2    0.94    0.61
  -1  -8   1   27.04    2.40
   1   8  -1   26.04    2.43
   1   8  -1   29.17    3.19
  -1  -8   0   66.98    3.65
   1   8   0   63.24    4.27
   1   8   1    1.02    0.59
  -1  -8  -1    1.91    0.68
  -1  -8  -1    2.09    0.72
  -1  -8  -2   25.33    2.16
  -1  -8  -2   35.25    2.35
   1   8   2   35.54    3.46
   1   8   2   27.74    2.07
  -1  -8  -3    3.42    0.77
   1   8   3    5.91    1.40
  -1  -8  -4    0.90    0.64
   1   8   4    0.00    0.60
   1   8   5    0.79    0.57
  -1  -8  -5    1.10    0.55
   1   8   6    0.10    0.34
  -1  -8  -6    0.36    0.30
  -1  -8  -6    0.35    0.30
   1   9  -8    2.22    0.48
   1   9  -8    2.54    0.72
  -1  -9   8    2.87    0.66
   1   9  -7    5.11    0.91
  -1  -9   7    4.42    0.80
   1   9  -7    5.50    1.03
   1   9  -6   13.35    1.71
   1   9  -6   12.66    1.53
  -1  -9   5    3.12    0.83
   1   9  -5    2.79    0.70
   1   9  -5    4.23    1.13
   1   9  -4    6.85    1.62
  -1  -9   4    6.01    1.12
   1   9  -3    4.44    1.38
  -1  -9   3    3.74    0.93
  -1  -9   2    0.56    0.45
   1   9  -2    0.85    0.82
  -1  -9   1   11.30    1.45
   1   9  -1   12.11    1.86
  -1  -9   0   66.47    3.18
  -1  -9   0   59.88    3.17
   1   9   0   65.07    3.53
  -1  -9  -1    2.47    0.64
   1   9   1    2.45    0.76
   1   9   1    2.44    0.63
  -1  -9  -1    2.55    0.60
  -1  -9  -2    7.95    0.89
  -1  -9  -2    7.13    0.96
   1   9   2    6.65    1.21
  -1  -9  -3    0.38    0.35
   1   9   3   -0.06    0.34
  -1  -9  -4    0.38    0.34
   1   9   4    0.99    0.47
  -1 -10   4   23.14    1.81
   1  10  -4   26.21    2.35
   1  10  -3    2.04    0.75
  -1 -10   3    1.37    0.52
  -1 -10   2   64.61    2.81
   1  10  -2   80.57    3.88
  -1 -10   1    9.37    1.00
   1  10  -1   10.51    1.26
  -2  10   0    3.91    0.67
   2 -10   0    3.78    0.77
  -2  10  -1   39.80    2.27
   2 -10   1   41.71    2.40
   2 -10   2    0.47    0.27
   2 -10   2    0.86    0.41
  -2  10  -2    0.73    0.48
   2  -9  -5    0.39    0.29
   2  -9  -5   -0.10    0.23
  -2   9   5    0.10    0.25
   2  -9  -4    0.25    0.35
  -2   9   4   -0.04    0.28
   2  -9  -3   14.78    1.56
  -2   9   3   14.18    1.53
  -2   9   2    1.27    0.43
   2  -9  -2    2.33    0.82
  -2   9   2    2.30    0.68
   2  -9  -1   35.96    2.75
  -2   9   1   36.07    2.57
  -2   9   1   32.21    2.30
   2  -9   0   43.76    3.16
   2  -9   0   36.74    2.23
  -2   9   0   39.04    2.46
  -2   9   0   43.35    2.97
   2  -9   0   41.44    3.09
  -2   9  -1   18.65    2.08
   2  -9   1   19.76    2.19
  -2   9  -1   20.09    1.82
   2  -9   1   18.80    2.15
   2  -9   1   16.31    1.62
  -2   9  -2    2.02    0.82
   2  -9   2    1.64    0.76
   2  -9   2    1.78    0.63
  -2   9  -2    0.70    0.51
   2  -9   2    2.17    0.79
   2  -9   3    1.68    0.70
  -2   9  -3    0.59    0.46
  -2   9  -3    1.23    0.69
   2  -9   3    0.45    0.45
   2  -9   4   36.18    2.71
  -2   9  -4   36.42    2.61
  -2   9  -4   33.06    2.52
  -2   9  -5   60.83    3.35
  -2   9  -5   55.67    2.92
   2  -9   5   63.33    3.56
   2  -9   6   31.29    2.39
  -2   9  -6   31.16    2.26
  -2   9  -6   24.91    1.66
   2  -9   7    4.47    0.83
  -2   9  -7    4.37    0.80
   2  -8  -7    1.03    0.39
  -2   8   7    0.51    0.34
   2  -8  -7    0.42    0.26
  -2   8   6   10.06    1.26
   2  -8  -6    8.73    1.10
   2  -8  -6    7.75    1.05
   2  -8  -5   96.74    3.98
  -2   8   5  106.89    4.32
   2  -8  -5   99.83    4.03
  -2   8   4  117.21    4.83
   2  -8  -4  110.96    4.63
   2  -8  -4  105.88    4.59
   2  -8  -3   30.32    2.65
  -2   8   3   32.23    2.69
  -2   8   3   33.89    2.92
   2  -8  -3   30.84    2.60
  -2   8   2    0.43    0.42
  -2   8   2    0.86    0.59
   2  -8  -2    0.25    0.24
  -2   8   2    0.40    0.34
   2  -8  -2    0.66    0.60
   2  -8  -2    0.01    0.75
  -2   8   2    0.52    0.51
   2  -8  -1    5.58    1.32
   2  -8  -1    5.49    0.99
  -2   8   1    6.22    1.04
  -2   8   1    5.80    1.22
  -2   8   1    6.72    1.37
  -2   8   1    6.85    1.39
   2  -8  -1    5.44    1.32
  -2   8   0    1.88    0.67
  -2   8   0    5.05    1.26
   2  -8   0    2.56    0.78
   2  -8   0    1.79    0.83
   2  -8   0    1.93    0.95
  -2   8   0    6.29    1.36
  -2   8   0    3.06    1.01
  -2   8  -1  166.43    7.16
   2  -8   1  157.79    6.89
  -2   8  -1  144.63    5.29
   2  -8   1  145.20    6.47
  -2   8  -1  154.19    6.71
   2  -8   1  140.29    5.46
  -2   8  -2   36.20    3.45
   2  -8   2   34.04    3.24
   2  -8   2   34.51    2.89
   2  -8   2   35.22    3.18
  -2   8  -2   30.95    2.57
   2  -8   3    2.66    1.06
   2  -8   3    1.91    0.89
  -2   8  -3    1.63    0.73
  -2   8  -3    2.70    1.06
  -2   8  -4   14.21    1.96
   2  -8   4   17.58    2.30
  -2   8  -4   14.45    1.90
  -2   8  -5    0.48    0.65
   2  -8   5    0.25    0.36
   2  -8   5    0.02    0.68
  -2   8  -5    0.75    0.52
  -2   8  -6    4.30    0.86
   2  -8   6    3.58    0.87
   2  -8   6    4.00    1.14
  -2   8  -6    5.14    1.26
  -2   8  -6    4.94    0.92
  -2   8  -7    4.99    0.75
  -2   8  -7    7.23    1.29
   2  -8   7    7.66    1.37
   2  -8   7    5.93    1.08
  -2   8  -7    5.36    0.96
  -2   8  -8    0.37    0.40
   2  -8   8   -0.01    0.34
  -2   8  -8    0.03    0.23
   2  -8   8    0.11    0.35
   2  -8   9    1.82    0.54
  -2   8  -9    1.64    0.49
  -2   8  -9    2.70    0.59
   2  -8   9    2.12    0.55
   2  -7  -9    1.13    0.38
   2  -7  -9    0.63    0.27
  -2   7   9    0.65    0.32
   2  -7  -8   12.68    1.29
  -2   7   8   16.90    1.44
   2  -7  -8   12.16    1.20
  -2   7   8   14.36    1.37
  -2   7   7   11.76    1.33
  -2   7   7   11.40    1.44
   2  -7  -7   10.00    1.30
   2  -7  -7   10.90    1.31
   2  -7  -6   17.80    1.86
   2  -7  -6   16.05    1.77
  -2   7   6   18.57    1.94
  -2   7   6   20.61    2.02
   2  -7  -5  100.23    4.53
  -2   7   5  104.53    4.69
  -2   7   5  107.58    4.81
   2  -7  -5  103.01    4.73
  -2   7   4   55.57    3.54
   2  -7  -4   51.69    3.36
  -2   7   4   58.47    3.74
   2  -7  -4   52.75    3.55
   2  -7  -3    0.91    0.54
   2  -7  -3    0.78    0.64
   2  -7  -3    0.62    0.41
   2  -7  -3    0.77    0.55
  -2   7   3    0.13    0.57
  -2   7   3    0.35    0.35
  -2   7   3   -0.24    0.60
   2  -7  -2    0.15    0.31
  -2   7   2   -0.18    0.62
  -2   7   2    0.83    0.45
  -2   7   2    0.00    0.38
  -2   7   2   -0.15    0.56
   2  -7  -2    0.47    0.58
   2  -7  -1   15.73    1.78
   2  -7  -1   15.59    2.10
  -2   7   1   17.13    2.24
  -2   7   1   15.26    1.62
  -2   7   1   16.88    2.09
   2  -7  -1   16.58    2.14
   2  -7   0  152.89    5.64
   2  -7   0  151.02    6.71
  -2   7   0  152.37    5.26
   2  -7   0  148.13    6.32
  -2   7   0  162.98    6.54
   2  -7   1  332.22    8.77
   2  -7   1  344.95   10.29
   2  -7   1  340.40    9.72
  -2   7  -1  328.46    8.03
   2  -7   2  146.74    6.74
   2  -7   2  148.57    6.23
   2  -7   2  146.78    6.36
  -2   7  -2  147.25    5.60
   2  -7   3    1.08    0.85
   2  -7   3    1.53    0.73
  -2   7  -3    1.65    0.74
   2  -7   3    1.39    0.58
   2  -7   4    4.22    1.05
   2  -7   4    4.43    1.33
  -2   7  -4    5.40    1.26
  -2   7  -5  113.85    5.10
   2  -7   5  129.10    6.43
   2  -7   5  121.59    5.46
  -2   7  -5  124.75    5.76
   2  -7   6  174.90    6.73
   2  -7   6  179.68    7.40
  -2   7  -6  176.32    6.92
  -2   7  -7  131.10    5.86
   2  -7   7  132.40    6.09
   2  -7   7  124.00    5.66
   2  -7   8   19.47    2.11
   2  -7   8   21.54    2.30
  -2   7  -8   23.38    2.36
   2  -7   9    0.25    0.48
   2  -7   9    0.00    0.42
  -2   7  -9    0.78    0.58
   2  -7  10    5.24    0.92
  -2   7 -10    5.52    0.87
   2  -7  10    6.04    0.82
  -2   6  10    9.06    1.06
   2  -6 -10    8.28    0.98
  -2   6   9  119.01    4.16
   2  -6  -9  107.17    3.91
   2  -6  -9   99.56    3.49
  -2   6   9  111.74    3.79
   2  -6  -8   84.07    3.60
  -2   6   8   92.92    3.97
   2  -6  -8   90.94    3.95
  -2   6   8   91.64    3.86
  -2   6   7  202.00    6.19
  -2   6   7  191.12    5.89
   2  -6  -7  191.34    6.09
   2  -6  -6   29.38    2.40
  -2   6   6   35.40    2.71
   2  -6  -6   28.54    2.50
  -2   6   6   27.91    2.38
  -2   6   6   27.75    2.32
  -2   6   6   30.25    2.56
  -2   6   5    1.63    0.73
  -2   6   5    0.93    0.60
  -2   6   5    0.74    0.59
   2  -6  -5    1.71    0.77
  -2   6   5    0.38    0.44
   2  -6  -5    1.14    0.62
   2  -6  -4   59.34    3.67
   2  -6  -4   63.72    3.22
  -2   6   4   62.28    3.62
   2  -6  -4   59.11    3.61
  -2   6   4   66.16    3.79
   2  -6  -4   60.73    3.83
   2  -6  -3  544.50    9.50
   2  -6  -3  547.72   11.13
  -2   6   3  543.31   10.69
   2  -6  -3  562.63   11.82
  -2   6   3  597.39   11.63
  -2   6   3  583.11   11.40
  -2   6   3  578.98   11.79
   2  -6  -3  549.47   11.25
   2  -6  -2  106.32    4.99
  -2   6   2  109.63    3.96
   2  -6  -2  101.94    4.82
  -2   6   2  103.92    4.71
  -2   6   2  115.16    5.17
   2  -6  -2  105.04    4.22
  -2   6   2  115.55    5.34
   2  -6  -1    2.01    0.86
   2  -6  -1    0.84    0.48
  -2   6   1    1.47    0.51
   2  -6  -1    2.23    0.82
  -2   6   1    2.32    0.74
   2  -6   0   11.92    1.78
  -2   6   0   12.70    1.83
  -2   6   0   11.53    1.36
   2  -6   0    9.22    1.49
  -2   6   0    9.69    1.51
  -2   6   0   12.35    1.81
   2  -6   0   10.57    1.45
   2  -6   1    5.38    0.96
   2  -6   1    7.17    1.46
  -2   6  -1    5.52    1.02
   2  -6   1    7.94    1.43
  -2   6  -1    6.33    1.33
   2  -6   1    5.08    1.06
   2  -6   2   45.71    2.86
   2  -6   2   48.09    3.40
  -2   6  -2   47.24    3.01
   2  -6   2   40.97    3.22
  -2   6  -2   48.64    3.36
  -2   6  -2   53.20    3.73
   2  -6   3  448.09    9.71
   2  -6   3  477.42   11.31
  -2   6  -3  457.38   10.20
  -2   6  -3  460.95    9.94
  -2   6  -4  227.83    7.48
   2  -6   4  238.21    8.42
  -2   6  -4  235.40    7.77
   2  -6   4  233.04    7.49
  -2   6  -5   24.39    2.57
   2  -6   5   30.83    3.13
  -2   6  -5   31.60    2.97
   2  -6   5   26.51    2.67
  -2   6  -6   77.96    4.75
   2  -6   6   79.67    5.01
   2  -6   6   77.08    4.71
  -2   6  -7   17.04    2.24
   2  -6   7    9.67    1.78
   2  -6   8    2.31    1.01
   2  -6   8    1.79    0.82
  -2   6  -8    2.28    0.83
   2  -6   9    0.57    0.69
   2  -6   9    0.50    0.47
  -2   6  -9    1.15    0.63
   2  -6  10   60.05    2.81
  -2   6 -10   66.07    3.32
   2  -6  10   66.62    3.58
  -2   6 -11   50.98    2.38
   2  -6  11   52.72    2.66
  -2   5  11   11.18    1.18
   2  -5 -11    8.79    1.05
  -2   5  10   69.43    2.89
   2  -5 -10   62.67    2.75
  -2   5  10   72.17    3.32
   2  -5 -10   66.37    3.14
  -2   5   9   59.39    3.24
  -2   5   9   52.89    2.85
   2  -5  -9   53.17    3.04
   2  -5  -9   50.05    2.74
  -2   5   8   42.49    2.91
  -2   5   8   37.58    2.56
  -2   5   8   41.25    2.62
   2  -5  -8   34.53    2.46
   2  -5  -8   39.51    2.77
   2  -5  -7    1.58    0.64
  -2   5   7    1.77    0.63
   2  -5  -7    1.30    0.66
  -2   5   7    2.88    0.90
  -2   5   7    1.39    0.67
  -2   5   7    1.65    0.58
   2  -5  -6  109.46    4.58
  -2   5   6  115.28    4.52
  -2   5   6  111.07    4.53
  -2   5   6  121.72    5.11
   2  -5  -6  114.29    5.32
  -2   5   6  111.13    4.79
   2  -5  -6  114.14    4.98
  -2   5   5  231.28    6.39
   2  -5  -5  229.35    6.60
  -2   5   5  263.46    7.57
  -2   5   5  231.76    6.66
  -2   5   5  237.87    6.53
   2  -5  -5  239.07    7.08
  -2   5   5  241.41    6.98
   2  -5  -5  242.33    7.42
   2  -5  -4  675.81   11.38
   2  -5  -4  662.08   11.34
   2  -5  -4  687.39   10.20
  -2   5   4  659.51   10.62
  -2   5   4  678.00   11.39
  -2   5   4  664.52   10.76
  -2   5   4  646.78   11.17
   2  -5  -4  654.97   10.79
   2  -5  -4  692.78   12.52
   2  -5  -3  221.74    6.56
   2  -5  -3  218.15    5.67
   2  -5  -3  213.22    6.42
  -2   5   3  214.56    6.47
  -2   5   3  224.27    6.34
   2  -5  -3  204.60    5.64
   2  -5  -2  269.18    7.22
   2  -5  -2  269.71    5.96
   2  -5  -1    5.71    1.07
   2  -5  -1    6.55    0.90
  -2   5   1    6.07    1.14
   2  -5  -1    4.79    0.73
   2  -5   0   38.17    2.75
  -2   5   0   44.90    3.02
   2  -5   0   41.91    2.24
   2  -5   0   38.74    2.15
   2  -5   1  694.56    9.31
   2  -5   1  713.75   11.90
   2  -5   2  710.99    9.29
  -2   5  -2  730.44   11.04
   2  -5   3  626.49    9.35
  -2   5  -3  616.31   11.37
  -2   5  -3  629.59   10.73
  -2   5  -3  643.59   11.84
   2  -5   3  618.14   11.01
  -2   5  -3  636.81   11.22
   2  -5   4   22.09    2.43
  -2   5  -4   21.90    2.27
   2  -5   4   19.36    1.87
  -2   5  -4   24.55    2.35
  -2   5  -4   21.41    2.15
   2  -5   4   25.03    2.41
  -2   5  -4   19.38    2.12
  -2   5  -5    1.54    0.68
   2  -5   5    1.62    0.75
   2  -5   5    2.09    0.85
  -2   5  -5    2.84    0.86
   2  -5   5    2.00    0.67
  -2   5  -5    2.75    0.81
  -2   5  -5    2.22    0.81
  -2   5  -6  174.08    6.84
  -2   5  -6  152.21    6.32
   2  -5   6  147.34    6.55
   2  -5   6  149.71    6.58
  -2   5  -6  158.94    6.29
   2  -5   7  275.71    9.13
   2  -5   7  278.95    8.87
  -2   5  -7  311.75    9.37
  -2   5  -7  298.94    8.24
   2  -5   8  148.11    6.61
   2  -5   8  147.33    6.08
  -2   5  -8  151.86    6.43
   2  -5   9   64.69    3.60
   2  -5   9   61.62    4.02
  -2   5  -9   62.04    3.91
  -2   5 -10   17.03    1.82
   2  -5  10   17.05    1.94
   2  -5  11    0.71    0.46
  -2   5 -11    1.11    0.43
  -2   5 -12   21.70    1.32
   2  -5  12   24.20    1.57
  -2   4  12  112.23    3.62
   2  -4 -12  101.89    3.43
  -2   4  11    7.57    1.14
  -2   4  11    8.51    1.01
   2  -4 -11    5.76    0.83
   2  -4 -11    6.76    1.04
   2  -4 -10   13.09    1.39
  -2   4  10   16.53    1.55
  -2   4  10   12.00    1.26
  -2   4  10   16.90    1.74
   2  -4 -10   15.42    1.68
  -2   4   9   64.12    3.45
  -2   4   9   68.42    3.65
   2  -4  -9   58.53    3.10
  -2   4   9   62.13    3.09
   2  -4  -9   65.34    3.50
   2  -4  -8   70.42    3.50
  -2   4   8   78.75    3.59
  -2   4   8   76.19    3.90
   2  -4  -8   77.56    3.97
  -2   4   8   81.27    4.05
  -2   4   7  647.63   10.24
   2  -4  -7  678.61   11.69
  -2   4   7  666.40   11.41
   2  -4  -7  659.90   13.15
  -2   4   7  673.66   10.05
  -2   4   7  641.99   11.03
   2  -4  -7  599.60   10.27
  -2   4   7  711.68   11.73
  -2   4   6  131.60    4.61
   2  -4  -6  152.22    5.56
  -2   4   6  140.62    4.67
   2  -4  -6  140.20    5.72
  -2   4   6  142.34    4.58
   2  -4  -6  138.06    4.89
  -2   4   6  132.55    4.85
  -2   4   6  143.21    5.22
  -2   4   5    2.60    0.64
   2  -4  -5    2.89    0.79
   2  -4  -5    3.51    0.80
  -2   4   5    4.66    0.86
  -2   4   5    5.62    0.93
  -2   4   5    5.18    0.95
   2  -4  -4  306.70    6.92
   2  -4  -4  302.99    7.30
  -2   4   4  299.40    6.38
   2  -4  -3   89.81    3.98
  -2   4   3   88.47    3.49
   2  -4  -3   85.81    3.32
   2  -4  -2  797.84   11.61
  -2   4   2  805.40   10.68
   2  -4  -2  786.90    9.37
   2  -4  -1   42.85    2.63
  -2   4   1   40.79    1.92
  -2   4   1   46.85    2.62
   2  -4  -1   44.50    2.12
   2  -4  -1   40.49    1.77
   2  -4   0    1.24    0.38
   2  -4   0    1.06    0.34
   2  -4   0    0.48    0.33
  -2   4   0    1.38    0.44
  -2   4   0    0.19    0.32
  -2   4  -1   81.63    3.08
  -2   4  -1   85.28    3.69
   2  -4   1   79.89    2.81
   2  -4   1   85.75    2.97
   2  -4   2 1777.93   13.62
  -2   4  -2 1741.97   11.83
   2  -4   3  821.94    9.94
  -2   4  -3  810.34    8.47
   2  -4   3  838.74    9.71
  -2   4  -4    0.82    0.59
  -2   4  -4    0.88    0.35
   2  -4   5  114.55    5.39
  -2   4  -5   95.32    4.50
   2  -4   5   99.46    4.94
   2  -4   5  124.47    4.75
  -2   4  -5  116.21    4.98
  -2   4  -6  203.81    6.95
   2  -4   6  196.90    6.31
   2  -4   6  214.76    6.75
  -2   4  -6  217.59    6.97
   2  -4   6  201.83    7.45
   2  -4   6  186.73    7.02
   2  -4   7  484.67   11.75
   2  -4   7  486.03   11.15
  -2   4  -7  514.73   11.46
  -2   4  -7  566.31   11.89
   2  -4   7  521.64   11.17
  -2   4  -7  523.67   10.65
   2  -4   7  464.95   10.08
  -2   4  -8   93.94    4.93
   2  -4   8   91.04    5.10
  -2   4  -9    3.56    1.03
   2  -4   9    4.78    1.20
   2  -4   9    2.13    0.74
  -2   4 -10   23.21    2.23
   2  -4  10   23.81    2.30
   2  -4  10   26.57    2.45
  -2   4 -11   34.80    2.33
   2  -4  11   35.24    2.41
  -2   4 -12  157.05    3.96
   2  -4  12  163.76    4.21
  -2   3  13   60.59    2.52
  -2   3  13   53.39    2.21
   2  -3 -13   58.27    2.52
   2  -3 -12    1.05    0.59
  -2   3  12    1.19    0.56
  -2   3  12    1.24    0.48
   2  -3 -11   34.27    2.13
  -2   3  11   38.42    2.52
  -2   3  11   36.12    2.37
   2  -3 -11   36.72    2.50
  -2   3  10   11.94    1.52
  -2   3  10   11.28    1.46
   2  -3 -10   11.37    1.34
   2  -3 -10   12.97    1.62
  -2   3  10   12.81    1.57
  -2   3   9  132.93    5.13
  -2   3   9  122.43    4.77
  -2   3   9  124.22    4.82
   2  -3  -9  115.54    4.34
  -2   3   9  126.32    4.86
   2  -3  -9  128.23    5.07
   2  -3  -8  616.03   10.01
  -2   3   8  635.92   10.79
  -2   3   8  617.97   10.68
  -2   3   8  642.41   11.11
  -2   3   8  660.50    9.81
   2  -3  -8  630.07   13.11
  -2   3   8  628.62   10.59
  -2   3   7  456.86    7.54
  -2   3   7  461.29    8.81
  -2   3   7  447.57    7.85
  -2   3   7  426.30    8.74
  -2   3   7  429.45    8.39
   2  -3  -7  432.12    8.36
  -2   3   7  437.88    7.78
   2  -3  -7  422.13   10.12
  -2   3   6    3.61    0.76
  -2   3   6    3.69    0.67
  -2   3   5   52.32    2.44
   2  -3  -5   54.61    2.99
  -2   3   5   55.65    2.46
   2  -3  -4  434.59    7.59
  -2   3   4  398.14    6.48
  -2   3   3 1669.46   12.66
  -2   3   3 1740.30   13.56
  -2   3   2 1632.76    9.52
   2  -3  -2 1643.65   12.27
  -2   3   2 1668.64   13.08
   2  -3  -1  413.79    4.74
   2  -3  -1  424.50    5.95
  -2   3   0    0.29    0.21
  -2   3   0    0.06    0.21
  -2   3  -1  120.49    3.62
  -2   3  -1  114.84    3.73
   2  -3   1  115.60    3.20
   2  -3   2  581.97    7.32
  -2   3  -2  596.97    7.69
   2  -3   2  603.44    7.50
  -2   3  -2  590.66    8.77
   2  -3   3 1468.35   12.50
   2  -3   3 1460.98   13.19
  -2   3  -3 1398.07   11.10
  -2   3  -3 1322.37   11.36
  -2   3  -3 1547.87   15.37
  -2   3  -3 1408.62   13.97
  -2   3  -4  753.06    8.77
   2  -3   4  775.70   10.95
   2  -3   5    3.02    0.84
  -2   3  -5    6.12    1.18
  -2   3  -5    5.13    0.90
   2  -3   5    2.74    0.79
  -2   3  -6   22.41    2.18
   2  -3   6   22.32    2.21
   2  -3   6   24.59    2.25
   2  -3   6   20.46    2.30
  -2   3  -6   20.61    1.75
  -2   3  -7   47.16    2.76
   2  -3   7   48.18    3.47
   2  -3   7   47.77    3.19
  -2   3  -7   52.36    3.47
   2  -3   7   53.07    3.45
   2  -3   7   42.50    3.40
  -2   3  -8   73.44    4.17
   2  -3   8   69.61    3.99
   2  -3   8   67.10    4.30
   2  -3   8   72.57    4.41
   2  -3   8   75.41    4.22
  -2   3  -9  191.60    6.57
   2  -3   9  181.23    6.34
   2  -3   9  179.59    6.70
   2  -3   9  190.33    7.04
   2  -3  10   14.45    1.74
  -2   3 -10   15.60    1.82
   2  -3  10   15.21    1.83
   2  -3  10   15.89    2.01
  -2   3 -11   48.73    2.81
   2  -3  11   50.62    2.87
   2  -3  11   53.05    2.92
  -2   3 -12   18.08    1.43
   2  -3  12   13.74    1.25
   2  -2 -14    2.13    0.50
  -2   2  14    1.55    0.38
  -2   2  14    1.91    0.45
  -2   2  13   11.77    1.21
  -2   2  13    9.47    1.11
   2  -2 -13    9.09    0.99
   2  -2 -13   11.55    1.27
  -2   2  12  231.75    5.75
  -2   2  12  224.70    5.85
   2  -2 -12  216.25    5.47
   2  -2 -12  234.45    6.22
  -2   2  11  363.02    7.63
  -2   2  11  377.51    8.34
  -2   2  11  364.92    8.05
   2  -2 -11  362.36    7.73
   2  -2 -11  372.90    8.24
   2  -2 -10    0.30    0.49
  -2   2  10    0.81    0.59
  -2   2  10    0.52    0.35
  -2   2  10    1.14    0.71
   2  -2 -10   -0.03    0.28
   2  -2  -9    0.05    0.43
  -2   2   9    1.07    0.52
  -2   2   9    1.21    0.62
  -2   2   9    0.37    0.44
   2  -2  -9    0.57    0.31
  -2   2   9    0.75    0.48
  -2   2   9    0.20    0.29
   2  -2  -9    0.78    0.49
   2  -2  -8    1.52    0.56
  -2   2   8    1.72    0.56
   2  -2  -8    6.69    1.33
   2  -2  -8    5.94    1.12
  -2   2   8    5.58    0.94
  -2   2   8    2.49    0.70
  -2   2   7   93.01    3.85
   2  -2  -7   90.39    4.35
  -2   2   6  697.02    9.36
   2  -2  -6  714.44   11.07
  -2   2   6  720.52    8.01
   2  -2  -5  487.02    8.18
  -2   2   5  467.64    6.27
  -2   2   4  466.96    6.53
  -2   2   4  453.91    6.02
  -2   2   3  193.57    3.87
  -2   2   3  205.31    4.03
  -2   2   2  272.11    3.27
   2  -2  -2  265.84    2.61
   2  -2  -2  280.00    4.61
  -2   2   2  269.84    4.64
  -2   2   1  149.54    2.88
   2  -2  -1  150.87    3.26
  -2   2   1  149.85    3.55
  -2   2   1  149.32    3.43
  -2   2   0   56.51    2.24
   2  -2   0   57.91    2.08
   2  -2   1    5.24    0.63
  -2   2  -1    6.07    0.79
   2  -2   1    4.55    0.64
   2  -2   2 1753.19   11.99
   2  -2   2 1763.83   12.98
  -2   2  -2 1749.02   11.17
   2  -2   3 1141.51   11.83
   2  -2   3 1158.63   10.85
  -2   2  -4  106.26    3.36
   2  -2   4  103.23    4.10
  -2   2  -4  104.39    3.57
   2  -2   5   84.28    4.04
  -2   2  -5   95.50    3.50
   2  -2   6  175.93    6.33
  -2   2  -6  176.43    5.23
  -2   2  -7  353.94    7.77
   2  -2   7  372.55    9.18
  -2   2  -7  413.62    9.18
   2  -2   7  388.77   10.01
   2  -2   7  376.70    9.87
  -2   2  -7  410.64    8.70
   2  -2   8  689.03   12.92
  -2   2  -8  718.06   12.25
   2  -2   8  711.62   13.88
  -2   2  -8  715.27   11.92
   2  -2   8  685.47   13.41
  -2   2  -8  708.99   11.91
   2  -2   9  186.82    6.62
  -2   2  -9  176.83    6.10
   2  -2   9  172.62    6.47
   2  -2   9  190.29    7.19
  -2   2  -9  180.61    6.15
  -2   2  -9  173.65    5.31
   2  -2  10    3.74    1.03
  -2   2 -10    2.72    0.82
   2  -2  10    3.76    1.07
  -2   2 -10    2.80    0.70
  -2   2 -11    5.91    0.98
   2  -2  11    5.11    1.01
   2  -2  11    5.79    1.15
  -2   2 -11    4.98    0.85
   2  -2  12   96.07    3.62
  -2   2 -12   91.40    3.21
  -2   1  14    6.17    0.84
   2  -1 -14    5.64    0.75
   2  -1 -14    7.32    0.94
  -2   1  13  109.03    3.52
  -2   1  13  108.91    3.93
   2  -1 -13  103.93    3.75
   2  -1 -13  112.54    4.09
  -2   1  12  185.78    5.07
  -2   1  12  194.11    5.79
  -2   1  12  179.49    4.82
   2  -1 -12  177.28    5.48
   2  -1 -12  193.56    5.95
  -2   1  11   90.15    4.15
  -2   1  11   84.79    4.10
  -2   1  11   88.51    3.71
   2  -1 -11   81.19    3.50
   2  -1 -11   84.97    4.05
   2  -1 -11   90.26    4.25
   2  -1 -10    2.84    0.80
  -2   1  10    4.12    0.86
   2  -1 -10    2.66    0.90
  -2   1  10    2.92    0.85
  -2   1  10    4.04    0.96
   2  -1 -10    2.16    0.61
  -2   1  10    4.16    0.97
   2  -1 -10    2.50    0.76
  -2   1   9   57.23    3.03
  -2   1   9   58.29    3.49
   2  -1  -9   67.99    4.22
  -2   1   9   61.47    3.02
   2  -1  -9   66.95    3.71
   2  -1  -9   62.66    3.11
  -2   1   8  355.41    7.37
   2  -1  -8  341.78    8.84
  -2   1   8  364.55    8.16
  -2   1   7 1324.51   14.06
   2  -1  -7 1324.85   15.78
   2  -1  -6 1273.63   13.86
  -2   1   6 1271.38   12.27
  -2   1   5  396.28    6.25
   2  -1  -5  385.17    6.76
  -2   1   4  225.01    4.34
   2  -1  -4  232.19    4.64
  -2   1   4  236.10    3.79
  -2   1   3  330.57    2.34
  -2   1   3  329.37    4.53
   2  -1  -2 3009.35   13.84
  -2   1   2 2974.74   13.69
  -2   1   1 2380.65   12.15
  -2   1   1 2417.08   12.70
  -2   1   0  807.90    6.79
  -2   1   0  821.22    7.63
  -2   1  -1    9.24    0.86
   2  -1   1    8.99    0.61
   2  -1   1   15.27    1.08
   2  -1   1   16.04    1.26
   2  -1   1    8.66    0.78
  -2   1  -2   99.31    3.05
   2  -1   2   96.55    2.80
  -2   1  -2   97.65    2.72
   2  -1   2  103.57    3.15
   2  -1   2  108.79    4.01
   2  -1   2  100.51    2.30
  -2   1  -3  486.45    6.55
   2  -1   3  499.86    5.88
   2  -1   3  491.53    7.86
  -2   1  -4 1137.07   12.35
   2  -1   4 1118.90   10.02
  -2   1  -4 1113.54   10.98
   2  -1   4 1106.35   13.43
   2  -1   5  292.34    7.75
  -2   1  -5  335.31    7.06
  -2   1  -6    0.68    0.44
  -2   1  -6    2.39    0.65
   2  -1   6    0.88    0.72
  -2   1  -7  106.30    4.32
   2  -1   7  110.23    5.54
  -2   1  -7  123.52    4.69
  -2   1  -8   53.42    3.19
   2  -1   8   48.28    3.53
   2  -1   8   44.60    3.57
  -2   1  -8   48.67    3.08
   2  -1   9   42.55    3.35
  -2   1  -9   46.75    3.02
   2  -1   9   43.01    3.50
  -2   1  -9   39.86    2.85
   2  -1  10   18.88    2.19
  -2   1 -10   18.20    1.86
   2  -1  10   20.73    2.38
  -2   1 -10   18.83    1.95
  -2   1 -10   19.67    1.79
  -2   1 -11    2.18    0.67
   2  -1  11    1.61    0.68
   2  -1  11    3.83    0.96
  -2   1 -11    1.83    0.60
   2  -1  12   42.65    2.50
  -2   1 -12   40.13    2.09
   2   0 -14    0.08    0.37
  -2   0  14    0.44    0.41
  -2   0  14    0.12    0.20
   2   0 -14    0.58    0.33
  -2   0  13   13.07    1.47
  -2   0  13   11.88    1.25
   2   0 -13   11.17    1.37
   2   0 -13   12.66    1.48
   2   0 -12    1.32    0.62
  -2   0  12    2.47    0.82
  -2   0  12    1.90    0.66
   2   0 -12    1.57    0.69
   2   0 -12    1.37    0.50
  -2   0  11  143.23    4.49
  -2   0  11  153.31    5.39
  -2   0  11  145.14    5.33
  -2   0  11  139.26    5.20
   2   0 -11  140.25    4.68
   2   0 -11  148.32    5.79
   2   0 -11  159.43    5.90
  -2   0  10  550.01   10.92
  -2   0  10  568.32    9.09
  -2   0  10  564.65   10.25
   2   0 -10  623.84   12.87
   2   0 -10  582.18    9.71
   2   0 -10  599.38   11.94
   2   0 -10  622.97   11.80
   2   0  -9    2.43    0.79
   2   0  -9    1.72    0.74
  -2   0   9    1.36    0.51
  -2   0   9    1.40    0.47
   2   0  -9    1.76    0.71
  -2   0   8  140.81    5.12
   2   0  -8  140.43    5.47
  -2   0   7   75.59    3.35
   2   0  -7   70.20    3.50
  -2   0   6   94.37    3.27
  -2   0   6   92.26    3.29
   2   0  -6   92.78    3.57
   2   0  -6   92.54    2.60
  -2   0   5 1125.97    9.91
   2   0  -5 1078.91   10.56
  -2   0   5 1084.75    7.14
   2   0  -5 1114.07    8.46
  -2   0   4   14.36    1.07
  -2   0   4   15.35    0.88
   2   0  -4   13.70    0.90
   2   0  -3  407.48    5.15
  -2   0   3  404.31    4.62
  -2   0   2  936.29    7.37
   2   0  -2  936.70    7.09
   2   0  -2  952.24    7.40
  -2   0   2  942.40    7.15
  -2   0   1 1514.02    6.84
   2   0  -1 1484.97    8.91
  -2   0   0    6.94    0.78
   2   0   0    7.57    0.64
  -2   0   0    7.27    0.86
  -2   0   0    6.67    0.78
   2   0   0    6.88    0.64
  -2   0  -1   30.20    1.75
   2   0   1   23.96    1.21
  -2   0  -1   24.77    1.26
  -2   0  -1   27.92    1.68
   2   0   1   27.71    1.30
   2   0   1   31.12    1.55
  -2   0  -1   26.82    1.69
   2   0   2  159.00    3.48
  -2   0  -2  163.11    3.57
   2   0   2  168.03    4.07
  -2   0  -2  167.77    4.51
  -2   0  -3 1036.91   11.13
  -2   0  -3  985.40    9.65
   2   0   3  999.68   11.50
  -2   0  -3 1034.44   11.31
   2   0   4 2648.51   17.70
  -2   0  -4 2649.93   17.51
  -2   0  -5   32.28    2.25
   2   0   5   28.65    2.56
   2   0   5   28.84    2.02
  -2   0  -6   37.64    2.45
   2   0   6   30.13    2.86
  -2   0  -6   32.04    2.32
  -2   0  -7   18.62    1.87
   2   0   7   17.74    1.97
   2   0   7   16.44    2.09
   2   0   7   11.45    1.47
  -2   0  -7   15.65    1.67
   2   0   7   24.02    2.66
  -2   0  -7   18.06    1.65
  -2   0  -7   17.18    1.76
   2   0   8  167.42    6.87
   2   0   8  173.79    7.17
  -2   0  -8  167.14    5.67
   2   0   8  173.39    6.06
  -2   0  -8  166.26    5.72
  -2   0  -8  158.20    5.03
   2   0   9  616.06   13.38
   2   0   9  607.93   12.91
   2   0   9  596.10   10.88
  -2   0  -9  578.08   10.84
  -2   0 -10  130.10    4.76
   2   0  10  139.81    4.88
   2   0  10  148.07    6.03
   2   0  10  141.48    6.09
  -2   0 -10  137.31    5.15
   2   0  11    0.30    0.53
  -2   0 -11    0.45    0.30
  -2   0 -11    0.31    0.59
   2   0  12    0.79    0.44
  -2   0 -12    0.63    0.31
  -2   0 -12    0.62    0.29
   2   1 -14    3.09    0.69
  -2  -1  14    2.31    0.58
   2   1 -14    3.38    0.73
  -2  -1  14    2.89    0.61
  -2  -1  13    1.02    0.57
   2   1 -13    1.64    0.80
  -2  -1  13    1.55    0.58
   2   1 -13    0.94    0.50
  -2  -1  12  220.10    6.27
  -2  -1  12  215.78    6.01
   2   1 -12  216.87    7.24
  -2  -1  11  362.70    8.11
  -2  -1  11  366.52    8.39
   2   1 -11  350.30    7.47
  -2  -1  11  345.13    8.38
   2   1 -11  372.38   10.03
   2   1 -10  262.75    6.66
  -2  -1  10  246.78    6.62
  -2  -1  10  250.56    7.43
  -2  -1  10  277.26    6.82
   2   1 -10  257.48    8.46
   2   1  -9  113.85    4.36
  -2  -1   9   97.74    4.57
   2   1  -9  106.23    5.05
  -2  -1   9  101.52    4.07
   2   1  -9  115.28    5.24
  -2  -1   8   12.68    1.58
   2   1  -8   12.75    1.64
  -2  -1   7  131.85    4.46
   2   1  -7  124.82    4.61
   2   1  -7  116.31    3.84
  -2  -1   6 1892.08   13.99
  -2  -1   6 1929.73   15.16
  -2  -1   6 1905.48   12.24
   2   1  -6 1887.25   14.43
  -2  -1   5 1342.93    9.29
   2   1  -5 1364.99   11.00
   2   1  -5 1352.80   11.46
  -2  -1   4  287.62    4.18
   2   1  -4  289.22    4.45
  -2  -1   4  296.38    3.63
  -2  -1   4  279.06    3.45
   2   1  -4  266.59    4.57
  -2  -1   4  276.77    3.10
  -2  -1   3   18.42    0.97
  -2  -1   3   16.12    0.98
   2   1  -3   16.44    0.90
   2   1  -3   15.69    1.06
  -2  -1   2  137.51    2.98
   2   1  -2  133.45    2.92
   2   1  -2  129.81    2.41
   2   1  -1  997.01    7.69
   2   1  -1 1003.31    8.03
   2   1   0 3059.90   12.66
   2   1   0 3308.36   14.55
  -2  -1   0 2965.27   12.87
  -2  -1   0 3293.66   17.43
   2   1   0 3291.48   15.05
  -2  -1  -1  172.14    3.41
  -2  -1  -1  172.98    3.59
   2   1   1  183.29    3.87
  -2  -1  -1  172.44    4.43
   2   1   1  181.10    3.77
  -2  -1  -2   40.65    2.26
   2   1   2   38.64    1.93
  -2  -1  -2   38.70    2.05
  -2  -1  -2   38.79    1.81
   2   1   2   41.15    2.09
  -2  -1  -2   40.47    2.23
  -2  -1  -3  198.38    5.22
  -2  -1  -3  208.87    5.41
   2   1   3  189.70    4.83
  -2  -1  -3  179.81    4.30
   2   1   3  182.91    5.09
  -2  -1  -3  193.99    5.07
  -2  -1  -4   17.08    1.64
  -2  -1  -4   18.93    1.74
   2   1   4   17.23    1.63
   2   1   4   15.40    1.78
   2   1   5  352.72    7.97
   2   1   5  358.82    9.29
  -2  -1  -5  396.31    7.59
  -2  -1  -5  418.97    8.21
  -2  -1  -5  394.00    7.83
  -2  -1  -6  174.63    5.20
   2   1   6  167.85    6.24
   2   1   6  145.02    6.25
   2   1   6  112.12    4.82
   2   1   6  133.95    6.34
  -2  -1  -6  166.88    5.33
  -2  -1  -6  155.57    5.21
  -2  -1  -7   36.56    2.53
  -2  -1  -7   38.09    2.67
   2   1   7   43.97    3.28
   2   1   7   40.94    3.48
   2   1   7   37.14    2.92
   2   1   7   38.58    3.49
  -2  -1  -7   39.05    2.57
  -2  -1  -8  183.86    5.58
   2   1   8  191.14    6.73
   2   1   8  193.45    7.63
   2   1   8  185.30    6.77
  -2  -1  -8  160.07    5.57
  -2  -1  -8  166.78    5.45
   2   1   8  191.02    7.81
  -2  -1  -8  184.32    6.10
  -2  -1  -9   65.56    3.31
   2   1   9   66.83    3.82
   2   1   9   73.78    4.56
   2   1   9   67.06    4.48
  -2  -1  -9   68.26    3.69
   2   1  10    3.24    0.91
   2   1  10    4.20    1.23
   2   1  10    3.06    0.94
  -2  -1 -10    3.65    0.94
  -2  -1 -11    5.77    0.90
   2   1  11    5.19    1.05
   2   1  11    6.53    0.98
  -2  -1 -11    5.16    0.96
  -2  -1 -12   -0.10    0.20
   2   1  12    0.29    0.29
  -2  -1 -12   -0.30    0.36
  -2  -1 -12    0.14    0.20
  -2  -2  14   70.48    2.80
  -2  -2  14   68.28    2.90
   2   2 -14   71.71    3.29
   2   2 -14   78.29    3.34
  -2  -2  13    0.04    0.38
  -2  -2  13    0.30    0.54
   2   2 -12    1.89    0.80
  -2  -2  12    1.61    0.59
  -2  -2  11  139.97    4.77
  -2  -2  11  151.43    5.28
  -2  -2  11  147.92    5.43
   2   2 -11  158.63    7.04
  -2  -2  10   70.60    3.99
  -2  -2  10   51.32    2.90
  -2  -2  10   64.72    3.46
  -2  -2  10   73.28    3.78
   2   2 -10   69.54    4.79
   2   2 -10   85.57    4.78
  -2  -2   9  336.91    8.49
  -2  -2   9  330.51    7.85
   2   2  -9  367.23    9.59
   2   2  -9  361.16    7.91
  -2  -2   8   12.26    1.57
   2   2  -8   18.00    1.74
  -2  -2   8   12.88    1.55
   2   2  -8   13.75    1.60
   2   2  -8   11.06    1.61
  -2  -2   7  162.48    5.05
   2   2  -7  148.25    5.05
  -2  -2   6  726.02    9.55
  -2  -2   6  748.43    8.61
  -2  -2   5  472.82    6.19
   2   2  -5  482.32    5.67
   2   2  -5  465.91    7.63
  -2  -2   4  346.14    4.48
  -2  -2   4  348.77    4.49
   2   2  -4  322.00    3.69
   2   2  -4  330.54    5.80
  -2  -2   3   10.93    0.73
   2   2  -3    9.75    0.95
   2   2  -3   10.32    0.57
   2   2  -2  436.79    5.64
  -2  -2   2  445.83    4.57
   2   2  -1 1504.98   10.50
  -2  -2   1 1481.42    8.69
   2   2   0  847.23    8.41
   2   2   0  845.68    8.06
  -2  -2  -1  473.48    7.36
   2   2   1  467.10    6.90
  -2  -2  -1  447.38    6.05
  -2  -2  -1  447.90    5.97
  -2  -2  -2   63.71    2.93
  -2  -2  -2   64.03    2.62
   2   2   2   59.60    2.54
   2   2   2   58.67    2.72
  -2  -2  -3  100.36    3.95
  -2  -2  -3   92.39    3.76
   2   2   3   81.81    3.63
  -2  -2  -3   87.72    3.53
   2   2   3   77.18    3.36
  -2  -2  -4 1221.28   14.24
  -2  -2  -4 1217.61   13.76
  -2  -2  -5  392.58    8.39
  -2  -2  -5  364.51    7.69
  -2  -2  -5  393.57    8.47
   2   2   5  358.55    9.44
   2   2   5  352.27    9.22
  -2  -2  -5  374.66    7.87
   2   2   6  300.94    9.55
  -2  -2  -6  366.81    8.28
  -2  -2  -6  352.81    7.82
   2   2   6  385.39   10.13
   2   2   6  344.84    9.82
   2   2   6  269.70    9.00
  -2  -2  -6  365.66    7.74
  -2  -2  -7   19.47    1.95
   2   2   7   18.79    2.28
   2   2   7   17.90    2.47
   2   2   7   19.91    2.44
  -2  -2  -7   18.39    1.85
   2   2   7   16.49    2.29
  -2  -2  -7   18.96    1.93
  -2  -2  -8   65.96    3.49
  -2  -2  -8   75.53    3.76
   2   2   8   77.98    4.48
   2   2   8   75.38    4.88
   2   2   8   77.41    4.91
   2   2   9  166.93    6.20
   2   2   9  167.89    6.89
  -2  -2  -9  165.26    5.78
  -2  -2  -9  157.58    5.24
   2   2  10   95.49    4.62
   2   2  10   91.67    4.10
  -2  -2 -10   91.47    4.04
   2   2  11   41.79    2.37
  -2  -2 -11   40.18    2.14
  -2  -2 -11   44.19    2.45
   2   2  11   44.40    2.68
  -2  -3  14   32.36    1.99
   2   3 -14   33.54    2.30
   2   3 -14   31.41    2.08
  -2  -3  13    2.39    0.58
   2   3 -13    3.24    0.95
  -2  -3  13    2.59    0.76
   2   3 -13    2.41    0.84
   2   3 -12    8.33    1.47
  -2  -3  12    7.05    1.05
   2   3 -12    9.37    1.75
  -2  -3  11  162.88    5.20
  -2  -3  11  155.78    5.55
  -2  -3  11  153.80    5.51
   2   3 -11  175.59    7.85
   2   3 -11  186.99    7.09
  -2  -3  10  228.85    6.32
   2   3 -10  257.97    7.58
  -2  -3  10  227.02    6.97
  -2  -3  10  240.48    7.30
   2   3 -10  204.04    8.73
   2   3 -10  263.86    8.62
   2   3  -9  547.58   11.51
  -2  -3   9  513.36   10.59
  -2  -3   9  540.89   10.86
   2   3  -9  565.16   11.93
   2   3  -9  519.69   11.87
   2   3  -8   71.06    4.16
  -2  -3   8   69.02    3.76
  -2  -3   8   78.19    4.00
   2   3  -8   61.20    4.31
   2   3  -8   69.92    4.14
   2   3  -8   68.13    4.07
  -2  -3   7   52.38    3.00
  -2  -3   7   56.80    3.37
   2   3  -7   50.39    3.33
  -2  -3   6  184.80    5.15
  -2  -3   6  199.09    6.11
   2   3  -6  187.34    6.00
  -2  -3   5  579.07    6.96
  -2  -3   5  569.01    8.13
   2   3  -5  585.90    9.66
  -2  -3   4  534.57    6.05
   2   3  -4  521.15    8.36
  -2  -3   3  496.73    5.93
   2   3  -3  493.21    7.39
  -2  -3   2    2.76    0.46
   2   3  -2    0.88    0.33
   2   3  -1  523.21    6.80
   2   3  -1  524.49    6.86
   2   3   0  151.64    3.98
   2   3   0  164.15    3.88
   2   3   1  671.92    9.30
  -2  -3  -1  781.99    8.98
  -2  -3  -1  752.81    8.30
   2   3   1  674.58    8.02
  -2  -3  -2   22.80    1.88
   2   3   2   23.62    1.97
  -2  -3  -2   22.65    1.73
  -2  -3  -2   22.72    1.66
  -2  -3  -3    3.01    0.76
   2   3   3    1.69    0.71
  -2  -3  -3    2.96    0.78
  -2  -3  -3    1.76    0.59
  -2  -3  -4  310.71    7.71
   2   3   4  302.16    7.68
   2   3   4  280.49    8.56
   2   3   4  278.75    8.41
  -2  -3  -4  291.48    7.21
  -2  -3  -4  288.79    6.61
  -2  -3  -5  249.33    7.43
   2   3   5  222.65    8.05
  -2  -3  -5  216.28    5.99
   2   3   5  203.08    7.96
   2   3   5  236.65    6.70
  -2  -3  -5  219.04    6.45
  -2  -3  -5  226.49    6.79
  -2  -3  -6  123.35    5.13
   2   3   6  113.36    4.55
   2   3   6  125.74    6.25
   2   3   6  114.41    6.27
  -2  -3  -6  111.92    4.45
  -2  -3  -6  123.92    4.91
  -2  -3  -6  126.92    5.18
  -2  -3  -7   13.38    1.71
   2   3   7   17.62    1.69
   2   3   7   14.11    2.21
  -2  -3  -7   15.38    1.83
   2   3   7   16.99    2.27
  -2  -3  -8   16.19    1.79
  -2  -3  -8   17.38    1.91
   2   3   8   17.01    2.21
   2   3   8   17.01    2.34
   2   3   9   74.61    4.32
   2   3   9   83.63    4.33
  -2  -3  -9   77.06    3.63
  -2  -3  -9   78.88    3.95
   2   3  10   86.04    3.96
   2   3  10   91.90    3.96
  -2  -3 -10   92.51    3.78
  -2  -3 -10   84.66    3.40
   2   3  11    2.21    0.51
  -2  -3 -11    2.33    0.48
  -2  -3 -11    2.16    0.54
  -2  -4  14   10.20    1.12
  -2  -4  14   10.24    1.11
   2   4 -14   10.96    1.29
  -2  -4  13   16.74    1.59
   2   4 -13   17.68    2.03
   2   4 -13   17.19    1.77
  -2  -4  12   10.72    1.38
   2   4 -12   12.85    2.02
   2   4 -12   13.03    1.80
   2   4 -11  126.25    5.19
   2   4 -11  126.59    6.81
   2   4 -11  138.47    6.17
  -2  -4  11  112.94    4.81
   2   4 -10   61.59    4.03
  -2  -4  10   38.36    2.71
   2   4 -10   40.92    4.01
   2   4 -10   57.39    4.14
  -2  -4  10   50.23    3.42
   2   4  -9   49.57    3.85
  -2  -4   9   53.11    3.31
   2   4  -9   43.43    4.08
   2   4  -9   51.36    4.04
   2   4  -9   47.06    3.73
  -2  -4   9   57.10    3.71
   2   4  -8   57.18    4.17
  -2  -4   8   65.53    3.69
  -2  -4   8   63.78    4.00
   2   4  -8   52.78    4.18
   2   4  -8   63.30    4.45
   2   4  -8   55.08    3.82
   2   4  -7    2.23    0.89
  -2  -4   7    2.20    0.73
   2   4  -7    2.51    0.75
   2   4  -7    1.94    0.79
   2   4  -7    2.52    0.85
   2   4  -7    1.98    0.76
   2   4  -6  255.70    7.88
   2   4  -6  269.21    8.10
   2   4  -6  249.75    6.95
  -2  -4   5  910.00   10.41
   2   4  -5  924.85   13.75
  -2  -4   4  119.05    3.66
  -2  -4   4  113.29    4.66
   2   4  -4  124.83    4.58
  -2  -4   3  101.28    4.11
  -2  -4   3   99.61    3.21
   2   4  -3   99.99    3.73
   2   4  -2   36.55    1.97
  -2  -4   2   36.87    2.03
  -2  -4   2   41.25    2.42
   2   4  -2   39.11    2.19
   2   4  -1  314.65    5.90
   2   4  -1  321.42    5.97
   2   4   0  574.10    8.57
   2   4   0  582.19    7.96
   2   4   1  728.09   10.77
   2   4   1  748.36    9.09
   2   4   2   49.95    3.43
   2   4   2   54.14    3.34
  -2  -4  -2   59.61    3.07
   2   4   3    0.21    0.43
   2   4   3    0.48    0.48
  -2  -4  -3    0.49    0.46
  -2  -4  -3    0.56    0.50
  -2  -4  -4   15.99    1.90
  -2  -4  -4   14.94    1.87
   2   4   4   13.68    1.83
   2   4   4   13.67    2.04
   2   4   4   14.19    2.16
  -2  -4  -5  181.09    6.53
  -2  -4  -5  191.57    6.93
   2   4   5  180.90    6.35
  -2  -4  -5  173.05    6.11
   2   4   6  107.39    6.06
  -2  -4  -6  100.50    4.94
   2   4   6   96.14    4.41
  -2  -4  -6  103.94    4.68
  -2  -4  -7  193.61    6.44
   2   4   7  184.06    5.64
  -2  -4  -7  204.52    6.68
  -2  -4  -8    7.13    1.26
   2   4   8    4.54    0.79
   2   4   8    9.16    1.70
   2   4   8    7.30    1.33
  -2  -4  -9    7.05    1.10
   2   4   9    7.67    1.33
  -2  -4  -9    7.80    1.22
  -2  -4 -10    5.42    0.85
  -2  -4 -10    6.64    0.88
   2   4  10    6.71    0.98
  -2  -5  13   18.09    1.61
  -2  -5  13   17.10    1.47
   2   5 -13   19.46    1.98
   2   5 -12    0.60    0.37
  -2  -5  12    0.70    0.44
   2   5 -12    0.00    0.71
   2   5 -11   10.90    1.61
  -2  -5  11   10.11    1.42
   2   5 -11    8.96    1.84
  -2  -5  11   10.94    1.52
   2   5 -10    9.80    1.73
   2   5 -10    5.05    1.48
  -2  -5  10    6.83    1.31
   2   5  -9  199.65    8.32
   2   5  -9  195.36    8.65
   2   5  -8  220.36    8.90
   2   5  -8  238.76    9.06
   2   5  -8  243.14    9.61
   2   5  -7    1.23    0.52
   2   5  -7    2.58    1.10
   2   5  -7    1.47    0.80
  -2  -5   7    1.51    0.65
   2   5  -7    2.32    1.05
   2   5  -6    2.96    0.81
   2   5  -6    2.48    0.66
   2   5  -6    5.55    1.36
  -2  -5   6    3.86    1.08
   2   5  -6    3.44    0.85
   2   5  -6    2.28    0.78
  -2  -5   6    4.44    1.04
   2   5  -6    4.58    1.18
   2   5  -5   17.61    1.74
   2   5  -5   12.01    1.71
   2   5  -5   12.57    1.57
   2   5  -5   11.45    1.69
  -2  -5   5   11.00    1.32
  -2  -5   5   11.07    1.67
  -2  -5   5   13.75    1.74
   2   5  -5   11.97    1.49
   2   5  -5   10.04    1.47
   2   5  -5   10.17    1.65
   2   5  -4   87.08    4.76
   2   5  -4   80.29    3.41
   2   5  -4   91.51    4.11
   2   5  -4   92.25    4.33
  -2  -5   4   86.12    4.03
  -2  -5   4   87.42    4.32
   2   5  -4   94.03    4.06
   2   5  -4   86.79    4.28
   2   5  -3  177.84    5.63
   2   5  -3  177.58    5.54
   2   5  -3  184.56    5.64
  -2  -5   3  170.32    4.88
   2   5  -3  171.47    5.42
  -2  -5   3  167.44    5.10
   2   5  -2   30.91    2.80
   2   5  -2   32.58    2.39
  -2  -5   2   29.07    2.05
   2   5  -2   31.10    2.15
  -2  -5   2   29.92    2.16
   2   5  -2   30.00    1.96
   2   5  -2   30.25    2.14
  -2  -5   2   22.63    1.72
   2   5  -1    8.22    1.42
   2   5  -1    5.69    1.03
   2   5  -1    8.15    1.28
   2   5  -1    6.40    0.95
   2   5  -1    7.46    1.02
  -2  -5   1    7.81    1.11
   2   5  -1    6.75    0.97
   2   5   0  280.13    7.49
  -2  -5   0  289.27    6.69
   2   5   0  264.60    7.90
   2   5   0  269.13    5.83
   2   5   1   26.86    2.18
   2   5   1   29.04    2.84
   2   5   1   27.80    2.29
  -2  -5  -1   32.36    2.33
   2   5   1   30.28    1.93
   2   5   2  130.97    6.26
   2   5   2  126.90    5.50
   2   5   2  135.00    4.54
  -2  -5  -3   12.92    1.75
   2   5   3    8.72    1.65
   2   5   3    8.58    1.59
   2   5   3   15.99    2.22
  -2  -5  -3   12.02    1.69
  -2  -5  -4    2.22    0.88
   2   5   4    2.96    1.07
   2   5   4    1.54    0.67
  -2  -5  -5  130.56    5.17
   2   5   5  126.42    5.60
  -2  -5  -5  127.66    5.87
  -2  -5  -6  143.59    5.83
   2   5   6  143.20    5.49
   2   5   6  142.83    6.84
   2   5   7    0.60    0.46
   2   5   7    1.87    0.92
  -2  -5  -7    0.59    0.71
   2   5   8   10.61    1.13
   2   5   8   15.52    1.84
  -2  -5  -8   14.47    1.57
  -2  -5  -9    5.27    0.81
   2   5   9    4.78    0.89
  -2  -5  -9    5.80    0.89
   2   6 -13    0.64    0.25
  -2  -6  13    1.02    0.34
   2   6 -13    1.28    0.52
  -2  -6  13    1.27    0.45
  -2  -6  12    9.04    1.17
   2   6 -12   10.16    1.24
  -2  -6  12    6.53    0.88
   2   6 -12    9.70    1.50
  -2  -6  11   18.84    1.87
   2   6 -11   19.17    2.08
  -2  -6  11   21.01    1.73
   2   6 -11   18.80    2.41
   2   6 -10    2.15    0.85
  -2  -6  10    0.63    0.41
   2   6 -10    0.21    0.68
  -2  -6  10    1.06    0.56
   2   6  -9  196.38    8.52
   2   6  -9  199.35    8.42
  -2  -6   9  221.33    7.52
   2   6  -8   22.64    3.07
   2   6  -8   24.22    2.90
  -2  -6   8   29.29    2.81
   2   6  -7    3.31    1.25
  -2  -6   7    3.82    1.10
   2   6  -7    3.36    0.84
   2   6  -7    5.12    1.33
   2   6  -6    0.90    0.52
   2   6  -6    0.51    0.56
  -2  -6   6    1.23    0.66
   2   6  -6    0.38    0.46
   2   6  -6    1.27    0.81
   2   6  -5  149.00    6.77
  -2  -6   5  136.85    5.08
   2   6  -5  140.60    6.30
   2   6  -5  138.95    6.36
  -2  -6   5  128.51    5.32
   2   6  -4  174.94    5.49
   2   6  -4  204.76    6.89
   2   6  -4  169.73    7.60
   2   6  -4  178.14    6.48
  -2  -6   4  169.70    5.84
  -2  -6   4  196.62    6.15
   2   6  -4  176.64    6.56
  -2  -6   4  177.55    5.77
   2   6  -3  201.51    8.39
  -2  -6   3  234.53    6.44
   2   6  -3  253.64    7.73
   2   6  -3  221.64    6.61
  -2  -6   3  227.61    6.71
   2   6  -3  225.22    6.77
   2   6  -2    9.47    1.34
   2   6  -2    8.86    1.74
   2   6  -2    8.42    1.22
  -2  -6   2    9.03    1.28
  -2  -6   2    9.07    1.30
   2   6  -2    6.12    1.05
   2   6  -1    0.91    0.60
  -2  -6   1    1.53    0.59
   2   6  -1    0.78    0.39
   2   6  -1    0.98    0.55
   2   6  -1    1.54    0.53
  -2  -6   1    2.76    0.76
   2   6  -1    1.25    0.50
   2   6   0    0.88    0.69
  -2  -6   0   -0.15    0.40
   2   6   0    0.62    0.42
  -2  -6   0    0.20    0.34
   2   6   0    0.23    0.28
   2   6   0    0.71    0.46
   2   6   1  397.14    8.97
   2   6   1  348.25    8.63
   2   6   1  361.90   11.02
  -2  -6  -1  404.86    8.82
  -2  -6  -1  330.68    7.57
  -2  -6  -2   50.26    3.38
   2   6   2   42.23    3.92
   2   6   2   45.16    2.77
   2   6   3   80.94    5.23
  -2  -6  -3   68.59    4.18
  -2  -6  -4   12.26    1.83
   2   6   4   14.15    2.11
   2   6   5    0.33    0.63
   2   6   5    0.10    0.52
  -2  -6  -5    0.73    0.51
   2   6   6   15.76    2.03
   2   6   6   18.08    1.93
  -2  -6  -6   11.94    1.32
   2   6   7   13.18    1.36
   2   6   7   13.47    1.67
  -2  -6  -7   15.51    1.57
  -2  -6  -8   20.44    1.50
   2   6   8   12.62    1.03
  -2  -7  11    0.25    0.32
   2   7 -11    0.30    0.40
   2   7 -10    2.37    0.90
   2   7  -9    2.47    1.18
   2   7  -8   34.51    3.68
  -2  -7   8   43.45    3.31
   2   7  -8   33.99    2.33
   2   7  -7   79.67    4.21
   2   7  -7   81.97    5.51
  -2  -7   7   83.13    4.55
   2   7  -6    4.59    1.28
   2   7  -6    2.34    0.96
  -2  -7   6    2.94    0.84
   2   7  -5   17.19    2.54
   2   7  -5   14.19    2.01
  -2  -7   5   15.59    1.92
  -2  -7   5   10.13    1.49
   2   7  -4   -0.27    0.98
   2   7  -4   -0.01    0.45
   2   7  -3    4.29    1.37
   2   7  -3    3.28    0.87
  -2  -7   3    4.07    0.98
   2   7  -2   13.31    2.31
   2   7  -2   14.56    1.70
   2   7  -2    8.17    1.19
  -2  -7   2    7.87    1.30
   2   7  -1   16.53    2.36
   2   7  -1   11.39    1.73
  -2  -7   1   12.57    1.57
   2   7  -1   12.68    1.37
  -2  -7   1   13.70    1.59
   2   7   0    8.55    1.56
  -2  -7   0    6.49    1.14
   2   7   0    7.05    1.54
  -2  -7   0    7.85    1.23
   2   7   1   73.82    5.13
   2   7   1   88.87    4.34
   2   7   2    3.01    1.16
   2   7   2    0.95    0.44
   2   7   3    5.44    1.49
   2   7   4   -0.07    0.74
  -2  -7  -4    0.12    0.42
  -2  -7  -5    0.49    0.36
   2   7   5    2.52    0.78
  -2  -7  -6   10.08    1.18
   2   7   6   10.33    1.25
  -2  -8  10   12.21    1.31
   2   8 -10   13.64    1.61
  -2  -8   9   48.41    2.71
   2   8  -9   60.67    3.86
  -2  -8   8    6.96    1.06
   2   8  -8    9.53    1.68
   2   8  -8    8.45    1.08
   2   8  -7   20.92    2.50
   2   8  -7   19.47    2.04
   2   8  -6   32.49    2.96
   2   8  -6   33.86    3.11
   2   8  -5    3.29    1.16
   2   8  -5    4.40    1.10
   2   8  -4   12.29    2.39
   2   8  -4   11.09    1.51
   2   8  -3  119.28    7.15
   2   8  -3  100.43    4.13
   2   8  -2    0.11    0.69
  -2  -8   2    1.24    0.56
   2   8  -1   82.86    4.26
  -2  -8   1   85.11    3.87
   2   8   0   25.83    2.66
  -2  -8   0   21.99    1.89
   2   8   1    0.43    0.35
   2   8   1    1.95    0.88
   2   8   2   34.89    3.18
   2   8   3   23.66    2.44
  -2  -8  -3   23.21    1.88
  -2  -8  -4    1.25    0.44
   2   8   4    2.70    0.78
   2   9  -7   13.82    1.58
  -2  -9   6   18.36    1.74
   2   9  -6   22.50    2.26
   2   9  -5   17.28    1.61
  -2  -9   5   22.49    1.94
   2   9  -4    4.14    1.42
  -2  -9   4    3.74    0.83
   2   9  -4    2.58    0.60
  -2  -9   3   19.58    1.77
   2   9  -3   22.17    2.80
   2   9  -2    7.05    1.55
  -2  -9   2    5.62    0.92
  -2  -9   1    4.47    0.73
   2   9  -1    8.05    1.41
   2   9   0    0.92    0.44
   2   9   1    4.63    0.90
   3  -9  -3    0.30    0.33
  -3   9   3    0.09    0.29
  -3   9   2    2.43    0.51
  -3   9   2    4.77    0.80
  -3   9   1    1.13    0.39
   3  -9  -1    0.38    0.40
   3  -9  -1    0.45    0.36
  -3   9   1    0.83    0.36
  -3   9   0    0.22    0.37
   3  -9   0    0.17    0.35
  -3   9   0    0.33    0.30
   3  -9   0    0.28    0.28
   3  -9   1    8.27    1.12
   3  -9   1    8.98    1.23
  -3   9  -1    5.92    0.83
  -3   9  -1    9.29    1.29
  -3   9  -2   16.66    1.66
   3  -9   2   16.26    1.68
   3  -9   3    1.63    0.58
  -3   9  -3    1.29    0.45
  -3   9  -3    1.83    0.60
  -3   9  -4    0.80    0.37
  -3   9  -4    0.99    0.45
   3  -9   4    0.86    0.47
  -3   8   6   28.14    1.83
   3  -8  -6   24.17    1.75
  -3   8   5   16.81    1.55
   3  -8  -5   14.75    1.52
   3  -8  -4   22.47    2.08
  -3   8   4   20.63    1.91
  -3   8   3   72.12    3.05
   3  -8  -3   72.24    3.97
  -3   8   3   77.56    3.78
  -3   8   2  194.81    5.70
   3  -8  -2  197.66    6.86
   3  -8  -2  183.10    5.57
   3  -8  -1   15.62    2.02
   3  -8  -1   11.31    1.53
  -3   8   1   12.25    1.64
  -3   8   1   14.36    1.74
  -3   8   0    0.22    0.24
  -3   8   0    0.28    0.56
   3  -8   0   -0.03    0.47
  -3   8   0    0.34    0.44
   3  -8   0    0.06    0.42
   3  -8   1    2.22    0.76
   3  -8   1    2.97    0.96
  -3   8  -1    2.48    0.68
  -3   8  -1    3.27    0.83
  -3   8  -1    2.90    0.97
  -3   8  -2   14.04    1.56
  -3   8  -2   16.97    2.12
   3  -8   2   14.14    1.94
  -3   8  -3   71.08    3.98
   3  -8   3   58.56    3.06
   3  -8   3   70.02    4.27
  -3   8  -3   63.36    3.35
  -3   8  -4  175.52    5.59
   3  -8   4  159.69    5.20
  -3   8  -4  175.54    5.57
  -3   8  -5   26.15    1.93
   3  -8   5   26.64    2.16
   3  -8   5   29.47    2.65
  -3   8  -5   26.52    2.18
  -3   8  -6    6.53    0.82
   3  -8   6    6.75    1.07
   3  -8   6    7.99    1.23
  -3   8  -6    7.33    1.09
   3  -8   7    0.27    0.31
  -3   8  -7    0.29    0.31
   3  -8   7    0.45    0.37
   3  -7  -8    1.88    0.46
   3  -7  -8    1.96    0.54
  -3   7   8    2.08    0.46
  -3   7   8    2.30    0.55
   3  -7  -7    1.93    0.61
  -3   7   7    3.16    0.71
   3  -7  -6   32.65    2.46
  -3   7   6   35.12    2.40
   3  -7  -5   70.31    3.81
  -3   7   5   74.67    3.77
  -3   7   5   81.65    3.76
   3  -7  -4   37.07    3.00
  -3   7   4   46.25    3.06
  -3   7   4   45.71    3.14
  -3   7   4   33.66    2.52
   3  -7  -3   67.27    4.21
   3  -7  -3   66.30    3.53
  -3   7   3   70.55    3.87
  -3   7   3   77.96    4.24
   3  -7  -2    2.03    1.01
   3  -7  -2    2.28    0.78
  -3   7   2    3.13    0.91
  -3   7   2    2.11    0.82
  -3   7   2    2.55    0.87
   3  -7  -1   10.84    1.85
   3  -7  -1   10.20    1.60
  -3   7   1   11.35    1.65
  -3   7   1   12.52    1.75
  -3   7   1   12.96    1.82
   3  -7   0    4.14    1.10
  -3   7   0    3.61    0.78
  -3   7   0    5.45    1.23
   3  -7   0    6.80    1.49
  -3   7   0    6.71    1.28
  -3   7   0    4.64    1.13
   3  -7   1   17.05    1.77
   3  -7   1   23.15    2.63
   3  -7   1   26.14    2.70
  -3   7  -1   21.90    1.99
  -3   7  -1   25.35    2.45
  -3   7  -1   25.39    2.61
   3  -7   2  119.49    4.91
   3  -7   2  134.43    6.25
  -3   7  -2  125.95    4.90
  -3   7  -2  137.07    5.52
  -3   7  -2  142.09    5.93
   3  -7   3   64.22    3.76
   3  -7   3   71.61    4.71
  -3   7  -3   66.96    3.73
   3  -7   4   56.70    3.73
   3  -7   4   59.90    4.35
  -3   7  -4   60.07    3.61
   3  -7   5    0.22    0.59
   3  -7   5    0.32    0.60
  -3   7  -5    0.25    0.58
  -3   7  -6    7.74    1.06
   3  -7   6    8.84    1.55
   3  -7   6   10.23    1.65
  -3   7  -6    9.22    1.42
   3  -7   7   96.89    4.55
   3  -7   7   90.08    4.10
  -3   7  -7   96.13    4.28
   3  -7   8   74.76    3.53
  -3   7  -8   78.71    3.43
   3  -7   8   68.08    2.89
   3  -6 -10    0.06    0.22
  -3   6  10    0.05    0.22
   3  -6 -10   -0.15    0.22
   3  -6  -9    0.62    0.37
  -3   6   9    0.52    0.30
  -3   6   9    0.46    0.30
   3  -6  -9    0.11    0.32
   3  -6  -8   90.59    3.70
  -3   6   8   98.23    3.74
  -3   6   8   97.89    3.74
   3  -6  -8   90.13    3.62
  -3   6   7   56.65    3.08
  -3   6   7   54.01    3.00
  -3   6   7   55.31    3.16
   3  -6  -7   48.49    3.02
   3  -6  -7   45.35    2.78
   3  -6  -6  212.85    6.68
  -3   6   6  220.69    6.29
  -3   6   6  220.36    6.39
  -3   6   6  226.18    6.61
   3  -6  -5   17.18    2.05
  -3   6   5   22.61    2.11
  -3   6   5   18.37    1.90
  -3   6   5   18.07    1.99
  -3   6   5   19.29    1.97
  -3   6   5   17.22    1.88
   3  -6  -4    0.86    0.67
   3  -6  -4    3.40    0.85
  -3   6   4    0.65    0.55
  -3   6   4    3.84    0.95
  -3   6   4    1.90    0.70
  -3   6   4    0.63    0.45
   3  -6  -3    3.16    1.00
   3  -6  -3    2.46    0.79
  -3   6   3    2.03    0.75
  -3   6   3    1.64    0.71
  -3   6   3    2.50    0.77
   3  -6  -2  345.92   10.19
   3  -6  -2  322.33    8.15
  -3   6   2  331.16    8.39
  -3   6   2  351.21    9.13
  -3   6   2  355.13    8.91
  -3   6   2  344.90    8.38
   3  -6  -1  421.76    8.43
   3  -6  -1  477.95   12.20
   3  -6  -1  431.30    9.83
  -3   6   1  428.21    9.65
  -3   6   1  485.54   10.77
  -3   6   1  467.54   10.55
   3  -6  -1  407.21    8.80
   3  -6   0   50.53    3.04
   3  -6   0   52.46    3.63
   3  -6   0   55.60    4.26
  -3   6   0   55.92    3.45
  -3   6   0   54.12    3.51
  -3   6   0   54.67    2.95
  -3   6   0   62.51    3.87
  -3   6   0   60.52    3.88
   3  -6   0   49.54    3.00
   3  -6   1    0.49    0.46
   3  -6   1    1.17    0.67
  -3   6  -1    1.09    0.50
  -3   6  -1    2.60    0.83
  -3   6  -1    1.17    0.61
  -3   6  -1    0.97    0.63
  -3   6  -1    1.01    0.43
   3  -6   2    5.51    1.14
   3  -6   2    2.76    0.99
  -3   6  -2    1.57    0.61
  -3   6  -2    2.02    0.84
  -3   6  -2    3.22    0.94
  -3   6  -2    2.95    0.90
   3  -6   3   78.15    4.44
   3  -6   3   78.07    4.99
  -3   6  -3   77.74    4.06
  -3   6  -3   79.12    4.40
  -3   6  -3   83.55    4.35
  -3   6  -3   94.93    4.74
   3  -6   4  494.31   11.69
   3  -6   4  494.61   12.65
  -3   6  -4  483.42   10.74
   3  -6   4  460.23   10.33
  -3   6  -4  510.81   10.89
   3  -6   5   14.82    2.27
   3  -6   5   19.81    2.50
  -3   6  -5   17.25    2.14
   3  -6   5   14.46    1.85
  -3   6  -5   17.15    1.93
   3  -6   6    0.06    0.68
   3  -6   6    0.60    0.65
  -3   6  -6    1.41    0.87
   3  -6   6    0.17    0.31
   3  -6   7   13.12    1.96
   3  -6   7   12.62    1.70
  -3   6  -7   13.19    1.78
   3  -6   8   24.20    2.34
   3  -6   8   23.09    1.88
  -3   6  -8   28.21    2.38
   3  -6   9    0.19    0.38
  -3   6  -9    0.66    0.45
  -3   5  11   47.95    2.22
   3  -5 -11   42.77    2.05
  -3   5  10   93.00    3.45
  -3   5  10   88.08    2.95
   3  -5 -10   83.43    3.15
   3  -5 -10   82.20    3.25
  -3   5   9   20.77    1.85
   3  -5  -9   17.89    1.71
  -3   5   9   19.31    1.63
  -3   5   9   21.04    1.94
   3  -5  -9   20.98    1.85
   3  -5  -8   57.84    3.20
  -3   5   8   63.83    3.42
  -3   5   8   63.40    3.20
  -3   5   8   64.96    3.49
   3  -5  -8   60.65    3.34
   3  -5  -7  161.86    5.64
  -3   5   7  169.74    5.72
   3  -5  -7  177.42    5.98
  -3   5   7  160.53    5.24
  -3   5   7  158.71    5.59
   3  -5  -6    9.87    1.52
  -3   5   6   10.77    1.53
  -3   5   6    9.82    1.37
  -3   5   6    8.32    1.31
  -3   5   6    6.54    1.08
  -3   5   6    8.76    1.39
   3  -5  -6   11.75    1.62
   3  -5  -5   48.85    3.40
  -3   5   5   51.36    3.29
  -3   5   5   47.46    2.95
  -3   5   5   51.74    3.20
  -3   5   5   48.19    2.94
  -3   5   5   51.00    3.21
   3  -5  -5   48.94    3.37
   3  -5  -4   58.89    3.85
  -3   5   4   60.33    3.57
   3  -5  -4   55.26    3.18
  -3   5   4   53.17    3.11
  -3   5   4   55.19    3.32
  -3   5   4   58.35    3.25
  -3   5   4   51.37    3.18
   3  -5  -4   52.80    3.30
   3  -5  -3  124.41    5.80
   3  -5  -3  114.86    4.60
  -3   5   3  114.66    4.56
  -3   5   3  115.26    4.79
  -3   5   3  117.36    4.69
   3  -5  -3  108.60    4.52
   3  -5  -2  459.00    8.51
   3  -5  -2  501.91   12.02
   3  -5  -2  441.67    9.26
  -3   5   2  423.02    8.12
  -3   5   2  434.63    8.92
  -3   5   2  471.47    9.77
  -3   5   2  480.98    9.68
   3  -5  -2  437.42    8.88
   3  -5  -1  192.85    5.64
   3  -5  -1  204.88    6.50
   3  -5  -1  230.56    8.43
  -3   5   1  198.25    5.82
  -3   5   1  198.41    6.11
  -3   5   1  216.23    6.69
  -3   5   1  225.92    6.78
   3  -5  -1  190.99    5.67
   3  -5   0   25.88    2.16
  -3   5   0   25.31    1.88
   3  -5   0   29.77    2.59
  -3   5   0   30.88    2.43
  -3   5   0   30.35    2.43
  -3   5   0   33.04    2.66
  -3   5   0   28.38    2.24
  -3   5   0   33.52    2.70
   3  -5   0   27.06    2.14
   3  -5   1    5.49    0.98
   3  -5   1    4.79    1.01
   3  -5   1    6.87    1.37
  -3   5  -1    8.00    1.13
   3  -5   1    5.62    1.11
  -3   5  -1    6.84    1.25
  -3   5  -1    4.32    0.85
  -3   5  -1    6.36    1.17
  -3   5  -1    6.76    1.18
  -3   5  -1    6.98    1.28
   3  -5   2  131.04    5.44
   3  -5   2  139.18    6.20
  -3   5  -2  131.95    4.84
  -3   5  -2  133.34    5.01
   3  -5   2  123.61    5.00
   3  -5   2  120.57    4.53
  -3   5  -2  140.24    5.59
  -3   5  -2  136.14    5.42
  -3   5  -2  138.26    5.70
   3  -5   3  289.32    8.60
   3  -5   3  288.13    7.71
   3  -5   3  283.03    9.33
  -3   5  -3  288.59    7.59
  -3   5  -3  305.30    8.11
   3  -5   3  266.86    7.55
  -3   5  -3  297.54    8.21
  -3   5  -3  292.87    8.32
  -3   5  -3  320.93    8.53
   3  -5   4  359.09   10.72
   3  -5   4  346.67    8.84
  -3   5  -4  364.00    9.13
  -3   5  -4  392.46    9.56
   3  -5   4  376.47   10.42
  -3   5  -4  384.48    9.39
  -3   5  -4  367.24    9.64
   3  -5   5   89.65    5.30
   3  -5   5   81.83    5.15
  -3   5  -5   91.27    4.76
   3  -5   5   85.25    4.44
  -3   5  -5  100.52    4.63
  -3   5  -5   89.21    4.74
   3  -5   6    0.72    0.69
   3  -5   6    1.29    0.82
  -3   5  -6    4.80    1.08
   3  -5   6    0.16    0.47
  -3   5  -6    3.48    0.85
  -3   5  -6    0.33    0.57
   3  -5   7   15.96    1.93
  -3   5  -7   14.96    1.95
   3  -5   7   15.44    1.80
  -3   5  -7   13.93    1.76
   3  -5   7   12.43    1.96
   3  -5   8  106.20    5.24
  -3   5  -8  120.95    5.15
  -3   5  -8  111.51    4.29
   3  -5   9   80.16    3.94
  -3   5  -9   84.30    3.90
   3  -5  10   64.16    2.96
  -3   5 -10   74.70    3.14
  -3   4  12   23.63    1.56
   3  -4 -12   21.67    1.51
   3  -4 -11  144.88    4.14
   3  -4 -11  149.85    4.46
   3  -4 -10  120.46    4.16
  -3   4  10  133.22    4.58
  -3   4  10  126.70    4.04
   3  -4 -10  117.53    4.40
   3  -4  -9    1.79    0.70
  -3   4   9    1.94    0.79
  -3   4   9    2.03    0.67
   3  -4  -9    1.57    0.64
  -3   4   9    1.77    0.54
  -3   4   9    1.47    0.64
   3  -4  -8   14.30    1.68
  -3   4   8   14.91    1.73
  -3   4   8   14.91    1.72
  -3   4   8   14.86    1.52
  -3   4   8   15.65    1.76
   3  -4  -8   16.59    1.90
   3  -4  -7   80.15    4.13
  -3   4   7   80.13    4.03
  -3   4   7   82.16    3.68
  -3   4   7   78.84    3.66
  -3   4   7   80.55    4.05
   3  -4  -7   83.68    4.38
   3  -4  -6  311.87    8.34
  -3   4   6  292.40    7.60
  -3   4   6  298.81    6.95
  -3   4   6  289.27    7.03
  -3   4   6  299.52    6.77
  -3   4   6  290.97    7.39
   3  -4  -6  313.79    8.78
   3  -4  -5  493.92   10.68
  -3   4   5  481.37    8.71
  -3   4   5  466.13    8.86
  -3   4   5  469.10    8.45
   3  -4  -5  470.64   10.00
   3  -4  -4  143.42    4.91
  -3   4   4  141.58    4.67
  -3   4   4  145.86    4.91
  -3   4   4  142.00    4.70
   3  -4  -4  135.83    4.98
   3  -4  -3  151.31    6.34
  -3   4   3  130.85    4.21
   3  -4  -3  120.35    4.49
  -3   4   3  130.54    4.05
  -3   4   3  130.54    4.48
  -3   4   3  101.84    4.12
  -3   4   3  134.71    4.65
   3  -4  -3  125.31    4.50
  -3   4   2   21.87    1.83
  -3   4   2   19.08    1.79
   3  -4  -2   18.31    1.68
  -3   4   1  125.11    3.58
   3  -4  -1  127.32    4.46
   3  -4  -1  129.36    4.89
  -3   4   1  129.64    4.69
   3  -4  -1  125.49    4.27
   3  -4   0  656.69   11.52
  -3   4   0  624.08    8.64
   3  -4   0  620.83    9.94
  -3   4   0  672.98   10.44
   3  -4   0  632.80    9.67
   3  -4   1  158.90    5.40
   3  -4   1  186.16    6.54
   3  -4   1  162.68    5.20
  -3   4  -1  183.67    5.21
  -3   4  -1  151.06    5.23
  -3   4  -1  148.53    5.03
  -3   4  -1  189.80    5.95
   3  -4   1  165.58    4.93
   3  -4   2    5.48    0.95
   3  -4   2    6.95    1.24
  -3   4  -2   10.35    1.17
   3  -4   2    5.97    1.26
  -3   4  -2    9.50    1.23
   3  -4   2    6.35    1.07
  -3   4  -2    7.66    1.26
  -3   4  -2    8.11    1.31
  -3   4  -2    8.68    1.30
  -3   4  -2    6.42    1.17
   3  -4   3  319.26    7.61
   3  -4   3  321.96    9.60
  -3   4  -3  322.05    7.69
  -3   4  -3  315.92    6.68
   3  -4   3  304.67    7.66
  -3   4  -3  337.45    8.41
  -3   4  -3  335.93    8.34
  -3   4  -3  327.27    8.13
   3  -4   3  333.17    9.05
   3  -4   4   56.69    4.02
   3  -4   4   54.88    4.10
  -3   4  -4   57.32    3.46
   3  -4   4   57.87    3.50
  -3   4  -4   64.69    4.02
  -3   4  -4   55.85    2.99
  -3   4  -4   62.31    3.69
  -3   4  -4   56.48    3.59
  -3   4  -4   62.92    3.53
   3  -4   5   28.30    2.94
  -3   4  -5   26.71    2.51
   3  -4   5   27.58    2.50
   3  -4   5   25.68    2.89
  -3   4  -5   33.71    2.99
  -3   4  -5   32.12    2.60
  -3   4  -5   27.17    2.56
   3  -4   6  100.37    5.74
  -3   4  -6  108.89    5.22
   3  -4   6  100.14    4.83
   3  -4   6  101.11    5.14
  -3   4  -6  111.19    5.14
   3  -4   7   44.44    3.73
  -3   4  -7   47.78    3.42
   3  -4   7   46.71    3.23
  -3   4  -7   46.73    3.23
   3  -4   8   58.96    3.99
  -3   4  -8   63.33    3.81
   3  -4   8   63.28    3.52
  -3   4  -8   61.53    3.39
  -3   4  -9  102.14    4.48
  -3   4  -9   94.79    3.64
   3  -4   9   96.01    4.45
   3  -4  10   11.31    1.30
  -3   4 -10   12.74    1.41
   3  -4  11    0.18    0.21
  -3   4 -11    0.16    0.24
   3  -3 -13    1.41    0.40
  -3   3  13    2.35    0.49
  -3   3  13    1.75    0.39
   3  -3 -13    1.25    0.32
   3  -3 -12   70.33    2.78
  -3   3  12   81.74    3.14
  -3   3  12   74.73    2.87
   3  -3 -12   75.77    3.18
   3  -3 -11   28.72    2.01
  -3   3  11   32.64    2.25
  -3   3  11   29.95    2.10
   3  -3 -11   30.30    2.24
   3  -3 -10   11.40    1.39
  -3   3  10   11.51    1.48
  -3   3  10   11.24    1.47
  -3   3  10   12.92    1.53
  -3   3  10   11.49    1.48
   3  -3 -10   11.46    1.51
   3  -3  -9   76.45    3.73
  -3   3   9   79.33    3.89
  -3   3   9   77.26    3.94
  -3   3   9   80.71    3.92
   3  -3  -9   85.36    4.23
   3  -3  -8   81.70    4.03
  -3   3   8   72.09    3.79
  -3   3   8   81.64    3.90
  -3   3   8   74.05    3.34
  -3   3   8   76.29    3.80
   3  -3  -8   84.17    4.36
   3  -3  -7  282.16    7.63
  -3   3   7  273.32    6.76
  -3   3   7  276.98    6.36
  -3   3   7  250.97    6.19
   3  -3  -7  287.99    8.87
  -3   3   7  264.09    6.85
   3  -3  -7  296.97    8.41
  -3   3   6  640.41    9.49
  -3   3   6  604.48    9.42
   3  -3  -6  611.38   11.88
  -3   3   6  604.36    8.83
  -3   3   5  275.75    6.32
  -3   3   5  289.23    6.31
  -3   3   5  278.99    6.34
   3  -3  -5  273.62    7.12
  -3   3   5  273.00    5.94
  -3   3   4    5.33    0.85
  -3   3   4    5.64    0.86
  -3   3   3  119.17    3.63
  -3   3   3  128.58    4.03
   3  -3  -3  124.25    4.16
  -3   3   2  279.58    6.03
   3  -3  -2  272.39    5.95
  -3   3   1 1125.85   10.04
  -3   3   1 1136.80   12.47
   3  -3  -1 1115.58   11.80
  -3   3   0  746.89   10.54
   3  -3   0  719.31    9.67
  -3   3  -1  182.08    5.15
  -3   3  -1  195.07    5.24
  -3   3  -1  201.98    5.69
   3  -3   1  179.77    4.85
   3  -3   2    7.42    1.03
  -3   3  -2   11.45    1.22
  -3   3  -2    8.54    1.10
  -3   3  -2    9.27    1.25
  -3   3  -2    7.85    1.21
   3  -3   3  115.88    4.52
  -3   3  -3  110.74    4.02
  -3   3  -3  113.62    4.35
  -3   3  -3  115.87    4.03
  -3   3  -3  122.74    4.79
   3  -3   3  119.75    5.31
  -3   3  -3  112.69    4.58
   3  -3   4  596.56   12.76
  -3   3  -4  583.35   10.63
  -3   3  -4  566.23    9.58
  -3   3  -4  622.83   11.48
   3  -3   4  594.42   11.36
  -3   3  -4  602.70   10.67
   3  -3   5  471.65   11.98
   3  -3   5  480.06   10.11
  -3   3  -5  490.18   10.23
  -3   3  -5  538.62   11.01
   3  -3   5  498.20   11.21
  -3   3  -5  519.45    9.71
   3  -3   6   81.56    5.12
   3  -3   6   82.20    4.41
  -3   3  -6   92.31    4.64
  -3   3  -6   82.93    4.47
   3  -3   6   88.23    5.01
  -3   3  -6   87.20    4.20
   3  -3   7    0.02    0.51
   3  -3   7   -0.17    0.45
  -3   3  -7   -0.07    0.59
   3  -3   7   -0.25    0.69
   3  -3   8    0.50    0.55
  -3   3  -8   -0.03    0.56
   3  -3   8    1.31    0.60
   3  -3   8    0.04    0.43
  -3   3  -8    0.47    0.35
   3  -3   9   28.39    2.43
   3  -3   9   25.22    2.24
  -3   3  -9   25.74    2.28
   3  -3   9   25.46    2.55
  -3   3  -9   24.14    1.92
   3  -3  10   92.21    3.56
  -3   3 -10   99.90    3.96
   3  -3  10   95.10    3.43
   3  -3  11   21.70    1.41
  -3   3 -11   24.29    1.68
   3  -2 -13    3.04    0.64
  -3   2  13    3.53    0.62
  -3   2  13    3.86    0.69
   3  -2 -13    2.21    0.47
   3  -2 -12    0.63    0.44
  -3   2  12    0.79    0.37
  -3   2  12    0.68    0.41
   3  -2 -12    0.60    0.37
   3  -2 -11   59.68    3.04
  -3   2  11   60.84    3.15
  -3   2  11   57.70    3.21
  -3   2  11   52.89    2.94
   3  -2 -11   61.43    3.48
   3  -2 -10  241.52    6.48
  -3   2  10  242.22    6.62
  -3   2  10  241.12    7.02
  -3   2  10  229.47    6.76
  -3   2  10  252.17    6.58
   3  -2 -10  262.67    7.53
   3  -2  -9  484.04    9.55
  -3   2   9  445.17    9.19
  -3   2   9  467.24    9.92
  -3   2   9  464.71    9.00
   3  -2  -8    0.28    0.37
  -3   2   8    0.95    0.54
  -3   2   8    1.75    0.61
   3  -2  -8    0.43    0.41
   3  -2  -7    9.18    1.40
  -3   2   7    8.66    1.21
  -3   2   7    7.38    1.00
   3  -2  -7    7.21    1.41
  -3   2   7   10.30    1.28
   3  -2  -7    7.79    1.37
   3  -2  -6  128.70    5.16
  -3   2   6  126.66    3.69
  -3   2   6  125.22    4.37
  -3   2   5  188.48    4.97
   3  -2  -5  184.14    5.51
  -3   2   5  180.09    4.39
  -3   2   4 1109.38   11.22
   3  -2  -4 1131.70   12.48
  -3   2   4 1108.56   10.74
   3  -2  -3    3.66    0.73
  -3   2   3    3.09    0.61
  -3   2   2  263.07    5.65
  -3   2   2  262.41    5.46
   3  -2  -2  255.97    5.37
  -3   2   1   89.67    3.26
  -3   2   1   95.35    3.41
   3  -2  -1   90.43    3.18
   3  -2   0    1.88    0.55
  -3   2   0    0.60    0.32
  -3   2   0    1.03    0.47
   3  -2   1  577.09    8.23
  -3   2  -1  549.59    8.04
  -3   2  -2   78.24    3.12
  -3   2  -2   76.95    3.44
  -3   2  -3   53.08    2.72
  -3   2  -3   42.71    2.34
   3  -2   3   53.67    3.20
  -3   2  -3   51.19    2.91
   3  -2   4  476.33   11.28
   3  -2   4  477.51    9.82
  -3   2  -4  459.77    8.92
   3  -2   4  486.90   10.63
  -3   2  -4  462.57    8.98
   3  -2   5  533.61   11.27
  -3   2  -5  554.42   10.45
   3  -2   5  515.23   12.52
   3  -2   5  557.54   12.41
  -3   2  -5  498.31    8.78
  -3   2  -5  576.00   10.03
   3  -2   6   20.93    2.63
   3  -2   6   19.84    2.33
  -3   2  -6   20.75    2.17
   3  -2   6   21.59    2.62
  -3   2  -6   20.54    1.92
  -3   2  -6   21.54    2.17
   3  -2   7    0.69    0.54
   3  -2   7    2.06    0.89
  -3   2  -7    1.20    0.65
   3  -2   7    1.25    0.66
   3  -2   8    4.92    1.12
   3  -2   8    4.58    1.11
  -3   2  -8    3.69    0.97
   3  -2   8    4.05    1.17
   3  -2   9   89.75    4.51
  -3   2  -9   88.65    4.12
   3  -2   9   90.44    4.96
   3  -2  10  181.16    5.67
  -3   2 -10  184.47    5.39
  -3   2 -11   11.06    1.15
   3  -2  11    7.70    0.99
  -3   1  14   11.22    1.04
   3  -1 -14   10.53    1.08
   3  -1 -13   30.76    1.80
  -3   1  13   37.04    2.21
   3  -1 -13   35.37    2.28
   3  -1 -12    0.72    0.56
  -3   1  12    1.41    0.51
  -3   1  12    0.43    0.33
   3  -1 -11  271.03    6.72
  -3   1  11  271.44    6.58
  -3   1  11  257.42    7.14
  -3   1  11  270.12    7.37
   3  -1 -11  281.96    7.87
  -3   1  10  160.92    5.31
   3  -1 -10  168.39    5.64
  -3   1  10  153.57    5.99
  -3   1  10  171.46    5.20
   3  -1 -10  172.90    6.54
  -3   1   9   15.53    1.73
  -3   1   9   16.67    1.96
   3  -1  -9   17.97    1.91
   3  -1  -9   16.29    2.28
   3  -1  -9   17.59    2.19
   3  -1  -8    3.39    0.95
   3  -1  -8    4.74    1.02
   3  -1  -8    3.26    0.95
  -3   1   8    4.01    0.92
  -3   1   8    5.78    0.96
   3  -1  -7   98.97    4.54
  -3   1   7   76.85    3.58
   3  -1  -7   87.24    4.57
   3  -1  -7   65.57    4.05
  -3   1   6  284.70    6.36
   3  -1  -6  275.75    7.15
  -3   1   5 1755.54   14.86
   3  -1  -5 1726.79   15.83
  -3   1   5 1714.23   12.20
  -3   1   4  718.89    8.73
  -3   1   4  722.55    8.07
   3  -1  -3  126.11    3.65
  -3   1   3  133.14    3.57
  -3   1   2   16.69    1.36
  -3   1   2   17.73    1.34
   3  -1  -2   17.91    1.37
   3  -1  -1    2.53    0.62
  -3   1   1    0.66    0.39
  -3   1   1    1.65    0.48
   3  -1   0 1061.33   10.60
  -3   1   0 1057.03    9.14
  -3   1  -1 1667.64   13.20
  -3   1  -1 1730.60   13.45
   3  -1   1 1639.36   13.47
  -3   1  -1 1723.91   14.87
  -3   1  -2   42.39    2.33
   3  -1   2   47.67    2.50
  -3   1  -2   49.64    2.48
   3  -1   3    7.28    1.32
  -3   1  -3    7.65    1.05
   3  -1   4   44.82    3.13
  -3   1  -4   39.61    2.62
   3  -1   4   38.36    3.15
  -3   1  -4   39.00    2.50
   3  -1   5  165.26    6.55
   3  -1   5  173.48    7.14
  -3   1  -5  162.14    5.02
  -3   1  -5  160.70    5.20
   3  -1   6  487.08   12.57
  -3   1  -6  474.80    8.99
  -3   1  -6  489.65    9.08
  -3   1  -6  502.30   10.48
   3  -1   7   63.37    4.42
  -3   1  -7   71.04    3.89
   3  -1   7   71.58    4.93
  -3   1  -7   64.55    3.39
   3  -1   8   24.61    2.69
  -3   1  -8   26.13    2.31
   3  -1   8   25.92    2.91
  -3   1  -8   23.05    2.04
   3  -1   9   19.97    2.25
  -3   1  -9   16.49    1.76
   3  -1   9   18.75    2.31
  -3   1  -9   17.69    1.72
   3  -1  10    2.11    0.80
  -3   1 -10    2.20    0.64
  -3   1 -11   20.88    1.54
   3  -1  11   20.83    1.68
  -3   0  14  171.44    4.21
   3   0 -14  181.08    4.62
  -3   0  13  111.57    4.02
   3   0 -13  112.59    4.38
   3   0 -12    0.32    0.53
   3   0 -12    0.40    0.40
  -3   0  12    0.34    0.27
  -3   0  12    1.23    0.76
  -3   0  12    0.96    0.50
   3   0 -11    2.76    0.83
  -3   0  11    2.09    0.64
  -3   0  11    2.90    0.81
  -3   0  11    3.19    0.91
   3   0 -11    2.27    0.65
   3   0 -10    7.97    1.50
   3   0 -10   10.70    1.49
  -3   0  10    7.48    1.14
  -3   0  10    7.84    1.42
  -3   0   9  447.52    8.69
  -3   0   9  483.84   10.38
   3   0  -9  479.23   12.30
   3   0  -9  474.00   11.52
  -3   0   8  497.07    9.83
   3   0  -8  489.36   11.60
   3   0  -7    4.09    0.99
  -3   0   7    4.14    0.89
  -3   0   7    3.39    0.80
   3   0  -7    3.24    0.86
  -3   0   6   35.84    2.21
   3   0  -6   28.99    2.21
  -3   0   5   25.60    1.78
   3   0  -5   24.10    1.80
   3   0  -5   27.47    1.68
  -3   0   5   28.49    1.48
  -3   0   4  100.29    3.28
   3   0  -4   98.15    3.20
  -3   0   4   92.21    2.79
  -3   0   3  979.24    9.94
  -3   0   3  987.56    9.33
   3   0  -3  969.45    9.73
  -3   0   2   32.77    1.83
  -3   0   2   32.30    1.76
   3   0  -1  391.83    6.04
  -3   0   1  409.65    5.88
  -3   0   0  710.09    8.70
   3   0   0  727.06    8.08
  -3   0   0  729.20    9.77
  -3   0  -1   55.95    2.63
   3   0   1   52.02    2.42
   3   0   1   53.70    2.29
  -3   0  -1   58.43    2.54
  -3   0  -1   58.50    2.97
  -3   0  -2   10.92    1.25
   3   0   2   11.46    1.14
  -3   0  -2   12.18    1.25
  -3   0  -3  169.09    5.13
   3   0   3  184.65    5.02
  -3   0  -3  177.10    5.04
   3   0   3  172.00    6.06
  -3   0  -4  143.21    4.93
   3   0   4  103.41    4.13
   3   0   4  115.32    5.24
  -3   0  -4  130.71    4.83
   3   0   4  142.92    6.07
  -3   0  -5  674.77   10.90
   3   0   5  672.06   13.88
   3   0   5  702.67   14.77
  -3   0  -5  709.79   10.65
   3   0   6  160.05    7.16
   3   0   6  171.35    7.78
  -3   0  -6  173.36    5.55
  -3   0  -6  170.31    5.62
   3   0   7  105.47    5.87
   3   0   7  105.42    6.17
  -3   0  -7   99.69    4.26
   3   0   8   -0.09    0.95
   3   0   8    1.08    0.64
  -3   0  -8    0.71    0.52
   3   0   9   13.95    2.01
  -3   0  -9   14.51    1.62
   3   0   9   14.21    2.02
  -3   0  -9   13.06    1.47
   3   0  10  150.71    5.45
  -3   0 -10  147.50    4.59
  -3   0 -10  141.00    4.31
   3   0  11   36.69    2.21
  -3   0 -11   35.25    1.91
  -3  -1  14   33.68    1.89
  -3  -1  14   30.79    1.79
   3   1 -14   33.43    2.12
   3   1 -13    3.93    0.95
  -3  -1  13    2.27    0.69
  -3  -1  12   46.02    2.91
  -3  -1  12   45.38    3.00
   3   1 -12   50.93    3.50
   3   1 -11   33.93    2.53
  -3  -1  11   29.79    2.67
   3   1 -11   35.23    3.13
  -3  -1  10  293.84    8.56
  -3  -1  10  300.23    7.84
   3   1 -10  315.06    9.73
  -3  -1   9  327.93    8.68
   3   1  -9  295.93    9.53
   3   1  -8  432.52    9.94
  -3  -1   8  399.90    8.93
   3   1  -7    8.02    1.35
  -3  -1   7    7.41    1.11
  -3  -1   7    7.40    1.16
  -3  -1   6   69.19    3.02
   3   1  -6   66.33    3.09
   3   1  -6   66.80    3.00
  -3  -1   5  543.92    8.02
   3   1  -5  540.93    8.28
  -3  -1   4  997.51    9.75
   3   1  -4  922.34   10.51
  -3  -1   4  978.86    8.77
   3   1  -4  883.26    9.21
  -3  -1   3  913.29    9.42
   3   1  -3  897.74   10.01
   3   1  -3  891.55    8.65
  -3  -1   2  455.81    6.99
  -3  -1   2  434.25    5.12
  -3  -1   2  453.91    7.35
   3   1  -2  453.78    7.07
   3   1  -2  442.58    6.06
  -3  -1   1    5.28    0.85
   3   1  -1    4.10    0.59
  -3  -1   1    7.02    0.96
   3   1  -1    5.21    0.77
  -3  -1   1    4.04    0.56
  -3  -1   1    6.53    0.97
  -3  -1   0   32.87    2.19
   3   1   0   30.44    1.83
  -3  -1   0   39.45    2.34
   3   1   0   32.02    1.85
  -3  -1   0   30.72    1.78
  -3  -1   0   37.41    1.91
  -3  -1   0   34.13    2.25
  -3  -1  -1  616.24    9.75
  -3  -1  -1  580.54    9.42
   3   1   1  557.28    8.26
  -3  -1  -1  565.58    8.08
  -3  -1  -1  617.70    9.94
  -3  -1  -2  826.45   11.42
   3   1   2  807.79   10.76
  -3  -1  -2  809.32   10.29
  -3  -1  -3   34.48    2.44
   3   1   3   35.68    2.51
  -3  -1  -3   33.68    2.23
  -3  -1  -3   36.83    2.53
  -3  -1  -4    0.51    0.43
   3   1   4    0.82    0.50
   3   1   4    0.79    0.57
   3   1   4    1.75    0.79
   3   1   4    0.05    0.33
   3   1   4    0.87    0.69
   3   1   5    7.56    1.40
   3   1   5   15.12    2.20
   3   1   5   10.99    1.74
   3   1   5   12.08    2.04
   3   1   5   12.80    1.50
  -3  -1  -5    8.89    1.36
  -3  -1  -5    9.55    1.42
  -3  -1  -6    1.40    0.66
  -3  -1  -6    1.37    0.60
   3   1   6    1.60    0.87
   3   1   6    1.15    0.69
   3   1   6    0.61    0.73
  -3  -1  -6    0.94    0.50
  -3  -1  -7  239.73    6.74
   3   1   7  255.37    8.16
   3   1   7  260.61    9.61
   3   1   7  251.43    9.61
  -3  -1  -7  246.13    6.77
   3   1   8   15.29    2.28
   3   1   8   14.54    2.19
  -3  -1  -8   12.63    1.53
   3   1   9   22.27    2.43
  -3  -1  -9   16.61    1.65
   3   1  10   35.34    2.54
  -3  -1 -10   33.77    2.09
  -3  -1 -10   32.87    2.00
   3   1  11    7.54    0.95
  -3  -1 -11    7.35    0.84
  -3  -2  14    7.84    0.89
  -3  -2  14   11.04    1.14
   3   2 -14   11.57    1.30
  -3  -2  13   84.41    3.35
   3   2 -13   78.97    3.34
   3   2 -13   92.60    4.06
   3   2 -13  100.24    4.54
  -3  -2  12  116.32    4.40
  -3  -2  12  113.20    4.70
   3   2 -12  118.65    5.47
  -3  -2  11   25.22    2.45
   3   2 -11   21.35    2.64
   3   2 -11   28.25    2.97
  -3  -2  10   85.58    4.62
  -3  -2  10   87.48    4.43
   3   2 -10   86.15    5.32
   3   2  -9    7.40    1.61
   3   2  -9    8.97    1.47
  -3  -2   9    9.29    1.52
  -3  -2   9    9.05    1.44
  -3  -2   8    7.97    1.35
   3   2  -8    9.51    1.53
   3   2  -7  303.02    8.11
  -3  -2   7  368.02    7.33
  -3  -2   7  345.34    7.86
   3   2  -7  329.39    7.86
   3   2  -7  268.50    8.12
  -3  -2   6    6.83    0.95
   3   2  -6    6.09    1.03
  -3  -2   5  304.95    5.87
   3   2  -5  279.67    6.54
  -3  -2   4  295.56    5.30
   3   2  -4  260.90    5.96
  -3  -2   3   80.68    3.13
  -3  -2   3   79.08    3.20
   3   2  -3   77.21    3.13
  -3  -2   2    7.35    1.02
  -3  -2   2    8.15    0.80
  -3  -2   2    6.47    1.01
   3   2  -2    7.62    0.99
  -3  -2   1   70.67    3.29
   3   2  -1   66.65    2.80
  -3  -2   1   66.16    2.46
  -3  -2   1   66.04    2.45
  -3  -2   1   64.03    3.12
   3   2  -1   70.21    2.92
  -3  -2   0  518.69    9.22
   3   2   0  508.15    8.09
  -3  -2   0  515.73    7.27
  -3  -2   0  521.52    9.26
  -3  -2  -1  599.25   10.18
   3   2   1  603.51    9.38
  -3  -2  -1  629.26    9.22
  -3  -2  -1  599.26    8.51
  -3  -2  -1  613.90   10.32
  -3  -2  -2  337.10    7.96
   3   2   2  349.59    7.95
  -3  -2  -2  356.64    7.02
  -3  -2  -2  348.74    8.00
  -3  -2  -3   10.77    1.47
  -3  -2  -3   11.02    1.51
   3   2   3   10.69    1.49
   3   2   3   10.70    1.64
   3   2   3   12.16    1.68
   3   2   3   11.42    1.66
  -3  -2  -3   12.65    1.60
  -3  -2  -4    1.74    0.65
  -3  -2  -4    1.21    0.64
   3   2   4    2.33    0.74
   3   2   4    2.07    0.94
   3   2   4    2.78    0.86
   3   2   4    2.41    0.87
  -3  -2  -4    1.92    0.70
  -3  -2  -5   31.76    2.53
  -3  -2  -5   30.90    2.25
   3   2   5   34.07    2.59
   3   2   5   30.83    3.07
   3   2   5   35.35    3.28
   3   2   5   33.39    3.37
  -3  -2  -5   33.19    2.57
  -3  -2  -5   34.54    2.68
  -3  -2  -6  236.27    7.02
   3   2   6  251.26    6.53
   3   2   6  249.83    8.68
  -3  -2  -6  251.02    6.31
  -3  -2  -7  111.66    4.63
   3   2   7  122.13    5.78
   3   2   7  116.72    6.38
  -3  -2  -7  111.54    4.56
  -3  -2  -8  106.43    3.72
   3   2   8  122.46    6.05
  -3  -2  -8  114.85    4.38
   3   2   9    5.58    1.18
  -3  -2  -9    5.16    0.93
   3   2  10    0.23    0.32
  -3  -2 -10    0.22    0.29
  -3  -2 -10    0.22    0.28
  -3  -3  14   70.57    2.72
   3   3 -14   76.84    3.18
   3   3 -13   88.98    4.06
   3   3 -13   98.71    4.42
  -3  -3  12    0.09    0.35
  -3  -3  12    0.59    0.47
   3   3 -12    0.28    0.36
   3   3 -12    0.38    0.43
   3   3 -12    0.25    0.74
  -3  -3  11    2.77    0.75
  -3  -3  11    4.89    1.07
   3   3 -11    4.00    1.05
   3   3 -11    2.84    1.07
   3   3 -11    4.05    1.38
   3   3 -10   30.86    2.62
  -3  -3  10   22.21    2.32
  -3  -3  10   28.90    2.67
   3   3 -10   29.44    2.94
   3   3 -10   30.33    3.26
   3   3  -9  122.80    5.52
   3   3  -9  104.61    4.95
  -3  -3   9  106.10    5.07
  -3  -3   9  113.50    5.31
   3   3  -9  109.93    5.82
   3   3  -9   79.52    5.31
   3   3  -9   82.81    5.32
   3   3  -8  645.62   12.92
   3   3  -8  552.70   11.65
  -3  -3   8  618.26   11.56
  -3  -3   8  635.19   12.69
   3   3  -8  579.41   13.11
   3   3  -8  506.52   12.41
   3   3  -8  572.55   12.04
   3   3  -8  509.90   12.52
   3   3  -7  325.96    9.02
   3   3  -7  309.11    8.58
  -3  -3   7  332.74    8.05
   3   3  -7  339.96    9.58
   3   3  -7  308.13    8.72
   3   3  -7  316.50    8.80
   3   3  -7  298.42    8.78
   3   3  -6   18.24    1.79
  -3  -3   6   15.89    1.43
   3   3  -6   17.21    1.98
   3   3  -6   14.48    1.77
  -3  -3   6   16.21    1.66
   3   3  -6   16.69    1.98
   3   3  -6   14.63    1.78
   3   3  -6   13.94    1.73
   3   3  -5   14.01    1.44
  -3  -3   5   12.27    1.19
   3   3  -5   14.89    1.74
   3   3  -5    9.03    1.31
   3   3  -5    8.62    1.33
   3   3  -5    9.44    1.34
  -3  -3   4   15.15    1.23
   3   3  -4   17.11    1.68
  -3  -3   3  492.73    8.41
   3   3  -3  511.20    8.80
  -3  -3   2  431.27    8.21
   3   3  -2  456.41    8.01
  -3  -3   1   78.23    3.61
  -3  -3   1   78.31    3.03
   3   3  -1   83.29    3.39
  -3  -3   1   72.05    2.85
   3   3  -1   80.83    3.33
  -3  -3   0   28.94    2.30
   3   3   0   28.94    2.11
  -3  -3   0   28.05    1.93
  -3  -3  -1   92.94    4.35
   3   3   1   94.60    4.13
  -3  -3  -1   96.65    3.90
   3   3   1   92.41    3.55
  -3  -3  -1   88.31    4.16
  -3  -3  -2   50.43    3.29
  -3  -3  -2   61.88    3.65
   3   3   2   50.30    3.46
   3   3   2   50.06    3.17
   3   3   2   54.13    2.91
  -3  -3  -2   54.43    3.24
   3   3   2   52.18    2.80
  -3  -3  -2   54.59    3.37
  -3  -3  -2   52.47    2.90
  -3  -3  -3  385.88    9.27
  -3  -3  -3  396.57    9.51
   3   3   3  360.95    9.92
   3   3   3  405.84   10.45
   3   3   3  346.96    9.32
  -3  -3  -3  362.84    7.91
  -3  -3  -3  385.55    9.15
  -3  -3  -4    5.89    1.19
  -3  -3  -4    6.81    1.14
  -3  -3  -4    5.85    1.19
   3   3   4    7.25    1.32
   3   3   4    5.79    1.43
   3   3   4   11.64    1.88
   3   3   4    6.54    1.52
  -3  -3  -4    6.35    1.21
  -3  -3  -5    5.63    1.19
   3   3   5    6.95    1.26
   3   3   5    5.28    1.38
   3   3   5    4.41    1.25
  -3  -3  -5    5.90    1.15
  -3  -3  -6   43.91    3.07
  -3  -3  -6   43.66    2.77
   3   3   6   43.52    2.80
   3   3   6   46.99    3.90
   3   3   6   35.06    3.52
  -3  -3  -7   10.93    1.32
   3   3   7    6.59    0.96
   3   3   7   10.84    1.89
  -3  -3  -8   36.13    2.13
   3   3   8   38.47    3.06
  -3  -3  -8   40.16    2.49
   3   3   9   15.85    1.63
  -3  -3  -9   15.67    1.38
  -3  -4  13    0.40    0.42
   3   4 -13    0.14    0.33
   3   4 -12   23.02    2.51
   3   4 -12   27.35    2.62
  -3  -4  11   58.26    3.28
   3   4 -11   58.01    3.42
  -3  -4  11   71.84    4.00
   3   4 -11   46.79    4.02
   3   4 -11   73.75    4.74
   3   4 -10    7.68    1.40
  -3  -4  10    4.42    0.99
   3   4 -10    7.92    1.46
   3   4 -10    3.37    1.17
   3   4 -10    5.44    1.35
   3   4  -9    1.04    0.59
   3   4  -9    1.39    0.73
  -3  -4   9    1.59    0.65
   3   4  -9    0.71    0.71
  -3  -4   9    1.91    0.76
   3   4  -9    3.13    1.03
   3   4  -9    1.20    0.66
   3   4  -8  202.31    7.19
   3   4  -8  174.32    7.19
  -3  -4   8  190.38    6.61
  -3  -4   8  200.47    7.47
   3   4  -8  190.97    7.38
   3   4  -8  162.55    7.29
   3   4  -8  151.82    6.93
   3   4  -8  161.10    7.14
   3   4  -7   13.67    1.92
   3   4  -7   10.60    1.77
  -3  -4   7   13.56    1.72
  -3  -4   7   14.32    2.04
   3   4  -7   14.19    2.00
   3   4  -7   11.74    1.82
   3   4  -7   11.35    1.87
   3   4  -7   12.57    1.87
   3   4  -6   24.32    2.18
   3   4  -6   20.34    2.27
   3   4  -6   21.00    2.34
  -3  -4   6   17.01    1.78
  -3  -4   6   22.33    2.41
   3   4  -6   20.09    2.24
   3   4  -6   18.74    2.07
   3   4  -6   21.18    2.37
   3   4  -5    1.43    0.64
   3   4  -5    0.88    0.44
   3   4  -5    0.74    0.55
   3   4  -5    0.83    0.47
  -3  -4   5    1.03    0.56
   3   4  -5    1.22    0.62
   3   4  -5    1.09    0.55
   3   4  -4  215.29    5.76
   3   4  -4  222.94    6.76
   3   4  -4  218.79    6.50
  -3  -4   4  229.31    7.13
   3   4  -4  224.20    6.64
   3   4  -4  220.67    6.58
   3   4  -4  223.31    7.80
   3   4  -3  196.11    6.08
   3   4  -3  180.84    5.12
   3   4  -3  193.89    5.79
  -3  -4   3  200.58    6.29
   3   4  -3  203.80    6.10
   3   4  -3  194.48    5.87
   3   4  -3  192.14    7.26
   3   4  -2   58.77    3.20
   3   4  -2   60.73    3.29
   3   4  -2   64.15    3.18
  -3  -4   2   70.89    3.19
   3   4  -2   58.13    2.91
   3   4  -2   66.78    3.45
   3   4  -2   61.57    3.20
   3   4  -2   67.61    4.22
  -3  -4   1   18.72    1.95
   3   4  -1   21.28    1.90
   3   4  -1   21.33    2.10
   3   4  -1   21.12    1.91
   3   4  -1   19.05    1.71
  -3  -4   1   19.94    1.74
   3   4  -1   21.48    1.79
  -3  -4   1   23.60    1.81
   3   4  -1   22.47    2.36
   3   4  -1   22.78    1.94
  -3  -4   0    1.42    0.61
   3   4   0    1.13    0.48
   3   4   0    1.93    0.76
   3   4   0    2.07    0.67
   3   4   0    3.95    0.88
  -3  -4   0    1.55    0.51
   3   4   0    2.36    0.62
  -3  -4  -1   26.10    2.46
   3   4   1   20.20    2.01
   3   4   1   25.96    2.39
   3   4   1   23.35    2.52
   3   4   1   26.00    2.21
  -3  -4  -1   26.83    2.21
   3   4   1   23.13    1.87
  -3  -4  -2  684.78   12.83
  -3  -4  -2  760.82   13.20
   3   4   2  554.91   11.43
   3   4   2  625.41   13.43
   3   4   2  688.74   13.40
  -3  -4  -2  724.40   12.61
   3   4   2  640.53   10.04
  -3  -4  -2  673.00   12.45
  -3  -4  -3   41.53    3.23
   3   4   3   39.71    3.41
   3   4   3   43.40    3.71
  -3  -4  -3   48.21    3.67
  -3  -4  -3   38.78    3.06
  -3  -4  -4   30.25    2.74
   3   4   4   30.36    2.78
   3   4   4   23.26    2.84
  -3  -4  -5   15.89    1.93
   3   4   5   16.13    1.93
   3   4   5   14.42    2.23
  -3  -4  -6    6.90    1.14
   3   4   6    8.21    1.26
  -3  -4  -7   45.32    2.54
   3   4   7   42.02    2.34
  -3  -4  -8   25.30    1.65
   3   4   8   28.47    2.05
   3   4   9   16.32    1.12
  -3  -4  -9   24.06    1.48
  -3  -5  13   31.59    1.90
  -3  -5  13   29.20    1.69
   3   5 -12   86.08    3.08
  -3  -5  12   86.24    3.39
   3   5 -12   82.30    4.28
   3   5 -11   10.65    1.41
   3   5 -11    7.18    1.49
   3   5 -10    3.06    0.95
  -3  -5  10    4.62    1.11
   3   5 -10    3.70    0.90
   3   5 -10    1.77    0.91
   3   5  -9   18.16    2.01
   3   5  -9   20.10    2.53
   3   5  -9   24.06    2.45
   3   5  -9   15.62    2.42
  -3  -5   9   22.48    2.47
   3   5  -8   13.64    1.88
  -3  -5   8   12.37    1.89
   3   5  -8    9.93    1.87
  -3  -5   8   14.18    2.09
   3   5  -8   16.20    2.10
   3   5  -8    9.07    1.77
   3   5  -7  268.55    8.45
  -3  -5   7  256.05    8.34
   3   5  -7  247.87    9.08
  -3  -5   7  268.01    8.91
   3   5  -7  264.40    8.44
   3   5  -6  263.91    7.59
   3   5  -6  278.59    8.63
   3   5  -6  246.91    8.61
  -3  -5   6  249.82    8.38
   3   5  -6  270.78    8.39
   3   5  -6  266.84    9.08
  -3  -5   6  248.78    7.95
   3   5  -6  264.15    8.47
   3   5  -5   14.33    1.94
   3   5  -5   12.77    1.87
   3   5  -5   13.48    1.63
  -3  -5   5   11.74    1.75
   3   5  -5   14.48    2.18
  -3  -5   5   15.00    1.86
   3   5  -5   14.82    1.95
   3   5  -5    9.68    1.66
   3   5  -4    4.27    1.26
   3   5  -4    4.22    0.91
   3   5  -4    5.01    1.15
   3   5  -4    5.57    1.16
  -3  -5   4    3.46    0.84
  -3  -5   4    2.71    0.83
   3   5  -4    4.62    1.13
   3   5  -4    6.47    1.27
   3   5  -3   25.11    2.06
   3   5  -3   27.71    2.54
   3   5  -3   27.63    2.39
  -3  -5   3   24.12    2.10
   3   5  -3   26.42    2.14
   3   5  -3   27.91    2.43
   3   5  -3   28.91    3.12
   3   5  -2    8.72    1.24
   3   5  -2    9.16    1.38
   3   5  -2   12.32    1.69
   3   5  -2    9.39    1.32
  -3  -5   2    8.64    1.21
   3   5  -2   10.91    1.49
   3   5  -2   11.33    1.95
  -3  -5   1  124.26    5.51
   3   5  -1  128.45    5.04
   3   5  -1  123.22    4.60
   3   5  -1  127.47    5.52
   3   5  -1  132.57    5.32
  -3  -5   1  122.61    4.60
   3   5  -1  132.62    4.74
   3   5  -1  132.03    4.92
   3   5  -1  141.31    6.25
  -3  -5   0   44.77    3.38
   3   5   0   46.30    3.62
   3   5   0   37.04    2.62
  -3  -5   0   48.44    3.03
   3   5   0   44.12    3.13
   3   5   0   41.51    2.56
   3   5   1    4.00    0.99
   3   5   1    3.24    1.11
  -3  -5  -1    5.02    1.08
   3   5   1    4.31    0.87
  -3  -5  -2   40.66    3.23
   3   5   2   35.07    3.41
  -3  -5  -2   38.37    3.08
   3   5   2   36.47    2.43
  -3  -5  -2   32.47    2.90
  -3  -5  -3   15.27    2.15
   3   5   3    8.74    1.48
   3   5   3   15.36    2.20
  -3  -5  -4    1.75    0.70
   3   5   4    1.20    0.69
   3   5   4    3.18    1.01
   3   5   5    1.33    0.58
   3   5   5    3.04    0.89
  -3  -5  -6    1.95    0.60
   3   5   6    0.84    0.37
   3   5   6    0.94    0.46
   3   5   7    5.45    0.79
   3   5   7    5.74    0.79
  -3  -6  12    0.11    0.20
   3   6 -12    0.20    0.22
  -3  -6  11    0.57    0.34
   3   6 -11    0.96    0.45
   3   6 -10    0.90    0.55
   3   6  -9   33.98    3.33
   3   6  -8  118.39    5.26
   3   6  -8  108.84    6.24
  -3  -6   8  116.06    5.44
   3   6  -7    2.08    1.07
  -3  -6   7    1.56    0.73
   3   6  -6   21.98    2.60
   3   6  -6   17.87    2.51
  -3  -6   6   11.68    1.66
   3   6  -6   18.67    2.43
   3   6  -5   18.96    2.05
   3   6  -5   21.98    2.58
   3   6  -5   21.26    2.50
  -3  -6   5   19.28    2.12
  -3  -6   5   18.71    1.95
   3   6  -5   22.71    2.94
   3   6  -4   17.71    1.90
   3   6  -4   23.33    2.65
   3   6  -4   21.58    2.32
  -3  -6   4   22.56    2.24
   3   6  -4   23.90    3.21
   3   6  -3   76.83    3.86
   3   6  -3   73.85    3.58
   3   6  -3   92.54    5.04
   3   6  -3   77.81    4.10
  -3  -6   3   80.86    3.95
   3   6  -3   94.53    6.09
   3   6  -2  165.73    5.62
   3   6  -2  167.24    6.05
  -3  -6   2  181.29    5.98
   3   6  -2  178.38    5.82
   3   6  -1    6.42    1.54
   3   6  -1    4.96    0.98
   3   6  -1    4.52    1.17
  -3  -6   1    4.73    0.98
   3   6  -1    3.37    0.81
   3   6   0   81.13    3.93
   3   6   0   92.70    5.40
   3   6   0   95.10    3.90
   3   6   1   54.98    4.33
   3   6   1   55.58    2.90
  -3  -6  -2   19.38    2.31
   3   6   2   11.47    1.49
   3   6   2   17.53    2.48
   3   6   3  163.18    6.97
   3   6   3   83.08    3.84
   3   6   4   51.81    3.54
   3   6   5    0.62    0.54
  -3  -6  -6   -0.08    0.26
   3   6   6   -0.14    0.31
   3   7 -11   40.10    2.28
   3   7 -10    1.29    0.57
   3   7  -9    0.08    0.53
   3   7  -8    2.15    0.97
   3   7  -7   12.00    2.10
   3   7  -6  129.13    6.29
   3   7  -5   64.43    4.19
   3   7  -5   75.11    5.44
   3   7  -4   29.15    2.63
   3   7  -4   33.38    3.91
   3   7  -3   16.64    1.85
   3   7  -3   20.84    3.10
   3   7  -2   23.45    2.20
   3   7  -2   22.85    2.03
   3   7  -1    7.12    1.35
   3   7  -1    0.38    0.33
   3   7   0   32.53    3.14
   3   7   0   33.77    2.17
   3   7   1    1.05    0.71
   3   7   2    0.61    0.63
   3   7   3    3.14    1.05
   3   7   4    3.31    0.85
   3   8  -9    1.17    0.52
   3   8  -8    5.26    1.14
   3   8  -7    1.11    0.59
   3   8  -6   11.00    1.64
   3   8  -5    8.26    1.34
  -3  -8   4    3.76    0.80
   3   8  -4    3.98    0.91
   3   8  -3    0.61    0.39
   3   8  -2   14.79    1.42
   3   8  -1    8.19    1.25
   3   8   0   11.77    1.64
   3   8   1    2.57    0.83
   3   8   2    1.22    0.55
  -4   8   4    1.54    0.49
   4  -8  -4    1.19    0.43
  -4   8   3    0.04    0.15
   4  -8  -3   -0.04    0.23
  -4   8   3   -0.25    0.40
  -4   8   2    0.29    0.32
   4  -8  -2    0.53    0.35
  -4   8   2   -0.09    0.41
  -4   8   1   88.34    3.57
   4  -8  -1   89.09    3.94
  -4   8   1   82.95    3.51
  -4   8   0   57.33    3.03
   4  -8   0   58.12    3.38
  -4   8   0   52.14    2.74
  -4   8  -1    9.75    1.34
   4  -8   1   10.30    1.45
  -4   8  -1    8.40    1.06
  -4   8  -2    5.11    0.93
   4  -8   2    4.98    1.04
  -4   8  -3   10.66    1.20
  -4   8  -3    8.73    0.94
   4  -8   3   10.94    1.43
  -4   8  -4    1.05    0.37
   4  -8   4    1.14    0.51
  -4   8  -4    0.89    0.34
   4  -7  -7    3.55    0.69
  -4   7   7    4.02    0.67
   4  -7  -6   -0.25    0.37
  -4   7   6   -0.01    0.36
  -4   7   6    0.09    0.23
   4  -7  -5   38.59    2.57
  -4   7   5   42.80    2.49
  -4   7   5   41.68    2.36
   4  -7  -4   49.55    3.14
  -4   7   4   58.50    3.08
  -4   7   4   57.72    2.91
   4  -7  -3   12.04    1.62
  -4   7   3   10.35    1.40
  -4   7   3    9.30    1.34
  -4   7   3   10.23    1.27
   4  -7  -2   37.70    2.86
  -4   7   2   34.79    2.54
  -4   7   2   37.65    2.63
   4  -7  -1   48.91    3.46
  -4   7   1   52.19    3.15
  -4   7   1   51.73    3.11
   4  -7   0    0.71    0.69
  -4   7   0    0.55    0.40
  -4   7   0    0.97    0.49
   4  -7   1   13.75    1.66
   4  -7   1   14.44    2.05
  -4   7  -1   17.22    1.84
   4  -7   2    6.59    1.20
   4  -7   2    8.58    1.57
  -4   7  -2    5.99    0.93
  -4   7  -2    5.44    1.01
   4  -7   3   15.61    1.86
   4  -7   3   15.40    1.99
  -4   7  -3   14.00    1.44
  -4   7  -3   16.56    1.57
   4  -7   4   43.57    3.02
   4  -7   4   38.89    2.90
  -4   7  -4   37.03    2.34
  -4   7  -5   43.67    2.18
   4  -7   5   50.62    3.08
   4  -7   5   47.92    2.83
  -4   7  -5   46.68    2.56
   4  -7   6    7.18    1.11
   4  -7   6    5.88    0.80
  -4   7  -6    6.60    0.91
   4  -6  -9    5.07    0.73
  -4   6   9    5.51    0.69
  -4   6   9    4.39    0.58
   4  -6  -8   19.08    1.58
  -4   6   8   18.89    1.43
  -4   6   8   17.79    1.39
  -4   6   8   19.75    1.57
   4  -6  -7   -0.07    0.37
  -4   6   7    0.35    0.31
  -4   6   7   -0.36    0.44
  -4   6   7    0.28    0.41
   4  -6  -6   38.27    2.76
  -4   6   6   44.67    2.56
  -4   6   6   41.22    2.54
  -4   6   6   39.84    2.56
  -4   6   6   39.93    2.59
   4  -6  -5  128.22    5.41
  -4   6   5  145.48    4.81
  -4   6   5  138.57    4.87
  -4   6   5  140.96    5.04
  -4   6   5  128.46    4.81
   4  -6  -4  146.69    6.12
  -4   6   4  156.20    5.34
  -4   6   4  158.35    5.49
  -4   6   4  150.26    5.35
  -4   6   4  153.16    5.33
   4  -6  -3   52.43    3.78
   4  -6  -3   53.86    3.49
  -4   6   3   57.78    3.36
  -4   6   3   56.88    3.44
  -4   6   3   57.75    3.47
  -4   6   3   54.28    3.20
   4  -6  -2    9.22    1.61
   4  -6  -2   10.13    1.67
  -4   6   2    9.51    1.47
  -4   6   2   11.15    1.62
  -4   6   2   10.47    1.55
   4  -6  -1   52.16    3.74
  -4   6   1   50.42    3.28
  -4   6   1   53.66    3.46
  -4   6   1   52.07    3.47
   4  -6   0   79.02    4.13
   4  -6   0   82.07    4.84
  -4   6   0   82.82    4.13
  -4   6   0   85.49    4.30
  -4   6   0   87.10    4.32
  -4   6   0   86.27    4.49
   4  -6   1  156.41    6.02
   4  -6   1  160.31    6.95
  -4   6  -1  165.79    5.92
  -4   6  -1  162.04    5.92
  -4   6  -1  168.32    5.82
  -4   6  -1  174.06    6.39
   4  -6   2   45.16    3.37
   4  -6   2   45.13    3.73
  -4   6  -2   39.45    2.55
  -4   6  -2   46.40    3.16
  -4   6  -2   43.79    3.06
  -4   6  -2   41.73    3.07
   4  -6   3    2.84    1.08
   4  -6   3    1.93    0.84
  -4   6  -3    1.69    0.62
  -4   6  -3    2.11    0.82
  -4   6  -3    2.28    0.76
   4  -6   4    1.11    0.83
   4  -6   4   -0.35    0.57
  -4   6  -4    0.85    0.45
  -4   6  -4    0.99    0.55
  -4   6  -4    0.76    0.40
   4  -6   5   25.78    2.58
   4  -6   5   25.13    2.30
  -4   6  -5   24.20    2.10
  -4   6  -5   26.56    2.02
   4  -6   6   49.66    3.31
  -4   6  -6   51.01    2.86
   4  -6   7   23.98    2.04
  -4   6  -7   25.30    1.84
   4  -5 -10    1.36    0.47
  -4   5  10    1.24    0.41
   4  -5  -9   38.99    2.31
  -4   5   9   40.87    2.28
  -4   5   9   35.80    1.88
  -4   5   9   42.80    2.43
   4  -5  -8   44.70    2.74
  -4   5   8   45.57    2.61
  -4   5   8   40.82    2.32
  -4   5   8   43.51    2.68
   4  -5  -7   22.69    2.16
  -4   5   7   21.77    1.98
  -4   5   7   19.97    1.76
  -4   5   7   19.61    1.80
  -4   5   7   20.23    1.95
   4  -5  -6   57.04    3.65
  -4   5   6   52.35    3.17
  -4   5   6   53.79    3.00
  -4   5   6   53.82    3.09
  -4   5   6   53.55    2.97
  -4   5   6   54.44    3.25
   4  -5  -5   25.95    2.67
  -4   5   5   24.50    2.22
  -4   5   5   25.30    2.13
  -4   5   5   30.88    2.43
  -4   5   5   25.37    2.14
  -4   5   5   26.41    2.28
   4  -5  -4   15.88    2.21
  -4   5   4   16.33    1.77
  -4   5   4   16.62    1.86
  -4   5   4   15.47    1.75
   4  -5  -3   71.05    4.71
   4  -5  -3   71.29    4.08
  -4   5   3   62.84    3.12
  -4   5   3   66.38    3.63
  -4   5   3   69.53    3.81
  -4   5   3   71.19    3.82
   4  -5  -2   27.84    2.68
  -4   5   2   27.32    2.21
  -4   5   2   28.35    2.45
  -4   5   2   27.31    2.50
  -4   5   2   30.06    2.54
   4  -5  -1  176.32    6.08
   4  -5  -1  185.30    7.10
  -4   5   1  176.47    5.72
  -4   5   1  179.70    6.16
  -4   5   1  186.55    6.51
  -4   5   1  186.22    6.43
   4  -5   0  254.46    7.61
   4  -5   0  261.73    8.77
  -4   5   0  264.29    7.29
  -4   5   0  241.66    7.31
  -4   5   0  262.94    7.70
  -4   5   0  244.91    7.01
  -4   5   0  266.32    7.76
   4  -5   1   56.46    3.80
   4  -5   1   59.69    4.39
   4  -5   1   56.17    3.78
  -4   5  -1   62.33    3.67
  -4   5  -1   69.21    3.95
  -4   5  -1   56.60    3.54
  -4   5  -1   65.62    3.90
   4  -5   2    2.90    1.08
   4  -5   2    2.87    1.04
  -4   5  -2    2.77    0.75
   4  -5   2    2.02    0.84
  -4   5  -2    3.40    0.97
  -4   5  -2    3.51    1.01
  -4   5  -2    3.25    0.93
   4  -5   3   11.60    1.93
   4  -5   3    9.70    1.82
  -4   5  -3   10.61    1.43
   4  -5   3    9.40    1.68
  -4   5  -3   10.11    1.58
  -4   5  -3   11.82    1.74
  -4   5  -3   13.03    1.73
   4  -5   4   41.88    3.64
   4  -5   4   44.42    3.61
  -4   5  -4   41.30    2.88
   4  -5   4   46.43    3.50
  -4   5  -4   46.55    3.14
  -4   5  -4   42.82    3.23
   4  -5   5  146.28    6.59
  -4   5  -5  150.38    5.47
   4  -5   5  153.81    6.10
  -4   5  -5  150.68    5.20
  -4   5  -5  157.21    5.83
   4  -5   6  112.67    5.36
  -4   5  -6  114.15    4.61
   4  -5   6  125.35    5.07
  -4   5  -6  110.44    3.95
  -4   5  -6  117.47    4.71
   4  -5   7   26.53    2.36
  -4   5  -7   26.49    2.10
   4  -5   7   28.42    2.16
  -4   5  -7   25.25    1.95
  -4   5  -8    1.28    0.47
   4  -5   8    0.63    0.34
   4  -5   8    0.88    0.42
   4  -4 -11    1.97    0.51
  -4   4  11    1.95    0.49
   4  -4 -10  116.95    3.97
  -4   4  10  126.76    4.09
  -4   4  10  125.87    4.13
   4  -4  -9  187.34    5.58
  -4   4   9  194.16    5.61
  -4   4   9  192.09    5.53
   4  -4  -8  177.19    5.87
  -4   4   8  167.10    5.51
  -4   4   8  172.92    4.89
  -4   4   8  160.67    4.91
  -4   4   8  172.53    5.57
   4  -4  -7   40.77    3.08
  -4   4   7   35.87    2.69
  -4   4   7   36.22    2.39
  -4   4   7   34.89    2.41
  -4   4   7   37.14    2.71
   4  -4  -6    3.35    1.00
  -4   4   6    2.28    0.64
  -4   4   6    2.61    0.79
  -4   4   6    4.01    0.96
  -4   4   6    2.98    0.72
  -4   4   5  123.89    4.61
  -4   4   5  123.59    4.78
  -4   4   5  107.87    4.29
   4  -4  -5  107.38    3.96
   4  -4  -4  218.54    8.36
  -4   4   4  208.62    5.92
  -4   4   4  217.03    5.34
  -4   4   4  200.52    5.98
  -4   4   4  194.87    6.15
  -4   4   4  195.95    5.86
   4  -4  -4  195.71    6.75
   4  -4  -3  589.96   13.93
  -4   4   3  582.98    9.57
   4  -4  -3  609.05   11.99
  -4   4   3  557.30    9.00
  -4   4   3  579.38   10.22
  -4   4   3  577.56   10.27
   4  -4  -2   28.75    2.69
  -4   4   2   25.82    2.07
  -4   4   2   26.83    2.26
  -4   4   2   26.49    2.28
   4  -4  -2   19.22    2.00
   4  -4  -1    1.53    0.65
   4  -4  -1    0.80    0.49
   4  -4  -1    0.81    0.38
  -4   4   1    2.13    0.71
  -4   4   1    1.76    0.57
  -4   4   1    1.03    0.58
   4  -4   0   25.53    2.23
   4  -4   0   31.61    2.69
  -4   4   0   23.98    1.96
   4  -4   0   31.21    3.07
   4  -4   0   26.82    2.40
  -4   4   0   27.82    2.38
  -4   4   0   26.93    2.25
  -4   4   0   28.97    2.49
   4  -4   1   45.35    3.41
   4  -4   1   54.86    4.21
  -4   4  -1   41.88    2.74
  -4   4  -1   45.85    2.78
   4  -4   1   45.44    3.24
  -4   4  -1   48.17    3.21
  -4   4  -1   43.96    3.02
  -4   4  -1   46.64    3.18
   4  -4   2  257.13    8.55
   4  -4   2  249.77    9.28
  -4   4  -2  228.15    6.55
  -4   4  -2  239.04    6.46
   4  -4   2  232.59    7.65
  -4   4  -2  245.80    7.48
  -4   4  -2  238.87    7.37
  -4   4  -2  239.29    7.29
   4  -4   3   17.34    2.35
   4  -4   3   18.85    2.58
  -4   4  -3   17.54    1.85
   4  -4   3   16.38    2.18
  -4   4  -3   18.74    2.12
  -4   4  -3   16.94    2.09
  -4   4  -3   19.62    2.09
   4  -4   4    1.06    0.82
  -4   4  -4    1.44    0.64
   4  -4   4    1.62    0.87
  -4   4  -4    1.23    0.66
  -4   4  -4    0.76    0.64
  -4   4  -4    1.65    0.65
   4  -4   5   16.46    2.35
  -4   4  -5   14.15    1.74
   4  -4   5   14.31    1.97
  -4   4  -5   16.00    1.84
  -4   4  -5   14.57    1.90
   4  -4   6    0.87    0.72
  -4   4  -6    1.68    0.65
   4  -4   6    1.11    0.68
  -4   4  -6    0.90    0.48
  -4   4  -6    0.71    0.54
   4  -4   7   77.47    4.18
  -4   4  -7   78.75    3.78
   4  -4   7   86.09    4.11
  -4   4  -7   73.88    2.97
  -4   4  -7   79.76    3.71
   4  -4   8    0.99    0.49
   4  -4   8    0.40    0.40
  -4   4  -8    0.12    0.28
   4  -4   9    2.47    0.50
  -4   4  -9    2.80    0.60
   4  -4   9    2.07    0.47
  -4   4  -9    1.90    0.44
   4  -3 -12   50.25    2.24
  -4   3  12   55.18    2.27
  -4   3  12   53.99    2.09
   4  -3 -12   49.71    2.20
   4  -3 -11    6.54    0.96
  -4   3  11    9.06    1.12
  -4   3  11    6.93    0.93
   4  -3 -11    6.27    0.94
   4  -3 -10   48.24    2.84
  -4   3  10   49.69    2.84
  -4   3  10   43.15    2.56
  -4   3  10   51.53    2.79
   4  -3 -10   42.89    2.72
   4  -3  -9    0.85    0.57
  -4   3   9   -0.16    0.59
  -4   3   9    0.24    0.28
  -4   3   9    1.60    0.65
   4  -3  -8   17.58    2.04
  -4   3   8   14.77    1.78
  -4   3   8   13.50    1.47
  -4   3   8   14.38    1.73
   4  -3  -7   22.69    2.44
  -4   3   7   19.50    1.87
  -4   3   7   20.71    1.73
  -4   3   7   17.01    1.67
  -4   3   7   18.07    1.91
   4  -3  -6   33.94    3.17
  -4   3   6   33.25    2.29
  -4   3   6   29.31    2.25
  -4   3   6   26.25    1.97
  -4   3   5  169.88    5.45
  -4   3   5  178.45    5.30
  -4   3   5  170.99    5.43
  -4   3   5  170.72    5.15
   4  -3  -5  173.09    6.32
   4  -3  -5  157.66    4.98
   4  -3  -4  314.05   10.10
  -4   3   4  283.70    6.65
  -4   3   4  297.51    6.91
  -4   3   4  291.84    6.74
   4  -3  -4  300.51    8.03
   4  -3  -4  287.96    7.46
  -4   3   3    0.63    0.37
   4  -3  -3    1.29    0.60
   4  -3  -3    0.10    0.41
  -4   3   3    0.53    0.37
  -4   3   3    1.94    0.63
   4  -3  -2   24.36    2.52
   4  -3  -2   23.67    2.05
  -4   3   2   24.07    1.92
  -4   3   2   24.09    1.85
  -4   3   2   24.12    2.06
   4  -3  -2   22.43    2.08
   4  -3  -1    0.18    0.38
   4  -3  -1   -0.18    0.46
   4  -3  -1    0.73    0.55
   4  -3  -1    0.58    0.38
  -4   3   1    0.64    0.42
  -4   3   1    0.23    0.43
   4  -3   0  112.90    5.00
   4  -3   0  123.21    6.12
   4  -3   0  108.90    4.59
  -4   3   0  110.37    4.32
  -4   3   0  112.00    4.73
   4  -3   1  723.56   13.46
   4  -3   1  636.42   10.89
   4  -3   1  808.04   16.25
  -4   3  -1  701.92   11.13
  -4   3  -1  714.43   11.74
   4  -3   1  690.40   12.13
  -4   3  -1  561.07   10.09
  -4   3  -1  708.28   11.55
  -4   3  -1  736.15   12.48
   4  -3   2  462.47   11.46
   4  -3   2  432.55    9.03
  -4   3  -2  459.88    9.39
  -4   3  -2  441.97    8.61
  -4   3  -2  459.07    9.39
   4  -3   2  433.74   10.08
  -4   3  -2  454.21    9.77
  -4   3  -2  460.29    9.93
   4  -3   3    6.97    1.57
   4  -3   3    6.85    1.23
  -4   3  -3    5.77    1.05
  -4   3  -3    8.02    1.31
   4  -3   3    6.04    1.29
  -4   3  -3    7.56    1.32
  -4   3  -3    6.07    1.17
   4  -3   4    1.70    0.90
   4  -3   4    1.41    0.64
  -4   3  -4    1.22    0.54
   4  -3   4    1.10    0.52
  -4   3  -4    1.87    0.67
   4  -3   5   31.46    3.24
   4  -3   5   34.03    2.82
  -4   3  -5   34.93    2.71
  -4   3  -5   34.60    2.58
   4  -3   6  122.12    5.98
   4  -3   6  111.26    4.97
  -4   3  -6  121.56    4.99
   4  -3   7  194.33    6.65
   4  -3   7  177.71    5.90
  -4   3  -7  192.69    6.02
   4  -3   7  202.68    6.70
  -4   3  -7  176.45    4.87
  -4   3  -7  195.63    5.91
   4  -3   8   29.56    2.13
  -4   3  -8   31.25    2.26
   4  -3   8   33.07    2.36
  -4   3  -8   29.36    2.05
   4  -3   9   -0.02    0.23
  -4   3  -9    0.03    0.30
   4  -3   9    0.05    0.20
  -4   3  -9   -0.10    0.22
   4  -2 -13   78.18    2.44
  -4   2  13   85.49    2.60
   4  -2 -13   81.80    2.67
   4  -2 -12    3.30    0.69
   4  -2 -12    2.84    0.62
  -4   2  12    3.61    0.66
  -4   2  12    3.49    0.68
   4  -2 -11   21.47    1.83
  -4   2  11   21.98    1.81
  -4   2  11   20.40    1.81
  -4   2  11   22.12    1.70
   4  -2 -11   21.64    1.97
   4  -2 -10    2.81    0.85
   4  -2 -10    5.66    1.15
  -4   2  10    4.87    1.02
  -4   2  10    4.81    1.01
  -4   2  10    4.95    0.94
   4  -2  -9   62.58    3.75
  -4   2   9   54.01    3.23
  -4   2   9   53.46    3.37
  -4   2   9   55.59    3.15
   4  -2  -9   56.42    3.66
  -4   2   8  744.06   12.28
  -4   2   8  718.27   10.06
  -4   2   8  737.77   11.58
  -4   2   7  260.78    7.02
  -4   2   7  265.13    6.31
   4  -2  -7  265.28    8.52
   4  -2  -6    5.87    1.37
   4  -2  -6    5.16    1.16
  -4   2   6    3.24    0.83
   4  -2  -6    3.34    0.73
  -4   2   6    2.54    0.71
  -4   2   6    4.07    0.76
   4  -2  -5   19.76    2.51
  -4   2   5   18.76    1.77
  -4   2   5   17.62    1.59
  -4   2   5   18.17    1.59
   4  -2  -5   19.18    2.02
   4  -2  -5   18.36    1.77
   4  -2  -4    6.89    1.48
  -4   2   4    9.90    1.22
   4  -2  -4    8.86    1.38
  -4   2   4   10.27    1.23
   4  -2  -4    9.93    1.42
   4  -2  -3  375.06    7.52
  -4   2   3  355.16    7.29
  -4   2   2  707.91   11.03
   4  -2  -2  738.07   10.66
  -4   2   2  709.44   10.65
   4  -2  -1    4.04    0.91
   4  -2  -1    3.59    0.85
   4  -2  -1    7.66    1.53
   4  -2  -1    4.33    0.84
  -4   2   1    4.59    0.95
  -4   2   1    7.16    1.02
  -4   2   1    3.88    0.93
   4  -2  -1    6.16    1.61
   4  -2   0    0.85    0.44
   4  -2   0    1.19    0.49
  -4   2   0    1.83    0.60
  -4   2   0    0.89    0.58
   4  -2   0    0.62    0.83
   4  -2   1   27.10    2.61
   4  -2   1   25.09    2.16
  -4   2  -1   26.28    2.16
  -4   2  -1   22.13    1.99
  -4   2  -1   28.76    2.44
   4  -2   1   23.54    2.83
   4  -2   2   43.76    3.55
   4  -2   2   39.55    2.84
  -4   2  -2   47.93    3.07
  -4   2  -2   43.55    2.66
  -4   2  -2   38.07    2.65
  -4   2  -2   41.51    2.98
   4  -2   2   35.82    3.08
   4  -2   3   40.83    3.07
  -4   2  -3   40.43    2.75
  -4   2  -3   48.25    3.18
  -4   2  -3   39.75    2.70
  -4   2  -3   44.38    3.10
   4  -2   3   34.38    2.63
   4  -2   4   32.61    3.32
   4  -2   4   31.24    2.84
  -4   2  -4   30.85    2.50
  -4   2  -4   30.86    2.57
   4  -2   5   57.98    3.94
  -4   2  -5   55.01    3.36
  -4   2  -5   58.52    3.44
   4  -2   6   74.64    4.42
  -4   2  -6   80.44    4.05
   4  -2   7    0.92    0.58
  -4   2  -7    0.32    0.49
   4  -2   8    0.01    0.41
  -4   2  -8    0.25    0.41
  -4   2  -8   -0.45    0.46
   4  -2   9    1.00    0.40
  -4   2  -9    1.39    0.53
   4  -2   9    1.46    0.51
  -4   2  -9    0.44    0.26
  -4   1  13    4.43    0.58
  -4   1  13    5.34    0.79
   4  -1 -13    5.27    0.82
   4  -1 -12   46.00    2.47
  -4   1  12   45.97    2.29
  -4   1  12   47.44    2.63
   4  -1 -12   45.41    2.76
   4  -1 -11   85.56    3.86
  -4   1  11   75.06    3.35
  -4   1  11   71.71    3.82
   4  -1 -11   80.75    4.16
   4  -1 -10   11.26    1.68
  -4   1  10    8.52    1.26
  -4   1  10    8.90    1.45
  -4   1  10    9.95    1.24
   4  -1 -10    9.19    1.56
  -4   1   9   55.71    3.55
  -4   1   9   55.43    3.02
   4  -1  -9   51.74    3.79
   4  -1  -8   33.54    3.04
  -4   1   8   28.75    2.48
  -4   1   8   27.82    2.19
   4  -1  -7   38.99    3.44
  -4   1   7   36.45    2.67
   4  -1  -7   35.48    3.04
   4  -1  -6   52.82    4.06
  -4   1   6   55.41    3.11
   4  -1  -6   50.38    3.39
   4  -1  -6   52.88    2.82
   4  -1  -5    0.37    0.41
   4  -1  -5    0.79    0.49
   4  -1  -5    0.44    0.36
  -4   1   4  531.58    8.33
   4  -1  -4  507.73    9.51
  -4   1   3  314.01    7.03
  -4   1   3  303.96    6.55
   4  -1  -2  119.68    4.40
  -4   1   2  130.46    4.51
  -4   1   2  128.68    4.45
   4  -1  -1   -0.07    0.44
  -4   1   1    0.47    0.40
  -4   1   1    0.62    0.41
   4  -1   0   -0.10    0.27
   4  -1   0    0.09    0.30
   4  -1   0    0.78    0.41
  -4   1   0    0.47    0.36
  -4   1   0    0.61    0.35
   4  -1   0   -0.23    0.71
   4  -1   1   73.98    4.33
   4  -1   1   68.56    3.61
   4  -1   1   67.87    3.59
  -4   1  -1   72.71    3.57
  -4   1  -1   61.41    3.28
   4  -1   1   59.79    4.10
  -4   1  -1   78.11    3.90
   4  -1   2  707.37   14.22
   4  -1   2  684.03   12.13
  -4   1  -2  740.07   11.83
  -4   1  -2  676.90   10.32
   4  -1   2  561.30   11.24
  -4   1  -2  599.46   10.40
  -4   1  -2  683.96   11.78
   4  -1   3  517.30   12.69
   4  -1   3  527.50   11.31
  -4   1  -3  492.57    9.31
  -4   1  -3  514.00   10.31
   4  -1   4    3.53    1.09
  -4   1  -4    3.87    0.95
  -4   1  -4    3.27    0.87
   4  -1   5    4.04    1.25
  -4   1  -5    4.18    0.95
  -4   1  -5    4.18    0.96
   4  -1   6    5.63    1.35
  -4   1  -6    4.88    1.01
  -4   1  -6    5.44    1.03
   4  -1   7   22.57    2.50
  -4   1  -7   22.43    2.03
   4  -1   8  161.16    5.81
  -4   1  -8  163.15    5.01
   4  -1   9   11.80    1.34
  -4   1  -9   12.49    1.25
  -4   0  13   74.23    2.93
   4   0 -13   73.08    3.20
   4   0 -12  117.96    4.13
  -4   0  12  117.78    4.32
   4   0 -12  120.58    4.88
   4   0 -11   56.78    3.29
  -4   0  11   51.28    2.67
  -4   0  11   50.13    3.35
   4   0 -11   51.88    3.63
   4   0 -10    2.51    0.95
   4   0 -10    5.47    1.21
  -4   0  10    4.17    0.87
  -4   0  10    4.25    1.08
  -4   0   9   43.64    3.17
   4   0  -9   36.69    3.36
   4   0  -8  256.41    8.65
  -4   0   8  228.32    6.99
   4   0  -7  238.52    8.57
  -4   0   7  223.02    6.51
  -4   0   6  715.60   11.01
   4   0  -6  699.94   12.26
   4   0  -5    4.33    1.12
  -4   0   5    4.65    0.95
  -4   0   5    4.04    0.70
   4   0  -5    6.02    1.14
  -4   0   4  198.21    5.56
  -4   0   4  187.48    4.85
   4   0  -4  197.59    6.65
  -4   0   3   18.11    1.68
  -4   0   3   17.36    1.57
   4   0  -3   19.21    1.77
   4   0  -3   21.16    2.40
  -4   0   2  249.93    6.17
   4   0  -2  218.03    8.04
  -4   0   2  260.86    6.22
   4   0  -2  232.07    5.86
   4   0  -1   91.24    3.67
   4   0  -1   94.25    3.43
  -4   0   1   92.44    3.61
  -4   0   1   97.98    3.93
  -4   0   1  105.63    4.15
   4   0  -1   80.96    4.99
   4   0   0  113.48    4.38
   4   0   0  111.16    3.97
   4   0   0  122.67    4.64
  -4   0   0  118.44    4.32
  -4   0   0  120.01    4.59
  -4   0  -1  111.96    3.99
   4   0   1  130.37    5.11
  -4   0  -1  123.83    4.66
  -4   0  -1  121.46    4.75
  -4   0  -2   53.68    2.92
   4   0   2   60.26    3.72
  -4   0  -2   59.75    3.41
  -4   0  -3    9.84    1.32
   4   0   3   11.90    1.86
  -4   0  -3   12.32    1.64
   4   0   4   61.38    4.36
  -4   0  -4   56.64    3.41
   4   0   5    7.43    1.61
  -4   0  -5    5.56    1.09
   4   0   6   33.77    3.28
  -4   0  -6   37.16    2.63
  -4   0  -6   36.00    2.56
   4   0   7   87.53    4.97
  -4   0  -7   85.00    3.77
   4   0   8    6.52    1.23
  -4   0  -8    6.24    0.99
   4   0   9    6.30    1.02
  -4   0  -9    6.77    0.92
  -4  -1  13   85.22    3.13
   4   1 -13   92.52    3.68
   4   1 -13   90.76    3.80
  -4  -1  12   38.94    2.49
   4   1 -12   42.95    2.64
   4   1 -12   38.38    2.98
  -4  -1  11   14.86    1.89
   4   1 -11   16.02    2.16
   4   1 -10   22.41    2.38
  -4  -1  10   19.82    2.22
   4   1 -10   15.09    2.25
   4   1  -9   12.60    1.91
  -4  -1   9   11.69    1.67
   4   1  -9    7.69    1.69
   4   1  -8   78.30    4.85
  -4  -1   8   92.64    4.53
   4   1  -7  216.46    5.93
   4   1  -7  206.36    7.88
   4   1  -6   67.43    3.40
  -4  -1   6   61.47    3.24
   4   1  -6   61.03    3.35
   4   1  -5   31.02    2.65
   4   1  -5   41.10    2.49
  -4  -1   5   36.70    2.40
  -4  -1   5   40.67    2.48
   4   1  -5   38.61    2.86
   4   1  -4   83.57    3.37
  -4  -1   4   84.62    3.52
   4   1  -4   87.05    3.97
   4   1  -4   75.25    3.96
  -4  -1   4   85.11    3.24
   4   1  -4   85.77    4.55
   4   1  -3  201.60    5.10
   4   1  -3  212.32    6.14
  -4  -1   3  204.64    5.51
   4   1  -3  190.91    5.83
  -4  -1   3  212.73    5.41
   4   1  -3  207.37    7.51
   4   1  -2  541.17    8.45
  -4  -1   2  499.52    8.15
   4   1  -2  469.00    8.75
   4   1  -2  573.15   10.11
  -4  -1   2  532.86    8.92
   4   1  -2  513.73    8.88
  -4  -1   2  543.95    8.96
   4   1  -2  451.56   11.39
   4   1  -1  120.12    4.14
  -4  -1   1  122.22    4.22
   4   1  -1  107.24    3.96
   4   1  -1  138.59    5.02
   4   1  -1   89.28    5.03
   4   1   0    0.34    0.29
  -4  -1   0    0.45    0.37
   4   1   0    0.53    0.52
  -4  -1  -1    5.85    0.99
   4   1   1    6.34    1.18
   4   1   1    4.02    0.89
  -4  -1  -1    5.25    0.94
   4   1   1    5.02    1.09
  -4  -1  -2    1.72    0.59
   4   1   2   -0.26    0.49
   4   1   2    0.28    0.51
   4   1   2    0.36    0.36
  -4  -1  -2    0.89    0.52
  -4  -1  -3  214.64    6.30
   4   1   3  317.68    9.62
  -4  -1  -4  375.26    8.24
   4   1   4  408.70   11.50
  -4  -1  -5    3.88    0.87
   4   1   5    4.33    1.43
   4   1   6    5.12    1.38
  -4  -1  -6    3.94    0.85
   4   1   7   12.35    1.94
  -4  -1  -7   11.10    1.15
   4   1   8    2.20    0.81
  -4  -1  -8    1.51    0.53
  -4  -1  -8    1.06    0.36
   4   1   9   40.19    2.32
  -4  -1  -9   40.40    2.00
  -4  -2  13    1.23    0.42
   4   2 -13    1.68    0.53
   4   2 -13    1.29    0.50
  -4  -2  12   55.33    2.83
   4   2 -12   50.65    2.73
   4   2 -11  157.18    5.88
  -4  -2  11  126.73    5.35
   4   2 -11  157.68    6.76
   4   2 -11  117.90    5.96
   4   2 -10   71.18    4.52
  -4  -2  10   59.80    3.87
   4   2 -10   75.98    5.25
  -4  -2   9   28.09    2.63
  -4  -2   9   28.89    2.75
   4   2  -9   22.99    3.01
   4   2  -9   18.59    2.57
  -4  -2   8    5.15    1.13
   4   2  -8    3.13    1.09
  -4  -2   7   35.37    2.55
   4   2  -7   39.99    2.91
   4   2  -7   36.91    3.68
   4   2  -7   32.08    2.89
   4   2  -6  377.26    8.35
  -4  -2   6  355.69    7.71
   4   2  -6  346.45    8.55
   4   2  -6  379.31    9.30
   4   2  -6  314.02    9.85
   4   2  -6  329.70    8.41
   4   2  -5  198.83    5.72
  -4  -2   5  197.55    5.54
   4   2  -5  177.66    6.97
   4   2  -5  190.90    6.19
   4   2  -5  198.60    6.69
   4   2  -5  178.25    6.79
   4   2  -5  192.13    6.75
   4   2  -4   21.54    1.81
   4   2  -4   22.57    2.30
  -4  -2   4   18.36    1.63
   4   2  -4   24.57    2.20
   4   2  -4   21.31    2.17
   4   2  -4   20.29    2.39
   4   2  -3  133.87    4.42
   4   2  -3  124.00    4.99
   4   2  -3  138.22    5.06
  -4  -2   3  135.23    4.53
   4   2  -3  128.76    4.97
  -4  -2   3  132.42    4.27
   4   2  -3  116.94    5.80
   4   2  -2  103.51    3.92
  -4  -2   2  110.84    3.94
   4   2  -2  100.44    4.26
   4   2  -2  108.98    4.38
  -4  -2   2   78.73    3.74
   4   2  -2  107.45    4.34
   4   2  -2   80.63    4.87
   4   2  -1    1.50    0.68
   4   2  -1    2.73    0.72
   4   2  -1    0.82    0.59
  -4  -2   1    0.87    0.44
  -4  -2   1    1.24    0.56
   4   2  -1    1.23    0.50
   4   2  -1    1.00    0.63
  -4  -2   0   77.29    3.73
   4   2   0   87.28    4.69
   4   2   0   76.06    3.75
   4   2   0   81.16    3.96
   4   2   0   66.74    3.25
  -4  -2   0   78.75    3.57
   4   2   0   82.88    3.96
  -4  -2   0   73.26    3.86
  -4  -2  -1    0.01    0.27
   4   2   1   -0.02    0.44
   4   2   1   -0.01    0.59
   4   2   1   -0.24    0.45
   4   2   1    0.44    0.40
  -4  -2  -1    0.76    0.47
  -4  -2  -1    0.84    0.59
   4   2   1    0.21    0.32
  -4  -2  -2    2.33    0.70
   4   2   2    1.17    0.76
   4   2   2    0.84    0.54
   4   2   2    0.93    0.62
  -4  -2  -2    0.98    0.50
   4   2   3  339.81    9.19
   4   2   3  306.95    9.53
  -4  -2  -4    3.45    0.89
   4   2   4    3.77    1.03
   4   2   4    5.72    1.50
  -4  -2  -5    0.76    0.45
   4   2   5    0.85    0.73
   4   2   6    0.11    0.53
  -4  -2  -6    0.14    0.24
   4   2   7   34.52    2.91
  -4  -2  -7   22.66    1.56
   4   2   8   35.25    2.43
  -4  -2  -8   32.39    1.91
   4   3 -13    0.03    0.24
  -4  -3  12   35.09    2.02
   4   3 -12   57.64    3.22
   4   3 -11  138.51    5.22
   4   3 -11  139.20    6.03
   4   3 -10    1.74    0.85
  -4  -3  10    1.43    0.65
   4   3 -10    1.93    1.04
   4   3 -10    1.16    0.83
   4   3  -9   13.67    2.18
  -4  -3   9   11.06    1.67
   4   3  -9   12.92    2.24
   4   3  -9    8.60    1.79
   4   3  -8   49.56    4.20
   4   3  -8   50.89    3.46
  -4  -3   8   39.02    3.03
  -4  -3   8   58.49    4.14
   4   3  -8   49.64    4.33
   4   3  -8   42.00    3.58
   4   3  -7   15.69    1.91
   4   3  -7   12.89    2.18
   4   3  -7   11.89    1.72
  -4  -3   7   17.00    1.93
   4   3  -7   11.49    2.05
   4   3  -6  242.24    6.89
  -4  -3   6  242.28    6.27
   4   3  -6  221.27    8.46
   4   3  -6  216.68    7.23
   4   3  -6  208.77    8.08
   4   3  -6  224.65    7.75
   4   3  -5  140.68    4.96
   4   3  -5  130.54    6.11
   4   3  -5  130.97    5.44
   4   3  -5  131.01    5.98
   4   3  -5  137.03    5.83
   4   3  -4   52.60    2.96
   4   3  -4   48.12    3.48
   4   3  -4   56.97    3.46
  -4  -3   4   47.47    2.63
   4   3  -4   60.84    3.80
   4   3  -4   49.81    3.44
   4   3  -3   34.79    2.40
   4   3  -3   33.41    2.74
   4   3  -3   35.55    2.65
  -4  -3   3   28.94    2.11
   4   3  -3   34.67    2.74
   4   3  -3   27.80    3.00
   4   3  -2  232.45    7.16
   4   3  -2  217.95    6.02
   4   3  -2  211.55    6.49
   4   3  -2  222.57    6.45
  -4  -3   2  141.66    5.50
   4   3  -2  227.81    6.70
   4   3  -2  161.02    6.89
  -4  -3   1   70.40    3.94
  -4  -3   1   78.66    4.20
   4   3  -1   80.44    4.49
   4   3  -1   69.19    3.54
   4   3  -1   70.98    3.63
   4   3  -1   74.90    3.69
  -4  -3   1   67.05    3.89
  -4  -3   0  164.93    6.09
   4   3   0  174.54    6.95
   4   3   0  168.75    5.91
   4   3   0  158.53    5.25
   4   3   0  173.27    5.78
  -4  -3   0  167.04    6.25
  -4  -3  -1    0.38    0.37
   4   3   1    0.85    0.56
   4   3   1    0.91    0.66
   4   3   1    1.23    0.65
   4   3   1    2.36    0.71
   4   3   1    1.90    0.83
  -4  -3  -1    0.87    0.53
  -4  -3  -2   15.16    1.79
   4   3   2   16.00    2.19
   4   3   2   14.93    2.06
   4   3   2   17.27    2.16
  -4  -3  -2   13.74    1.77
   4   3   3    0.30    0.71
   4   3   3    0.35    0.65
   4   3   3    0.59    0.65
  -4  -3  -4   89.45    4.16
   4   3   4   81.71    5.25
   4   3   4   80.99    5.01
   4   3   5   39.46    3.58
   4   3   5   37.77    3.34
  -4  -3  -5   34.07    2.13
   4   3   6   13.78    1.98
   4   3   6   13.30    1.82
  -4  -3  -6   16.71    1.39
   4   3   7    1.82    0.68
   4   3   7    1.82    0.59
  -4  -3  -7    1.00    0.33
   4   4 -12    0.35    0.32
   4   4 -11   36.19    2.40
   4   4 -11   50.62    3.27
   4   4 -10   45.47    3.23
   4   4 -10   46.72    3.62
   4   4  -9    9.72    1.73
   4   4  -9    9.38    1.51
   4   4  -9    8.78    1.76
   4   4  -8   11.71    2.05
   4   4  -8   12.67    1.91
   4   4  -8   10.06    1.93
   4   4  -7  202.63    8.30
   4   4  -7  191.88    7.33
   4   4  -7  197.78    8.14
   4   4  -6   12.63    1.67
   4   4  -6   11.79    2.03
   4   4  -6   10.99    1.78
  -4  -4   6   11.83    1.93
   4   4  -6   10.88    1.92
   4   4  -5    4.61    1.01
   4   4  -5    4.04    1.20
   4   4  -5    4.29    1.09
  -4  -4   5    5.62    1.35
   4   4  -5    4.83    1.20
   4   4  -4   27.83    2.29
   4   4  -4   24.87    2.66
   4   4  -4   26.44    2.67
   4   4  -3   92.90    4.36
   4   4  -3   98.60    4.26
   4   4  -3   87.66    4.71
   4   4  -3   88.11    4.36
   4   4  -3   96.84    4.85
   4   4  -2  117.73    5.30
   4   4  -2  116.46    4.70
   4   4  -2  113.05    5.10
   4   4  -2  113.54    4.82
   4   4  -1  149.44    6.36
   4   4  -1  143.13    5.32
   4   4  -1  143.81    5.50
   4   4  -1  145.05    5.27
  -4  -4   1  127.59    5.73
  -4  -4   0    7.86    1.46
   4   4   0    9.70    1.84
   4   4   0    7.88    1.39
   4   4   0    8.51    1.36
   4   4   0    9.27    1.43
   4   4   1   67.37    4.57
   4   4   1   62.08    3.92
  -4  -4  -2   63.30    3.75
   4   4   2   60.05    4.09
   4   4   3   24.56    2.61
   4   4   3   15.93    2.20
   4   4   4   92.45    4.48
   4   4   4   58.38    4.03
   4   4   5    3.50    1.01
  -4  -4  -5    3.12    0.63
   4   4   6    1.25    0.59
  -4  -4  -6    0.73    0.32
  -4  -5  12   -0.28    0.27
   4   5 -11   17.08    1.62
   4   5 -10   90.82    4.08
   4   5 -10  102.78    4.78
   4   5  -9    9.21    1.60
   4   5  -9   10.19    1.64
   4   5  -9    8.41    1.61
   4   5  -8    2.25    0.92
   4   5  -8    2.92    0.98
   4   5  -8    3.43    1.17
   4   5  -7    9.45    1.81
   4   5  -7    9.98    1.81
   4   5  -7    9.73    1.86
  -4  -5   7    8.01    1.47
   4   5  -6    0.38    0.51
   4   5  -6    0.43    0.75
   4   5  -6    0.34    0.58
   4   5  -6    0.93    0.93
  -4  -5   6    0.25    0.42
   4   5  -5  197.38    6.43
   4   5  -5  211.54    8.15
   4   5  -5  194.77    7.27
   4   5  -5  204.66    7.82
   4   5  -4   22.10    2.14
   4   5  -4   27.32    2.83
   4   5  -4   22.30    2.39
   4   5  -3   33.26    2.64
   4   5  -3   35.21    2.68
   4   5  -3   37.19    3.22
   4   5  -3   35.32    2.87
   4   5  -2   63.37    3.97
   4   5  -2   64.71    3.66
   4   5  -2   69.41    4.22
   4   5  -2   69.95    3.84
  -4  -5   1    0.21    0.40
   4   5  -1   -0.09    0.56
   4   5  -1    1.33    0.70
  -4  -5   0   74.99    4.53
   4   5   0   77.57    4.91
   4   5   0   72.04    4.03
   4   5   0   74.17    3.81
   4   5   1   46.64    3.34
   4   5   1   56.59    4.30
   4   5   2    4.80    1.13
   4   5   2    5.88    1.43
   4   5   3    2.09    0.78
   4   5   3    3.15    1.03
   4   5   4    1.32    0.57
   4   5   4    1.45    0.63
   4   5   5    2.25    0.63
   4   5   5    3.93    0.77
  -4  -5  -5    2.51    0.50
   4   6 -10    2.25    0.64
   4   6  -9   16.92    1.88
   4   6  -9   17.37    2.03
   4   6  -8   11.50    1.83
   4   6  -8    7.37    1.47
   4   6  -7   19.92    2.51
   4   6  -7   15.31    2.15
   4   6  -6   13.79    2.26
   4   6  -6   10.16    1.77
   4   6  -5   31.92    2.71
   4   6  -5   29.44    2.87
   4   6  -4    0.32    0.60
   4   6  -4    0.30    0.61
   4   6  -3    8.01    1.34
   4   6  -3    6.43    1.25
   4   6  -2    5.79    1.23
   4   6  -2    6.20    1.16
   4   6  -2    5.43    1.12
   4   6  -1    9.27    1.43
   4   6  -1    9.96    1.72
   4   6  -1   11.66    1.58
   4   6   0   22.43    2.19
   4   6   0   27.48    2.90
   4   6   1   15.02    1.78
   4   6   1   20.09    2.46
   4   6   2    2.75    0.74
   4   6   2    5.16    1.25
   4   6   3    0.14    0.25
   4   6   3   -0.29    0.58
   4   6   4    1.08    0.47
   4   7  -8   17.71    2.13
   4   7  -7    2.08    0.73
   4   7  -6   -0.09    0.69
   4   7  -5    0.33    0.53
   4   7  -4   21.52    2.23
   4   7  -3    4.27    1.06
   4   7  -3    4.59    0.99
   4   7  -2    0.03    0.39
   4   7  -2    0.53    0.57
   4   7  -1    1.16    0.56
   4   7  -1    1.90    0.74
   4   7   0    4.05    1.08
   4   7   1   13.02    1.77
  -5   7   4    0.11    0.25
  -5   7   4   -0.40    0.23
   5  -7  -4    0.17    0.20
  -5   7   3   32.28    1.95
   5  -7  -3   28.08    1.73
  -5   7   2   38.15    2.16
  -5   7   2   33.75    1.94
   5  -7  -2   32.66    2.10
  -5   7   1   12.67    1.30
  -5   7   1    9.52    1.01
   5  -7  -1   11.81    1.35
  -5   7   0   12.01    1.23
   5  -7   0   11.71    1.34
  -5   7  -1    3.30    0.63
   5  -7   1    3.25    0.73
  -5   7  -2    0.74    0.32
   5  -7   2    0.51    0.33
   5  -6  -7    5.42    0.77
  -5   6   7    6.32    0.67
  -5   6   7    4.70    0.62
  -5   6   6   28.10    1.72
  -5   6   6   29.01    1.82
   5  -6  -5    4.35    0.77
  -5   6   5    5.90    0.87
  -5   6   5    6.01    0.93
  -5   6   5    5.96    0.91
   5  -6  -5    3.37    0.56
  -5   6   4   63.64    2.97
  -5   6   4   64.80    3.06
  -5   6   4   62.69    2.98
   5  -6  -4   54.47    2.62
  -5   6   3   45.09    2.63
  -5   6   3   46.19    2.69
  -5   6   3   43.18    2.53
   5  -6  -3   43.16    2.68
  -5   6   2   72.01    3.44
  -5   6   2   73.98    3.43
  -5   6   2   70.05    3.20
   5  -6  -2   74.04    3.78
  -5   6   1    1.69    0.64
  -5   6   1    1.52    0.57
   5  -6  -1    1.85    0.76
  -5   6   0    0.50    0.44
  -5   6   0   -0.13    0.31
   5  -6   0   -0.02    0.58
  -5   6  -1   36.13    2.39
  -5   6  -1   38.40    2.20
   5  -6   1   35.43    2.65
  -5   6  -2   35.75    2.23
  -5   6  -2   31.86    2.16
   5  -6   2   31.94    2.26
  -5   6  -3   83.54    3.13
   5  -6   3   64.58    2.70
   5  -6   4    2.90    0.50
  -5   6  -4    3.88    0.61
   5  -5  -8   27.63    1.87
  -5   5   8   30.46    1.78
  -5   5   8   25.34    1.39
  -5   5   8   31.75    1.90
   5  -5  -7   42.76    2.59
  -5   5   7   45.92    2.39
  -5   5   7   43.39    2.26
  -5   5   7   46.65    2.48
   5  -5  -6   46.12    2.85
  -5   5   6   49.21    2.65
  -5   5   6   49.22    2.52
  -5   5   6   49.72    2.63
  -5   5   6   51.69    2.80
   5  -5  -5   23.16    2.09
  -5   5   5   27.58    2.11
  -5   5   5   27.76    2.02
  -5   5   5   28.48    2.15
  -5   5   5   29.56    2.21
   5  -5  -5   23.75    1.79
  -5   5   4   43.07    2.64
  -5   5   4   45.81    2.86
   5  -5  -4   42.31    2.73
  -5   5   3   16.47    1.74
  -5   5   3   17.36    1.82
   5  -5  -3   16.90    1.94
  -5   5   2   28.42    2.09
  -5   5   2   31.74    2.49
  -5   5   2   34.70    2.59
   5  -5  -2   32.96    2.99
  -5   5   1   31.16    2.31
  -5   5   1   32.17    2.52
  -5   5   1   33.01    2.52
   5  -5  -1   32.91    3.17
  -5   5   0    3.90    0.92
  -5   5   0    5.46    1.14
  -5   5   0    3.64    0.88
   5  -5   0    4.90    1.41
  -5   5  -1   15.32    1.76
  -5   5  -1   15.61    1.81
  -5   5  -1   15.70    1.68
   5  -5   1   16.43    2.10
   5  -5   2   66.38    4.17
  -5   5  -2   61.81    3.26
  -5   5  -2   60.67    3.32
  -5   5  -2   63.73    3.06
   5  -5   2   54.40    3.33
   5  -5   3   20.25    2.28
  -5   5  -3   16.65    1.65
  -5   5  -3   15.95    1.64
  -5   5  -3   16.86    1.72
   5  -5   3   11.87    1.35
   5  -5   4   17.57    1.99
   5  -5   4   21.73    2.08
  -5   5  -4   16.09    1.46
  -5   5  -4   16.78    1.51
  -5   5  -4   15.78    1.57
   5  -5   4   10.84    1.03
   5  -5   5    0.29    0.44
  -5   5  -5    0.21    0.24
  -5   5  -5    0.04    0.24
  -5   5  -5    0.33    0.25
   5  -4 -10   12.63    1.13
  -5   4  10   14.08    1.13
  -5   4  10   13.83    1.10
   5  -4  -9    3.59    0.74
  -5   4   9    3.76    0.69
  -5   4   9    3.96    0.73
   5  -4  -8   28.33    2.20
  -5   4   8   27.74    2.00
  -5   4   8   25.65    1.70
  -5   4   8   27.78    1.96
   5  -4  -7  185.80    6.15
  -5   4   7  187.87    5.50
  -5   4   7  183.02    4.65
  -5   4   7  181.13    4.94
  -5   4   7  187.95    5.45
   5  -4  -6    6.27    1.24
  -5   4   6    6.20    0.97
  -5   4   6    5.57    1.00
  -5   4   6    5.88    1.03
   5  -4  -6    6.54    0.94
   5  -4  -5    2.20    0.76
  -5   4   5    2.47    0.69
  -5   4   5    4.02    0.92
   5  -4  -5    2.13    0.64
  -5   4   4    0.13    0.23
  -5   4   4    0.76    0.50
  -5   4   4    1.28    0.71
  -5   4   4    0.79    0.48
   5  -4  -4    0.35    0.60
  -5   4   3   84.21    3.45
  -5   4   3   90.87    4.10
  -5   4   3   98.93    4.41
  -5   4   3   91.23    4.18
   5  -4  -3  103.67    5.37
  -5   4   2  216.31    5.97
  -5   4   2  237.11    6.73
  -5   4   2  229.09    6.83
  -5   4   1  119.15    4.63
  -5   4   1  120.80    4.96
  -5   4   1  114.82    4.33
  -5   4   1  121.57    5.08
   5  -4   0    4.88    1.16
  -5   4   0    3.17    0.90
  -5   4   0    3.87    0.93
  -5   4   0    4.48    1.00
   5  -4   0    5.46    1.52
   5  -4   1    4.09    1.04
  -5   4  -1    4.10    1.03
  -5   4  -1    3.72    0.91
  -5   4  -1    4.00    0.95
   5  -4   1    3.69    1.24
   5  -4   2    4.01    1.15
   5  -4   2    2.77    0.94
  -5   4  -2    2.20    0.85
  -5   4  -2    2.32    0.69
   5  -4   2    4.95    1.14
   5  -4   3   98.31    5.30
   5  -4   3  106.26    5.14
  -5   4  -3   99.77    4.23
  -5   4  -3   96.77    4.33
   5  -4   4   51.68    3.64
  -5   4  -4   42.26    2.37
   5  -4   4   54.66    3.58
  -5   4  -4   50.83    2.84
  -5   4  -4   51.81    3.06
   5  -4   5   19.82    2.04
   5  -4   5   21.55    2.07
  -5   4  -5   20.26    1.61
  -5   4  -5   21.51    1.84
  -5   4  -6    4.11    0.66
   5  -4   6    7.52    1.12
  -5   4  -6    5.86    0.73
  -5   4  -6    5.67    0.73
  -5   4  -6    6.43    0.90
   5  -3 -10   30.75    2.03
  -5   3  10   30.02    1.83
  -5   3  10   27.22    1.68
  -5   3  10   29.33    1.75
   5  -3  -9   21.74    1.96
  -5   3   9   18.82    1.66
  -5   3   9   18.05    1.31
  -5   3   9   21.34    1.69
   5  -3  -8   10.64    1.54
  -5   3   8    9.56    1.27
  -5   3   8    8.92    1.06
  -5   3   8    9.79    1.26
   5  -3  -7    5.27    1.20
  -5   3   7    4.64    0.86
  -5   3   7    4.80    0.98
   5  -3  -6   18.81    2.26
  -5   3   6   16.47    1.70
  -5   3   6   18.80    1.63
  -5   3   6   18.13    1.75
   5  -3  -6   17.58    1.63
  -5   3   5  127.96    4.90
  -5   3   5  130.69    4.54
  -5   3   5  135.79    4.90
   5  -3  -5  135.63    5.16
  -5   3   4    4.32    0.92
  -5   3   4    3.34    0.85
  -5   3   4    3.42    0.81
   5  -3  -4    3.09    1.08
  -5   3   3  129.99    4.82
  -5   3   3  132.29    4.39
  -5   3   3  135.67    4.93
  -5   3   3  125.90    4.86
  -5   3   2   21.15    1.93
  -5   3   2   22.55    1.97
  -5   3   2   29.89    2.44
   5  -3  -2   32.32    3.62
   5  -3  -1    4.11    1.03
  -5   3   1    4.22    0.95
  -5   3   1    4.44    0.88
  -5   3   1    6.35    1.20
   5  -3  -1    6.59    1.87
   5  -3   0   17.50    2.10
  -5   3   0   17.14    1.88
  -5   3   0   18.21    1.85
  -5   3   0   17.25    1.97
   5  -3   0   21.86    3.09
   5  -3   1    0.18    0.60
  -5   3  -1    1.32    0.58
  -5   3  -1    0.11    0.33
   5  -3   1    0.02    0.71
   5  -3   2   28.02    2.70
  -5   3  -2   28.06    2.39
  -5   3  -2   24.32    2.29
   5  -3   2   22.01    2.39
   5  -3   3  133.26    6.48
   5  -3   3  135.45    5.99
  -5   3  -3  127.72    5.03
   5  -3   4   66.52    4.31
  -5   3  -4   55.77    2.84
   5  -3   4   63.47    3.96
  -5   3  -4   61.73    3.24
  -5   3  -4   61.63    3.42
  -5   3  -5    4.44    0.80
   5  -3   5    6.53    1.27
  -5   3  -5    4.89    0.89
  -5   3  -5    4.93    0.98
  -5   3  -6    0.18    0.24
   5  -3   6    0.04    0.45
  -5   3  -6   -0.08    0.25
  -5   3  -6   -0.04    0.31
  -5   3  -7   20.24    1.35
   5  -3   7   31.90    1.96
  -5   3  -7   20.79    1.13
  -5   3  -7   28.23    1.65
   5  -2 -11   53.56    2.54
  -5   2  11   53.27    2.30
  -5   2  11   49.98    2.32
   5  -2 -10   14.00    1.54
  -5   2  10   12.73    1.33
  -5   2  10   12.04    1.17
   5  -2  -9    6.49    1.25
  -5   2   9    5.41    0.98
  -5   2   9    5.83    0.93
   5  -2  -8    1.71    0.72
  -5   2   8    2.99    0.76
  -5   2   8    1.26    0.48
  -5   2   8    2.24    0.68
   5  -2  -7  199.12    7.67
  -5   2   7  183.68    5.86
  -5   2   7  181.01    5.14
   5  -2  -6   58.65    4.19
  -5   2   6   70.73    3.75
  -5   2   6   67.40    3.29
   5  -2  -6   68.10    3.46
  -5   2   5  212.28    6.32
   5  -2  -5  246.13    7.39
  -5   2   5  172.64    5.05
  -5   2   5  156.80    4.90
  -5   2   4    9.79    1.35
  -5   2   4   10.82    1.36
  -5   2   4    8.06    1.19
   5  -2  -4    9.74    1.76
  -5   2   3   10.05    1.37
  -5   2   3   10.20    1.23
  -5   2   3   10.11    1.37
   5  -2  -2   85.50    3.97
  -5   2   2   83.12    4.07
   5  -2  -1  311.78    7.99
  -5   2   1  307.22    7.01
  -5   2   1  311.28    8.15
  -5   2   0   65.51    3.84
   5  -2   0   65.55    3.88
  -5   2   0   63.02    3.37
  -5   2   0   65.70    3.84
   5  -2   1   13.33    1.88
  -5   2  -1   15.00    1.74
  -5   2  -1   19.56    2.12
   5  -2   1   15.52    2.38
   5  -2   2   41.26    3.26
  -5   2  -2   37.63    2.76
  -5   2  -2   35.47    2.81
   5  -2   2   36.60    2.98
   5  -2   3    2.02    0.88
  -5   2  -3    2.24    0.70
   5  -2   3    0.34    0.35
  -5   2  -4   11.59    1.33
   5  -2   4   14.57    1.98
  -5   2  -4   13.71    1.65
   5  -2   5  105.71    4.86
  -5   2  -5   95.82    4.04
  -5   2  -6    1.86    0.53
   5  -2   6    1.64    0.69
  -5   2  -6    0.66    0.39
  -5   2  -6    0.88    0.47
  -5   2  -7    3.16    0.57
   5  -2   7    4.08    0.77
  -5   2  -7    3.03    0.49
  -5   2  -7    3.18    0.59
  -5   1  12   17.12    1.07
  -5   1  12   19.83    1.37
   5  -1 -11   14.51    1.44
  -5   1  11   13.05    1.19
   5  -1 -10  130.43    5.01
  -5   1  10  107.42    3.86
   5  -1  -9   36.20    3.00
  -5   1   9   30.24    2.02
   5  -1  -8   23.42    2.64
  -5   1   8   22.52    2.16
  -5   1   8   23.60    1.91
   5  -1  -7   50.17    3.98
  -5   1   7   42.47    2.94
  -5   1   7   38.05    2.30
   5  -1  -7   47.39    2.72
   5  -1  -6   17.94    2.38
  -5   1   6   24.70    2.21
   5  -1  -6   25.74    2.29
   5  -1  -6   21.48    2.42
  -5   1   5    5.07    1.05
  -5   1   5    5.50    0.92
   5  -1  -5    4.08    0.99
   5  -1  -5    5.17    1.22
  -5   1   4  109.05    4.53
  -5   1   4   85.97    3.74
   5  -1  -3   17.20    1.82
   5  -1  -3   20.94    3.04
  -5   1   2  104.27    4.71
  -5   1   2   95.97    4.35
   5  -1  -1  153.57    5.42
  -5   1   1  164.33    6.04
  -5   1   1  150.68    5.65
   5  -1   0   11.79    1.62
  -5   1   0   13.79    1.77
  -5   1   0   13.28    1.76
   5  -1   0   14.93    2.53
   5  -1   1    0.39    0.55
  -5   1  -1    0.19    0.31
  -5   1  -1    0.18    0.38
   5  -1   1    0.29    0.75
  -5   1  -2    3.68    0.95
   5  -1   2    2.35    0.80
   5  -1   3    6.04    1.08
   5  -1   3   10.53    1.76
  -5   1  -3    8.81    1.38
   5  -1   4  108.96    4.49
  -5   1  -4  109.46    4.04
   5  -1   5   75.56    3.55
   5  -1   5   82.53    4.41
  -5   1  -5   81.37    3.39
   5  -1   6    8.04    1.06
   5  -1   6   11.48    1.52
  -5   1  -6   10.78    1.16
   5  -1   7    4.87    0.67
  -5   1  -7    6.94    0.83
   5  -1   7    9.19    1.11
  -5   1  -7    6.65    0.72
  -5   1  -7    7.76    0.90
  -5   0  12    0.01    0.31
   5   0 -12    0.34    0.32
   5   0 -12    0.43    0.43
  -5   0  11   41.53    2.02
   5   0 -11   77.72    4.25
   5   0 -10  108.45    4.76
   5   0 -10  108.76    5.75
   5   0  -9   28.66    2.80
  -5   0   9   21.94    2.17
   5   0  -9   24.49    3.07
   5   0  -8    2.90    1.11
  -5   0   8    3.61    0.93
   5   0  -8    2.88    1.22
   5   0  -8    1.44    0.50
   5   0  -7   14.13    2.13
  -5   0   7   20.57    2.04
   5   0  -7   18.69    2.57
   5   0  -7   19.82    1.89
   5   0  -6    0.68    0.49
   5   0  -6    0.92    0.54
  -5   0   5  338.06    7.93
   5   0  -5  317.05    8.84
  -5   0   4   73.29    3.68
   5   0  -4   41.63    3.27
   5   0  -4   48.43    3.17
  -5   0   4   35.04    2.37
   5   0  -4   71.77    5.08
   5   0  -3    2.67    0.65
   5   0  -3    5.60    1.09
  -5   0   3    4.20    0.98
  -5   0   3    2.87    0.74
   5   0  -3    5.62    1.80
   5   0  -2   24.16    1.90
  -5   0   2   26.87    2.38
  -5   0   2   24.43    2.19
   5   0  -1    3.22    0.75
  -5   0   1    3.25    0.85
  -5   0   1    3.24    0.87
   5   0  -1    5.31    1.77
   5   0   0  144.82    4.96
   5   0   0  153.25    5.58
  -5   0   0  145.78    5.69
   5   0   0  159.83    7.64
   5   0   1   92.63    4.19
  -5   0  -1   85.61    4.43
   5   0   1   88.63    4.91
   5   0   2    3.77    0.97
   5   0   2    3.95    1.18
  -5   0  -2    3.41    0.94
   5   0   2    5.33    1.05
   5   0   3    0.77    0.55
   5   0   3    0.67    0.83
  -5   0  -3    1.27    0.58
   5   0   4  101.19    4.70
   5   0   4  109.85    5.53
   5   0   5   40.08    2.83
   5   0   5   40.24    3.20
  -5   0  -5   34.93    2.18
   5   0   6    8.41    1.17
   5   0   6    9.90    1.45
  -5   0  -6    7.48    0.96
   5   0   7    1.09    0.38
   5   0   7    1.25    0.50
  -5   0  -7    0.95    0.34
  -5  -1  12    4.27    0.72
   5   1 -12    4.66    0.79
   5   1 -12    4.82    0.94
   5   1 -11   33.11    2.60
   5   1 -11   32.16    2.82
   5   1 -10    5.85    1.47
   5   1 -10    4.74    1.35
   5   1  -9   84.32    5.61
  -5  -1   9   71.20    3.96
   5   1  -8   47.58    4.46
  -5  -1   8   46.21    3.20
   5   1  -8   39.85    4.07
  -5  -1   7   70.45    3.73
   5   1  -7   62.27    5.08
   5   1  -7   63.45    4.77
   5   1  -7   74.23    3.87
   5   1  -6   31.33    2.39
  -5  -1   6   23.68    2.14
   5   1  -6   20.08    2.72
   5   1  -6   23.21    2.72
   5   1  -6   31.35    2.83
  -5  -1   5  142.57    5.12
   5   1  -5  121.29    6.15
   5   1  -5  127.71    5.83
   5   1  -4   12.90    1.47
   5   1  -4   12.28    1.83
  -5  -1   4   14.23    1.68
   5   1  -4   12.24    1.68
   5   1  -3  135.30    4.68
  -5  -1   3  136.02    5.21
   5   1  -3  122.40    4.84
   5   1  -2   25.64    2.10
   5   1  -2   20.42    1.96
  -5  -1   2   22.69    2.16
  -5  -1   2   17.76    1.86
   5   1  -2   28.75    3.72
   5   1  -1  127.41    4.74
  -5  -1   1  117.95    5.02
  -5  -1   1  117.97    4.98
   5   1   0   32.72    2.51
  -5  -1   0   34.07    2.77
   5   1   0   28.19    3.03
   5   1   1  110.47    4.88
  -5  -1  -1   95.23    4.62
   5   1   1   96.40    4.74
   5   1   2    0.66    0.55
  -5  -1  -2    0.46    0.43
   5   1   3   -0.46    0.54
   5   1   3    0.44    0.74
  -5  -1  -3    0.17    0.26
   5   1   4   11.16    1.70
   5   1   4   10.00    1.76
  -5  -1  -4    8.04    1.05
   5   1   5   57.75    3.47
   5   1   5   57.51    3.72
  -5  -1  -5   50.41    2.47
   5   1   6   13.86    1.48
   5   1   6   14.08    1.64
  -5  -2  12    7.17    0.81
   5   2 -12    9.66    1.04
   5   2 -11    0.12    0.41
   5   2 -11    0.97    0.72
   5   2 -10   67.92    4.30
   5   2 -10   56.15    4.22
   5   2  -9   51.45    4.28
   5   2  -9   34.78    3.64
   5   2  -8   27.35    3.41
  -5  -2   8   26.97    2.48
   5   2  -8   28.16    3.32
   5   2  -7   14.66    2.53
  -5  -2   7   13.35    1.75
   5   2  -7   13.41    2.27
   5   2  -6   50.97    3.12
  -5  -2   6   44.91    2.90
   5   2  -6   40.90    3.88
   5   2  -6   40.01    3.63
   5   2  -5  110.38    4.46
  -5  -2   5   98.32    4.25
   5   2  -5   85.56    5.26
   5   2  -5  128.69    5.96
   5   2  -5   94.82    5.13
   5   2  -5  140.80    7.02
   5   2  -4   18.01    1.79
   5   2  -4   15.62    2.09
   5   2  -4   24.96    2.65
   5   2  -4   16.80    2.04
   5   2  -4   26.85    3.47
   5   2  -3   37.13    2.56
   5   2  -3   33.66    2.79
   5   2  -3   44.90    3.53
  -5  -2   3   31.45    2.49
   5   2  -3   32.92    2.69
  -5  -2   3   32.58    2.37
   5   2  -3   42.55    4.46
   5   2  -2   23.40    2.09
   5   2  -2   19.35    1.98
  -5  -2   2   14.52    1.69
   5   2  -2   23.11    3.21
   5   2  -1   83.10    4.07
   5   2  -1   74.03    3.58
  -5  -2   1   67.40    3.74
   5   2  -1   77.71    5.40
   5   2   0    4.02    1.03
  -5  -2   0    1.22    0.62
   5   2   0    2.88    1.08
   5   2   1   99.57    4.85
  -5  -2  -1   71.52    3.93
   5   2   2    1.67    0.85
  -5  -2  -2    1.09    0.51
   5   2   3   44.12    3.44
   5   2   4   38.52    3.08
  -5  -2  -4   24.81    1.73
   5   2   5   43.85    2.94
  -5  -2  -5   25.62    1.63
   5   2   6    0.29    0.31
  -5  -2  -6    0.76    0.28
  -5  -3  11    8.67    0.93
   5   3 -11   10.77    1.35
   5   3 -11   11.50    1.55
   5   3 -10   39.73    3.13
   5   3 -10   31.71    2.99
   5   3  -9   23.48    2.81
   5   3  -9   16.21    2.36
   5   3  -8   15.20    2.43
   5   3  -8   13.32    2.25
   5   3  -7   10.82    2.11
   5   3  -7   10.64    1.64
  -5  -3   7    9.11    1.47
   5   3  -7    7.03    1.69
   5   3  -6   10.20    1.52
   5   3  -6   10.29    2.10
   5   3  -6   12.09    1.90
  -5  -3   6    7.75    1.35
   5   3  -6    7.82    1.66
   5   3  -5   22.47    2.14
   5   3  -5   21.92    2.70
   5   3  -5   20.18    2.47
   5   3  -4  239.83    6.74
   5   3  -4  215.85    7.68
   5   3  -4  219.20    7.55
   5   3  -3    4.83    1.06
   5   3  -3    3.29    1.01
   5   3  -2   45.32    3.06
   5   3  -2   39.62    2.90
   5   3  -2   49.87    3.68
  -5  -3   2   35.70    2.61
   5   3  -1   35.57    2.81
   5   3  -1   34.16    2.55
  -5  -3   1   26.89    2.34
   5   3   0    0.64    0.63
  -5  -3   0   -0.17    0.37
   5   3   1   80.53    4.57
   5   3   2   33.22    2.97
   5   3   3    0.76    0.66
   5   3   4    2.15    0.74
  -5  -3  -4    0.97    0.32
   5   3   5    0.79    0.46
  -5  -3  -5    0.49    0.26
   5   4 -10    0.27    0.54
   5   4 -10    0.46    0.47
   5   4  -9    4.15    1.16
   5   4  -9    2.31    0.98
   5   4  -8   50.12    4.14
   5   4  -8   53.69    3.41
   5   4  -7   11.12    2.06
   5   4  -7   12.60    1.87
   5   4  -7   11.28    2.07
   5   4  -6    0.85    0.61
   5   4  -6    2.20    0.97
   5   4  -6    2.14    0.91
   5   4  -6    1.82    1.05
   5   4  -5    2.98    0.93
   5   4  -5    1.54    0.79
   5   4  -5    3.81    1.10
   5   4  -5    2.54    1.03
   5   4  -4    1.41    0.75
   5   4  -4    1.47    0.76
   5   4  -4    3.00    1.11
   5   4  -3   21.64    2.21
   5   4  -3   18.78    2.19
   5   4  -3   25.48    2.62
   5   4  -2    4.56    1.10
   5   4  -2    5.39    1.17
   5   4  -2    6.42    1.60
   5   4  -1    0.02    0.70
   5   4   0    7.33    1.36
   5   4   1   10.63    1.65
   5   4   2    2.67    0.90
   5   4   3    4.05    0.94
   5   5  -9    3.27    0.94
   5   5  -9    2.64    0.67
   5   5  -8   40.48    3.46
   5   5  -8   36.49    2.87
   5   5  -7    0.92    0.99
   5   5  -7    0.91    0.65
   5   5  -6   11.03    1.98
   5   5  -6   10.68    1.83
   5   5  -5    1.41    0.79
   5   5  -5    1.80    1.14
   5   5  -5    1.81    0.97
   5   5  -4   19.22    2.06
   5   5  -4   17.46    2.40
   5   5  -4   19.02    2.42
   5   5  -3   66.40    3.83
   5   5  -3   71.08    4.35
   5   5  -3   77.68    4.53
   5   5  -2   18.50    2.06
   5   5  -1    0.85    0.50
   5   5   0    2.34    0.82
   5   5   1    3.44    0.92
   5   5   2   11.05    1.45
   5   6  -7    6.42    1.43
   5   6  -6    2.23    1.02
   5   6  -5    2.80    1.13
   5   6  -4    9.00    1.51
   5   6  -4    9.60    1.75
   5   6  -3    0.95    0.61
   5   6  -2    4.76    1.11
   5   6  -1    8.73    1.44
  -6   5   4   41.63    1.94
  -6   5   4   44.73    2.12
  -6   5   4   44.05    2.13
   6  -5  -4   43.47    2.22
  -6   5   3    2.09    0.51
  -6   5   3    2.08    0.53
  -6   5   3    1.21    0.42
   6  -5  -3    1.87    0.65
  -6   5   2   16.06    1.34
  -6   5   2   18.10    1.41
  -6   5   1    2.55    0.59
  -6   5   1    2.22    0.50
   6  -5  -1    3.62    0.87
  -6   5   0    6.06    0.83
  -6   5   0    4.81    0.68
   6  -5   0    5.57    0.95
  -6   4   6   64.17    2.63
  -6   4   6   54.88    1.99
  -6   4   6   62.91    2.44
  -6   4   6   68.59    2.72
   6  -4  -6   55.17    2.13
  -6   4   5    2.86    0.53
  -6   4   5    4.11    0.72
  -6   4   5    3.74    0.71
   6  -4  -5    3.24    0.67
  -6   4   4   29.01    1.79
  -6   4   4   31.42    2.00
  -6   4   3   22.70    1.68
  -6   4   3   25.46    1.86
  -6   4   2    0.62    0.31
  -6   4   2    0.56    0.36
  -6   4   2    0.58    0.39
   6  -4  -2    0.78    0.77
  -6   4   1   51.84    2.39
  -6   4   1   57.01    2.78
  -6   4   1   56.69    2.80
  -6   4   0   80.03    2.98
  -6   4   0   81.22    3.28
  -6   4   0   81.01    3.17
  -6   4  -1    5.59    0.80
  -6   4  -1    4.89    0.82
  -6   4  -1    4.72    0.75
   6  -4   1    4.16    0.84
  -6   4  -2    0.72    0.32
  -6   4  -2    0.21    0.27
  -6   4  -2    0.10    0.16
   6  -4   2    0.35    0.27
  -6   3   8    7.40    0.88
   6  -3  -8    5.17    0.84
  -6   3   8    7.45    0.83
   6  -3  -7    7.85    1.07
  -6   3   7    7.08    0.82
  -6   3   6    2.31    0.56
  -6   3   6    2.80    0.63
   6  -3  -6    2.03    0.55
  -6   3   5    6.52    0.83
  -6   3   5    9.13    1.10
   6  -3  -5   10.26    1.36
  -6   3   4   19.61    1.55
  -6   3   4   23.61    1.86
  -6   3   3   66.93    3.03
  -6   3   3   74.59    3.38
  -6   3   2    3.56    0.68
  -6   3   2    3.54    0.78
   6  -3  -2    5.71    1.55
  -6   3   1   17.05    1.50
  -6   3   1   17.43    1.63
  -6   3   0    3.93    0.77
   6  -3   0    4.99    1.21
  -6   3  -1    3.77    0.73
  -6   3  -1    2.45    0.54
   6  -3   1    4.35    0.96
   6  -3   2    1.89    0.66
  -6   3  -2    2.27    0.59
  -6   3  -2    0.85    0.36
   6  -3   2    1.12    0.38
   6  -3   3   -0.25    0.34
  -6   3  -3    0.13    0.22
  -6   3  -3    0.24    0.23
  -6   2   8    0.20    0.29
   6  -2  -8    0.53    0.45
  -6   2   8    0.09    0.18
   6  -2  -7    5.25    1.02
  -6   2   7    3.48    0.59
  -6   2   7    4.67    0.76
   6  -2  -7    3.55    0.64
   6  -2  -6   11.42    1.45
  -6   2   6   13.05    1.25
   6  -2  -6   15.95    1.59
  -6   2   5    8.94    1.12
   6  -2  -5   11.17    1.65
  -6   2   4  143.82    4.20
   6  -2  -4  232.69    8.01
  -6   2   3    1.19    0.36
  -6   2   3    0.82    0.39
   6  -2  -3    1.72    1.44
  -6   2   2    0.21    0.26
   6  -2  -2    0.67    1.23
  -6   2   1    2.27    0.64
   6  -2  -1    2.32    1.14
   6  -2   0   32.18    2.39
  -6   2   0   27.56    2.00
  -6   2   0   27.53    1.80
   6  -2   1   99.64    4.23
  -6   2  -1   90.26    3.56
   6  -2   1  101.03    4.30
   6  -2   2   17.42    1.78
  -6   2  -2   17.74    1.50
   6  -2   2   14.17    1.27
   6  -2   3    2.92    0.72
  -6   2  -3    3.95    0.69
  -6   2  -3    3.00    0.59
  -6   1   9    8.57    0.95
   6  -1  -9    8.07    1.13
   6  -1  -8   82.63    4.31
   6  -1  -8   70.08    3.41
   6  -1  -7   20.86    2.21
  -6   1   7   15.24    1.33
   6  -1  -7   15.98    1.64
   6  -1  -7   18.71    1.59
   6  -1  -6   33.13    2.71
  -6   1   6   33.56    1.97
   6  -1  -5    0.66    0.40
   6  -1  -5    1.69    0.82
   6  -1  -4   18.66    2.75
   6  -1  -3   20.66    3.11
  -6   1   2   82.77    3.26
   6  -1  -2  165.52    8.48
   6  -1  -1   33.06    3.59
   6  -1   0   36.79    2.45
   6  -1   0   48.63    3.67
   6  -1   1    1.55    0.64
  -6   1  -1    0.68    0.32
   6  -1   1    0.94    0.54
   6  -1   2   15.37    1.63
  -6   1  -2   11.28    1.16
   6  -1   3    5.72    0.97
  -6   1  -3    5.79    0.81
  -6   0   9   34.62    1.85
   6   0  -9   37.19    2.64
   6   0  -8   12.95    1.88
   6   0  -8   12.40    1.61
   6   0  -7    3.74    1.04
   6   0  -7    4.61    0.98
   6   0  -6    0.14    0.39
   6   0  -6    0.03    0.27
   6   0  -6    0.03    0.60
   6   0  -5    5.11    1.09
   6   0  -5    8.54    1.76
   6   0  -4   88.44    3.89
   6   0  -4  195.20    8.91
   6   0  -3   27.15    3.86
   6   0  -2   51.03    4.97
   6   0  -1    0.85    0.88
   6   0   0   20.45    2.33
  -6   0  -1    9.38    1.04
   6   0   1   11.96    1.39
   6   0   2   55.12    2.88
  -6   0  -2   33.41    1.91
   6   0   3    0.81    0.45
  -6   0  -3    0.58    0.29
   6   1  -9    7.50    1.37
   6   1  -9    6.55    1.19
   6   1  -8   -0.12    0.58
   6   1  -8    0.36    0.39
   6   1  -7   32.55    3.04
   6   1  -7   29.72    2.62
   6   1  -6   15.59    2.04
   6   1  -6   13.41    1.68
   6   1  -5    8.05    1.38
   6   1  -5    8.00    1.22
   6   1  -4   16.71    1.65
   6   1  -4   12.71    1.55
   6   1  -3   59.59    3.10
   6   1  -3   91.59    6.83
   6   1  -2   11.25    1.37
   6   1  -2   14.95    2.68
   6   1  -1   28.20    2.15
   6   1   0   24.62    2.01
   6   1   1    1.28    0.53
   6   1   2   26.22    1.92
  -6  -1  -2   21.71    1.45
   6   2  -9    2.67    0.86
   6   2  -9    2.19    0.76
   6   2  -8   15.51    2.10
   6   2  -8   14.32    1.87
   6   2  -7   43.64    3.58
   6   2  -7   38.61    3.09
   6   2  -6    0.08    0.64
   6   2  -6    0.73    0.51
   6   2  -5    1.84    0.63
   6   2  -5    0.44    0.46
   6   2  -4    7.27    1.16
   6   2  -4    4.31    0.97
   6   2  -3    3.71    0.86
   6   2  -3    2.75    0.71
   6   2  -2   53.80    3.08
   6   2  -1    6.75    1.10
   6   2   0   -0.36    0.46
   6   2   1    0.05    0.37
   6   3  -7   11.78    1.89
   6   3  -6    5.09    1.24
   6   3  -5   18.97    1.87
   6   3  -5   14.14    1.87
   6   3  -4    4.59    0.96
   6   3  -4    3.54    0.90
   6   3  -3   17.36    1.82
   6   3  -3   14.23    1.59
   6   3  -2   31.08    2.44
   6   3  -1    1.51    0.64
   6   3   0    7.63    1.21
   6   4  -5    2.88    1.01
   6   4  -4    0.54    0.50
   6   4  -3    2.15    0.79
   0   0   0    0.00    0.00


TITL NEW-wjq in P-1
REM P-1 (#2 in standard setting)
CELL 1.54184   5.635766   8.662967  12.550163  97.8430 102.8527  93.6159
ZERR    8.00   0.000226   0.000335   0.000481   0.0032   0.0033   0.0032
LATT  1
SFAC C H N O Br
UNIT 8.00 8.00 8.00 8.00 8.00
TREF
HKLF 4
END
_computing_structure_solution     'SHELXT 2018/2 (Sheldrick, 2018)'
;
_shelx_hkl_checksum                36369
_olex2_submission_special_instructions  'No special instructions were received'
_oxdiff_exptl_absorpt_empirical_details
;
Empirical correction (ABSPACK) includes:
- Absorption correction using spherical harmonics
- Frame scaling
;
_oxdiff_exptl_absorpt_empirical_full_max  2.438
_oxdiff_exptl_absorpt_empirical_full_min  0.631
