# Supplementary material for: Management of triplet excitons transition: fine regulation of Förster and dexter energy transfer simultaneously
Source: Light Sci Appl. 2024 Jan 30;13:35. doi: 10.1038/s41377-023-01366-1 (PMC10828450; doi:10.1038/s41377-023-01366-1)
Supplement: Supplementary file 3 — crystal data [file 41377_2023_1366_MOESM3_ESM.cif]

data_r20220715d
_audit_creation_date               2022-07-23
_audit_creation_method
;
Olex2 1.5
(compiled 2022.04.07 svn.rca3783a0 for OlexSys, GUI svn.r6498)
;
_shelx_SHELXL_version_number       '2018/3'
_audit_contact_author_address      ?
_audit_contact_author_email        ?
_audit_contact_author_name         ''
_audit_contact_author_phone        ?
_publ_contact_author_id_orcid      ?
_publ_section_references
;
Dolomanov, O.V., Bourhis, L.J., Gildea, R.J, Howard, J.A.K. & Puschmann, H.
 (2009), J. Appl. Cryst. 42, 339-341.

Sheldrick, G.M. (2015). Acta Cryst. A71, 3-8.

Sheldrick, G.M. (2015). Acta Cryst. C71, 3-8.
;
_chemical_name_common              ?
_chemical_name_systematic          ?
_chemical_formula_moiety           'C11 H10 Br N O2'
_chemical_formula_sum              'C11 H10 Br N O2'
_chemical_formula_weight           268.11
_chemical_melting_point            ?
_chemical_oxdiff_formula           'C11 H10 N O'
loop_
  _atom_type_symbol
  _atom_type_description
  _atom_type_scat_dispersion_real
  _atom_type_scat_dispersion_imag
  _atom_type_scat_source
 'C' 'C' 0.0033 0.0016 'International Tables Vol C Tables 4.2.6.8 and 6.1.1.4'
 'H' 'H' 0.0000 0.0000 'International Tables Vol C Tables 4.2.6.8 and 6.1.1.4'
 'Br' 'Br' -0.2901 2.4595
 'International Tables Vol C Tables 4.2.6.8 and 6.1.1.4'
 'N' 'N' 0.0061 0.0033 'International Tables Vol C Tables 4.2.6.8 and 6.1.1.4'
 'O' 'O' 0.0106 0.0060 'International Tables Vol C Tables 4.2.6.8 and 6.1.1.4'

_shelx_space_group_comment
;
The symmetry employed for this shelxl refinement is uniquely defined
by the following loop, which should always be used as a source of
symmetry information in preference to the above space-group names.
They are only intended as comments.
;
_space_group_crystal_system        'monoclinic'
_space_group_IT_number             14
_space_group_name_H-M_alt          'P 1 21/n 1'
_space_group_name_Hall             '-P 2yn'
loop_
  _space_group_symop_operation_xyz
 'x, y, z'
 '-x+1/2, y+1/2, -z+1/2'
 '-x, -y, -z'
 'x-1/2, -y-1/2, z-1/2'

_cell_length_a                     11.7530(7)
_cell_length_b                     6.9229(4)
_cell_length_c                     13.4976(7)
_cell_angle_alpha                  90
_cell_angle_beta                   106.332(6)
_cell_angle_gamma                  90
_cell_volume                       1053.91(11)
_cell_formula_units_Z              4
_cell_measurement_reflns_used      5487
_cell_measurement_temperature      113.15
_cell_measurement_theta_max        32.5180
_cell_measurement_theta_min        2.0300
_shelx_estimated_absorpt_T_max     0.542
_shelx_estimated_absorpt_T_min     0.456
_exptl_absorpt_coefficient_mu      3.878
_exptl_absorpt_correction_T_max    1.00000
_exptl_absorpt_correction_T_min    0.55136
_exptl_absorpt_correction_type     multi-scan
_exptl_absorpt_process_details    
 'CrysAlisPro 1.171.39.46 (Rigaku Oxford Diffraction, 2018)'
_exptl_absorpt_special_details     ?
_exptl_crystal_colour              ?
_exptl_crystal_density_diffrn      1.690
_exptl_crystal_density_meas        ?
_exptl_crystal_density_method      ?
_exptl_crystal_description         block
_exptl_crystal_F_000               536
_exptl_crystal_size_max            0.24
_exptl_crystal_size_mid            0.22
_exptl_crystal_size_min            0.18
_exptl_transmission_factor_max     ?
_exptl_transmission_factor_min     ?
_diffrn_reflns_av_R_equivalents    0.0585
_diffrn_reflns_av_unetI/netI       0.0555
_diffrn_reflns_Laue_measured_fraction_full  0.999
_diffrn_reflns_Laue_measured_fraction_max  0.920
_diffrn_reflns_limit_h_max         17
_diffrn_reflns_limit_h_min         -17
_diffrn_reflns_limit_k_max         8
_diffrn_reflns_limit_k_min         -10
_diffrn_reflns_limit_l_max         19
_diffrn_reflns_limit_l_min         -19
_diffrn_reflns_number              13518
_diffrn_reflns_point_group_measured_fraction_full  0.999
_diffrn_reflns_point_group_measured_fraction_max  0.920
_diffrn_reflns_theta_full          25.242
_diffrn_reflns_theta_max           32.899
_diffrn_reflns_theta_min           2.034
_diffrn_ambient_temperature        113.15
_diffrn_detector                   'CCD plate'
_diffrn_detector_area_resol_mean   ?
_diffrn_measured_fraction_theta_full  0.999
_diffrn_measured_fraction_theta_max  0.920
_diffrn_measurement_details
;
List of Runs (angles in degrees, time in seconds):

  # Type    Start    End  Width  t~exp~   \w     \q     \k     \f   Frames
--------------------------------------------------------------------------
  1  \w   -115.00  65.00   2.00    2.00    --  -25.00  45.00   0.00   90
  2  \w   -115.00  45.00   2.00    2.00    --  -25.00  45.00  90.00   80
  3  \w   -115.00  25.00   2.00    2.00    --  -25.00  45.00 180.00   70
;
_diffrn_measurement_device         'abstract diffractometer'
_diffrn_measurement_device_type    'Rigaku mm007 Saturn70'
_diffrn_measurement_method         '\w scans'
_diffrn_orient_matrix_type        
 'CrysAlisPro convention (1999,Acta A55,543-557)'
_diffrn_orient_matrix_UB_11        0.0420953000
_diffrn_orient_matrix_UB_12        0.0054411000
_diffrn_orient_matrix_UB_13        -0.0286223000
_diffrn_orient_matrix_UB_21        0.0386166000
_diffrn_orient_matrix_UB_22        -0.0615397000
_diffrn_orient_matrix_UB_23        0.0363382000
_diffrn_orient_matrix_UB_31        -0.0263084000
_diffrn_orient_matrix_UB_32        -0.0817404000
_diffrn_orient_matrix_UB_33        -0.0293056000
_diffrn_radiation_monochromator    confocal
_diffrn_radiation_probe            x-ray
_diffrn_radiation_type             'Mo K\a'
_diffrn_radiation_wavelength       0.71073
_diffrn_source                     'rotating anode'
_diffrn_source_type                'Enhance (Mo) X-ray Source'
_reflns_Friedel_coverage           0.000
_reflns_Friedel_fraction_full      .
_reflns_Friedel_fraction_max       .
_reflns_number_gt                  2673
_reflns_number_total               3632
_reflns_special_details
;
 Reflections were merged by SHELXL according to the crystal
 class for the calculation of statistics and refinement.
 
 _reflns_Friedel_fraction is defined as the number of unique
 Friedel pairs measured divided by the number that would be
 possible theoretically, ignoring centric projections and
 systematic absences.
;
_reflns_threshold_expression       'I > 2\s(I)'
_computing_cell_refinement         'CrysAlisPro 1.171.39.46 (Rigaku OD, 2018)'
_computing_data_collection         'CrysAlisPro 1.171.39.46 (Rigaku OD, 2018)'
_computing_data_reduction          'CrysAlisPro 1.171.39.46 (Rigaku OD, 2018)'
_computing_molecular_graphics      'Olex2 1.5 (Dolomanov et al., 2009)'
_computing_publication_material    'Olex2 1.5 (Dolomanov et al., 2009)'
_computing_structure_refinement    'SHELXL 2018/3 (Sheldrick, 2015)'
_computing_structure_solution      'SHELXT 2018/2 (Sheldrick, 2018)'
_refine_diff_density_max           0.573
_refine_diff_density_min           -0.569
_refine_diff_density_rms           0.100
_refine_ls_extinction_coef         0.0111(9)
_refine_ls_extinction_expression  
 'Fc^*^=kFc[1+0.001xFc^2^\l^3^/sin(2\q)]^-1/4^'
_refine_ls_extinction_method       'SHELXL-2018/3 (Sheldrick 2018)'
_refine_ls_goodness_of_fit_ref     1.066
_refine_ls_hydrogen_treatment      constr
_refine_ls_matrix_type             full
_refine_ls_number_parameters       138
_refine_ls_number_reflns           3632
_refine_ls_number_restraints       0
_refine_ls_R_factor_all            0.0685
_refine_ls_R_factor_gt             0.0427
_refine_ls_restrained_S_all        1.066
_refine_ls_shift/su_max            0.001
_refine_ls_shift/su_mean           0.000
_refine_ls_structure_factor_coef   Fsqd
_refine_ls_weighting_details      
 'w=1/[\s^2^(Fo^2^)+(0.0319P)^2^+0.0281P] where P=(Fo^2^+2Fc^2^)/3'
_refine_ls_weighting_scheme        calc
_refine_ls_wR_factor_gt            0.0782
_refine_ls_wR_factor_ref           0.0868
_refine_special_details            ?
_olex2_refinement_description
;
1. Fixed Uiso
 At 1.2 times of:
  All C(H) groups, All C(H,H) groups
 At 1.5 times of:
  All C(H,H,H) groups
2.a Secondary CH2 refined with riding coordinates:
 C9(H9A,H9B), C10(H10A,H10B)
2.b Aromatic/amide H refined with riding coordinates:
 C2(H2), C7(H7), C8(H8)
2.c Idealised Me refined as rotating group:
 C11(H11A,H11B,H11C)
;
_atom_sites_solution_hydrogens     geom
_atom_sites_solution_primary       dual
_atom_sites_solution_secondary     ?
loop_
  _atom_site_label
  _atom_site_type_symbol
  _atom_site_fract_x
  _atom_site_fract_y
  _atom_site_fract_z
  _atom_site_U_iso_or_equiv
  _atom_site_adp_type
  _atom_site_occupancy
  _atom_site_site_symmetry_order
  _atom_site_calc_flag
  _atom_site_refinement_flags_posn
  _atom_site_refinement_flags_adp
  _atom_site_refinement_flags_occupancy
  _atom_site_disorder_assembly
  _atom_site_disorder_group
 Br1 Br 0.27823(2) 0.23230(3) 0.69109(2) 0.02674(10) Uani 1 1 d . . . . .
 O1 O 0.23980(14) 0.4135(2) 0.25631(12) 0.0276(4) Uani 1 1 d . . . . .
 O2 O 0.63586(15) 0.2667(2) 0.35115(14) 0.0270(4) Uani 1 1 d . . . . .
 N1 N 0.43819(16) 0.3465(3) 0.27793(13) 0.0190(4) Uani 1 1 d . . . . .
 C1 C 0.3635(2) 0.2446(3) 0.59153(17) 0.0196(4) Uani 1 1 d . . . . .
 C2 C 0.3038(2) 0.2956(3) 0.49036(17) 0.0194(4) Uani 1 1 d . . . . .
 H2 H 0.221148 0.321963 0.469847 0.023 Uiso 1 1 calc R U . . .
 C3 C 0.37113(19) 0.3058(3) 0.42140(16) 0.0171(4) Uani 1 1 d . . . . .
 C4 C 0.3359(2) 0.3603(3) 0.30993(17) 0.0195(4) Uani 1 1 d . . . . .
 C5 C 0.5366(2) 0.2893(3) 0.35852(17) 0.0189(4) Uani 1 1 d . . . . .
 C6 C 0.4919(2) 0.2664(3) 0.45062(16) 0.0163(4) Uani 1 1 d . . . . .
 C7 C 0.5506(2) 0.2156(3) 0.55097(17) 0.0193(4) Uani 1 1 d . . . . .
 H7 H 0.633084 0.188036 0.570707 0.023 Uiso 1 1 calc R U . . .
 C8 C 0.4850(2) 0.2059(3) 0.62252(17) 0.0200(4) Uani 1 1 d . . . . .
 H8 H 0.523042 0.172885 0.692309 0.024 Uiso 1 1 calc R U . . .
 C9 C 0.4430(2) 0.3861(3) 0.17343(16) 0.0224(5) Uani 1 1 d . . . . .
 H9A H 0.521849 0.439972 0.176006 0.027 Uiso 1 1 calc R U . . .
 H9B H 0.382573 0.484416 0.141818 0.027 Uiso 1 1 calc R U . . .
 C10 C 0.4214(2) 0.2053(3) 0.10624(18) 0.0275(5) Uani 1 1 d . . . . .
 H10A H 0.482713 0.107888 0.137190 0.033 Uiso 1 1 calc R U . . .
 H10B H 0.343197 0.150111 0.104708 0.033 Uiso 1 1 calc R U . . .
 C11 C 0.4243(3) 0.2473(3) -0.0038(2) 0.0348(6) Uani 1 1 d . . . . .
 H11A H 0.406631 0.128761 -0.044920 0.052 Uiso 1 1 calc R U . . .
 H11B H 0.503134 0.294436 -0.003006 0.052 Uiso 1 1 calc R U . . .
 H11C H 0.364838 0.345878 -0.034247 0.052 Uiso 1 1 calc R U . . .

loop_
  _atom_site_aniso_label
  _atom_site_aniso_U_11
  _atom_site_aniso_U_22
  _atom_site_aniso_U_33
  _atom_site_aniso_U_23
  _atom_site_aniso_U_13
  _atom_site_aniso_U_12
 Br1 0.03082(15) 0.03226(16) 0.02249(13) -0.00053(9) 0.01628(10) -0.00215(10)
 O1 0.0221(9) 0.0369(10) 0.0222(9) -0.0016(7) 0.0034(7) 0.0022(7)
 O2 0.0213(8) 0.0343(10) 0.0290(9) 0.0018(7) 0.0128(7) 0.0019(7)
 N1 0.0212(9) 0.0221(9) 0.0156(9) -0.0008(7) 0.0081(7) -0.0020(7)
 C1 0.0253(11) 0.0180(11) 0.0190(10) -0.0028(8) 0.0117(9) -0.0031(8)
 C2 0.0178(10) 0.0197(11) 0.0220(11) -0.0023(8) 0.0078(9) 0.0000(8)
 C3 0.0198(11) 0.0145(10) 0.0175(10) -0.0018(8) 0.0061(9) -0.0022(8)
 C4 0.0220(11) 0.0185(11) 0.0192(11) -0.0036(8) 0.0079(9) -0.0022(9)
 C5 0.0228(11) 0.0159(10) 0.0196(10) -0.0007(8) 0.0087(9) -0.0021(8)
 C6 0.0190(10) 0.0140(10) 0.0166(10) -0.0040(7) 0.0060(8) -0.0034(8)
 C7 0.0197(11) 0.0182(10) 0.0201(11) -0.0004(8) 0.0059(9) -0.0005(8)
 C8 0.0236(11) 0.0194(11) 0.0171(10) 0.0003(8) 0.0061(9) -0.0016(9)
 C9 0.0262(12) 0.0243(12) 0.0193(11) 0.0011(8) 0.0108(9) 0.0000(9)
 C10 0.0361(14) 0.0277(12) 0.0227(12) -0.0044(9) 0.0147(11) -0.0035(10)
 C11 0.0416(15) 0.0453(17) 0.0207(12) -0.0032(10) 0.0138(11) 0.0017(12)

_geom_special_details
;
 All esds (except the esd in the dihedral angle between two l.s. planes)
 are estimated using the full covariance matrix.  The cell esds are taken
 into account individually in the estimation of esds in distances, angles
 and torsion angles; correlations between esds in cell parameters are only
 used when they are defined by crystal symmetry.  An approximate (isotropic)
 treatment of cell esds is used for estimating esds involving l.s. planes.
;
loop_
  _geom_bond_atom_site_label_1
  _geom_bond_atom_site_label_2
  _geom_bond_distance
  _geom_bond_site_symmetry_2
  _geom_bond_publ_flag
 Br1 C1 1.891(2) . ?
 O1 C4 1.215(3) . ?
 O2 C5 1.208(3) . ?
 N1 C4 1.390(3) . ?
 N1 C5 1.404(3) . ?
 N1 C9 1.454(3) . ?
 C1 C2 1.394(3) . ?
 C1 C8 1.397(3) . ?
 C2 H2 0.9500 . ?
 C2 C3 1.383(3) . ?
 C3 C4 1.492(3) . ?
 C3 C6 1.389(3) . ?
 C5 C6 1.488(3) . ?
 C6 C7 1.382(3) . ?
 C7 H7 0.9500 . ?
 C7 C8 1.396(3) . ?
 C8 H8 0.9500 . ?
 C9 H9A 0.9900 . ?
 C9 H9B 0.9900 . ?
 C9 C10 1.524(3) . ?
 C10 H10A 0.9900 . ?
 C10 H10B 0.9900 . ?
 C10 C11 1.523(3) . ?
 C11 H11A 0.9800 . ?
 C11 H11B 0.9800 . ?
 C11 H11C 0.9800 . ?

loop_
  _geom_angle_atom_site_label_1
  _geom_angle_atom_site_label_2
  _geom_angle_atom_site_label_3
  _geom_angle
  _geom_angle_site_symmetry_1
  _geom_angle_site_symmetry_3
  _geom_angle_publ_flag
 C4 N1 C5 112.00(18) . . ?
 C4 N1 C9 124.18(19) . . ?
 C5 N1 C9 123.81(18) . . ?
 C2 C1 Br1 119.11(17) . . ?
 C2 C1 C8 122.2(2) . . ?
 C8 C1 Br1 118.69(17) . . ?
 C1 C2 H2 121.7 . . ?
 C3 C2 C1 116.5(2) . . ?
 C3 C2 H2 121.7 . . ?
 C2 C3 C4 130.0(2) . . ?
 C2 C3 C6 122.1(2) . . ?
 C6 C3 C4 107.91(18) . . ?
 O1 C4 N1 125.2(2) . . ?
 O1 C4 C3 128.7(2) . . ?
 N1 C4 C3 106.09(18) . . ?
 O2 C5 N1 125.2(2) . . ?
 O2 C5 C6 129.1(2) . . ?
 N1 C5 C6 105.64(18) . . ?
 C3 C6 C5 108.34(18) . . ?
 C7 C6 C3 121.1(2) . . ?
 C7 C6 C5 130.5(2) . . ?
 C6 C7 H7 121.0 . . ?
 C6 C7 C8 118.0(2) . . ?
 C8 C7 H7 121.0 . . ?
 C1 C8 H8 120.0 . . ?
 C7 C8 C1 120.0(2) . . ?
 C7 C8 H8 120.0 . . ?
 N1 C9 H9A 109.2 . . ?
 N1 C9 H9B 109.2 . . ?
 N1 C9 C10 112.14(18) . . ?
 H9A C9 H9B 107.9 . . ?
 C10 C9 H9A 109.2 . . ?
 C10 C9 H9B 109.2 . . ?
 C9 C10 H10A 109.2 . . ?
 C9 C10 H10B 109.2 . . ?
 H10A C10 H10B 107.9 . . ?
 C11 C10 C9 112.19(19) . . ?
 C11 C10 H10A 109.2 . . ?
 C11 C10 H10B 109.2 . . ?
 C10 C11 H11A 109.5 . . ?
 C10 C11 H11B 109.5 . . ?
 C10 C11 H11C 109.5 . . ?
 H11A C11 H11B 109.5 . . ?
 H11A C11 H11C 109.5 . . ?
 H11B C11 H11C 109.5 . . ?

loop_
  _geom_torsion_atom_site_label_1
  _geom_torsion_atom_site_label_2
  _geom_torsion_atom_site_label_3
  _geom_torsion_atom_site_label_4
  _geom_torsion
  _geom_torsion_site_symmetry_1
  _geom_torsion_site_symmetry_2
  _geom_torsion_site_symmetry_3
  _geom_torsion_site_symmetry_4
  _geom_torsion_publ_flag
 Br1 C1 C2 C3 178.81(15) . . . . ?
 Br1 C1 C8 C7 -179.41(15) . . . . ?
 O2 C5 C6 C3 -179.3(2) . . . . ?
 O2 C5 C6 C7 0.6(4) . . . . ?
 N1 C5 C6 C3 1.2(2) . . . . ?
 N1 C5 C6 C7 -178.9(2) . . . . ?
 N1 C9 C10 C11 179.0(2) . . . . ?
 C1 C2 C3 C4 -178.2(2) . . . . ?
 C1 C2 C3 C6 0.4(3) . . . . ?
 C2 C1 C8 C7 -0.7(3) . . . . ?
 C2 C3 C4 O1 2.5(4) . . . . ?
 C2 C3 C4 N1 179.9(2) . . . . ?
 C2 C3 C6 C5 179.66(19) . . . . ?
 C2 C3 C6 C7 -0.3(3) . . . . ?
 C3 C6 C7 C8 -0.3(3) . . . . ?
 C4 N1 C5 O2 -180.0(2) . . . . ?
 C4 N1 C5 C6 -0.5(2) . . . . ?
 C4 N1 C9 C10 -91.1(2) . . . . ?
 C4 C3 C6 C5 -1.4(2) . . . . ?
 C4 C3 C6 C7 178.61(18) . . . . ?
 C5 N1 C4 O1 177.2(2) . . . . ?
 C5 N1 C4 C3 -0.4(2) . . . . ?
 C5 N1 C9 C10 88.8(3) . . . . ?
 C5 C6 C7 C8 179.8(2) . . . . ?
 C6 C3 C4 O1 -176.3(2) . . . . ?
 C6 C3 C4 N1 1.2(2) . . . . ?
 C6 C7 C8 C1 0.8(3) . . . . ?
 C8 C1 C2 C3 0.1(3) . . . . ?
 C9 N1 C4 O1 -2.9(3) . . . . ?
 C9 N1 C4 C3 179.51(18) . . . . ?
 C9 N1 C5 O2 0.1(3) . . . . ?
 C9 N1 C5 C6 179.63(18) . . . . ?

_shelx_res_file
;
TITL r20220715d_a.res in P2(1)/n
    r20220715d.res
    created by SHELXL-2018/3 at 16:29:22 on 23-Jul-2022
REM Old TITL r20220715d in P2(1)/n
REM SHELXT solution in P2(1)/n: R1 0.104, Rweak 0.158, Alpha 0.020
REM <I/s> 0.427 for 188 systematic absences, Orientation as input
REM Formula found by SHELXT: C11 N O2 Br
CELL 0.71073 11.753 6.9229 13.4976 90 106.332 90
ZERR 4 0.0007 0.0004 0.0007 0 0.006 0
LATT 1
SYMM 0.5-X,0.5+Y,0.5-Z
SFAC C H Br N O
UNIT 44 40 4 4 8

L.S. 5
PLAN  5
SIZE 0.24 0.22 0.18
TEMP -160
CONF
htab
list 4
MORE -1
BOND $H
fmap 2 53
acta
REM <olex2.extras>
REM <HklSrc "%.\\r20220715d.hkl">
REM </olex2.extras>

WGHT    0.031900    0.028100
EXTI    0.011136
FVAR       0.56379
BR1   3    0.278233    0.232300    0.691091    11.00000    0.03082    0.03226 =
         0.02249   -0.00053    0.01628   -0.00215
O1    5    0.239804    0.413491    0.256311    11.00000    0.02206    0.03689 =
         0.02218   -0.00162    0.00338    0.00219
O2    5    0.635857    0.266711    0.351152    11.00000    0.02133    0.03433 =
         0.02897    0.00182    0.01282    0.00187
N1    4    0.438192    0.346477    0.277926    11.00000    0.02115    0.02207 =
         0.01557   -0.00082    0.00814   -0.00201
C1    1    0.363484    0.244612    0.591529    11.00000    0.02527    0.01797 =
         0.01898   -0.00281    0.01174   -0.00314
C2    1    0.303807    0.295591    0.490362    11.00000    0.01784    0.01975 =
         0.02203   -0.00225    0.00783    0.00000
AFIX  43
H2    2    0.221148    0.321963    0.469847    11.00000   -1.20000
AFIX   0
C3    1    0.371132    0.305794    0.421402    11.00000    0.01978    0.01446 =
         0.01754   -0.00177    0.00607   -0.00222
C4    1    0.335920    0.360256    0.309930    11.00000    0.02195    0.01855 =
         0.01921   -0.00359    0.00785   -0.00222
C5    1    0.536616    0.289345    0.358521    11.00000    0.02279    0.01587 =
         0.01963   -0.00068    0.00868   -0.00210
C6    1    0.491856    0.266363    0.450620    11.00000    0.01900    0.01398 =
         0.01660   -0.00396    0.00604   -0.00336
C7    1    0.550567    0.215553    0.550973    11.00000    0.01968    0.01817 =
         0.02014   -0.00043    0.00592   -0.00049
AFIX  43
H7    2    0.633084    0.188036    0.570707    11.00000   -1.20000
AFIX   0
C8    1    0.484989    0.205858    0.622521    11.00000    0.02361    0.01942 =
         0.01710    0.00027    0.00612   -0.00159
AFIX  43
H8    2    0.523042    0.172885    0.692309    11.00000   -1.20000
AFIX   0
C9    1    0.443045    0.386076    0.173425    11.00000    0.02616    0.02435 =
         0.01928    0.00107    0.01082    0.00005
AFIX  23
H9A   2    0.521849    0.439972    0.176006    11.00000   -1.20000
H9B   2    0.382573    0.484416    0.141818    11.00000   -1.20000
AFIX   0
C10   1    0.421371    0.205344    0.106240    11.00000    0.03608    0.02769 =
         0.02267   -0.00443    0.01473   -0.00354
AFIX  23
H10A  2    0.482713    0.107888    0.137190    11.00000   -1.20000
H10B  2    0.343197    0.150111    0.104708    11.00000   -1.20000
AFIX   0
C11   1    0.424250    0.247349   -0.003791    11.00000    0.04157    0.04531 =
         0.02065   -0.00316    0.01377    0.00170
AFIX 137
H11A  2    0.406631    0.128761   -0.044920    11.00000   -1.50000
H11B  2    0.503134    0.294436   -0.003006    11.00000   -1.50000
H11C  2    0.364838    0.345878   -0.034247    11.00000   -1.50000
AFIX   0
HKLF 4


REM  r20220715d_a.res in P2(1)/n
REM wR2 = 0.0868, GooF = S = 1.066, Restrained GooF = 1.066 for all data
REM R1 = 0.0427 for 2673 Fo > 4sig(Fo) and 0.0685 for all 3632 data
REM 138 parameters refined using 0 restraints

END

WGHT      0.0319      0.0280

REM Instructions for potential hydrogen bonds
EQIV $1 x+1/2, -y+1/2, z+1/2
HTAB C8 O1_$1

REM Highest difference peak  0.573,  deepest hole -0.569,  1-sigma level  0.100
Q1    1   0.5087  0.2879  0.4034  11.00000  0.05    0.57
Q2    1   0.4324  0.2456  0.4378  11.00000  0.05    0.46
Q3    1   0.4619  0.3615  0.2380  11.00000  0.05    0.44
Q4    1   0.4164  0.2573  0.6091  11.00000  0.05    0.43
Q5    1   0.5110  0.2265  0.5008  11.00000  0.05    0.43
;
_shelx_res_checksum                15664
_shelx_hkl_file
;
   0   0  -1   -0.20    0.34
   0   0   2 1674.36   20.46
   0   0  -2 1692.00   21.97
   0   0  -2 1702.21   22.06
   0   0   3   -0.54    1.15
   0   0   3    0.57    1.08
   0   0  -3   -0.76    1.27
   0   0   3    2.19    2.52
   0   0  -3   -0.64    1.14
   0   0   4   12.67    5.21
   0   0  -4    5.67    1.97
   0   0  -4    7.85    2.65
   0   0   4    6.50    1.89
   0   0   4    5.10    2.10
   0   0  -5    0.40    1.83
   0   0   5    0.22    3.89
   0   0   5    1.94    1.98
   0   0  -5    1.63    2.38
   0   0  -6 1021.67   31.71
   0   0  -6 1021.06   30.49
   0   0   6 1060.61   26.13
   0   0   6 1120.49   48.74
   0   0  -7    3.11    3.39
   0   0   7    0.95    1.94
   0   0   7    3.13    6.63
   0   0  -7   -0.88    2.25
   0   0  -8 1114.40   37.50
   0   0   8 1113.35   30.14
   0   0   8 1081.17   54.69
   0   0   9   -0.61    2.53
   0   0  -9   -1.22    4.41
   0   0   9   -1.01    6.90
   0   0 -10  724.14   34.90
   0   0  10  686.07   48.67
   0   0  10  814.15   27.94
   0   0 -11    4.91    4.84
   0   0  11   -2.02    3.64
   0   0  11    6.83    9.87
   0   0 -12    2.78    5.18
   0   0  12   12.22    5.55
   0   0  12   15.11    8.65
   0   0  13    1.28   10.06
   0   0 -13   -5.90    7.60
   0   0 -14   66.71   14.77
   0   0  14   62.30   21.27
   0   0  15    6.35   16.56
   0   0 -15   90.65   17.41
   0   0  16  405.73   49.88
   0   0 -16  495.53   40.44
   0   0 -17   -9.95   11.90
   0   0  17  -13.58   16.97
   0   0  18  115.90   32.02
   0   0 -18   98.67   21.83
   0  -1   0    1.41    1.33
   0   1   0    0.28    0.79
   0  -1   0    0.91    0.99
   0  -1  -1   31.67    3.20
   0   1  -1   33.17    3.39
   0  -1  -1   35.00    3.33
   0  -1   1   32.31    3.46
   0  -1  -1   32.79    2.45
   0   1   1   35.90    3.38
   0   1  -1   27.02    3.20
   0  -1   1   37.86    3.60
   0   1   1   33.96    2.43
   0   1   1   31.63    3.13
   0  -1   2 1562.59   20.39
   0   1   2 1649.28   22.75
   0  -1   2 1656.51   31.67
   0   1   2 1508.84   25.76
   0   1  -2 1524.42   24.56
   0   1   2 1595.64   23.24
   0   1  -2 1565.65   31.41
   0  -1  -2 1536.33   21.93
   0   1  -2 1431.89   19.24
   0  -1  -2 1544.54   25.62
   0  -1   2 1550.50   24.50
   0   1   3   31.47    3.95
   0   1  -3   33.40    5.65
   0  -1  -3   26.58    4.27
   0  -1  -3   26.75    3.47
   0  -1   3   30.57    3.63
   0  -1   3   28.11    5.31
   0   1   3   26.53    4.10
   0  -1   3   28.96    3.62
   0   1  -3   27.28    3.74
   0   1  -3   30.41    3.68
   0  -1   4 1893.85   32.53
   0   1  -4 1691.92   31.11
   0   1  -4 1765.88   31.33
   0  -1   4 2038.96   32.84
   0  -1   4 1857.02   46.52
   0  -1  -4 2029.22   35.01
   0  -1   5    5.89    2.19
   0   1   5    4.64    2.95
   0  -1   5    1.90    4.01
   0  -1  -5    4.29    2.27
   0   1  -5    6.27    2.47
   0   1  -5    5.39    2.59
   0   1  -6  504.04   20.26
   0   1  -6  481.79   20.67
   0  -1   6  508.67   30.39
   0   1   6  492.39   22.49
   0  -1  -6  452.98   20.35
   0  -1   6  497.46   18.74
   0   1  -7   30.16    6.53
   0  -1   7   20.23    6.21
   0  -1  -7    9.85    3.68
   0   1   7   22.05    5.60
   0  -1   7   27.64    4.72
   0  -1   8  376.12   18.23
   0   1   8  386.21   20.76
   0  -1  -8  351.37   21.23
   0  -1   8  394.19   30.95
   0   1  -8  352.54   20.61
   0   1   9  104.23   10.70
   0  -1  -9   86.60   11.52
   0  -1   9   90.66    9.71
   0  -1   9   61.87   13.74
   0   1  -9   74.75   10.51
   0   1   9  113.08   20.49
   0   1  10  603.73   26.31
   0  -1  10  539.98   24.38
   0   1 -10  558.37   30.46
   0  -1 -10  531.86   30.76
   0  -1  10  544.59   42.15
   0   1  10  586.03   47.87
   0   1 -11   38.93    8.75
   0  -1 -11   29.26    8.56
   0   1  11   28.71    5.86
   0  -1  11   29.26    6.47
   0  -1  11   26.52   12.20
   0   1  11   24.75   13.40
   0  -1 -12 1427.05   56.45
   0   1  12 1224.77   77.42
   0  -1  12 1444.22   42.55
   0   1 -12 1341.38   52.96
   0  -1  12 1352.25   74.27
   0   1  12 1374.84   40.94
   0   1 -13   22.67    8.50
   0  -1  13   53.14   16.47
   0   1  13   49.55   15.36
   0  -1  13   40.20    7.71
   0  -1 -13   33.11   10.52
   0  -1  14  568.97   53.37
   0  -1 -14  675.69   43.53
   0   1  14  582.02   59.88
   0   1 -14  699.17   43.45
   0   1 -15   20.88   10.33
   0  -1  15    1.23   11.71
   0   1  15    8.09   12.77
   0  -1 -15   -2.07    7.37
   0  -1 -16   35.73   14.84
   0   1  16   10.26   13.18
   0  -1  16    2.96   12.43
   0   1 -16   28.54   13.73
   0   1 -17    7.53    9.83
   0   1  17   -2.58   18.52
   0  -1  17   -3.45   13.13
   0  -1 -17   -1.34    8.56
   0  -1  18   -5.12   16.11
   0   1 -18   48.21   17.57
   0  -1 -18   31.36   14.88
   0   1  18   20.76   19.44
   0   2   1 4189.43   28.71
   0  -2  -1 4177.24   45.29
   0  -2   1 4209.51   52.42
   0  -2  -1 4048.50   28.68
   0   2  -1 4066.25   48.90
   0   2   1 4103.58   50.37
   0  -2  -1 3719.68   47.91
   0   2   1 4037.37   44.80
   0   2   2   36.60    4.82
   0  -2  -2   26.13    3.21
   0  -2   2   34.39    5.27
   0  -2  -2   23.77    3.87
   0  -2  -2   30.00    4.32
   0   2   2   32.25    4.50
   0   2  -2   28.99    4.97
   0   2  -2   30.65    2.80
   0   2   2   31.09    3.40
   0   2  -2   31.94    4.93
   0  -2   2   31.50    4.62
   0  -2   3  285.07   14.65
   0  -2  -3  305.48   12.51
   0  -2   3  337.94   11.47
   0   2  -3  273.23   10.36
   0   2   3  319.88   12.63
   0  -2   3  348.13   17.99
   0  -2  -3  279.75   14.78
   0   2   3  332.30   14.75
   0  -2   4  140.68   13.26
   0  -2  -4  124.59    9.21
   0  -2   4  142.87   10.59
   0  -2   4  134.85    8.35
   0  -2  -4  141.93   11.27
   0   2  -4  133.00    8.32
   0   2   4  144.37    9.97
   0  -2  -5   56.19    7.08
   0  -2   5   47.51    6.50
   0  -2  -5   45.28    7.29
   0   2  -5   48.47    5.86
   0  -2   5   59.48   10.52
   0   2   5   58.53    6.64
   0   2  -6  991.96   28.99
   0  -2   6  967.23   41.44
   0  -2   6  895.28   29.06
   0  -2  -6  917.15   30.28
   0  -2   7  166.97   19.24
   0  -2   7  179.18   13.58
   0   2  -7  167.69   13.54
   0  -2  -7  176.12   14.59
   0   2   7  182.97   15.72
   0  -2   8 1100.74   35.22
   0  -2  -8 1033.56   37.27
   0   2   8 1158.40   42.53
   0  -2   8 1151.17   52.86
   0   2  -8 1090.46   36.15
   0   2   9   34.79    8.66
   0  -2   9   36.06   11.48
   0   2  -9   40.63    8.75
   0  -2   9   46.16    8.05
   0  -2  -9   37.23    7.61
   0   2 -10  838.60   36.62
   0  -2 -10  891.30   39.26
   0  -2  10  803.84   32.24
   0   2  10  872.88   37.95
   0  -2  10  869.19   52.26
   0   2 -11   -1.69    4.37
   0   2  11   -2.45    3.61
   0  -2 -11    1.42    5.12
   0  -2  11    8.03    4.76
   0  -2  11    5.37    6.92
   0  -2 -12   69.55   13.11
   0   2  12   62.82   22.50
   0  -2  12   81.09   19.21
   0  -2  12   69.45   10.82
   0   2 -12   64.19   12.87
   0   2  12   57.80    9.97
   0   2 -13    7.88    6.84
   0  -2  13  -19.46   15.81
   0  -2  13    0.01    4.06
   0   2  13   -7.33   16.56
   0  -2 -13   -4.56    6.67
   0   2 -14   -2.36    5.67
   0  -2 -14    4.45    7.21
   0   2  14    5.44   16.38
   0  -2  14    8.20   10.56
   0   2 -15   13.90    9.55
   0  -2  15   20.13   14.92
   0   2  15   18.05   18.46
   0  -2 -15   19.06   10.36
   0  -2  16  250.87   37.47
   0   2 -16  232.83   28.49
   0   2  16  204.58   41.03
   0  -2 -16  243.12   29.40
   0  -2 -17   37.09   12.59
   0   2  17   33.59   19.93
   0  -2  17   17.86   14.96
   0   2 -17   43.63   15.76
   0   2  18   97.60   30.95
   0   2 -18   93.32   21.69
   0  -2  18   87.74   27.04
   0  -2 -18   78.45   19.74
   0  -3   0   -3.34    3.30
   0  -3   0    1.74    2.52
   0   3   1  116.55    4.93
   0  -3  -1  121.83    9.34
   0  -3  -1  111.19   10.31
   0  -3   1  124.30    9.56
   0  -3   1  105.53   10.44
   0  -3  -2  778.17   25.14
   0  -3  -2  666.86   16.00
   0   3   2  761.38   16.58
   0   3  -2  719.57   11.77
   0  -3   2  696.06   24.59
   0  -3   2  686.06   18.16
   0  -3   2  730.78   27.47
   0  -3  -2  760.17   26.79
   0  -3   3   47.14    7.15
   0  -3  -3   42.89    5.04
   0   3   3   42.32    4.89
   0   3  -3   39.52    3.99
   0  -3  -3   52.72    7.64
   0  -3   3   53.40    7.99
   0  -3   4 1313.00   40.59
   0  -3  -4 1273.71   29.82
   0  -3  -4 1236.22   36.81
   0  -3   4 1366.84   28.86
   0  -3   4 1297.41   38.21
   0   3  -5   74.10    7.26
   0  -3  -5   62.25    7.73
   0  -3   5   86.29   11.95
   0  -3  -5   57.00    8.65
   0  -3   5   79.03    9.61
   0   3  -6 1025.10   29.54
   0  -3  -6  995.52   36.80
   0  -3  -6 1106.73   33.92
   0  -3   6 1069.89   36.34
   0  -3   6 1001.62   42.52
   0  -3  -7    7.01    4.48
   0  -3   7   16.63    8.46
   0  -3   7    7.90    4.90
   0   3  -7   10.32    3.36
   0  -3  -8  611.47   29.57
   0  -3   8  673.13   39.80
   0   3  -8  602.67   26.69
   0  -3   8  601.96   29.24
   0  -3   9   81.49   15.79
   0   3  -9   56.03    9.66
   0   3   9   52.04   10.82
   0  -3  -9   72.81   11.68
   0  -3   9   78.34   11.46
   0   3 -10  137.91   15.49
   0  -3 -10  125.75   15.63
   0   3  10  133.80   17.11
   0  -3  10  143.75   21.76
   0  -3  10  117.44   13.89
   0   3  11   31.88    9.40
   0   3 -11   51.95   10.53
   0  -3  11   39.99   15.44
   0  -3 -11   37.51    9.94
   0  -3  11   47.58    9.87
   0   3 -12  762.22   40.30
   0  -3 -12  715.43   40.83
   0  -3  12  697.36   51.64
   0  -3  12  804.49   37.92
   0   3  12  774.21   40.50
   0  -3  13  163.93   25.90
   0  -3 -13  155.61   20.23
   0   3 -13  119.07   17.38
   0  -3  13  150.06   17.09
   0  -3  14  320.93   39.39
   0  -3 -14  372.52   32.88
   0   3  14  349.64   49.55
   0   3 -14  286.50   26.77
   0   3 -15    6.08    8.61
   0   3  15  -11.24   17.96
   0  -3 -15   22.75   11.71
   0  -3  15  -15.53   16.06
   0   3 -16   14.58   10.79
   0   3  16   -1.04   16.82
   0  -3  16   -5.57   11.49
   0  -3 -16   18.77    8.23
   0  -3 -17   26.41   13.95
   0   3 -17    9.99    9.27
   0   3  17   20.62   16.84
   0   3 -18   17.40   11.55
   0  -3 -18   17.89   11.47
   0  -4   0 2906.54   61.87
   0  -4   0 2726.97   49.86
   0  -4  -1  806.05   32.10
   0  -4   1  822.93   33.24
   0  -4   1  861.43   28.71
   0  -4  -1  797.71   27.38
   0   4   1  825.05   15.82
   0   4   1  780.16   12.62
   0  -4  -2   14.24    5.23
   0   4   2    8.77    2.09
   0  -4  -2    8.55    4.02
   0  -4   2   13.13    4.06
   0  -4   2   15.47    4.78
   0  -4   3   58.33    8.42
   0  -4   3   51.36    5.99
   0   4  -3   62.78    4.11
   0  -4  -3   50.24    5.61
   0  -4  -3   51.02    8.45
   0  -4   3   59.21    9.77
   0  -4  -3   66.89    9.05
   0   4   3   48.16    5.31
   0  -4   4   88.33   11.21
   0  -4  -4   73.93    7.55
   0   4  -4   72.66    6.06
   0  -4  -4   78.99   10.70
   0  -4   4   78.58   11.48
   0  -4  -5   20.23    5.11
   0  -4   5   20.68    5.73
   0  -4  -5   14.03    5.75
   0  -4   5   18.08    6.58
   0   4  -5   19.05    3.87
   0   4  -6  413.69   18.47
   0  -4   6  439.49   28.99
   0  -4  -6  416.73   21.22
   0  -4  -6  385.07   24.62
   0  -4   6  410.47   25.02
   0   4  -7  318.61   17.73
   0  -4   7  320.08   26.98
   0  -4  -7  323.93   20.71
   0  -4   7  342.22   24.09
   0  -4  -7  334.20   24.04
   0  -4   8  435.43   27.91
   0   4  -8  483.47   23.68
   0  -4   8  477.12   33.60
   0  -4  -8  445.85   25.38
   0  -4   9  137.31   19.25
   0   4  -9  133.10   13.60
   0  -4   9  123.25   15.11
   0  -4  -9  112.55   13.58
   0  -4  10  303.07   24.02
   0  -4 -10  314.13   24.65
   0  -4  10  293.62   31.16
   0   4  10  262.56   25.56
   0   4 -10  278.37   21.10
   0  -4 -11   42.27   10.13
   0  -4  11   45.23   10.27
   0   4 -11   35.24    9.33
   0  -4  11   53.96   13.43
   0   4  11   24.03    9.39
   0  -4 -12   37.97   10.95
   0   4 -12   24.66    8.76
   0  -4  12   36.19    9.57
   0  -4  12   50.40   15.95
   0  -4  13   41.07   17.48
   0   4 -13   61.02   12.67
   0  -4 -13   51.17   13.34
   0  -4  13   43.93   10.20
   0  -4 -14   -3.01    9.26
   0  -4  14    5.36   11.46
   0   4 -14   -9.41    9.42
   0  -4 -15   -1.88    8.18
   0  -4  15   -2.41   10.20
   0   4 -15   -0.27    6.83
   0   4 -16  130.09   20.76
   0   4  16  109.67   31.95
   0  -4  16  103.67   23.26
   0  -4 -16   92.73   19.77
   0  -4  17   66.94   23.30
   0   4 -17   52.75   16.47
   0   4  17   96.21   33.31
   0  -4 -17   56.05   18.17
   0   4 -18   57.80   16.04
   0  -5   0    2.21    3.97
   0  -5   0   -2.81    4.77
   0  -5   1    9.98    4.27
   0  -5  -1   15.17    5.78
   0  -5   1   11.65    6.39
   0  -5  -1   17.22    7.65
   0   5   2  457.53   13.21
   0  -5   2  478.76   29.35
   0  -5  -2  459.03   24.52
   0  -5  -2  429.58   26.50
   0  -5   2  431.01   23.34
   0   5   2  423.29   14.11
   0  -5   3  200.77   19.43
   0   5   3  177.65   10.30
   0  -5   3  166.42   15.42
   0  -5  -3  177.84   17.97
   0  -5  -3  197.25   16.92
   0  -5   4  722.03   20.81
   0  -5   4  771.22   37.57
   0  -5  -4  693.81   22.41
   0   5  -4  746.80   15.19
   0  -5  -4  717.41   33.53
   0  -5   4  773.55   34.85
   0  -5  -5  233.99   20.30
   0  -5  -5  232.02   14.67
   0  -5   5  233.73   20.37
   0  -5   5  243.13   21.70
   0   5  -5  236.82   11.33
   0  -5   6  560.75   33.01
   0   5  -6  614.54   21.55
   0  -5   6  607.74   34.56
   0  -5  -6  624.63   33.80
   0  -5  -6  626.76   27.11
   0  -5  -7  139.22   16.76
   0  -5   7  167.40   18.24
   0  -5  -7  156.11   14.55
   0   5  -7  165.64   12.80
   0  -5   7  148.95   18.79
   0   5  -8  233.85   16.79
   0  -5  -8  255.08   19.15
   0  -5   8  249.02   24.99
   0  -5   8  250.78   23.03
   0  -5  -8  198.51   20.19
   0  -5   9    6.58    7.54
   0   5  -9   -0.51    3.43
   0  -5   9   12.36    8.73
   0  -5  -9    2.69    4.96
   0  -5 -10   89.57   13.13
   0  -5  10  128.48   20.55
   0   5 -10  112.29   13.42
   0  -5  10   92.70   15.21
   0  -5  11   21.32   12.71
   0   5 -11   19.94    7.88
   0   5  11   -2.17    7.54
   0  -5  11   12.81    7.55
   0  -5 -11   21.35    8.18
   0  -5  12  354.05   29.77
   0  -5 -12  312.77   28.25
   0   5 -12  382.49   28.05
   0  -5  12  362.76   36.99
   0  -5  13  190.49   22.79
   0   5 -13  185.63   20.81
   0  -5 -13  191.88   23.00
   0  -5  13  205.84   30.00
   0  -5  14   79.81   22.54
   0  -5 -14  135.96   21.78
   0  -5  15   32.18   18.54
   0  -5 -15   38.25   13.81
   0   5  16   59.92   28.62
   0  -5  16   23.51   15.59
   0  -5 -16   27.44   12.75
   0  -5 -17   -6.17   11.51
   0  -6   0  949.73   36.38
   0  -6   0 1073.41   48.44
   0  -6   1  313.17   20.88
   0  -6   1  294.54   25.96
   0  -6  -1  327.39   22.13
   0  -6  -1  298.02   25.84
   0  -6   2  120.02   17.01
   0  -6  -2  151.09   17.99
   0  -6   2  155.56   15.04
   0  -6  -2  154.65   15.46
   0  -6   3   33.64   10.12
   0  -6  -3   51.37    9.85
   0  -6   3   45.92    9.85
   0  -6   4   -2.30    6.24
   0   6   4    5.25    4.10
   0  -6  -4    0.34    5.33
   0  -6   4    2.79    4.86
   0  -6  -5    4.16    5.40
   0  -6   5    6.02    6.39
   0  -6   5    9.18    5.52
   0  -6  -6  126.25   11.72
   0  -6  -6  129.53   17.10
   0  -6   6  144.95   18.37
   0  -6   6  120.02   16.73
   0  -6   7  127.47   17.87
   0  -6  -7  155.05   18.91
   0  -6  -7  137.41   13.72
   0  -6   7  140.33   19.07
   0  -6   8  177.66   22.18
   0  -6   8  156.56   20.56
   0  -6  -8  199.80   17.67
   0  -6  -8  171.67   20.70
   0  -6   9   20.84    9.72
   0  -6   9   23.38   11.02
   0  -6  -9   33.37    8.55
   0  -6  -9   25.24   10.99
   0  -6 -10   54.98   11.48
   0  -6  10   26.29    8.09
   0  -6  10   48.29   14.67
   0  -6  11   17.69    9.85
   0  -6 -11   18.17    8.45
   0  -6  11   18.75   11.26
   0  -6 -12   -4.57    5.86
   0  -6  12    3.06    9.21
   0  -6  12   -6.09   10.65
   0  -6 -13   35.57   12.05
   0  -6  13   24.11   12.37
   0  -6  13   22.93   10.59
   0  -6 -14   43.89   13.30
   0  -6  14   14.65   11.72
   0  -6 -15   -7.63    9.65
   0  -6  15   15.59   11.37
   0  -6 -16   87.14   20.06
   0  -7   0    6.35    5.64
   0  -7   0   -7.99    5.52
   0  -7  -1   13.54    6.39
   0  -7   1    5.95    7.71
   0  -7   1    6.70    5.22
   0  -7  -1   -6.67    7.93
   0  -7  -2  141.72   20.33
   0  -7  -2  140.86   17.05
   0  -7   2  140.07   15.81
   0  -7   2  137.34   19.64
   0  -7  -3  192.36   20.02
   0  -7   3  211.00   24.27
   0  -7   3  226.24   20.59
   0  -7  -4  193.65   20.65
   0  -7   4  195.77   24.18
   0  -7   4  175.02   18.80
   0  -7   5  215.70   25.51
   0  -7  -5  200.84   21.04
   0  -7   5  248.49   22.95
   0  -7  -6  141.86   18.64
   0  -7   6  146.15   20.94
   0  -7   6  152.12   19.44
   0  -7   7  115.63   17.58
   0  -7   7  183.24   23.98
   0  -7  -7  139.35   19.79
   0  -7   8   36.93   13.05
   0  -7   8   47.89   14.70
   0  -7  -8   31.84    9.42
   0  -7   9    9.04   10.20
   0  -7  -9    5.72    9.51
   0  -7   9    2.28    6.96
   0  -7  10   77.16   17.40
   0  -7  10   69.06   15.62
   0  -7  11   36.56   13.03
   0  -7  11   25.99   11.82
   0  -7  12   87.78   20.08
   0  -7  12   94.29   19.49
   0  -7  13  117.58   21.61
   0  -7  13  193.12   30.55
   0  -7  14    6.01   13.88
   0  -8   0  137.91   17.70
   0  -8   0  155.21   22.98
   0  -8  -1  217.74   27.73
   0  -8  -1  232.68   23.34
   0  -8   1  234.19   27.83
   0  -8   1  268.76   23.57
   0  -8   2   81.23   18.14
   0  -8   2   96.42   14.67
   0  -8  -2   71.74   14.07
   0  -8  -3   10.14    7.07
   0  -8   3    3.72    9.68
   0  -8   3    4.08    6.44
   0  -8   4    1.99    8.00
   0  -8   4    5.02    7.62
   0  -8  -4    8.18    8.24
   0  -8   5   24.49   12.92
   0  -8   5    6.88    6.33
   0  -8  -5    3.78    7.43
   0  -8   6   98.73   16.70
   0  -8   6  102.68   19.88
   0  -8  -6   69.50   15.10
   0  -8   7  118.16   22.03
   0  -8  -7  114.57   19.52
   0  -8   7  154.30   21.26
   0  -8  -8  151.14   22.44
   0  -8   8  160.81   25.40
   0  -8   8  162.77   22.04
   0  -8   9    5.91   12.00
   0  -8   9   -8.17   11.05
   0  -8  -9   13.67    8.55
   0  -8  10   23.64   13.42
   0  -8  10   21.46   11.57
   0  -8  11    4.62   10.74
   0  -8  11   -1.34    8.88
   0  -8  12   -4.72    8.81
   0  -8  12   -4.13   12.47
   0  -9   0   -0.80    7.89
   0  -9  -1   -1.99    7.22
   0  -9   1    0.92   10.73
   0  -9   1    8.59    8.59
   0  -9  -2   15.24    7.62
   0  -9   2   24.32   10.65
   0  -9   2   16.39   10.64
   0  -9  -3  109.55   17.68
   0  -9   3  116.87   17.41
   0  -9   3   64.99   16.77
   0  -9  -4   17.47    8.92
   0  -9   4   12.18    7.05
   0  -9   4   36.10   14.06
   0  -9   5   91.04   20.17
   0  -9  -5   66.25   15.55
   0  -9   5  109.68   18.25
   0  -9   6   -2.95    7.15
   0  -9  -6   -5.18    8.45
   0  -9   6    7.92    8.41
   0  -9   7   59.56   17.20
   0  -9  -7   31.49   12.09
   0  -9   7   51.58   14.84
   0  -9   8   22.99   12.63
   0  -9   8   10.58   10.85
   1   0 -18   15.95   12.52
  -1   0  18  -28.47   17.51
   1   0 -17  256.88   31.76
  -1   0  17  333.91   47.26
  -1   0  16   -9.85   17.26
   1   0 -16   -2.58    8.38
   1   0 -15  350.71   32.72
  -1   0  15  275.52   42.02
   1   0 -14   -9.89    8.67
  -1   0  14    1.73   13.74
   1   0 -13   -3.14    5.10
  -1   0  13    2.89    4.07
   1   0 -12   -0.24    6.88
  -1   0  12   -5.84   10.82
  -1   0  12    3.63    3.80
   1   0 -11  931.57   41.92
  -1   0  11  952.08   61.89
  -1   0  11 1009.00   37.31
  -1   0  10   -2.08    9.48
   1   0 -10   -2.54    5.08
  -1   0  10   -6.22    4.20
  -1   0   9 1078.87   36.07
  -1   0   9 1100.74   59.56
   1   0  -9 1058.46   38.85
  -1   0   8    0.20    2.54
   1   0  -8   -4.19    4.01
  -1   0   8    3.09    7.45
  -1   0   7 3454.42   93.04
  -1   0   7 3553.78   60.23
   1   0  -7 3581.54   62.24
   1   0  -6   -1.13    2.68
  -1   0   6   -0.41    2.46
   1   0  -6    2.08    3.63
   1   0  -5 1707.85   41.94
  -1   0   5 1745.90   37.91
  -1   0   4    0.99    1.82
   1   0  -4    2.78    1.75
   1   0  -4   -1.53    2.46
  -1   0   4    1.60    1.58
   1   0  -3  275.72   13.98
   1   0  -3  291.04   11.50
  -1   0   3  266.64   11.06
  -1   0   3  307.96   11.23
  -1   0   3  281.93   13.11
   1   0  -2   -1.13    1.03
  -1   0   2    0.51    1.04
  -1   0   2   -0.62    0.73
   1   0  -2   -1.01    1.64
   1   0  -2    0.37    1.22
  -1   0   2    1.91    1.65
  -1   0   1   36.13    4.24
   1   0  -1   54.69    4.70
  -1   0   1   48.22    2.86
   1   0  -1   44.43    2.74
  -1   0   0    0.98    0.70
   1   0   0   -0.49    0.63
  -1   0  -1 4985.12   36.69
  -1   0  -1 5045.12   45.18
   1   0   2   -0.71    2.19
   1   0   2   -0.74    0.88
  -1   0  -2    3.67    1.91
  -1   0  -2   -0.50    1.14
  -1   0  -3 1302.78   26.11
   1   0   3 1234.64   35.40
  -1   0  -3 1351.19   39.00
  -1   0  -4    2.02    1.95
   1   0   4    0.04    0.68
   1   0   4    0.32    3.43
  -1   0  -5 1469.86   34.61
   1   0   5 1519.86   21.86
   1   0   5 1468.54   49.38
  -1   0  -6    0.05    2.65
   1   0   6   -0.97    4.65
   1   0   6   -1.73    1.70
  -1   0  -7  530.70   24.55
   1   0   7  554.40   16.43
   1   0   7  573.83   36.96
  -1   0  -8    2.03    4.91
   1   0   8   -5.73    5.96
  -1   0  -8    6.44    4.09
   1   0   8   -0.07    1.55
   1   0   9 1605.65   69.90
   1   0   9 1498.08   31.28
   1   0  10    9.24    7.03
   1   0  10    2.49    2.19
  -1   0 -10    1.03    4.45
  -1   0 -11   49.92   10.71
   1   0  11   63.37    7.34
   1   0  11   53.47   16.91
   1   0  12    3.43    8.75
  -1   0 -12    3.76    5.13
   1   0  13    8.96   10.97
  -1   0 -13   47.53   12.48
  -1   0 -14  -15.58    9.18
   1   0  14   -7.03   15.55
   1   0  15   11.21   12.34
  -1   0 -15   30.71   10.11
  -1   0 -16   -2.29    8.10
   1   0  16    3.08   15.12
  -1   0 -17   77.11   18.28
   1   0  17   97.97   26.86
   1   0  18    5.90   15.45
  -1   0 -18  -13.01    9.73
   1   1 -19  150.40   27.69
  -1  -1  18    3.07   13.10
  -1   1  18   -5.00   15.51
   1   1 -18   -2.92    9.33
   1  -1 -17   -6.85   11.10
  -1   1  17   36.57   19.89
   1   1 -17   32.39   13.87
  -1  -1  17   25.56   12.67
  -1   1  16   -8.61   14.17
  -1  -1  16   10.89   19.76
   1   1 -16    3.66    7.88
   1  -1 -16    3.05   10.53
   1  -1 -15   43.93   12.25
   1   1 -15   49.40   12.44
  -1  -1  15   70.00   22.49
  -1   1  15   17.35   13.93
  -1  -1  14  -10.12    5.69
  -1   1  14    5.88   11.99
   1   1 -14    2.04    5.87
  -1  -1  14   -3.72    9.78
   1  -1 -14   -0.60    6.15
  -1  -1  13  501.15   28.64
  -1  -1  13  538.11   50.20
  -1   1  13  552.04   29.75
   1  -1 -13  552.80   35.92
  -1   1  13  601.09   57.20
   1   1 -13  485.62   34.35
  -1  -1  12   43.39    8.68
  -1  -1  12   38.34   14.53
  -1   1  12   58.53   19.81
   1  -1 -12   49.34   11.88
  -1   1  12   37.15    8.46
   1   1 -12   56.40   11.55
  -1  -1  11 1776.56   50.20
   1   1 -11 1669.26   55.10
  -1  -1  11 1566.62   75.68
   1  -1 -11 1566.50   53.95
  -1   1  11 1575.67   84.63
  -1   1  11 1536.38   49.32
   1  -1 -10    2.75    4.74
   1   1 -10   -2.37    4.06
  -1   1  10   -5.72    6.22
  -1  -1  10    2.87    7.25
  -1  -1  10   -1.45    3.03
  -1  -1   9   74.04   16.33
  -1  -1   9   70.27    9.60
   1  -1  -9   81.75   11.87
  -1   1   9   72.94   10.70
   1   1  -9   81.76   11.50
   1  -1  -8  128.30   13.00
   1   1  -8  136.81   13.17
  -1  -1   8  127.39   11.77
  -1  -1   8  125.99   18.11
  -1   1   8  150.46   14.73
  -1  -1   7 1527.22   57.52
   1   1  -7 1493.81   39.40
  -1  -1   7 1438.70   36.98
  -1   1   7 1582.83   46.77
   1  -1  -7 1400.74   39.05
   1   1  -6  381.61   18.21
   1  -1  -6  372.05   18.46
  -1  -1   6  405.05   18.62
  -1   1   6  382.07   22.50
  -1  -1   6  353.15   25.44
  -1   1   5 4075.18   68.95
   1  -1  -5 4244.52   55.91
  -1  -1   5 4380.21   80.86
  -1  -1   5 4251.97   56.43
   1   1  -5 4128.46   58.95
   1   1  -5 4215.14   55.91
   1   1  -4   33.49    6.83
   1   1  -4   27.83    4.17
   1  -1  -4   33.91    4.80
  -1   1   4   26.94    5.37
   1   1  -4   30.53    4.88
  -1  -1   4   23.17    3.92
   1  -1  -4   18.47    3.89
  -1  -1   4   26.41    4.56
  -1  -1   4   24.64    5.79
  -1   1   4   25.03    4.00
   1  -1  -3 2282.40   36.92
   1   1  -3 2451.27   37.32
   1   1  -3 2496.57   33.89
  -1   1   3 2431.37   38.97
  -1  -1   3 2393.31   35.22
  -1  -1   3 2497.04   44.35
   1   1  -3 2456.53   46.04
   1  -1  -3 2341.43   32.31
  -1   1   3 2326.06   32.30
  -1  -1   2    1.91    1.36
  -1  -1   2    3.92    2.04
   1  -1  -2    1.07    1.13
  -1   1   2    4.23    1.63
   1   1  -2    4.47    1.73
   1   1  -2    1.67    0.99
   1  -1  -2    0.79    0.92
   1   1  -2    4.66    1.72
  -1   1   2    3.51    1.62
  -1  -1   2    2.30    1.09
   1   1  -1   59.07    3.79
   1  -1  -1   59.41    4.42
  -1  -1   1   53.02    5.10
  -1   1   1   50.00    4.60
   1   1  -1   58.66    4.77
  -1  -1   1   65.23    3.79
   1  -1  -1   63.16    4.21
  -1   1   1   61.46    4.79
  -1  -1   1   53.38    4.60
   1   1  -1   66.95    5.88
   1  -1   0  295.54   10.44
  -1  -1   0  289.38    9.64
   1   1   0  274.12    9.29
   1   1   0  274.71    9.32
  -1   1   0  293.47   10.33
   1  -1   0  267.13    9.57
  -1   1   0  272.87   10.07
  -1  -1   0  273.82    9.37
   1   1   1 2482.53   28.14
  -1   1  -1 2585.62   36.94
  -1  -1  -1 2539.59   27.69
  -1  -1  -1 2446.77   24.62
   1  -1   1 2380.17   34.31
   1  -1   1 2713.93   24.65
   1  -1   1 2430.16   29.16
  -1   1  -1 2552.18   30.55
  -1   1  -1 2544.39   23.96
  -1  -1  -1 2416.41   25.62
   1   1   1 2431.09   25.61
   1   1   1 2427.49   25.44
  -1   1  -2  550.64   14.30
   1   1   2  518.59   11.45
   1   1   2  556.15   14.79
  -1  -1  -2  460.30   10.76
   1  -1   2  550.55   19.91
   1   1   2  561.19   15.70
   1  -1   2  537.96   13.54
  -1   1  -2  506.20   13.38
  -1  -1  -2  509.01   14.62
   1  -1   2  489.88   13.56
  -1   1  -2  501.61   19.52
  -1   1  -3 1793.42   26.72
   1  -1   3 1601.93   25.58
  -1   1  -3 1783.37   29.36
   1   1   3 1942.63   31.73
   1  -1   3 1586.45   39.28
   1   1   3 1697.90   21.16
   1   1   3 1680.28   30.97
   1  -1   3 1715.69   28.48
  -1   1  -3 1738.64   42.85
  -1  -1  -3 1713.06   31.15
   1  -1   4  119.88    7.45
  -1   1  -4  128.18    9.03
   1  -1   4  115.19   12.15
  -1  -1  -4  141.39   10.03
  -1   1  -4  133.84    7.94
   1   1   4  134.64    6.38
  -1  -1  -5 2080.49   42.11
   1  -1   5 2102.78   57.10
  -1   1  -5 2138.09   34.42
   1  -1   5 1992.62   31.98
  -1   1  -5 2016.29   39.85
   1   1   5 2048.34   36.50
  -1   1  -6   27.32    4.45
   1  -1   6   19.74    3.62
  -1   1  -6   15.38    4.47
  -1  -1  -6   21.03    4.71
   1   1   6   22.60    4.14
   1  -1   6   31.46    9.25
   1  -1   7 1396.63   55.62
   1   1   7 1368.78   60.36
   1   1   7 1435.58   31.94
  -1  -1  -7 1415.66   40.68
  -1   1  -7 1495.30   35.40
   1  -1   7 1495.72   31.05
  -1   1  -7 1403.13   39.41
   1   1   8    8.74    5.85
  -1   1  -8   14.58    5.42
   1  -1   8   17.05    8.43
   1   1   8    9.29    2.86
  -1  -1  -8   12.94    5.45
   1  -1   8    3.06    1.68
   1  -1   9   53.66    6.66
   1  -1   9   34.25   12.00
   1   1   9   55.08   14.64
   1   1   9   69.90    7.39
  -1   1  -9   57.13    9.67
  -1  -1  -9   53.65   10.39
   1   1  10   -3.10    6.50
   1  -1  10   -0.13    2.41
   1  -1  10    1.09    6.74
  -1   1 -10   -1.98    4.44
   1   1  10    1.95    2.93
  -1  -1 -10    6.53    6.41
   1  -1  11  465.96   20.95
  -1  -1 -11  457.63   30.49
  -1   1 -11  463.84   30.04
   1   1  11  458.12   44.87
   1  -1  11  466.77   41.28
   1   1  11  465.20   19.06
  -1   1 -12    7.83    7.14
   1   1  12   18.22   12.96
   1  -1  12    3.39   11.23
  -1  -1 -12    7.51    6.87
   1  -1  12    0.78    2.67
   1  -1  13  565.92   50.37
   1   1  13  595.59   56.25
  -1  -1 -13  521.00   37.02
  -1   1 -13  492.96   34.45
   1  -1  14    7.00   11.10
  -1  -1 -14   -3.97    9.53
   1   1  14  -10.30    9.49
  -1   1 -14    6.62    6.19
   1   1  15  382.90   48.69
  -1  -1 -15  321.73   31.93
  -1   1 -15  318.38   32.25
  -1  -1 -16    5.93   10.03
   1   1  16   32.24   19.34
  -1   1 -16   -1.63    8.84
   1  -1  16    8.85   10.26
   1  -1  17   48.41   22.89
  -1  -1 -17   44.89   15.38
   1   1  17    4.52   13.60
  -1   1 -17   20.45   12.59
  -1   1 -18  -15.04   10.02
   1   1  18    3.72   17.43
  -1  -1 -18  -12.99   12.39
   1  -1  18  -20.12   14.78
   1   2 -18  -30.75   15.34
  -1   2  18    1.10   17.04
  -1  -2  18   -1.93   15.54
   1  -2 -18   11.68   12.28
   1   2 -17  327.93   35.09
  -1  -2  17  274.64   41.59
   1  -2 -17  288.24   33.12
  -1   2  17  321.61   51.76
  -1   2  16  -10.16   14.34
   1   2 -16    7.76    7.49
   1  -2 -16    9.54    8.63
  -1  -2  16   -0.09   11.51
  -1   2  15  336.82   49.47
  -1  -2  15  264.53   38.24
   1  -2 -15  289.18   30.67
   1   2 -15  309.95   30.63
  -1   2  14   41.65   20.99
  -1  -2  14   10.59    6.71
   1   2 -14   11.02    7.13
   1  -2 -14   23.77   11.32
  -1  -2  14   19.29    9.97
  -1   2  13   40.68   19.70
   1   2 -13   43.87   11.04
  -1  -2  13   33.51   14.60
   1  -2 -13   49.48   11.73
  -1   2  13   51.51   10.48
  -1  -2  13   61.12   11.76
   1   2 -12   73.39   12.18
  -1  -2  12   80.05   12.27
  -1   2  12   64.10   12.59
  -1  -2  12   88.78   18.07
   1  -2 -12   69.17   13.69
  -1   2  11  455.75   30.21
  -1  -2  11  406.96   37.44
   1   2 -11  378.28   26.57
  -1  -2  11  428.96   25.79
   1  -2 -11  421.00   28.89
   1  -2 -10  209.63   19.00
  -1   2  10  197.93   20.84
  -1  -2  10  195.69   16.52
  -1  -2  10  189.26   23.84
   1   2 -10  182.17   16.99
  -1  -2   9  318.32   29.63
   1  -2  -9  307.96   21.77
  -1  -2   9  346.88   21.42
   1   2  -9  339.48   21.96
  -1   2   9  330.16   25.64
  -1   2   8  288.97   22.65
   1  -2  -8  241.44   17.93
  -1  -2   8  232.48   17.15
   1   2  -8  264.47   17.91
  -1  -2   8  234.07   24.08
  -1   2   7 1517.23   49.49
   1   2  -7 1470.04   38.91
   1  -2  -7 1482.02   40.32
  -1  -2   7 1475.24   41.08
   1   2  -6  182.48   13.02
   1  -2  -6  194.58   13.13
   1  -2  -6  172.97   14.60
  -1  -2   6  211.96   19.35
  -1  -2   6  211.02   15.08
  -1  -2   5  554.92   27.89
   1  -2  -5  566.37   24.26
  -1  -2   5  518.16   22.05
   1  -2  -5  571.47   20.69
   1   2  -5  564.63   20.19
  -1  -2   4  304.91   18.04
   1  -2  -4  282.71   16.11
  -1  -2   4  288.20   14.17
   1   2  -4  283.94   12.65
   1  -2  -4  294.08   13.42
  -1  -2   4  257.59   14.87
  -1   2   4  292.32   13.10
  -1  -2   3    0.84    2.29
  -1  -2   3    4.38    2.20
   1  -2  -3    5.35    1.81
  -1  -2   3    2.91    2.42
   1   2  -3    4.00    2.23
   1  -2  -3    7.23    3.49
  -1   2   3    3.47    1.61
   1   2  -3    7.18    2.20
  -1   2   2  881.66   24.33
   1   2  -2  887.98   19.39
  -1  -2   2  788.80   24.23
  -1  -2   2  816.81   24.34
   1   2  -2  910.63   24.44
  -1  -2   2  774.54   21.07
   1  -2  -2  722.66   14.89
   1  -2  -2  800.27   22.75
  -1   2   2  829.44   24.46
  -1   2   2  845.46   17.68
  -1  -2   1  936.72   19.54
   1  -2  -1  982.33   25.85
   1   2  -1  888.72   22.88
   1  -2  -1  903.42   12.25
  -1  -2   1  946.86   25.17
  -1   2   1  989.48   24.56
  -1   2   1  934.50   25.20
   1  -2  -1  892.75   22.03
   1   2  -1  959.88   24.72
   1   2  -1  935.03   20.57
   1   2   0  380.40   12.29
   1   2   0  364.90   15.01
   1   2   0  399.58   10.11
   1  -2   0  370.28   15.69
  -1  -2   0  385.51   11.85
  -1  -2   0  368.92   14.99
  -1   2   0  368.79   15.23
   1  -2   0  373.01   14.60
   1   2   0  375.59   11.75
  -1   2   0  373.95   16.05
   1   2   1 9701.11   58.69
   1   2   1 9413.91   62.97
   1  -2   1 8811.45   76.65
   1  -2   1 9474.23   79.24
  -1  -2  -1 8911.10   64.65
  -1  -2  -1 9569.30   74.86
   1   2   1 9999.00   76.81
  -1   2  -1 9173.72   82.71
   1  -2   2  504.72   18.85
  -1  -2  -2  436.54   15.91
   1   2   2  446.60   15.87
  -1  -2  -2  440.92   14.47
   1  -2   2  433.51   11.37
  -1   2  -2  491.35   12.61
  -1  -2  -2  484.34   16.56
   1   2   2  435.49   15.75
   1  -2   2  486.17   20.03
  -1   2  -2  447.55   17.87
   1   2   2  450.51   14.81
  -1  -2  -3 2718.68   40.24
  -1  -2  -3 3080.04   45.37
   1  -2   3 2936.38   55.10
  -1   2  -3 2806.81   36.49
   1   2   3 2859.48   44.97
   1  -2   3 2983.61   36.40
   1   2   3 2989.31   40.73
  -1  -2  -3 2781.89   40.24
   1  -2   3 2713.27   44.19
   1   2   3 3167.44   44.02
  -1  -2  -4  376.70   17.07
   1   2   4  436.53   15.81
   1  -2   4  412.42   17.65
   1  -2   4  459.12   24.64
   1  -2   4  437.02   15.96
  -1   2  -4  394.74   15.45
   1  -2   5  481.82   27.54
  -1  -2  -5  456.94   20.52
  -1   2  -5  516.66   19.81
   1  -2   5  539.58   21.12
   1   2   5  547.57   17.96
   1   2   6   35.19    5.04
  -1   2  -6   33.38    5.80
   1  -2   6   40.75    9.31
  -1  -2  -6   39.34    6.68
   1  -2   6   38.84    5.98
   1   2   7  448.25   23.42
   1   2   7  467.24   18.73
   1  -2   7  489.12   32.42
  -1   2  -7  446.62   21.90
  -1  -2  -7  444.44   23.65
   1  -2   7  443.02   20.41
   1   2   8    2.13    1.89
   1  -2   8   -1.40    3.00
  -1  -2  -8    7.48    5.56
  -1   2  -8   -1.70    3.47
   1  -2   8   -2.56    4.94
   1   2   8    1.00    3.37
  -1  -2  -9 1297.22   45.66
   1  -2   9 1344.01   38.18
  -1   2  -9 1469.16   46.56
   1   2   9 1407.04   42.50
   1  -2   9 1335.54   61.31
   1  -2  10   -5.68    7.82
  -1  -2 -10  -12.23    6.64
   1  -2  10    3.04    3.24
   1   2  10  -11.25   11.20
   1   2  10   -0.03    3.01
  -1   2 -10   -3.67    4.89
   1   2  11   30.42    6.14
   1   2  11   22.45   10.69
  -1   2 -11   33.47    9.63
   1  -2  11   42.81   12.86
   1  -2  11   37.47    7.22
  -1  -2 -11   34.64    9.38
   1  -2  12    4.44    3.90
   1   2  12    8.77   12.22
  -1  -2 -12   14.01    7.95
  -1   2 -12    9.25    6.64
   1  -2  12    2.58    9.28
  -1   2 -13    5.32    6.99
  -1  -2 -13   -3.56    6.50
   1   2  13   -8.21   14.88
   1  -2  13   -3.34   11.36
  -1  -2 -14   12.14   10.88
   1   2  14   16.27   16.35
   1  -2  14   -8.85   13.79
  -1   2 -14   -6.15    8.98
   1  -2  15   71.45   21.70
  -1  -2 -15   87.79   18.85
  -1   2 -15   81.28   17.93
   1   2  15   96.11   26.23
   1  -2  16   14.44   15.46
  -1  -2 -16    1.53    7.85
  -1   2 -16  -16.30   11.70
   1   2  16   -3.77   18.35
  -1  -2 -17  116.21   22.74
  -1   2 -17  139.72   23.13
   1   2  17  145.87   36.33
   1  -2  17  140.15   29.97
  -1   2 -18  -12.88   12.53
   1   2  18   -2.88   14.74
   1   3 -18    2.03   10.46
  -1   3  18   11.43   20.34
  -1  -3  18   29.83   20.33
   1  -3 -18   -4.63   13.57
  -1   3  17   28.39   23.29
   1   3 -17    9.26    8.96
   1  -3 -17   -1.80    8.77
  -1  -3  17   19.09   16.90
   1   3 -16   -5.77    9.05
   1  -3 -16    9.06   10.70
  -1  -3  16    0.04   12.92
  -1   3  16   23.37   23.44
   1   3 -15   35.64   13.72
   1  -3 -15   63.50   15.78
  -1  -3  15   60.53   21.71
  -1   3  15   82.77   28.85
  -1  -3  14    9.42   10.70
   1  -3 -14   13.76    8.28
  -1  -3  14    1.19    4.89
   1   3 -14   -0.12    9.30
  -1  -3  13  363.03   27.41
   1   3 -13  328.05   28.22
   1  -3 -13  293.38   27.38
  -1  -3  13  310.42   36.40
  -1   3  13  351.69   29.40
  -1  -3  12  236.37   30.81
   1  -3 -12  258.77   24.42
   1   3 -12  277.15   24.12
  -1  -3  12  262.49   22.26
  -1   3  12  208.42   23.81
  -1   3  11 1076.95   51.81
  -1  -3  11 1161.30   45.99
   1   3 -11 1182.54   46.25
  -1  -3  11 1086.03   60.86
   1  -3 -11 1125.23   47.12
   1   3 -10   53.64   10.26
  -1   3  10   42.71   10.80
  -1  -3  10   56.71   14.92
  -1  -3  10   57.56   10.48
   1  -3 -10   30.05    8.45
  -1  -3   9  303.93   21.75
  -1   3   9  360.82   28.90
   1   3  -9  325.90   21.31
  -1  -3   9  293.28   27.75
   1  -3  -9  289.66   20.97
   1   3  -8  114.69   11.61
   1  -3  -8  108.91   13.69
   1  -3  -8  111.69   12.61
  -1  -3   8  106.94   12.24
  -1  -3   8  117.81   17.44
   1  -3  -7  241.48   16.92
  -1  -3   7  242.03   18.56
   1  -3  -7  207.95   17.80
   1   3  -7  274.16   16.79
  -1  -3   7  255.48   22.74
  -1  -3   6  447.35   27.54
  -1  -3   6  447.88   23.90
   1   3  -6  410.13   18.72
   1  -3  -6  372.65   22.69
   1  -3  -6  386.06   19.31
   1  -3  -5 1067.09   29.08
  -1  -3   5 1066.05   38.44
   1  -3  -5 1084.27   37.26
  -1  -3   5 1126.17   37.06
   1  -3  -4   33.98    4.79
  -1  -3   4   44.11    7.55
  -1  -3   4   58.26    8.24
  -1  -3   4   34.28    6.78
   1  -3  -4   34.98    6.59
   1   3  -4   43.92    4.94
  -1  -3   3 1639.21   42.83
  -1   3   3 1699.49   29.57
  -1  -3   3 1523.64   38.68
  -1  -3   3 1531.18   37.37
   1  -3  -3 1543.56   26.73
   1  -3  -3 1624.25   40.09
   1   3  -3 1582.21   25.92
  -1   3   2  142.53    7.78
   1   3  -2  135.07    6.92
   1  -3  -2  125.12    6.28
  -1  -3   2  105.59   10.97
   1  -3  -2  124.94   10.35
  -1  -3   2  154.58   10.84
   1  -3  -1  782.36   27.91
  -1  -3   1  840.08   28.80
  -1  -3   1  800.55   22.19
   1   3  -1  745.05   23.09
   1   3  -1  710.34   19.88
   1  -3  -1  832.16   25.41
  -1  -3   0   82.76    6.88
  -1  -3   0   75.65    8.63
   1  -3   0   72.86    7.67
   1   3   0   72.91    7.08
   1   3   0   82.54    6.65
   1  -3   0   71.64    8.33
   1   3   0   81.93    4.77
   1   3   1   63.96    5.93
   1  -3   1   58.67    7.55
  -1  -3  -1   63.22    6.58
   1   3   1   64.44    6.60
   1  -3   1   68.41    8.41
   1   3   1   64.33    5.09
  -1  -3  -1   68.54    8.20
  -1  -3  -2  730.73   25.41
   1   3   2  763.03   19.56
  -1   3  -2  739.55   13.56
   1  -3   2  658.34   25.56
   1  -3   2  665.17   26.42
  -1  -3  -2  714.56   19.15
  -1  -3  -2  708.35   23.75
  -1  -3  -3  449.17   17.32
   1  -3   3  437.89   22.98
  -1   3  -3  494.02   14.31
   1  -3   3  440.89   21.37
  -1  -3  -3  476.97   20.36
  -1  -3  -3  454.06   20.31
   1  -3   3  483.20   13.75
  -1  -3  -4  397.01   20.09
  -1  -3  -4  426.04   18.46
   1  -3   4  447.49   22.02
  -1   3  -4  424.88   15.86
   1  -3   4  449.21   15.73
   1  -3   4  409.18   23.83
  -1  -3  -5 1176.69   33.01
  -1   3  -5 1133.60   29.05
  -1  -3  -5 1119.82   35.32
   1  -3   5 1164.43   43.83
   1  -3   5 1134.65   35.90
   1  -3   6  129.99   12.67
   1  -3   6  154.94   17.68
  -1   3  -6  128.55   11.17
  -1  -3  -6  136.26   12.31
  -1   3  -7  737.46   27.96
  -1  -3  -7  647.79   29.05
   1  -3   7  668.79   39.00
   1  -3   7  681.93   28.85
  -1  -3  -8   36.79    8.08
  -1   3  -8   32.90    6.84
   1  -3   8   34.57   11.30
   1  -3   8   29.27    7.29
   1  -3   9   32.46    7.42
  -1  -3  -9   28.52    6.93
  -1   3  -9   20.74    6.57
   1  -3   9   32.99   10.91
   1   3   9   16.52    4.79
   1  -3  10   -6.72    7.72
  -1   3 -10   -0.17    4.93
  -1  -3 -10    1.02    5.07
   1   3  10    1.62    3.94
   1  -3  10   -0.35    4.14
  -1  -3 -11  378.92   28.22
   1  -3  11  327.46   33.71
  -1   3 -11  327.34   25.04
   1  -3  11  354.10   23.03
  -1  -3 -12   42.57   11.43
   1   3  12   27.93   16.42
  -1   3 -12   41.94   10.58
   1  -3  12   61.03   10.27
   1  -3  12   44.25   16.40
   1   3  13  552.13   58.49
  -1   3 -13  522.44   35.11
  -1  -3 -13  491.78   36.47
   1  -3  13  499.13   48.00
   1   3  14   88.18   27.42
   1  -3  14   91.38   23.68
  -1   3 -14   88.68   16.40
  -1  -3 -14   84.13   16.66
  -1  -3 -15  170.37   24.20
  -1   3 -15  219.09   26.39
   1   3  15  170.61   36.57
   1  -3  16    4.70   11.56
   1   3  16   31.48   16.24
  -1   3 -16   48.87   15.34
  -1  -3 -16   35.01   11.51
   1   3  17   55.76   27.41
  -1  -3 -17   22.33   12.23
  -1   3 -17   11.62   10.44
   1  -3  17   32.23   20.45
  -1   3 -18   32.41   14.83
   1   4 -18   33.22   12.66
   1  -4 -17  178.75   26.86
   1   4 -17  168.50   25.57
  -1   4  17  148.83   36.59
  -1  -4  17  166.84   32.18
  -1   4  16    8.28   15.15
   1   4 -16   25.38   11.06
  -1  -4  16   26.19   15.94
   1  -4 -16   39.55   14.66
   1   4 -15  131.98   20.89
   1  -4 -15  137.60   21.91
  -1  -4  15  138.20   28.26
   1   4 -14  111.42   17.76
  -1  -4  14   94.59   23.64
  -1  -4  14  110.28   16.93
   1  -4 -14   81.31   17.19
  -1  -4  13   86.39   14.71
   1   4 -13   57.64   12.03
  -1  -4  13   63.93   17.95
   1  -4 -13   80.90   14.92
   1  -4 -12   13.44    8.01
   1   4 -12   16.45    6.73
  -1   4  12   14.93    7.96
  -1  -4  12    6.91    9.35
  -1  -4  12   15.37    7.69
   1  -4 -11  131.80   16.45
  -1   4  11  145.78   20.75
   1   4 -11  183.32   18.77
  -1  -4  11  160.58   24.89
  -1  -4  11  200.12   21.06
  -1  -4  10   57.18   14.47
  -1  -4  10   59.22   11.32
   1   4 -10   51.24    9.80
  -1   4  10   58.76   12.82
   1  -4 -10   56.45   11.27
   1   4  -9  195.40   16.72
  -1  -4   9  135.02   19.86
  -1  -4   9  194.71   19.96
   1  -4  -9  167.92   18.52
   1  -4  -9  167.13   16.74
   1   4  -8   63.09    9.14
   1  -4  -8   56.27   12.41
   1  -4  -8   71.52   10.61
  -1  -4   8   95.49   13.79
  -1  -4   8   78.73   14.03
   1   4  -7  608.87   24.12
  -1  -4   7  629.12   36.28
   1  -4  -7  564.13   31.61
   1  -4  -7  562.18   26.09
  -1  -4   7  538.87   30.83
  -1  -4   6   61.21   10.34
   1  -4  -6   56.44    7.72
   1  -4  -6   50.16    9.59
   1   4  -6   49.35    6.69
  -1  -4   6   46.14    9.53
  -1  -4   5   80.90   11.17
   1   4  -5   80.67    7.42
   1  -4  -5   82.78   11.54
   1  -4  -5   90.98    9.13
  -1  -4   5   99.96   13.43
   1   4  -4    3.77    1.95
   1  -4  -4    8.00    2.62
  -1  -4   4   14.54    5.95
  -1  -4   4    4.88    3.94
   1  -4  -4   11.31    5.90
  -1  -4   4    3.14    3.21
  -1   4   3   84.03    7.28
   1   4  -3   82.33    5.54
  -1  -4   3   85.11    9.43
   1  -4  -3   86.75   10.80
  -1  -4   3   91.38   11.72
   1  -4  -3   86.25    6.52
   1  -4  -2    9.02    1.85
  -1   4   2   10.44    2.62
   1  -4  -2    9.36    5.60
  -1  -4   2   11.42    3.99
  -1  -4   2    4.65    4.79
  -1  -4   2    6.80    1.75
   1   4  -2   12.01    1.85
   1  -4  -2    2.58    4.04
   1  -4  -1 1446.83   44.34
   1   4  -1 1294.37   19.23
  -1  -4   1 1527.97   36.27
   1   4  -1 1291.14   16.19
   1  -4  -1 1385.22   37.75
  -1  -4   1 1292.61   41.95
  -1  -4   0  303.72   15.68
   1  -4   0  301.99   19.95
   1   4   0  321.24    9.01
   1  -4   0  311.61   17.93
  -1  -4   0  304.09   20.09
   1   4   0  310.57   14.43
   1   4   1 4110.07   50.36
  -1  -4  -1 4111.25   60.61
  -1  -4  -1 4059.43   72.48
   1  -4   2 2493.84   58.85
   1  -4   2 2375.92   53.53
   1   4   2 2651.19   36.67
   1   4   2 2413.27   43.73
  -1  -4  -2 2459.58   55.92
  -1  -4  -2 2664.02   51.81
   1  -4   3  994.49   20.53
  -1  -4  -3  988.66   35.41
   1  -4   3  955.66   36.75
  -1  -4  -3  877.14   31.55
  -1  -4  -3  967.28   25.15
  -1   4  -3  912.77   17.32
   1  -4   3  931.63   34.77
   1  -4   4    6.31    3.76
  -1  -4  -4    6.12    4.15
  -1   4  -4    8.50    2.43
  -1  -4  -4    7.78    3.18
   1  -4   4    2.06    3.95
   1  -4   5  219.29   20.04
  -1   4  -5  243.40   13.18
  -1  -4  -5  226.57   17.61
   1  -4   5  212.65   17.44
  -1  -4  -5  246.64   16.06
  -1  -4  -6   12.26    4.47
   1  -4   6   14.30    6.50
  -1  -4  -6    2.97    3.75
   1  -4   6   15.99    7.09
  -1   4  -6    8.30    2.89
   1  -4   7  486.52   33.00
   1  -4   7  526.49   28.97
  -1  -4  -7  532.34   27.10
  -1   4  -7  506.97   23.30
  -1   4  -8   30.69    6.94
  -1  -4  -8   33.52    7.92
   1  -4   8   25.09    8.67
   1  -4   8   24.20    7.85
   1  -4   9 1117.64   44.24
  -1  -4  -9 1206.33   45.24
  -1   4  -9 1126.77   40.39
   1   4  10    6.62    5.43
  -1   4 -10   14.63    6.79
  -1  -4 -10    1.24    5.76
   1  -4  10    6.37    5.17
   1  -4  10    1.81    8.13
  -1  -4 -11   66.63   12.31
   1  -4  11   91.50   17.18
  -1   4 -11   87.01   13.42
   1  -4  11   70.30   11.13
   1  -4  12    1.97    4.67
   1  -4  12   -0.45   10.53
  -1  -4 -12    4.82    6.31
  -1   4 -12    0.83    5.79
  -1   4 -13    5.88    6.38
   1  -4  13    7.56    7.60
   1   4  13    7.97   15.62
   1  -4  13    0.26   10.27
  -1  -4 -13    7.20    8.30
   1  -4  14    5.56   10.33
  -1   4 -14   16.06    8.10
  -1  -4 -14   20.37   10.95
   1   4  14   44.40   19.32
  -1  -4 -15   67.50   15.49
   1  -4  15   82.48   22.54
  -1   4 -15   81.52   16.94
   1   4  15   73.81   25.89
  -1   4 -16   28.32   11.87
   1   4  16   19.15   19.34
  -1  -4 -16   10.38    8.52
   1  -4  16   15.15   13.67
   1   4  17  132.31   37.27
  -1   4 -17  100.78   19.87
  -1  -4 -17   98.59   20.83
  -1  -5  17   -4.52   13.82
   1  -5 -17    0.42    9.59
   1  -5 -16   -1.18    9.49
  -1  -5  16    2.89   11.23
  -1  -5  15   27.92   17.22
   1  -5 -15   32.25   13.44
   1  -5 -14   15.28   12.05
  -1  -5  14   15.30    9.72
   1   5 -14    4.81    6.53
  -1  -5  14   21.10   15.30
  -1  -5  13  143.31   24.17
  -1  -5  13  130.58   19.02
   1  -5 -13  137.46   20.22
   1   5 -13  137.32   18.32
  -1  -5  12  299.04   28.77
   1  -5 -12  253.59   25.55
  -1   5  12  252.14   29.53
  -1  -5  12  300.70   34.94
   1   5 -12  253.63   23.18
   1   5 -11  410.14   26.97
   1  -5 -11  433.42   29.73
  -1  -5  11  394.91   37.25
  -1  -5  11  441.77   33.85
  -1   5  11  362.36   34.74
   1  -5 -10  173.70   18.98
  -1  -5  10  166.08   22.14
  -1  -5  10  179.25   21.30
   1   5 -10  184.87   17.36
  -1  -5   9  135.67   18.56
   1  -5  -9  149.60   16.25
   1  -5  -9  109.41   16.27
   1   5  -9  128.34   13.00
  -1  -5   9  147.93   20.58
   1   5  -8    4.24    2.85
   1  -5  -8    1.65    5.49
  -1  -5   8   -4.55    6.24
  -1  -5   8    5.93    7.37
   1  -5  -8   -0.81    3.80
   1   5  -7  169.34   12.56
   1  -5  -7  166.81   19.13
  -1  -5   7  182.11   20.13
   1  -5  -7  176.27   14.65
  -1  -5   7  189.70   19.29
   1   5  -6  151.75   10.83
   1  -5  -6  141.73   12.30
  -1  -5   6  149.44   16.10
  -1  -5   6  144.23   17.49
   1  -5  -6  156.09   18.22
  -1  -5   5  476.19   28.03
   1  -5  -5  448.01   28.21
   1   5  -5  427.20   15.30
   1  -5  -5  450.58   19.22
  -1  -5   5  500.08   31.11
   1  -5  -4   75.58   11.61
  -1  -5   4   79.77    7.83
   1  -5  -4   94.84    8.35
   1   5  -4   82.78    5.57
  -1  -5   4   94.51   13.92
  -1  -5   4   78.67   11.24
   1  -5  -3  790.61   33.42
   1   5  -3  763.95   12.06
   1  -5  -3  742.28   17.61
  -1  -5   3  767.63   36.95
  -1  -5   3  707.27   29.61
   1  -5  -2  311.94   23.51
   1  -5  -2  289.41   19.26
  -1  -5   2  319.60   24.74
  -1  -5   2  283.05   18.12
   1  -5  -1  283.43   22.46
  -1  -5   1  291.35   23.35
  -1  -5   1  286.21   17.64
   1  -5  -1  334.46   19.99
   1  -5   0   27.82    7.01
  -1  -5   0   36.50    9.23
   1  -5   0   42.97    9.56
  -1  -5   0   31.89    5.98
   1  -5   1   10.33    5.69
   1   5   1    2.41    1.03
   1  -5   1    5.13    6.08
  -1  -5  -1   -6.91    5.47
  -1  -5  -1    4.62    3.10
   1   5   1    0.37    1.93
   1   5   2   87.79    8.90
  -1  -5  -2   91.38   11.68
   1   5   2   83.85    6.76
  -1  -5  -2   93.14   12.17
   1  -5   2   94.43   13.33
   1  -5   2   87.91   10.97
   1  -5   3  191.76   17.58
  -1  -5  -3  175.47   17.45
   1   5   3  190.10   14.01
   1  -5   3  157.60   17.42
  -1  -5  -3  192.04   16.53
   1  -5   4  157.09   17.29
   1  -5   4  167.22   10.85
  -1  -5  -4  183.30   17.04
   1  -5   4  184.56   18.25
  -1   5  -5  291.47   13.37
  -1  -5  -5  261.46   16.57
  -1  -5  -5  277.03   21.23
   1  -5   5  289.17   23.33
   1  -5   5  286.99   23.50
  -1   5  -6  153.44   11.09
   1  -5   6  128.31   16.31
  -1  -5  -6  155.89   16.66
   1  -5   6  148.58   18.23
  -1  -5  -6  158.45   13.96
  -1   5  -7  215.20   14.78
  -1  -5  -7  188.56   18.57
   1  -5   7  207.98   19.87
   1  -5   7  214.08   23.10
  -1  -5  -7  228.41   17.86
  -1  -5  -8   48.63    9.10
   1  -5   8   44.12   10.19
  -1   5  -8   53.06    8.03
   1  -5   8   47.93   11.68
  -1  -5  -9   32.28    8.99
   1  -5   9   40.97   12.63
   1  -5   9   31.45    8.71
  -1   5  -9   33.65    7.80
  -1  -5 -10   15.02    8.25
  -1   5 -10   16.88    6.16
   1  -5  10    6.11    6.04
   1  -5  10    5.18    8.85
   1  -5  11   90.48   20.55
  -1  -5 -11   78.59   14.18
  -1   5 -11  107.13   14.62
   1  -5  11   88.66   14.59
   1  -5  12   75.96   20.27
   1  -5  12  112.08   18.25
  -1   5 -12   86.20   14.16
  -1  -5 -12   64.53   13.31
   1  -5  13  207.47   23.12
   1  -5  13  263.43   35.13
  -1  -5 -13  233.66   25.85
  -1   5 -13  210.29   22.09
  -1  -5 -14  116.97   20.18
   1   5  14  145.44   37.33
   1  -5  14  157.12   28.26
   1  -5  15   -1.33    9.97
   1   5  15    1.04   15.19
  -1  -5 -15   27.65   11.57
   1  -5  16   45.12   21.39
   1   5  16   49.39   25.09
  -1  -5 -16   28.58   11.84
  -1  -6  16   26.33   13.51
   1  -6 -15    3.96    7.63
  -1  -6  15   -4.95   12.40
  -1  -6  14   94.95   22.62
   1  -6 -14   97.11   17.18
  -1  -6  14   75.56   17.29
  -1  -6  13   34.77   12.50
   1  -6 -13   32.16   11.38
  -1  -6  13   33.51    9.36
  -1  -6  12   22.13   10.88
  -1  -6  12    3.43    9.81
   1  -6 -12   16.29    6.33
  -1  -6  11  107.69   20.81
  -1  -6  11  123.69   18.52
   1  -6 -11  102.82   15.66
  -1  -6  10  105.76   18.48
   1  -6 -10   92.24   13.70
   1  -6 -10   90.37   17.15
  -1  -6  10   82.97   17.23
  -1  -6   9  158.77   21.28
  -1  -6   9  205.48   23.03
   1  -6  -9  171.68   22.09
   1  -6  -9  191.73   18.61
   1  -6  -8   72.48   14.42
   1  -6  -8   96.64   12.30
  -1  -6   8   98.09   17.16
  -1  -6   8  100.82   16.64
  -1  -6   7  323.84   26.60
   1  -6  -7  279.36   18.66
   1  -6  -7  323.40   27.48
  -1  -6   7  304.80   28.13
   1  -6  -6   66.15    7.99
  -1  -6   6   82.85   12.73
   1  -6  -6   96.73   15.60
  -1  -6   6   83.40   15.25
   1  -6  -5   22.72    8.53
   1  -6  -5   28.99    5.14
  -1  -6   5   27.51    7.35
  -1  -6   5   38.03   11.46
  -1  -6   4    6.52    6.35
  -1  -6   4   -6.04    5.17
   1  -6  -4   -2.26    5.31
   1  -6  -3   -5.76    6.30
  -1  -6   3    4.74    6.38
  -1  -6   3   -4.60    5.29
  -1  -6   2    9.39    4.38
  -1  -6   2    2.07    4.19
  -1  -6   1  392.16   22.66
   1  -6  -1  367.09   23.71
   1  -6  -1  327.31   27.37
  -1  -6   1  355.33   27.92
   1  -6   0  363.95   23.44
  -1  -6   0  370.70   27.39
   1  -6   0  400.74   29.58
  -1  -6   0  374.91   22.75
   1  -6   1  710.29   33.43
  -1  -6  -1  673.82   31.47
   1  -6   1  660.55   38.32
  -1  -6  -1  602.92   35.70
   1  -6   2 1364.13   47.17
  -1  -6  -2 1374.75   45.90
   1  -6   2 1325.63   54.51
  -1  -6  -2 1264.28   51.57
   1  -6   3   14.91    6.81
  -1  -6  -3   37.33   10.43
   1   6   3   25.69    5.47
  -1  -6  -3   36.36    8.59
   1  -6   3   14.07    7.90
   1  -6   4   48.88   10.60
   1   6   4   31.48    6.37
   1  -6   4   32.70    9.36
  -1  -6  -4   41.31   10.37
   1   6   5  141.72   14.91
   1  -6   5  111.81   15.13
  -1  -6  -5  130.01   15.89
   1  -6   5  145.91   19.26
   1  -6   6  110.63   16.92
  -1  -6  -6  114.39   15.73
   1  -6   6  116.02   16.87
  -1  -6  -7  221.40   17.69
  -1  -6  -7  223.76   21.71
   1  -6   7  222.70   23.77
   1  -6   7  199.93   23.55
   1  -6   8  223.93   25.08
  -1  -6  -8  235.13   19.81
   1  -6   8  248.82   25.02
  -1  -6  -9  457.11   28.94
   1  -6   9  456.40   37.16
   1  -6   9  502.42   36.27
  -1  -6 -10   76.40   13.84
   1  -6  10   87.06   15.36
   1  -6  10  122.24   21.76
   1  -6  11   44.63   12.58
   1  -6  11   80.08   16.43
  -1  -6 -11   55.33   12.22
   1  -6  12   16.38   10.18
  -1  -6 -12   17.95    9.01
   1  -6  12    7.49   11.64
   1  -6  13   13.92   13.51
  -1  -6 -13   18.66    9.76
   1  -6  13    4.12    7.35
  -1  -6 -14   -7.81    8.86
   1  -6  14   13.71   14.09
   1  -6  15   12.26   13.87
  -1  -6 -15   -5.31    9.35
   1   6  15   17.61   22.44
  -1  -7  14  -11.14   13.14
  -1  -7  14   11.20   16.15
  -1  -7  13   54.17   15.17
  -1  -7  13   82.46   19.37
  -1  -7  12  167.42   24.72
  -1  -7  12  141.12   24.86
  -1  -7  11  122.39   21.57
  -1  -7  11   96.45   20.76
   1  -7 -10   83.97   17.54
  -1  -7  10  111.41   21.04
  -1  -7  10  125.70   20.26
   1  -7  -9   33.88   13.04
  -1  -7   9   39.27   12.15
  -1  -7   9   35.06   12.10
  -1  -7   8    6.42    8.68
   1  -7  -8   -6.36    8.66
  -1  -7   8   -5.16    8.54
   1  -7  -7  155.27   20.53
  -1  -7   7  199.74   25.05
  -1  -7   7  164.88   20.84
   1  -7  -6  126.39   18.41
  -1  -7   6   95.67   15.49
  -1  -7   6  113.92   19.61
  -1  -7   5  145.26   17.75
   1  -7  -5  138.56   18.94
  -1  -7   5  179.81   23.73
   1  -7  -4  124.55   16.69
  -1  -7   4   87.64   13.22
  -1  -7   4  112.21   19.05
   1  -7  -3  185.92   20.09
  -1  -7   3  178.41   17.89
  -1  -7   3  158.01   21.89
  -1  -7   2  181.62   22.54
  -1  -7   2  165.90   16.58
   1  -7  -2  182.54   19.56
   1  -7  -1   12.43    6.38
  -1  -7   1   29.74    7.84
   1  -7  -1   23.24    7.19
  -1  -7   1   23.28   10.14
   1  -7   0   52.11    9.91
   1  -7   0   16.52    8.50
  -1  -7   0   33.46   11.18
  -1  -7   0   40.42    9.95
   1  -7   1    9.10    6.61
  -1  -7  -1   -2.15    5.69
   1  -7   1    6.51    7.64
  -1  -7  -1   -8.09    8.14
  -1  -7  -2   18.92    6.72
   1  -7   2   17.84    7.89
   1  -7   2   18.44    9.80
  -1  -7  -2    8.59    6.81
   1  -7   3  163.28   22.09
  -1  -7  -3  155.37   18.20
   1  -7   3  168.31   18.51
   1  -7   4   59.66   12.34
  -1  -7  -4   52.57   11.36
   1  -7   4   65.58   14.95
   1  -7   5   48.93   11.43
  -1  -7  -5   88.72   14.00
   1  -7   5   63.91   14.22
  -1  -7  -6   39.77   11.96
   1  -7   6   43.13   11.65
   1  -7   6   49.33   13.83
   1  -7   7   12.46    7.95
   1  -7   7   -2.00    7.75
  -1  -7  -8   44.24   12.46
   1  -7   8   15.23    7.68
   1  -7   8   35.30   12.56
   1  -7   9    1.87    8.72
   1  -7   9   25.81   11.57
   1  -7  10    5.02    7.24
   1  -7  10    3.34   11.64
   1  -7  11    3.53    7.29
   1  -7  11   31.82   16.83
   1  -7  12   44.81   18.28
   1  -7  12   16.16    7.54
   1  -7  13   71.54   19.83
  -1  -8  12   31.47   16.28
  -1  -8  12   16.70   10.17
  -1  -8  11   31.43   15.72
  -1  -8  11   17.53   10.34
  -1  -8  10  100.85   18.55
  -1  -8  10  101.04   20.40
   1  -8 -10   70.11   16.59
   1  -8  -9   62.82   16.57
  -1  -8   9   56.46   14.89
  -1  -8   9   36.78   14.46
   1  -8  -8   75.06   17.64
  -1  -8   8   82.37   16.12
  -1  -8   8   49.33   14.12
  -1  -8   7   62.95   16.93
   1  -8  -7   57.68   14.88
  -1  -8   7   62.55   14.30
  -1  -8   6   33.98   10.12
  -1  -8   6   34.32   13.43
   1  -8  -6   34.06   12.21
  -1  -8   5    3.67    7.77
  -1  -8   5   -5.02    7.68
   1  -8  -5   -1.10    7.96
  -1  -8   4    8.86   10.06
  -1  -8   4   -1.41    5.68
  -1  -8   3   12.32    7.31
   1  -8  -3   -0.41    6.48
  -1  -8   3    2.70    8.11
  -1  -8   2   18.35    8.65
  -1  -8   2   17.82   11.31
   1  -8  -2    8.46    7.21
  -1  -8   1  119.37   15.78
   1  -8  -1  123.19   16.97
  -1  -8   1  121.07   20.47
  -1  -8   0  190.89   20.05
  -1  -8   0  159.49   22.32
   1  -8   0  156.31   18.63
  -1  -8  -1   95.50   17.66
   1  -8   1   93.99   14.56
  -1  -8  -1   93.52   14.59
   1  -8   1   90.79   18.69
  -1  -8  -2  329.42   27.30
   1  -8   2  324.02   33.24
   1  -8   2  327.15   27.29
  -1  -8  -2  342.93   33.13
   1  -8   3   -1.24    6.68
  -1  -8  -3    6.12    6.41
   1  -8   3   -0.37    9.13
   1  -8   4   53.79   17.15
  -1  -8  -4   46.90   12.35
   1  -8   4   45.45   10.81
  -1  -8  -5    8.05    5.89
   1  -8   5    5.95    9.20
   1  -8   5    4.31    8.39
   1  -8   6   53.68   12.11
   1  -8   6   82.63   19.25
  -1  -8  -6   55.30   13.15
   1  -8   7    3.77    9.46
   1  -8   7   -4.42    8.90
  -1  -8  -7   -1.98    7.32
   1  -8   8  180.01   25.90
  -1  -8  -8  127.10   20.47
   1  -8   8  129.77   20.71
   1  -8   9   39.53   12.13
   1  -8   9   52.25   16.55
   1  -8  10   43.55   14.78
   1  -8  10   67.35   18.09
   1  -8  11  -24.16   13.50
   1  -8  11   12.82   10.99
   1  -8  12    0.65   10.86
   1  -8  12   -2.98   11.54
   1  -9 -10   57.71   17.25
   1  -9  -9    6.66    9.28
   1  -9  -8   -7.44    9.66
  -1  -9   8   -2.77   11.11
  -1  -9   7   41.61   14.40
   1  -9  -7   51.99   14.13
  -1  -9   6   82.96   18.95
   1  -9  -6   99.77   18.71
  -1  -9   5   18.15   12.66
   1  -9  -5   13.94   10.12
  -1  -9   4   65.30   16.09
   1  -9  -4   80.28   17.80
  -1  -9   3   54.40   17.24
   1  -9  -3   29.55   10.30
  -1  -9   2   52.14   17.64
   1  -9  -2   53.15   13.61
   1  -9  -1    2.70    7.69
  -1  -9   1   -0.40    9.31
   1  -9   0    8.73    9.01
  -1  -9   0   -7.46    8.76
   1  -9   1    0.15    7.63
   1  -9   2   16.40    8.08
   1  -9   2   12.97    9.25
   1  -9   3  108.84   23.05
   1  -9   3  134.96   20.08
   1  -9   4   33.74   16.17
   1  -9   4   22.83   10.26
   1  -9   5   33.23   13.56
   1  -9   5   30.15   11.23
   1  -9   6   22.22   11.93
   1  -9   6   20.28    8.78
   1  -9   7   15.33   11.32
   1  -9   7   -7.93   15.06
   1  -9   8    3.48   10.06
   1  -9   8    8.40   12.32
   1  -9   9   -4.73    9.57
   1  -9  10  -26.89   13.80
  -2   0  19    7.75   14.31
   2   0 -19    7.15   12.63
  -2   0  18  613.89   68.38
   2   0 -18  560.26   49.10
  -2   0  17    3.65   15.33
   2   0 -17    3.49    7.01
  -2   0  16  248.05   41.87
   2   0 -16  328.52   33.61
  -2   0  15    4.89   12.02
   2   0 -15    3.62    8.09
   2   0 -14  296.14   28.49
  -2   0  14  296.66   40.19
  -2   0  14  276.13   23.41
   2   0 -13   -3.67    6.32
  -2   0  13    6.73    7.03
  -2   0  13    1.04    8.62
  -2   0  12  217.70   19.76
  -2   0  12  204.95   32.55
   2   0 -12  192.39   20.75
  -2   0  11   -1.69    3.79
   2   0 -11   -1.82    5.43
   2   0 -10  776.55   35.69
  -2   0  10  838.93   56.87
  -2   0  10  750.22   33.94
   2   0  -9    1.53    3.92
  -2   0   9   10.19    4.95
  -2   0   8 1121.75   39.44
   2   0  -8 1188.21   39.14
  -2   0   7   -7.61    4.76
   2   0  -7   -3.61    3.64
  -2   0   6   17.66    4.92
   2   0  -6   22.54    4.86
  -2   0   5    2.52    2.82
   2   0  -5    0.02    2.12
  -2   0   4   14.07    3.29
  -2   0   4    5.97    2.73
   2   0  -4   19.26    4.84
  -2   0   4   15.44    4.58
   2   0  -4   12.44    3.20
   2   0  -3   -1.10    1.99
   2   0  -3    0.30    2.10
  -2   0   3   -0.13    2.29
  -2   0   3    1.90    1.72
   2   0  -3   -0.93    1.49
  -2   0   3    0.99    2.04
   2   0  -2  714.42   15.44
   2   0  -2  738.78   25.59
   2   0  -2  671.41   23.19
  -2   0   2  692.56   15.09
  -2   0   2  686.77   23.07
  -2   0   1    0.18    0.60
   2   0  -1   -0.43    1.23
   2   0  -1    0.27    0.61
  -2   0   1   -1.07    1.87
  -2   0   1    0.46    1.33
   2   0  -1    2.64    1.93
   2   0   0  509.77   16.49
   2   0   0  532.36   16.55
  -2   0   0  519.45   15.69
   2   0   0  501.83   11.35
  -2   0   0  496.12   16.27
   2   0   1   -0.22    0.88
  -2   0  -1   -0.14    1.10
   2   0   1   -1.73    2.16
  -2   0  -1    0.14    0.92
   2   0   1    0.08    1.16
  -2   0  -2 8002.04   81.83
   2   0   2 7272.03   73.58
   2   0   2 7782.64   64.66
  -2   0  -2 7400.22   63.40
  -2   0  -3    3.95    4.30
  -2   0  -3   -0.03    1.62
   2   0   3    1.94    3.08
  -2   0  -4 2660.11   46.06
   2   0   4 2442.14   57.31
   2   0   5    3.90    3.91
  -2   0  -5    3.23    2.77
   2   0   6 1309.69   16.78
  -2   0  -6 1270.49   37.45
  -2   0  -6 1328.72   23.32
  -2   0  -7    2.41    3.86
   2   0   7   -1.39    4.51
   2   0   7   -0.05    0.96
   2   0   8 1140.65   19.36
  -2   0  -8 1135.14   40.31
   2   0   8 1057.12   52.89
  -2   0  -9    1.13    4.27
   2   0   9   -0.78    1.38
   2   0   9    5.19    6.13
  -2   0 -10  982.63   42.58
   2   0  10 1006.02   20.55
   2   0  10  955.23   56.96
  -2   0 -11   -1.31    5.11
   2   0  11  -33.93   14.21
  -2   0 -12   41.36   11.21
   2   0  12   23.30   11.75
  -2   0 -13    8.07    7.90
   2   0  13  -14.13   15.07
   2   0  14   28.43   15.86
  -2   0 -14   48.08   12.85
  -2   0 -15  -13.21   10.21
   2   0  15   22.51   12.45
  -2   0 -16  227.60   29.30
   2   0  16  242.61   40.18
  -2   0 -17  -25.50   14.91
   2   0  17   13.37   16.90
  -2   1  19    1.02   17.24
   2   1 -19   18.05   12.52
   2  -1 -19    0.10   10.87
  -2  -1  19    2.50   15.75
  -2   1  18   10.48   15.22
   2  -1 -18   45.65   16.75
  -2  -1  18   30.14   24.08
   2   1 -18   24.45   10.39
  -2  -1  17   -0.30   11.83
   2  -1 -17    1.46    9.14
   2   1 -17    1.59    8.36
   2   1 -16   -6.14    8.72
   2  -1 -16   -1.85    9.69
  -2   1  16   14.34   17.48
  -2  -1  16   10.00    9.93
   2   1 -15    1.80    7.72
  -2  -1  15   -0.08    5.18
  -2   1  15    3.81   13.27
   2  -1 -15    6.78    7.18
  -2  -1  15    6.97   11.39
   2   1 -14  221.85   24.11
  -2   1  14  177.94   19.43
  -2   1  14  255.01   40.84
  -2  -1  14  212.59   21.80
   2  -1 -14  240.23   26.04
  -2  -1  14  158.47   28.03
   2  -1 -13    5.95    5.72
  -2  -1  13    1.48    4.55
  -2   1  13   10.97    6.85
   2   1 -13    6.13    5.29
  -2  -1  13   -3.16    9.16
  -2   1  12  299.68   24.24
   2   1 -12  292.77   24.62
  -2  -1  12  299.09   34.99
   2  -1 -12  303.18   25.97
  -2  -1  12  287.36   22.90
  -2   1  12  338.62   42.10
  -2  -1  11    8.09    5.58
  -2  -1  11    8.58   10.24
  -2   1  11   13.31    7.43
   2   1 -11    2.44    5.02
   2  -1 -11    9.64    6.47
   2  -1 -10 2559.94   65.62
  -2   1  10 2659.92   70.33
  -2  -1  10 2611.22   94.10
  -2  -1  10 2814.66   64.40
   2   1 -10 2740.19   67.41
   2   1  -9   30.36    7.25
   2  -1  -9   28.53    6.46
  -2  -1   9   35.16    7.39
  -2  -1   9   32.44   11.72
  -2   1   9   27.80    8.41
  -2   1   8   50.73    9.89
  -2  -1   8   46.89   12.15
   2   1  -8   75.18   10.33
   2  -1  -8   67.22    9.64
  -2  -1   8   74.20   10.04
  -2  -1   7   16.95    5.25
  -2   1   7   16.94    6.17
   2  -1  -7   14.54    5.74
   2   1  -7   16.10    4.80
  -2  -1   7   13.48    6.63
   2  -1  -6 1926.44   44.89
   2   1  -6 2076.94   44.79
   2  -1  -6 1875.28   42.46
  -2   1   6 2227.29   58.57
  -2  -1   6 2222.12   47.90
  -2  -1   6 2020.24   60.76
  -2  -1   5    2.88    3.21
   2  -1  -5    6.80    2.19
   2  -1  -5    4.24    2.87
  -2  -1   5    3.81    2.34
   2   1  -5    7.51    3.18
  -2  -1   4 3877.78   56.44
  -2   1   4 4319.99   57.66
   2  -1  -4 4330.08   57.33
   2  -1  -4 4547.38   56.09
   2   1  -4 4154.58   56.94
  -2   1   4 4084.15   70.15
  -2  -1   4 4893.67   73.69
  -2  -1   4 3825.26   60.97
   2  -1  -3   76.28    6.97
  -2   1   3   82.45    7.45
   2  -1  -3   73.30    6.90
   2   1  -3   85.12    7.78
  -2  -1   3   79.75    7.93
   2   1  -3   75.30    7.75
  -2  -1   3   73.94    9.36
  -2  -1   3   67.12    7.00
  -2   1   3   82.87    8.11
   2  -1  -2  959.03   21.39
  -2  -1   2  918.72   19.36
  -2  -1   2  834.42   29.41
  -2  -1   2  935.26   23.40
  -2   1   2  848.27   28.26
   2   1  -2  996.70   31.58
   2   1  -2  957.81   23.89
   2  -1  -2  965.05   25.89
  -2   1   2  965.17   22.44
   2   1  -1  104.74    8.67
   2   1  -1   91.52    6.70
   2  -1  -1  116.94    9.02
  -2  -1   1   97.70    8.18
  -2   1   1  103.56    8.16
  -2   1   1  104.89    7.13
   2  -1  -1  100.27    6.36
  -2  -1   1   92.82    6.72
  -2   1   0 3430.67   42.59
   2   1   0 3747.57   38.74
   2  -1   0 3503.88   41.51
   2  -1   0 3598.56   40.77
  -2   1   0 3648.72   41.39
  -2  -1   0 3686.06   46.30
   2   1   0 3497.77   45.69
  -2  -1   0 3827.21   38.74
  -2  -1  -1  350.34   10.18
   2  -1   1  322.29   10.99
   2   1   1  324.15   12.19
  -2   1  -1  351.80   12.05
   2  -1   1  327.33   13.22
   2  -1   1  365.82   14.87
  -2   1  -1  314.29   14.78
   2   1   1  317.80   14.75
   2   1   1  315.92    9.88
   2  -1   2  606.33   17.14
   2   1   2  664.14   19.51
   2   1   2  556.17   11.54
   2  -1   2  638.10   22.93
  -2   1  -2  646.07   16.23
  -2   1  -2  648.47   18.00
  -2   1  -2  660.35   24.72
   2   1   2  556.60   21.93
  -2  -1  -2  625.09   12.35
   2  -1   2  630.13   15.91
  -2  -1  -2  670.11   19.59
   2  -1   3   17.51    3.84
   2  -1   3   22.30    3.81
   2  -1   3   23.37    3.16
  -2   1  -3   24.97    4.17
  -2  -1  -3   22.08    4.02
  -2   1  -3   23.27    3.14
   2   1   3   21.95    2.11
   2   1   3   27.71    5.98
   2   1   4 1328.78   44.66
   2   1   4 1324.86   14.44
  -2   1  -4 1387.82   32.20
   2  -1   4 1366.97   42.77
   2  -1   4 1295.77   23.72
  -2  -1  -4 1370.54   33.87
  -2  -1  -5    0.74    3.16
   2   1   5    2.34    4.35
   2   1   5    1.06    0.73
  -2   1  -5   -0.07    1.06
   2  -1   5    2.81    1.47
   2   1   5    0.20    1.08
   2  -1   5    1.93    3.00
  -2   1  -5   -0.98    3.16
   2  -1   6 1341.37   25.62
   2   1   6 1329.01   16.13
  -2  -1  -6 1300.75   38.46
   2  -1   6 1434.78   52.83
  -2   1  -6 1375.63   38.13
   2   1   6 1279.18   52.86
  -2   1  -6 1436.42   28.18
   2   1   6 1364.00   18.67
  -2   1  -7   83.17    7.55
   2   1   7   79.77    4.37
   2   1   7   72.63    4.39
   2  -1   7   72.12    6.65
  -2  -1  -7   78.02    9.93
  -2   1  -7   78.43   10.32
   2  -1   7   66.69   12.85
   2   1   7   69.33   14.69
   2  -1   8  376.90   31.75
   2   1   8  389.45   10.33
  -2   1  -8  399.30   18.71
  -2  -1  -8  364.80   23.37
  -2   1  -8  403.04   24.07
   2  -1   8  384.19   15.37
   2   1   8  332.37   32.07
   2   1   8  380.08   10.32
  -2   1  -9   26.41    6.21
   2   1   9   47.50    3.84
  -2  -1  -9   40.59    8.64
   2  -1   9   37.85   11.70
   2   1   9   47.46   15.20
   2  -1   9   45.84    5.76
   2   1   9   48.15    3.91
  -2   1  -9   44.59    8.67
   2  -1  10  145.06   10.21
   2   1  10  133.90    6.39
   2   1  10  144.18   24.19
  -2   1 -10  128.31   15.26
  -2  -1 -10  162.07   17.54
   2  -1  10  153.58   22.99
   2  -1  11   -5.79   11.43
   2  -1  11    3.76    2.40
  -2   1 -11   -1.21    5.76
  -2  -1 -11   -3.08    5.60
   2   1  11    0.47    8.08
   2   1  12  376.50   42.03
  -2   1 -12  329.05   27.81
   2  -1  12  323.56   37.34
  -2  -1 -12  367.64   29.04
  -2   1 -13   -3.99    6.43
  -2  -1 -13   10.44    9.23
   2   1  13    7.66    9.01
   2  -1  13    8.73   11.61
  -2   1 -14  338.04   30.71
   2   1  14  366.23   43.42
   2  -1  14  307.51   39.28
  -2  -1 -14  315.80   30.86
  -2  -1 -15   10.25    9.63
   2  -1  15   -0.37   16.08
  -2   1 -15   13.85    8.86
   2   1  15   13.89   16.55
  -2   1 -16  121.77   20.93
  -2  -1 -16  131.25   22.99
   2   1  16  171.48   36.34
   2  -1  16  172.69   31.47
   2   1  17   29.13   21.06
   2  -1  17   18.60   16.66
  -2   1 -17   -9.69   11.66
  -2  -1 -17   25.70   12.44
   2   2 -19   30.52   15.36
  -2  -2  19    5.07   19.33
   2  -2 -18  338.42   38.28
   2   2 -18  385.83   39.50
  -2  -2  18  344.61   48.95
  -2   2  18  373.05   61.35
   2  -2 -17   29.40   12.93
  -2   2  17   40.01   24.75
  -2  -2  17   66.75   20.74
   2   2 -17   57.77   15.44
   2  -2 -16  201.23   26.12
  -2  -2  16  230.65   36.39
  -2   2  16  276.46   45.79
   2   2 -16  213.51   27.89
  -2  -2  15   12.84    6.05
  -2   2  15  -21.48   19.32
   2  -2 -15    5.78    6.82
  -2  -2  15   -2.14   13.62
  -2   2  14  249.43   24.37
  -2  -2  14  230.02   22.67
   2   2 -14  222.63   24.36
  -2  -2  14  230.56   33.29
  -2   2  14  239.82   42.73
   2  -2 -14  195.89   24.16
   2   2 -13   49.91   11.46
  -2   2  13   70.43   13.52
  -2  -2  13   76.06   18.91
  -2  -2  13   64.31   12.12
   2  -2 -13   45.29    9.74
   2  -2 -12   95.66   15.00
  -2  -2  12   95.85   14.05
   2   2 -12   83.73   13.48
  -2   2  12   95.57   15.27
  -2  -2  12   48.88   15.02
  -2  -2  11   19.12    7.46
   2  -2 -11   22.04    8.05
  -2  -2  11    3.47    8.57
  -2   2  11   12.92    4.70
   2   2 -11   14.37    6.47
  -2   2  10  952.29   47.09
  -2  -2  10  971.24   53.96
   2  -2 -10  982.43   40.53
   2   2 -10 1012.10   41.03
  -2  -2  10  943.47   39.10
  -2   2   9    2.68    4.39
  -2  -2   9    6.44    5.71
  -2  -2   9  -10.27    9.32
   2   2  -9    4.75    4.17
   2  -2  -9    4.60    6.19
  -2  -2   8 2202.96   55.11
  -2   2   8 2172.70   67.63
   2   2  -8 2132.94   51.98
   2  -2  -8 2142.32   52.72
   2  -2  -7  119.66   11.71
  -2  -2   7  107.71   15.26
  -2  -2   7  117.74   12.54
   2   2  -7  118.22   11.49
  -2   2   7  127.32   15.61
   2  -2  -7  107.60   12.15
  -2  -2   6  856.93   31.35
  -2  -2   6  871.36   37.34
   2   2  -6  822.07   28.15
   2  -2  -6  784.54   27.55
   2  -2  -5   30.52    5.39
   2   2  -5   28.73    5.59
   2  -2  -5   25.95    5.67
  -2  -2   5   26.01    5.37
  -2  -2   5   23.34    6.23
  -2   2   4  473.51   19.60
  -2  -2   4  503.23   21.97
   2   2  -4  475.16   19.05
   2   2  -4  459.61   23.30
   2  -2  -4  440.04   20.44
  -2  -2   4  434.12   23.47
   2  -2  -4  432.90   16.88
  -2  -2   3   66.47    9.03
   2   2  -3   80.21    8.52
   2   2  -3   62.66    7.26
  -2   2   3   56.20    7.15
   2  -2  -3   69.34    6.28
  -2  -2   3   68.74    7.10
   2  -2  -3   71.45    7.73
  -2  -2   3   54.39    7.01
  -2   2   2  170.45   12.71
   2  -2  -2  212.63    9.97
   2   2  -2  194.97   10.20
  -2  -2   2  218.32   13.76
  -2  -2   2  215.10   12.86
   2   2  -2  209.49   14.67
  -2  -2   2  198.48    9.18
   2  -2  -2  192.56   11.43
  -2  -2   1  307.60   14.83
  -2  -2   1  370.97   15.29
  -2  -2   1  351.55    9.53
   2  -2  -1  362.12   15.22
   2   2  -1  366.90   10.92
  -2   2   1  353.04   14.61
   2   2  -1  368.61   17.25
   2   2  -1  321.09   15.04
   2  -2  -1  344.26   14.54
   2   2   0  370.78   15.93
  -2   2   0  369.99   12.05
   2  -2   0  430.15   14.58
  -2  -2   0  384.72   15.66
   2   2   0  380.85   15.45
  -2  -2   0  375.87   15.30
  -2  -2   0  380.07   10.75
   2  -2   0  379.69   16.17
   2   2   0  432.31   10.61
   2  -2   1   12.19    3.33
   2  -2   1    8.50    1.81
  -2  -2  -1   13.08    2.38
   2   2   1   13.60    2.99
   2  -2   1   11.43    3.13
  -2  -2  -1    8.41    2.49
   2   2   1   13.22    2.76
   2  -2   1   13.68    2.70
   2   2   1   13.14    3.50
   2   2   1   13.76    2.27
   2   2   2 4355.72   48.41
   2   2   2 4081.59   46.72
  -2  -2  -2 4101.26   49.98
   2   2   2 4512.02   53.21
  -2  -2  -2 4309.82   45.20
   2  -2   2 4573.87   56.77
   2  -2   2 4112.98   63.50
   2  -2   2 4284.11   43.38
  -2  -2  -2 4395.41   49.56
  -2   2  -2 4074.42   42.36
   2  -2   3  354.09   16.00
   2   2   3  356.67   13.40
   2   2   3  393.77   16.48
  -2  -2  -3  377.38   17.08
   2  -2   3  378.77   14.74
   2  -2   3  334.74   19.80
  -2   2  -3  387.08   14.93
  -2  -2  -3  390.14   14.16
  -2  -2  -4  707.90   25.23
   2  -2   4  763.60   24.01
   2   2   4  762.24   19.02
  -2   2  -4  766.67   23.73
   2  -2   5   38.95    8.92
  -2   2  -5   41.49    6.24
  -2  -2  -5   34.97    5.73
   2  -2   5   34.38    5.76
   2   2   5   42.04    4.56
  -2   2  -6 1432.61   38.31
   2  -2   6 1399.48   33.65
  -2  -2  -6 1440.59   40.91
   2  -2   6 1410.16   52.36
   2   2   6 1408.09   25.73
   2   2   7   86.34    6.66
   2   2   7   92.94    9.06
   2  -2   7   83.91    8.84
  -2   2  -7   93.85   10.62
   2  -2   7   81.08   14.48
  -2  -2  -7   95.78   11.48
  -2   2  -8 1103.88   39.22
  -2  -2  -8 1106.84   41.44
   2   2   8 1045.82   58.95
   2   2   8 1075.18   22.56
   2  -2   8 1164.76   32.25
   2  -2   8 1202.62   55.31
   2   2   8 1083.29   31.57
   2  -2   9   80.97    8.81
  -2   2  -9   82.57   11.66
  -2  -2  -9  110.64   14.66
   2   2   9  100.33   20.70
   2  -2   9  105.94   17.70
   2   2   9   90.64    8.30
   2  -2  10  960.73   56.59
   2   2  10 1084.17   67.12
  -2  -2 -10 1014.46   44.50
  -2   2 -10  994.19   41.44
   2  -2  10 1087.66   32.72
   2  -2  11   15.74    4.96
  -2   2 -11    1.52    4.88
  -2  -2 -11    4.78    6.76
   2  -2  11   14.91   10.32
   2   2  11    4.94    9.01
  -2  -2 -12   77.52   14.75
  -2   2 -12   51.75   12.28
   2  -2  12   46.22   15.95
   2   2  12   67.02   21.14
   2   2  13   13.04   12.32
  -2  -2 -13   20.27    9.18
  -2   2 -13   16.41    8.12
   2  -2  13   25.07   13.81
  -2  -2 -14    4.72    6.80
  -2   2 -14   -6.84    8.25
   2  -2  14   16.75   14.96
   2   2  14    5.60   11.23
   2  -2  15   12.11   11.52
  -2   2 -15   36.06   13.60
  -2  -2 -15    3.51    8.48
   2   2  15    2.26   13.56
  -2  -2 -16   37.31   11.37
   2   2  16   67.18   27.22
   2  -2  16   55.41   20.52
  -2   2 -16   60.10   15.86
   2  -2  17   53.97   21.22
  -2   2 -17   27.31    9.63
   2   2  17   14.70   17.03
  -2  -2 -17   34.96   17.62
  -2  -3  18   82.04   23.13
   2  -3 -18   64.43   18.26
  -2   3  18   35.01   23.64
   2   3 -18   68.51   18.67
   2  -3 -17   21.84   14.53
   2   3 -17    6.13   10.48
  -2   3  17  -26.78   24.45
  -2  -3  17    4.38   15.56
  -2   3  16   -5.39   14.73
   2  -3 -16   26.56   13.50
  -2  -3  16    1.94   10.71
   2   3 -16    1.17   10.51
  -2  -3  15   -0.02    6.76
   2   3 -15   16.27   10.15
   2  -3 -15   11.12    8.29
  -2  -3  15   -0.57   10.05
   2  -3 -14  148.26   20.56
  -2  -3  14  189.05   21.09
  -2  -3  14  157.04   27.04
   2   3 -14  140.06   18.90
  -2  -3  13   12.37    7.99
   2  -3 -13   -3.57    9.15
  -2   3  13    0.21    7.06
  -2  -3  13   14.64   11.98
   2   3 -13    9.99    8.45
  -2   3  12  310.51   29.71
   2   3 -12  279.83   24.45
  -2  -3  12  259.93   23.56
  -2  -3  12  283.08   32.11
   2  -3 -12  279.95   24.72
  -2  -3  11   37.35    9.28
   2   3 -11   28.80    8.56
  -2  -3  11   10.87    6.32
  -2   3  11   25.21   10.33
   2  -3 -11   35.11    9.35
  -2   3  10 1517.29   64.82
  -2  -3  10 1603.32   54.03
   2   3 -10 1596.26   51.26
  -2  -3  10 1692.69   70.41
   2  -3 -10 1485.34   50.62
  -2   3   9  122.65   17.35
  -2  -3   9  112.11   13.85
  -2  -3   9  147.88   19.87
   2  -3  -9  129.33   14.37
   2  -3  -9  120.15   16.18
   2   3  -9  139.44   14.80
   2  -3  -8    5.32    5.82
  -2  -3   8   18.60    9.55
  -2  -3   8    5.69    4.83
   2  -3  -8    9.78    4.05
   2   3  -8   21.64    6.31
  -2  -3   7   17.45    7.42
   2   3  -7   14.31    4.81
  -2  -3   7   10.26    4.46
   2  -3  -7   17.64    6.77
   2  -3  -7   20.14    5.85
  -2  -3   6 1636.24   47.57
   2  -3  -6 1666.75   40.08
   2   3  -6 1720.74   40.26
  -2  -3   6 1757.19   52.24
   2  -3  -5  205.76   12.89
  -2  -3   5  226.73   17.01
  -2  -3   5  218.74   17.05
   2   3  -5  210.17   13.03
   2  -3  -5  220.74   17.31
   2  -3  -4 3163.02   59.80
  -2  -3   4 2981.13   60.63
   2  -3  -4 3050.15   44.56
  -2  -3   4 3102.94   55.86
   2   3  -4 2999.92   47.19
   2   3  -3  802.48   25.08
   2  -3  -3  750.70   27.31
  -2  -3   3  777.77   29.88
   2  -3  -3  792.94   19.89
   2   3  -3  809.24   27.95
  -2  -3   3  772.64   24.24
  -2   3   3  814.94   27.44
   2  -3  -2  864.23   27.23
  -2  -3   2  878.47   30.77
   2   3  -2  746.77   28.02
  -2  -3   2  895.57   22.61
  -2  -3   2  913.12   26.33
   2  -3  -2  823.72   16.93
   2   3  -2  809.43   24.77
  -2   3   2  717.91   25.83
   2  -3  -1  158.42   11.52
  -2  -3   1  165.22   10.39
  -2  -3   1  157.21    8.98
   2  -3  -1  156.06    6.30
   2   3  -1  133.27    9.03
   2   3  -1  169.10   12.91
  -2  -3   1  166.61   13.12
  -2   3   1  163.99    8.21
   2  -3   0  261.35   15.71
   2  -3   0  277.09   17.25
   2  -3   0  261.29    6.89
   2   3   0  258.53   10.92
  -2  -3   0  255.02   15.83
   2   3   0  250.85   11.39
   2   3   0  287.61   15.36
  -2  -3   0  283.79   12.06
   2  -3   0  249.75    9.75
  -2  -3  -1  201.21   11.21
   2   3   1  224.32   11.15
   2  -3   1  207.23   15.23
  -2  -3  -1  205.28   13.46
   2   3   1  190.48   10.60
   2   3   1  215.47   13.39
   2  -3   1  193.40    8.87
   2  -3   1  182.23   13.77
   2   3   2 1446.87   30.72
  -2  -3  -2 1427.42   31.49
   2  -3   2 1228.70   37.50
  -2  -3  -2 1352.81   34.76
   2  -3   2 1516.72   40.52
   2  -3   2 1260.71   26.19
   2   3   2 1382.52   37.51
  -2   3  -3   41.01    4.88
  -2  -3  -3   38.44    5.79
  -2  -3  -3   37.07    5.96
   2  -3   3   35.76    6.40
  -2  -3  -3   41.22    6.48
   2  -3   3   39.92    7.64
   2  -3   3   36.24    4.30
  -2  -3  -4 1294.57   32.79
  -2  -3  -4 1249.73   33.96
   2  -3   4 1182.47   35.83
   2  -3   4 1293.42   44.62
  -2   3  -4 1388.85   30.74
   2  -3   5   14.73    4.69
  -2  -3  -5   16.04    4.28
  -2   3  -5   15.19    4.19
   2  -3   5   20.68    7.00
  -2   3  -6  696.01   26.68
  -2  -3  -6  769.13   31.26
   2  -3   6  725.41   28.81
  -2   3  -7  234.75   16.71
   2  -3   7  251.80   17.34
  -2  -3  -7  220.38   17.72
   2  -3   7  240.04   23.92
  -2   3  -8   48.67    8.77
  -2  -3  -8   60.81   10.53
   2  -3   8   40.24    7.07
   2  -3   8   46.08   12.42
  -2   3  -9   95.05   12.42
   2  -3   9   98.49   11.23
   2   3   9   93.90   12.36
  -2  -3  -9   93.16   13.05
   2  -3   9  106.84   19.16
  -2   3 -10    0.90    4.25
   2  -3  10    1.91    3.95
  -2  -3 -10    8.20    6.19
   2  -3  10    0.23    8.22
  -2  -3 -11    4.03    5.60
  -2   3 -11    3.10    6.64
   2  -3  11   -1.99    4.04
   2  -3  11    7.93   10.52
   2   3  11   -0.04    9.70
  -2  -3 -12  311.73   28.00
   2   3  12  347.58   44.29
   2  -3  12  373.59   39.78
  -2   3 -12  302.38   25.87
  -2  -3 -13   14.02    8.88
  -2   3 -13   32.33   10.46
   2   3  13    7.30   13.18
   2  -3  13   16.08   12.41
  -2  -3 -14  185.10   24.45
   2   3  14  191.06   35.89
   2  -3  14  249.96   36.69
  -2   3 -14  213.14   25.68
  -2   3 -15    1.41    7.87
   2  -3  15    9.44   10.87
  -2   3 -16   33.24   11.99
   2   3  16   56.94   26.00
  -2  -3 -16   42.74   12.94
   2  -3  16   38.03   15.76
  -2   3 -17   52.56   17.36
   2   3  17   48.68   17.70
  -2  -3 -17   22.32   11.82
   2  -3  17   64.23   21.99
   2   4 -18  124.69   24.15
   2  -4 -18  114.98   23.72
  -2  -4  18  103.45   27.14
   2  -4 -17   65.55   16.42
  -2  -4  17   39.57   15.29
   2   4 -17   67.74   16.54
  -2   4  17   85.29   34.91
   2   4 -16  133.93   22.73
   2  -4 -16  108.03   20.13
  -2  -4  16  146.34   31.04
  -2  -4  15   22.79   15.59
  -2  -4  15   18.70   10.08
   2  -4 -15   15.10    8.77
   2   4 -15   30.62   11.90
   2   4 -14  105.12   17.56
  -2  -4  14   98.39   16.87
   2  -4 -14  127.84   20.08
  -2  -4  14   99.04   21.79
  -2  -4  13  125.60   19.24
  -2   4  13   95.34   18.20
   2   4 -13  100.43   16.12
   2  -4 -13  136.89   19.46
  -2  -4  13  104.35   21.82
  -2  -4  12   34.18   13.07
  -2  -4  12   28.69    9.67
  -2   4  12   15.05    7.03
   2  -4 -12   20.18    9.04
   2   4 -12   23.82    8.88
   2   4 -11  119.14   15.52
  -2  -4  11  125.31   16.93
   2  -4 -11  119.14   16.34
  -2   4  11   87.30   17.56
  -2  -4  11  112.65   19.90
  -2  -4  10  446.39   31.36
  -2  -4  10  504.46   38.41
   2  -4 -10  473.23   28.90
   2   4 -10  444.08   26.70
   2  -4 -10  457.26   32.39
  -2   4  10  432.61   35.93
  -2  -4   9  223.09   24.27
   2  -4  -9  252.68   19.82
   2  -4  -9  204.68   21.56
  -2  -4   9  259.87   22.90
   2   4  -9  286.94   20.17
  -2  -4   8 1234.07   48.41
   2  -4  -8 1271.96   41.11
   2   4  -8 1271.56   39.75
   2  -4  -8 1216.83   48.28
  -2  -4   8 1297.45   53.60
   2  -4  -7  110.36   11.70
   2   4  -7  133.95   11.87
   2  -4  -7  120.84   15.94
  -2  -4   7  143.33   16.51
  -2  -4   7  132.33   16.43
   2  -4  -6  719.66   26.12
   2  -4  -6  792.15   35.97
  -2  -4   6  814.64   35.68
   2   4  -6  813.63   27.16
  -2  -4   6  753.71   35.98
   2  -4  -5  197.00   12.69
   2  -4  -5  192.85   17.15
  -2  -4   5  210.11   16.94
  -2  -4   5  208.46   19.04
   2   4  -5  206.50   12.82
   2  -4  -4  273.70   12.80
  -2  -4   4  282.00   17.27
   2   4  -4  279.76   14.09
  -2  -4   4  270.46   20.85
  -2  -4   4  300.56   19.65
   2  -4  -4  295.29   20.25
  -2   4   4  332.90   19.31
  -2  -4   3   16.51    5.75
   2  -4  -3   18.86    5.28
  -2   4   3   18.52    4.90
  -2  -4   3   19.89    4.39
   2  -4  -3   22.88    3.47
   2   4  -3   18.75    3.97
  -2  -4   3   21.00    4.68
  -2  -4   2   92.68   11.22
   2  -4  -2  108.60   11.49
   2  -4  -2  105.30    5.42
  -2   4   2  100.38    8.48
   2   4  -2  108.26    9.49
  -2  -4   2  116.33    9.36
   2  -4  -1  130.75   12.00
  -2  -4   1  116.99    8.88
  -2  -4   1   94.27   11.83
   2   4  -1  120.16    7.34
   2   4  -1  127.11   11.63
   2  -4   0  584.87   25.51
   2   4   0  538.43   22.23
  -2  -4   0  584.06   20.85
   2   4   0  609.28   17.82
  -2  -4   0  562.32   27.37
   2   4   1   32.88    5.01
   2  -4   1   38.67    7.44
  -2  -4  -1   38.31    7.55
   2  -4   1   37.27    7.40
  -2  -4  -1   34.18    5.84
   2   4   1   21.90    4.67
   2  -4   2 2625.52   58.15
   2   4   2 2693.57   52.59
  -2  -4  -2 2772.15   58.42
   2  -4   2 2511.98   60.10
   2  -4   2 2507.30   23.91
  -2  -4  -2 2662.34   51.14
  -2  -4  -3  208.90   14.62
   2  -4   3  230.83   18.16
   2  -4   3  201.43   17.13
  -2  -4  -3  225.32   16.44
   2  -4   3  212.24   11.45
  -2  -4  -4  305.46   17.47
  -2  -4  -4  308.12   19.67
  -2  -4  -4  308.87   18.71
  -2   4  -4  331.28   14.35
   2  -4   4  316.29   20.90
   2  -4   4  292.47   22.71
   2  -4   4  311.67   13.46
   2  -4   5   15.93    6.67
   2  -4   5   18.67    5.52
  -2  -4  -5   11.09    4.61
  -2  -4  -5   11.76    3.99
  -2   4  -5   16.17    4.47
   2  -4   6  252.54   19.89
   2  -4   6  252.37   23.75
  -2  -4  -6  264.86   19.00
  -2   4  -6  291.49   16.77
  -2  -4  -7  409.04   24.60
   2  -4   7  407.74   25.53
   2  -4   7  397.96   30.89
  -2   4  -7  430.86   22.76
   2  -4   8  339.32   23.45
   2  -4   8  337.80   30.02
  -2   4  -8  349.48   21.52
  -2  -4  -8  379.38   25.65
  -2   4  -9  319.60   22.65
  -2  -4  -9  311.60   24.50
   2  -4   9  378.35   34.64
   2  -4   9  332.67   24.14
  -2  -4 -10  524.69   33.33
   2  -4  10  486.87   40.45
   2  -4  10  525.22   30.24
  -2   4 -10  531.84   30.22
  -2   4 -11   53.05   10.82
  -2  -4 -11   71.29   14.37
   2  -4  11   54.64   16.71
   2  -4  11   59.89   11.32
  -2   4 -12   43.41   10.58
   2  -4  12   32.40    9.12
  -2  -4 -12   45.51   12.06
   2  -4  12   21.38   12.40
   2   4  13    2.69   13.58
  -2   4 -13   -3.41    8.41
  -2  -4 -13    5.19    5.96
   2  -4  13    8.27   12.91
  -2   4 -14    3.91    6.66
   2  -4  14   -3.65   14.68
  -2  -4 -14   23.12   11.64
   2   4  14  -19.07   13.73
   2   4  15  -18.01   13.20
  -2  -4 -15    5.86    8.86
  -2   4 -15    5.26    8.80
   2  -4  15    1.84   13.63
  -2  -4 -16   15.59   11.65
   2   4  16   32.64   20.29
  -2   4 -16   13.56   10.04
   2  -4  16   18.44   14.39
  -2   4 -17    9.91   11.07
   2  -5 -17   11.67   12.67
  -2  -5  17   52.28   20.11
   2  -5 -16   -8.23    8.22
  -2  -5  16    0.71   11.96
  -2  -5  15    5.32    9.84
   2   5 -15    5.53    8.16
   2  -5 -15    1.28    8.04
  -2  -5  15   29.77   12.64
  -2  -5  14  100.84   22.52
  -2  -5  14  128.21   20.88
   2  -5 -14  125.05   19.96
   2   5 -14   78.97   14.71
  -2  -5  13   45.60   16.02
  -2  -5  13   52.07   14.06
  -2   5  13   31.93   12.42
   2   5 -13   41.27   10.79
   2  -5 -13   22.22    9.70
   2  -5 -12  234.79   23.73
  -2  -5  12  226.90   28.68
  -2  -5  12  241.93   26.66
   2   5 -12  262.08   23.19
  -2   5  12  188.86   26.12
  -2   5  11   87.14   17.58
   2   5 -11  123.41   15.30
   2  -5 -11  135.39   17.55
  -2  -5  11  115.72   18.31
  -2  -5  11  127.87   21.39
   2   5 -10  573.27   30.00
   2  -5 -10  529.21   36.53
  -2  -5  10  565.74   38.08
  -2  -5  10  624.43   41.53
   2  -5 -10  600.89   33.61
   2   5  -9  139.16   14.20
  -2  -5   9  137.68   18.88
  -2  -5   9  115.51   17.48
   2  -5  -9  139.98   14.77
   2  -5  -9  134.42   18.26
   2   5  -8   31.40    6.85
  -2  -5   8   29.93   11.82
   2  -5  -8   33.13    7.89
   2  -5  -8   19.29    6.72
  -2  -5   8   19.13    8.42
  -2  -5   7   86.77   14.56
   2  -5  -7   98.93   14.90
   2  -5  -7   74.63    9.69
  -2  -5   7   73.95   12.50
   2   5  -7   74.67    8.58
   2  -5  -6  313.88   24.46
  -2  -5   6  376.08   28.18
   2  -5  -6  335.98   18.11
  -2  -5   6  351.47   24.64
   2   5  -6  382.42   17.96
  -2  -5   5  399.65   28.70
   2  -5  -5  414.18   17.83
   2   5  -5  426.11   17.10
   2  -5  -5  430.14   28.05
  -2  -5   5  439.82   25.36
   2   5  -4  679.07   19.53
  -2  -5   4  668.41   35.90
   2  -5  -4  702.65   33.76
  -2  -5   4  720.28   29.77
   2  -5  -4  695.75   20.53
   2  -5  -3  681.11   31.41
   2   5  -3  673.54   17.77
  -2  -5   3  680.84   35.71
  -2  -5   3  637.46   26.63
   2  -5  -3  693.91   15.50
  -2  -5   2  306.77   17.77
   2   5  -2  302.07   12.02
   2  -5  -2  332.60   21.51
   2   5  -2  314.63   11.03
  -2  -5   2  314.29   23.58
  -2  -5   1   35.82    9.39
   2  -5  -1   43.29    8.47
  -2  -5   1   32.84    6.41
   2   5  -1   24.72    5.00
   2   5  -1   27.75    3.46
   2   5   0    7.20    2.45
   2  -5   0   -3.77    4.05
  -2  -5   0   12.82    4.18
  -2  -5   0   13.77    5.45
   2  -5   0    6.54    5.19
   2   5   0    5.38    4.65
   2   5   1    4.29    4.01
   2   5   1    2.70    1.65
   2  -5   1    6.21    4.36
  -2  -5  -1   11.48    5.97
   2  -5   1    5.44    4.84
  -2  -5  -1    1.56    3.18
   2  -5   2  548.36   29.43
   2  -5   2  509.32   30.69
  -2  -5  -2  531.31   29.31
  -2  -5  -2  522.00   24.96
   2   5   2  479.90   23.42
   2  -5   3  314.95   24.66
   2   5   3  303.76   19.49
   2  -5   3  317.67   23.16
  -2  -5  -3  298.84   21.96
  -2  -5  -3  314.36   20.25
  -2  -5  -4  416.18   24.18
   2   5   4  417.80   25.76
   2  -5   4  428.55   16.03
   2  -5   4  428.45   28.60
  -2  -5  -4  396.10   25.37
   2  -5   4  377.97   26.44
  -2  -5  -5   97.25   12.58
   2  -5   5   89.88   12.84
   2  -5   5   86.19   13.57
  -2   5  -6  292.23   16.35
  -2  -5  -6  359.25   24.67
  -2  -5  -6  329.66   21.22
   2  -5   6  323.39   24.70
   2  -5   6  315.51   27.23
  -2   5  -7   89.04   10.24
  -2  -5  -7  103.96   13.42
   2  -5   7   77.59   12.41
   2  -5   7  116.28   18.64
   2  -5   8   -6.63   10.29
  -2   5  -8    9.72    5.19
   2  -5   8   17.66    8.29
  -2  -5  -8   13.23    6.36
  -2   5  -9    3.53    4.05
  -2  -5  -9    7.30    7.81
   2  -5   9   11.20    7.87
   2  -5   9   -1.34    8.34
   2  -5  10    2.41    5.74
  -2  -5 -10    1.75    5.25
   2  -5  10   -3.20   11.45
  -2   5 -10   12.16    6.28
  -2  -5 -11   -2.29    6.27
  -2   5 -11   23.67    8.58
   2  -5  11   26.73    9.21
   2  -5  11    5.57    9.14
  -2   5 -12  248.61   24.13
  -2  -5 -12  218.75   24.34
   2  -5  12  222.49   22.53
   2  -5  12  179.14   28.91
   2  -5  13   63.42   19.21
   2   5  13   33.51   19.91
  -2  -5 -13   53.93   14.24
  -2  -5 -14  188.82   25.80
   2   5  14  181.51   40.01
   2  -5  14  143.73   27.59
   2   5  15   30.96   21.43
  -2  -5 -15  -18.95   11.00
   2  -5  15    7.12   10.55
  -2  -5 -16   34.82   14.31
   2   5  16   -9.81   16.80
  -2  -6  16   73.01   21.08
  -2  -6  15   22.18   11.95
   2  -6 -15   31.65   13.51
  -2  -6  15   33.71   14.57
  -2  -6  14   59.30   19.65
   2  -6 -14   20.67   11.61
  -2  -6  14   30.07   13.77
  -2  -6  13  136.20   23.61
  -2  -6  13  142.35   23.20
   2  -6 -13  152.07   20.17
  -2  -6  12    5.91   10.17
  -2  -6  12   14.35   10.41
  -2   6  12   -5.14    9.01
   2  -6 -12   16.01    9.31
   2  -6 -11   63.13   14.64
  -2  -6  11   68.09   15.28
   2  -6 -11   51.55   11.61
  -2  -6  11   50.02   14.39
   2  -6 -10   30.31    8.48
  -2  -6  10   61.26   14.24
   2  -6 -10   67.83   15.96
  -2  -6  10   40.84   10.29
   2  -6  -9  227.35   24.62
   2  -6  -9  221.22   19.48
  -2  -6   9  236.68   26.10
  -2  -6   9  223.56   24.38
   2  -6  -8  222.49   17.48
  -2  -6   8  231.24   23.38
  -2  -6   8  216.00   24.48
   2  -6  -8  243.46   24.94
   2  -6  -7  118.56   17.37
   2  -6  -7  112.53   11.66
  -2  -6   7  107.26   17.28
  -2  -6   7  127.07   16.55
   2  -6  -6  109.32   16.20
  -2  -6   6  104.61   13.86
   2  -6  -6  122.00   10.52
  -2  -6   6  139.50   19.58
   2  -6  -5  137.08    9.86
  -2  -6   5  125.55   13.85
   2  -6  -5  116.04   15.95
   2  -6  -4   27.53    7.87
  -2  -6   4   28.90   10.11
  -2  -6   4   31.10    7.20
  -2  -6   3    0.49    4.22
   2  -6  -3   -9.38    7.11
  -2  -6   3   -0.83    4.59
   2  -6  -2  124.19   14.51
  -2  -6   2   86.66   14.49
  -2  -6   2  115.46   12.53
   2  -6  -1  219.44   19.20
  -2  -6   1  200.36   21.96
  -2  -6   1  217.05   16.38
  -2  -6   0  378.26   22.09
   2  -6   0  400.64   25.59
  -2  -6   0  425.54   30.08
   2  -6   0  415.28   30.72
   2  -6   1   68.64   10.36
  -2  -6  -1   91.72   11.27
   2  -6   1   75.41   14.55
  -2  -6  -1   86.00   13.30
   2   6   2 1237.11   39.22
  -2  -6  -2 1403.63   53.93
  -2  -6  -2 1244.10   42.81
   2  -6   2 1314.13   53.63
   2  -6   2 1153.17   45.18
   2   6   3  568.43   27.24
   2  -6   3  562.92   36.13
  -2  -6  -3  571.21   29.61
  -2  -6  -3  557.88   34.04
   2  -6   3  541.77   32.81
  -2  -6  -4  121.79   14.43
   2   6   4  115.56   14.07
   2  -6   4  148.48   19.49
   2  -6   4  127.27   16.28
  -2  -6  -4  137.52   17.11
   2  -6   5   11.99    6.55
   2   6   5   17.71    5.78
   2  -6   5    6.01    5.82
  -2  -6  -5   22.58    7.68
   2  -6   6    3.70    7.21
   2  -6   6   -4.49    6.65
  -2  -6  -6   -0.78    4.74
   2   6   6    0.58    5.80
   2  -6   7   86.49   15.28
   2  -6   7   88.98   16.43
   2  -6   8   16.86   11.08
  -2  -6  -8   40.76    9.63
   2  -6   8   32.21    9.95
  -2  -6  -9  149.60   17.57
   2  -6   9  149.80   19.19
   2  -6   9  194.24   37.23
   2  -6  10  211.64   27.69
  -2  -6 -10  167.22   20.31
   2  -6  10  145.47   19.18
   2  -6  11   43.63   18.00
  -2  -6 -11   23.68    9.01
   2  -6  11   20.02    9.44
  -2  -6 -12   24.61   11.02
   2  -6  12    6.17   10.50
   2  -6  12   17.71    9.02
  -2  -6 -13   -0.09    7.36
   2  -6  13   42.39   18.23
  -2  -6 -14   21.67   10.27
   2  -6  14   14.99   14.67
   2   6  14   35.84   22.59
  -2  -6 -15    1.48    8.98
   2   6  15    7.78   13.97
  -2  -7  15   23.98   12.84
  -2  -7  15   17.13   12.31
  -2  -7  14   41.60   16.12
  -2  -7  14   14.23    9.65
  -2  -7  13   44.75   14.71
  -2  -7  13   23.40    7.81
  -2  -7  12   63.30   17.59
  -2   7  12   21.94   11.33
  -2  -7  12   81.03   18.31
  -2  -7  11  122.97   21.78
   2  -7 -11   91.19   19.36
  -2  -7  11   95.53   20.78
   2  -7 -10  112.06   19.10
  -2  -7  10  100.52   20.52
  -2  -7  10  113.33   19.61
  -2  -7   9   82.83   15.32
   2  -7  -9  103.00   17.58
   2  -7  -8    4.92    8.12
  -2  -7   8   21.23   10.51
  -2  -7   8    8.30    5.82
  -2  -7   7   19.56   10.74
  -2  -7   7   15.97    7.22
   2  -7  -7    7.68    6.52
  -2  -7   6   11.14    7.51
  -2  -7   6   33.69    9.63
   2  -7  -6   17.44    8.14
   2  -7  -5  155.38   19.58
  -2  -7   5  127.05   19.67
  -2  -7   5  140.00   16.54
  -2  -7   4   85.89   12.35
  -2  -7   4   63.44   14.61
   2  -7  -4  104.57   15.91
   2  -7  -3  234.17   22.91
  -2  -7   3  251.08   26.30
  -2  -7   3  284.80   21.29
  -2  -7   2  171.85   15.78
   2  -7  -2  157.74   18.54
  -2  -7   2  137.03   19.94
  -2  -7   1   18.79    6.52
  -2  -7   1    9.23    6.86
   2  -7  -1    3.45    6.27
   2  -7   0   16.68    8.33
  -2  -7   0    7.76    6.20
  -2  -7   0    5.34    4.38
  -2  -7  -1   25.96    8.03
  -2  -7  -1   41.50   11.31
   2  -7   1   27.22    9.11
   2  -7   1   44.37   12.07
   2  -7   2   44.18   11.93
  -2  -7  -2   66.10   11.85
   2  -7   2   65.11   11.80
  -2  -7  -2   49.68   12.28
   2  -7   3  195.83   20.92
  -2  -7  -3  184.34   18.96
  -2  -7  -3  192.68   22.91
   2  -7   3  169.92   20.96
   2  -7   4   44.35   12.26
  -2  -7  -4   54.04   11.57
   2  -7   4   50.07   12.92
  -2  -7  -5   72.02   12.75
   2  -7   5   95.40   16.29
   2  -7   5   84.28   16.23
  -2  -7  -6  156.66   18.76
   2  -7   6  130.36   19.64
   2  -7   6  179.69   22.94
   2  -7   7   37.70   11.99
   2  -7   7   39.04   11.65
   2  -7   8   40.60   13.19
   2  -7   8   18.39    8.97
   2  -7   9    5.02    9.06
   2  -7   9    9.50    7.56
   2  -7  10    7.29   10.70
   2  -7  10    4.66    9.40
   2  -7  11   29.61   10.86
   2  -7  11   55.65   16.87
   2  -7  12   71.55   20.86
   2  -7  12   64.22   15.06
   2  -7  13  112.14   25.31
  -2  -8  12    2.99    8.83
   2  -8 -11   14.86   12.68
  -2  -8  11   -4.01   10.39
  -2  -8  10    6.80    9.67
   2  -8 -10  -39.72   15.59
   2  -8  -9   49.82   14.15
  -2  -8   9   93.73   21.11
   2  -8  -8   66.92   15.55
  -2  -8   8   63.52   17.03
   2  -8  -7   32.28   12.00
  -2  -8   7   45.74   14.39
  -2  -8   7   39.57   10.55
  -2  -8   6   40.54   11.21
  -2  -8   6   30.71   12.99
   2  -8  -6   55.93   13.65
  -2  -8   5   44.59   14.76
   2  -8  -5   50.55   11.68
  -2  -8   5   37.47   10.22
   2  -8  -4   -3.94    8.00
  -2  -8   4   30.34    9.12
  -2  -8   4   17.60   10.98
  -2  -8   3   -0.95    4.68
  -2  -8   3   -1.76    6.00
   2  -8  -2   29.42   10.83
  -2  -8   2   14.68    7.34
  -2  -8   2   -3.14    9.04
  -2  -8   1   85.27   13.24
  -2  -8   1   89.22   17.46
   2  -8  -1   61.75   12.86
   2  -8   0   55.67   12.20
  -2  -8   0   76.84   17.86
  -2  -8   0   84.34   13.15
  -2  -8  -1  116.15   20.10
  -2  -8  -1  103.28   15.01
   2  -8   1  108.36   16.28
  -2  -8  -2  187.68   25.37
   2  -8   2  176.45   25.19
  -2  -8  -2  217.69   21.43
   2  -8   2  175.32   20.16
   2  -8   3  437.15   32.42
   2  -8   3  362.26   34.34
  -2  -8  -3  422.12   29.71
   2  -8   4   11.84   10.33
   2  -8   4    8.80    8.15
  -2  -8  -4   23.56    8.43
   2  -8   5   26.40   11.22
  -2  -8  -5   30.80   11.01
   2  -8   5   28.38   10.73
   2  -8   6   11.84   11.43
   2  -8   6   15.24    9.85
   2  -8   7   14.78   11.07
   2  -8   7   14.05   11.54
   2  -8   8    4.73    9.45
   2  -8   8    4.47   10.87
   2  -8   9   55.15   15.39
   2  -8   9   92.84   19.66
   2  -8  10  100.75   21.63
   2  -8  10  119.43   22.92
   2  -8  11   37.04   12.90
   2  -8  11    5.94   10.76
   2  -9 -10   -2.69    8.24
   2  -9  -9   43.11   13.24
   2  -9  -8  -17.73   12.54
  -2  -9   8   -3.87    9.50
  -2  -9   7   -7.58    9.00
   2  -9  -7    0.66    8.60
  -2  -9   6   13.06   11.57
   2  -9  -6   25.52   12.24
  -2  -9   5   30.55   13.32
   2  -9  -5   20.75   11.85
   2  -9  -4   19.35   10.72
  -2  -9   4   11.93   12.32
   2  -9  -3   96.11   17.90
  -2  -9   3   84.31   21.00
  -2  -9   2   88.53   20.12
   2  -9  -2   96.54   18.15
   2  -9  -1   23.39   10.54
  -2  -9   1   26.12   10.71
  -2  -9   0   35.40   13.77
   2  -9   0  -18.84   11.11
   2  -9   1  -13.18    9.41
  -2  -9  -1   -7.42   10.70
   2  -9   2   -2.07    8.27
   2  -9   3    7.39    7.35
   2  -9   4   19.37   10.64
   2  -9   5   25.48   10.71
   2  -9   5   38.06   12.02
   2  -9   6   33.29   14.56
   2  -9   6   72.13   17.59
   2  -9   7   44.18   16.76
   2  -9   7   78.89   17.33
   2  -9   8    5.72   10.23
   2  -9   8   16.83   12.22
   2  -9   9   -4.07   10.36
   2 -10  -6   27.99   13.48
   2 -10  -5   23.61   13.72
   2 -10  -4   -8.58    8.79
   2 -10  -3    9.34    8.64
   2 -10  -2  -26.92   11.23
   2 -10  -1   15.21    9.10
   2 -10   0   12.95   10.49
   2 -10   1   37.26   14.06
   2 -10   2   42.38   13.97
   2 -10   3   47.94   13.97
   2 -10   4   75.59   16.86
   2 -10   5    4.37    9.96
  -3   0  19   33.37   21.57
   3   0 -19    9.51   11.36
   3   0 -18   -2.76   10.80
  -3   0  18   -0.51   14.17
   3   0 -17  106.17   20.68
  -3   0  17  164.84   35.73
   3   0 -16   19.61   12.59
  -3   0  16   -1.72   12.14
   3   0 -15  756.48   47.30
  -3   0  15  787.19   68.20
  -3   0  15  698.75   40.96
  -3   0  14   15.85   11.65
  -3   0  14    8.62    6.65
   3   0 -14    3.38    6.72
  -3   0  13   31.58    9.70
   3   0 -13   59.06   13.03
  -3   0  13   39.27   14.83
  -3   0  12    9.56    6.58
  -3   0  12   -2.00   12.68
   3   0 -12   11.78    7.93
   3   0 -11  179.64   19.24
  -3   0  11  182.07   28.69
  -3   0  11  151.59   17.66
  -3   0  10    2.35    6.55
   3   0 -10   -5.88    5.69
   3   0  -9 2391.02   61.54
  -3   0   9 2491.78   66.06
  -3   0   8    1.33    4.24
   3   0  -8   -1.36    3.49
  -3   0   7 2799.24   66.09
   3   0  -7 2887.19   59.71
   3   0  -6   -3.68    3.71
  -3   0   6   -2.37    3.51
  -3   0   5 2134.58   53.90
   3   0  -5 2135.04   47.76
  -3   0   4   -0.88    3.08
   3   0  -4    0.69    1.77
  -3   0   4    1.35    1.45
   3   0  -4    2.82    2.75
  -3   0   3  693.17   28.26
   3   0  -3  654.13   28.06
  -3   0   3  691.04   18.59
   3   0  -3  659.40   17.83
   3   0  -3  699.95   29.96
   3   0  -2    0.74    2.82
  -3   0   2    1.70    3.53
  -3   0   2    3.62    1.74
  -3   0   2    0.67    2.72
   3   0  -2    1.02    1.23
   3   0  -2    1.29    3.13
   3   0  -1 1058.55   17.21
  -3   0   1 1120.52   31.72
   3   0  -1 1149.81   32.31
  -3   0   1 1078.57   19.01
  -3   0   1 1120.71   30.90
  -3   0   0    3.48    1.99
   3   0   0    0.20    2.22
  -3   0   0    1.84    1.63
   3   0   0    0.05    2.02
  -3   0   0    0.79    1.76
   3   0   0   -1.62    1.31
   3   0   1 4542.19   62.35
  -3   0  -1 4754.45   56.64
   3   0   1 4345.86   50.25
  -3   0  -1 4373.41   50.11
   3   0   1 4728.51   52.66
  -3   0  -2    0.08    1.08
  -3   0  -2    0.76    2.05
   3   0   2   -0.82    1.80
   3   0   3 1945.08   46.13
  -3   0  -3 1732.08   37.62
  -3   0  -4   -0.77    2.30
   3   0   4    0.92    3.94
  -3   0  -5  457.48   22.40
   3   0   5  465.00   27.99
  -3   0  -6    3.18    3.17
   3   0   6   -4.75    5.60
   3   0   7  779.16   42.70
  -3   0  -7  725.31   31.78
  -3   0  -8   -3.51    5.19
   3   0   8   -1.33    5.78
   3   0   9 1738.71   72.75
  -3   0  -9 1818.66   56.20
   3   0  10   -6.78    9.91
  -3   0 -10   -8.54    6.82
   3   0  11 1616.09   77.25
  -3   0 -11 1633.56   59.19
   3   0  12    2.98   10.07
  -3   0 -12    1.41    7.61
  -3   0 -13   24.77    9.41
   3   0  13   41.15   17.04
  -3   0 -14   12.61    8.47
   3   0  14   -0.04    9.66
  -3   0 -15   53.99   15.31
   3   0  15   58.23   20.44
  -3   0 -16    7.05    7.51
   3   0  16   -3.25   12.22
  -3   0 -17    6.58    8.87
   3   0  17   37.17   20.06
   3   1 -19  155.05   26.72
   3  -1 -19  135.81   25.71
  -3   1  19  165.62   41.32
  -3  -1  19  201.30   41.38
   3   1 -18    4.45    9.08
  -3   1  18  -11.90   19.49
   3  -1 -18   22.88   12.91
  -3  -1  18   -6.51   17.42
   3   1 -17   46.76   16.10
   3  -1 -17   74.34   18.59
  -3   1  17   14.25   13.34
  -3  -1  17   48.58   17.21
  -3  -1  16   13.92   18.33
   3   1 -16   -4.10    8.83
   3  -1 -16  -12.26   10.56
  -3  -1  16   11.53    6.75
  -3   1  16   10.16   12.84
  -3  -1  15   15.62    7.90
  -3   1  15   35.38   10.48
   3   1 -15   38.52   13.14
   3  -1 -15   35.97   11.91
  -3   1  15   28.11   16.54
  -3  -1  15   39.63   18.42
   3   1 -14   -3.47    6.64
   3  -1 -14   -6.07    7.87
  -3   1  14    7.23    6.73
  -3  -1  14    0.14    5.52
  -3  -1  14   -6.62   11.33
  -3   1  14    8.50   14.78
  -3  -1  13  508.77   32.93
   3  -1 -13  532.16   35.41
   3   1 -13  534.78   35.73
  -3   1  13  504.83   34.49
  -3  -1  13  510.53   48.79
  -3  -1  12   -2.66    4.91
  -3  -1  12   -1.81   10.06
  -3   1  12    8.92    7.17
   3  -1 -12   -2.28    5.41
   3   1 -12   14.64    9.45
  -3  -1  11 1198.37   47.65
  -3   1  11 1269.82   53.17
   3  -1 -11 1148.56   47.79
   3   1 -11 1181.33   47.71
  -3  -1  10    5.86    5.24
  -3   1  10   -3.77    5.19
   3   1 -10   10.13    6.34
  -3  -1  10    9.71    9.56
   3  -1 -10   14.49    7.58
  -3   1   9 1013.45   45.73
   3   1  -9 1019.28   39.97
   3  -1  -9 1033.63   39.81
  -3  -1   9  976.14   39.70
  -3  -1   9 1068.39   56.29
  -3   1   8   68.71   11.94
  -3  -1   8   61.69   13.32
   3   1  -8   66.54    9.69
   3  -1  -8   72.45   10.39
  -3  -1   8   55.72    9.30
   3  -1  -7  295.43   19.23
  -3   1   7  368.81   26.87
  -3  -1   7  355.61   21.79
   3   1  -7  350.31   20.84
  -3  -1   7  329.90   27.36
   3  -1  -7  360.74   20.99
   3   1  -6   42.14    7.41
   3  -1  -6   33.83    6.93
  -3  -1   6   40.11    7.76
  -3  -1   6   39.96    9.54
  -3   1   6   40.18    8.71
   3  -1  -6   37.29    6.74
   3  -1  -5 3402.42   57.96
   3   1  -5 3147.32   59.85
  -3   1   5 3387.05   75.31
   3  -1  -5 3388.48   56.26
  -3  -1   5 3334.64   70.31
  -3   1   4  229.04   18.46
   3   1  -4  191.87   15.47
  -3  -1   4  215.96   14.74
   3  -1  -4  201.75   14.20
  -3  -1   4  210.04    9.55
   3  -1  -4  208.75   12.69
  -3   1   3 3270.02   65.95
  -3   1   3 3464.79   48.99
  -3  -1   3 3389.05   54.61
  -3  -1   3 2971.81   67.84
   3  -1  -3 3220.66   58.04
   3  -1  -3 3541.40   48.23
  -3   1   3 3381.88   71.90
   3   1  -3 3449.63   69.49
   3  -1  -2  242.11   11.18
  -3   1   2  185.54   15.11
  -3  -1   2  236.49   16.73
   3   1  -2  236.51   13.72
   3  -1  -2  238.91   16.49
  -3  -1   2  229.86   13.01
   3   1  -2  256.04   17.76
  -3   1   2  228.39   11.96
   3   1  -1 4679.52   55.75
   3   1  -1 4683.40   66.27
  -3  -1   1 4818.33   54.90
   3  -1  -1 4770.10   48.81
  -3   1   1 4636.53   63.49
   3  -1  -1 4784.67   64.92
  -3   1   0    0.51    1.67
   3  -1   0    0.87    1.70
   3   1   0   -1.95    1.96
   3   1   0   -1.06    0.89
  -3  -1   0   -0.17    1.16
  -3  -1   0    0.85    2.24
  -3   1   0    1.12    1.84
   3   1   0   -0.14    1.90
   3  -1   0    0.08    2.36
   3   1   1  543.39   15.56
   3   1   1  524.68   16.26
   3  -1   1  524.37   16.57
   3   1   1  547.51   22.52
   3   1   1  529.80   18.04
   3  -1   1  565.13   21.29
  -3  -1  -1  547.28   14.80
  -3   1  -1  528.94   21.72
   3  -1   1  559.08   20.25
  -3   1  -2    2.47    1.46
   3  -1   2    0.08    2.11
  -3  -1  -2    3.35    1.12
   3   1   2    4.16    1.70
   3  -1   2    1.72    1.68
   3   1   2    3.73    2.98
  -3   1  -3  565.97   21.01
  -3  -1  -3  579.27   10.34
  -3  -1  -3  527.62   21.28
   3  -1   3  499.96   24.65
  -3   1  -3  547.72   15.89
   3   1   3  547.28   11.68
   3   1   3  516.50   24.26
  -3   1  -4   17.99    4.24
  -3   1  -4   22.55    3.40
  -3  -1  -4   29.90    6.22
   3   1   4   20.78    6.63
   3  -1   4   27.19    7.30
  -3  -1  -5 1774.59   44.83
  -3   1  -5 1712.81   42.22
   3  -1   5 1697.72   27.00
   3  -1   5 1762.13   54.28
   3   1   5 1719.64   55.32
  -3  -1  -6    9.73    4.58
  -3   1  -6   13.43    5.10
   3   1   6    3.17    4.14
   3  -1   6   15.67    7.45
   3  -1   6   12.20    2.43
   3   1   7  204.00   22.20
  -3   1  -7  195.26   16.78
   3  -1   7  195.63    9.57
  -3  -1  -7  224.12   18.03
   3  -1   7  203.04   21.83
  -3  -1  -8   17.09    6.41
   3  -1   8   20.58    7.88
  -3   1  -8   12.22    5.00
   3  -1   8   24.25    3.52
   3   1   8   22.80    8.67
   3  -1   9   83.68    6.44
  -3  -1  -9   94.62   12.79
   3  -1   9   86.09   17.13
  -3   1  -9   91.20   13.27
   3   1   9   80.27   16.63
  -3  -1 -10   34.92   10.12
   3  -1  10   25.14   11.20
   3   1  10   15.80    8.72
  -3   1 -10   23.62    8.38
   3  -1  11  139.23   23.68
   3   1  11  129.89   23.10
  -3   1 -11  120.24   16.24
  -3  -1 -11  131.34   17.54
  -3   1 -12    0.34    5.87
   3   1  12   -2.85    8.55
  -3  -1 -12   17.05    7.97
   3  -1  12    7.13    8.87
   3   1  13  298.14   39.00
   3  -1  13  286.87   36.55
  -3   1 -13  300.36   27.88
  -3  -1 -13  287.51   29.08
  -3  -1 -14   -4.08   10.98
  -3   1 -14   18.47    9.58
   3  -1  14    3.80    9.24
   3   1  14    6.27   12.75
   3   1  15  271.99   41.84
  -3   1 -15  250.53   29.35
  -3  -1 -15  213.95   26.98
   3  -1  15  233.52   37.45
   3   1  16   -2.40   15.70
  -3   1 -16   -2.56    8.09
  -3  -1 -16   25.99   13.13
   3  -1  16    6.18   12.93
  -3   1 -17    3.29   10.74
   3   1  17   -4.15   12.25
   3  -1  17    3.95   16.92
  -3  -1 -17   20.94   11.81
   3   2 -19   28.06   16.02
   3  -2 -19   -4.71   12.23
  -3  -2  19  -25.35   22.30
  -3  -2  18   29.52   17.62
   3  -2 -18   18.90   14.98
   3   2 -18   -3.33    8.94
  -3   2  18    6.39   16.25
  -3  -2  17  219.03   39.26
   3  -2 -17  240.15   31.04
  -3   2  17  235.69   44.80
   3   2 -17  244.00   30.75
  -3  -2  16   20.28    9.20
   3   2 -16   12.07    9.97
   3  -2 -16   32.08   12.60
  -3  -2  16   29.39   18.11
  -3   2  16   47.34   24.63
   3   2 -15  717.32   45.75
  -3   2  15  697.59   72.53
  -3  -2  15  731.82   61.61
   3  -2 -15  673.82   45.60
  -3   2  15  675.11   42.67
  -3  -2  15  697.59   42.50
   3   2 -14    6.73    8.73
  -3   2  14    5.66    6.41
  -3  -2  14    4.83    7.51
   3  -2 -14    2.83    6.79
  -3  -2  14    2.34    8.48
   3  -2 -13   31.10   10.61
  -3  -2  13   39.84    9.39
  -3   2  13   51.75   12.81
  -3  -2  13   51.25   16.14
   3   2 -13   38.21   11.40
   3  -2 -12   38.29    9.83
  -3  -2  12   50.41   11.55
  -3   2  12   39.26   12.15
   3   2 -12   41.14   10.21
  -3  -2  12   31.21   12.25
  -3   2  11   94.42   16.52
  -3  -2  11  104.06   14.44
  -3  -2  11  106.44   19.82
   3  -2 -11   92.72   14.10
   3   2 -11  107.48   14.65
  -3   2  10    5.39    5.33
  -3  -2  10    6.72    6.34
   3  -2 -10   10.57    6.50
   3   2 -10   17.78    7.91
  -3  -2  10   12.81    9.38
  -3  -2   9 1505.95   50.92
  -3  -2   9 1483.35   62.22
  -3   2   9 1595.53   62.68
   3   2  -9 1538.00   48.95
   3  -2  -9 1461.78   47.81
   3  -2  -8  439.59   26.39
  -3  -2   8  530.82   28.82
  -3   2   8  548.03   35.50
   3   2  -8  554.20   28.06
  -3  -2   8  536.38   34.54
   3  -2  -8  526.43   26.87
   3  -2  -7 1172.58   40.44
   3   2  -7 1355.03   41.34
   3  -2  -7 1277.64   38.84
  -3  -2   7 1282.33   48.68
  -3  -2   7 1260.49   42.43
  -3   2   7 1226.12   50.70
  -3  -2   6  407.66   22.69
  -3   2   6  360.29   26.18
  -3  -2   6  327.12   22.60
   3  -2  -6  382.52   22.05
   3  -2  -6  394.20   20.16
   3   2  -6  383.14   20.96
  -3  -2   5  278.33   18.53
   3  -2  -5  289.40   16.34
   3   2  -5  286.82   18.07
   3  -2  -5  277.73   17.62
  -3  -2   5  318.59   19.70
  -3  -2   4  132.32   10.57
   3  -2  -4  123.71   11.23
   3  -2  -4  125.18    9.92
  -3  -2   4  109.81   11.28
   3   2  -4  124.75   12.72
   3  -2  -3    3.13    2.79
  -3  -2   3    0.02    2.38
   3  -2  -3    0.73    1.89
   3   2  -3   -0.93    3.84
  -3  -2   3    2.17    4.44
  -3  -2   3    2.54    1.90
  -3   2   3    0.71    2.58
  -3  -2   2    0.73    0.82
   3  -2  -2   -1.17    2.06
  -3   2   2    0.97    2.85
  -3  -2   2   -0.64    2.49
   3   2  -2    0.51    3.70
  -3  -2   2    0.47    1.80
   3  -2  -2    1.19    2.02
   3   2  -2    0.85    1.08
  -3   2   1 1121.69   30.35
  -3  -2   1 1085.79   31.11
  -3  -2   1 1133.95   29.79
   3  -2  -1 1134.58   32.71
   3   2  -1 1190.07   35.06
   3  -2  -1 1097.88   28.16
  -3  -2   0   85.40    8.86
   3   2   0   75.18    7.29
  -3  -2   0   87.05    7.92
   3  -2   0   92.09    8.62
   3   2   0   78.71    8.75
   3  -2   0   91.42    8.75
  -3   2   0   89.41    8.10
   3   2   0   97.24    4.15
   3   2   1 3090.22   55.88
   3  -2   1 3067.53   39.23
  -3  -2  -1 3103.14   44.18
   3  -2   1 2912.08   46.56
   3   2   1 2929.46   42.48
   3  -2   1 3110.32   53.61
   3   2   1 3107.82   33.49
   3  -2   2  255.30   17.08
   3   2   2  239.59   11.43
   3  -2   2  235.67   11.77
   3  -2   2  216.06   13.88
   3   2   2  260.53   17.67
  -3  -2  -2  253.99   12.22
   3   2   2  248.28   11.76
  -3  -2  -3 1735.31   39.88
   3  -2   3 1823.01   37.98
  -3  -2  -3 1875.68   30.81
  -3   2  -3 1773.59   36.61
   3   2   3 1917.36   36.57
   3   2   3 1868.11   30.02
   3  -2   3 1893.50   49.85
  -3  -2  -4   79.56    6.19
  -3   2  -4   70.22    8.18
   3  -2   4   67.55   11.14
   3  -2   4   87.45    8.53
  -3  -2  -4   86.45    9.70
   3   2   4   78.09    5.83
  -3   2  -5  744.31   27.92
   3  -2   5  720.29   36.37
  -3  -2  -5  769.89   30.08
   3  -2   5  838.14   25.21
   3   2   5  738.64   16.77
   3   2   5  658.44   36.76
  -3  -2  -6    3.22    4.11
   3   2   6    0.25    6.29
   3   2   6    0.52    0.96
   3  -2   6    2.87    3.09
  -3   2  -6    3.00    4.06
   3  -2   6    5.80    6.72
   3  -2   7  233.73   13.59
   3   2   7  200.73    7.31
   3   2   7  222.53   26.11
  -3   2  -7  244.53   17.87
  -3  -2  -7  214.60   18.31
   3   2   7  196.21   10.14
   3   2   8  273.72    8.31
   3   2   8  248.75    6.62
   3  -2   8  321.14   16.22
   3   2   8  269.45   30.08
  -3  -2  -8  343.41   23.72
  -3   2  -8  302.28   21.46
   3  -2   8  372.32   31.54
   3  -2   9  705.40   24.75
   3  -2   9  659.72   44.73
   3   2   9  690.10   49.29
  -3  -2  -9  818.65   38.65
  -3   2  -9  742.88   35.85
  -3  -2 -10  223.72   22.18
   3  -2  10  191.71   13.03
   3   2  10  207.32   29.31
   3  -2  10  233.08   27.13
  -3   2 -10  180.89   19.01
   3  -2  11  924.71   59.49
  -3  -2 -11  858.16   43.63
   3   2  11  835.63   59.24
  -3   2 -11  875.31   42.92
  -3   2 -12   76.77   14.10
  -3  -2 -12   84.06   15.74
   3   2  12  124.52   25.13
   3  -2  12  120.39   24.56
   3   2  13    8.47   11.39
  -3   2 -13   13.08    7.97
  -3  -2 -13   13.72    7.22
   3  -2  13   20.14   13.81
  -3   2 -14    0.80    6.81
  -3  -2 -14   -7.31    7.97
   3   2  14   13.36   12.88
   3  -2  14   -1.31   10.33
  -3   2 -15   80.06   17.82
  -3  -2 -15   85.51   18.22
   3   2  15  103.42   28.02
   3  -2  15   60.42   19.21
  -3  -2 -16   40.25   13.90
   3   2  16    6.11   15.40
  -3   2 -16   -3.76    9.33
   3  -2  16    9.54   14.86
  -3  -2 -17   39.59   16.88
   3  -2  17   -0.05   12.37
  -3   2 -17   22.14   13.71
   3   2  17   17.40   18.24
   3   3 -19   86.17   20.80
   3   3 -18   30.19   16.89
  -3   3  18   -3.08   18.56
   3  -3 -18    5.84   11.41
  -3  -3  18  -14.55   13.18
   3   3 -17   14.33   10.77
  -3  -3  17   26.52   16.39
   3  -3 -17   23.48   12.42
  -3  -3  16   31.94   12.15
   3   3 -16   -3.71   10.38
   3  -3 -16   -3.14   10.37
  -3  -3  16    6.49   10.72
   3   3 -15   63.67   15.45
  -3  -3  15   44.14   12.05
   3  -3 -15   40.10   13.52
  -3  -3  15   43.46   18.53
  -3   3  14   37.20   11.66
  -3  -3  14   31.00   10.95
   3   3 -14   34.98   11.29
   3  -3 -14   30.38   10.84
  -3  -3  14   47.26   15.23
   3   3 -13  354.46   29.03
  -3  -3  13  341.91   29.18
   3  -3 -13  353.87   30.29
  -3  -3  13  381.77   39.77
  -3   3  13  324.23   32.00
  -3  -3  12   72.12   13.80
  -3   3  12   56.27   14.50
   3  -3 -12   59.85   12.26
   3   3 -12   78.76   13.35
  -3  -3  12   88.70   19.34
  -3  -3  11  770.51   40.23
   3  -3 -11  804.50   39.84
  -3  -3  11  821.30   51.21
  -3   3  11  753.31   47.91
   3   3 -11  848.90   40.56
   3  -3 -10   77.77   14.50
  -3  -3  10   88.42   13.46
   3   3 -10   65.31   11.44
  -3   3  10   79.73   16.70
  -3  -3  10   62.63   14.27
   3  -3 -10   89.10   12.91
   3  -3  -9  615.91   34.40
  -3   3   9  646.80   41.55
  -3  -3   9  652.42   35.15
  -3  -3   9  662.91   40.73
   3   3  -9  640.84   32.23
   3  -3  -9  615.99   30.53
  -3  -3   8  293.35   24.59
  -3   3   8  277.73   26.38
  -3  -3   8  295.72   22.45
   3  -3  -8  242.83   20.88
   3   3  -8  311.20   20.54
   3  -3  -8  250.06   18.82
   3   3  -7  107.74   12.01
  -3  -3   7   99.01   13.21
   3  -3  -7   82.03   11.12
  -3  -3   7   81.40   12.51
   3  -3  -7   90.33   10.33
   3   3  -6   86.57   10.10
   3  -3  -6   69.74    8.80
  -3  -3   6   90.48   11.68
  -3  -3   6   64.47   10.20
   3  -3  -6   71.72   10.25
  -3  -3   5 1590.40   46.37
   3  -3  -5 1564.55   45.19
   3   3  -5 1636.69   42.96
   3  -3  -5 1524.39   35.98
  -3  -3   5 1685.37   43.46
   3  -3  -4  315.12   19.07
   3  -3  -4  321.87   15.33
  -3  -3   4  326.58   16.08
   3   3  -4  314.42   18.72
   3   3  -4  290.63   19.15
  -3  -3   4  266.20   18.79
   3  -3  -3 1345.19   36.93
  -3  -3   3 1274.89   38.92
  -3   3   3 1186.38   42.24
   3  -3  -3 1369.17   29.79
   3   3  -3 1448.16   34.71
  -3  -3   3 1360.33   28.55
   3   3  -3 1307.17   43.32
   3  -3  -2  310.70   17.58
  -3  -3   2  295.53   17.71
   3  -3  -2  318.50   13.92
  -3  -3   2  280.28   17.91
   3   3  -2  312.79   13.69
  -3   3   2  322.47   18.10
   3   3  -2  356.17   23.13
  -3  -3   2  334.84   11.83
   3  -3  -1 1486.71   37.52
  -3  -3   1 1538.57   24.00
  -3   3   1 1622.51   32.17
   3  -3  -1 1652.78   36.68
   3   3  -1 1651.28   44.85
   3   3  -1 1671.24   26.93
  -3  -3   1 1570.02   41.00
  -3  -3   1 1716.05   40.02
   3   3   0   13.23    4.60
   3  -3   0    5.63    2.74
   3   3   0    7.86    2.07
   3  -3   0   10.22    3.21
  -3  -3   0    9.14    2.35
  -3  -3   0    8.57    3.65
  -3  -3  -1   78.42    8.77
   3  -3   1   73.59    6.01
  -3  -3  -1   71.65    6.09
   3   3   1   86.37   10.00
   3  -3   1   81.89    7.82
   3   3   1   78.80    6.07
   3  -3   1   80.68    9.74
  -3  -3  -2   15.96    3.85
   3   3   2   24.99    4.32
   3  -3   2    9.53    4.00
   3  -3   2   13.88    2.83
  -3  -3  -2   16.97    3.42
   3  -3   2   23.47    5.90
   3  -3   2   16.94    3.95
   3   3   2   18.06    5.26
   3  -3   3  369.80   19.23
  -3  -3  -3  422.77   19.16
   3  -3   3  388.07   20.93
   3  -3   3  358.16   23.25
  -3  -3  -4   98.31   10.18
  -3   3  -4   94.55    9.11
  -3  -3  -4   97.45    9.05
   3  -3   4   69.22    9.16
   3  -3   4   87.50   12.72
  -3   3  -5 1005.84   31.91
  -3  -3  -5 1052.51   35.77
   3  -3   5 1099.24   45.83
  -3   3  -6   87.28   10.46
  -3  -3  -6   92.33   11.65
   3  -3   6   92.81   10.51
   3  -3   6   82.50   14.12
  -3  -3  -7  331.67   22.90
   3  -3   7  330.37   19.61
   3  -3   7  402.35   31.81
  -3   3  -7  371.97   22.49
   3   3   8   18.07    8.54
   3  -3   8   15.91    5.05
  -3   3  -8   24.01    6.72
   3  -3   8    7.18    6.99
  -3  -3  -8   19.51    7.66
  -3  -3  -9  259.33   22.58
   3  -3   9  182.30   24.12
   3  -3   9  233.99   17.16
   3   3   9  228.09   31.46
  -3   3  -9  222.19   19.67
   3  -3  10   49.54   13.03
   3  -3  10   31.77    7.41
  -3   3 -10   49.58   10.08
   3   3  10   29.32   11.29
  -3  -3 -10   47.10   10.52
   3   3  11   20.81   15.02
  -3   3 -11   29.87    9.93
  -3  -3 -11   20.50    7.58
   3  -3  11   26.06   13.74
   3  -3  12   15.60   10.49
  -3   3 -12   22.87    8.73
  -3  -3 -12   12.43    7.89
   3   3  12   34.95   17.51
  -3  -3 -13  163.47   22.51
  -3   3 -13  161.79   21.46
   3  -3  13  155.99   29.70
   3   3  13  160.45   31.49
  -3  -3 -14   42.85   12.95
  -3   3 -14   28.19   11.49
   3  -3  14   49.83   17.89
   3   3  14   38.99   19.27
  -3   3 -15  277.38   30.47
  -3  -3 -15  230.04   29.28
   3   3  15  252.52   42.11
   3  -3  15  250.05   37.37
  -3  -3 -16   -3.60    8.83
  -3   3 -16    8.43    9.55
   3   3  16  -18.62   16.39
   3  -3  16   26.59   19.60
  -3   3 -17    4.62    9.39
   3   3  17    7.97   18.82
  -3  -4  18  -17.34   16.56
   3   4 -18   18.26   13.30
   3  -4 -18   -0.26    8.27
   3   4 -17  214.40   28.01
  -3  -4  17  273.29   40.73
   3  -4 -17  209.79   29.11
   3  -4 -16  117.69   21.58
  -3  -4  16  128.88   26.75
   3   4 -16  109.71   20.51
  -3  -4  16  100.57   18.01
   3   4 -15  403.32   34.52
  -3  -4  15  404.80   45.22
   3  -4 -15  383.61   35.42
  -3  -4  15  393.07   34.67
  -3   4  14    9.10    9.28
   3  -4 -14   12.39    9.86
   3   4 -14    2.72    7.46
  -3  -4  14    5.35    8.56
  -3  -4  14   23.00   13.14
  -3  -4  13    8.82    8.26
   3   4 -13   17.74    8.64
  -3   4  13   18.26   11.55
   3  -4 -13    5.33    7.09
  -3  -4  13   13.85   12.76
  -3   4  12   54.25   13.57
   3   4 -12   45.21   10.93
  -3  -4  12   52.95   13.08
  -3  -4  12   42.88   14.94
   3  -4 -12   30.38   10.07
  -3  -4  11    7.22    7.24
   3  -4 -11    0.67    5.66
  -3   4  11    0.33    7.47
   3   4 -11   15.47    6.54
  -3  -4  11   10.72    6.63
   3  -4 -10   23.55    6.80
   3  -4 -10   24.28    9.55
  -3  -4  10   18.48    8.21
   3   4 -10   21.49    7.24
  -3   4  10    9.76    6.70
  -3  -4  10   25.21    9.63
   3  -4  -9  804.72   34.91
   3   4  -9  710.25   32.86
  -3  -4   9  759.90   40.27
   3  -4  -9  770.83   40.37
  -3  -4   9  773.25   42.54
   3  -4  -8  409.42   28.21
  -3  -4   8  383.13   28.17
  -3  -4   8  418.47   29.65
   3   4  -8  427.29   24.02
   3  -4  -8  412.05   23.53
  -3  -4   7  657.61   33.37
  -3  -4   7  661.73   35.53
   3   4  -7  667.85   28.14
   3  -4  -7  676.20   35.26
   3  -4  -7  672.45   28.02
  -3  -4   6   33.29    7.20
   3  -4  -6   27.61    5.16
   3   4  -6   35.55    6.87
  -3  -4   6   47.90    9.74
   3  -4  -6   20.44    7.44
   3   4  -5  129.10   11.61
  -3  -4   5  119.14   14.60
   3  -4  -5  119.64   10.09
  -3  -4   5  115.10   11.28
   3  -4  -5  120.81   14.14
   3  -4  -4   44.00    5.56
   3  -4  -4   33.76    6.96
  -3  -4   4   32.53    5.64
  -3  -4   4   27.71    7.68
   3   4  -4   42.30    7.22
  -3   4   3    3.91    4.23
  -3  -4   3    0.80    2.41
   3  -4  -3    1.10    1.78
   3  -4  -3    8.51    5.68
  -3  -4   3    6.09    3.75
   3   4  -3    7.74    4.51
  -3  -4   2  254.15   13.03
   3  -4  -2  225.99   16.63
  -3  -4   2  219.70   18.12
  -3   4   2  224.99   12.86
   3  -4  -2  224.82    9.39
   3   4  -2  211.50   13.68
  -3  -4   2  184.52   13.70
   3   4  -2  209.76   18.14
   3  -4  -1  286.62   18.71
  -3  -4   1  326.50   13.99
   3   4  -1  278.81   14.52
   3  -4  -1  302.56    9.76
  -3  -4   1  294.70   20.70
   3   4  -1  309.26   21.24
  -3  -4   0  330.63   20.88
  -3  -4   0  304.84   14.33
   3   4   0  302.85   14.50
   3  -4   0  298.25    8.50
   3   4   0  284.31   19.03
   3  -4   0  269.59   18.34
   3  -4   0  294.88   11.27
  -3  -4  -1  738.33   23.75
   3  -4   1  704.83   15.12
   3  -4   1  762.53   22.14
   3  -4   1  737.21   32.85
  -3  -4  -1  732.48   30.71
   3   4   1  735.51   30.05
   3  -4   1  690.71   30.13
   3  -4   2  401.68   16.70
   3   4   2  378.04   22.41
  -3  -4  -2  414.86   18.10
   3  -4   2  368.72   23.11
  -3  -4  -2  343.39   20.48
   3  -4   2  390.81   23.90
   3  -4   3  645.52   30.65
  -3  -4  -3  620.19   23.33
  -3  -4  -3  592.68   26.31
   3   4   3  654.57   31.54
   3  -4   3  637.57   23.02
   3  -4   3  617.61   19.13
   3  -4   3  568.17   30.80
   3  -4   4  350.10   23.04
  -3  -4  -4  357.17   20.44
   3  -4   4  334.32   18.75
   3  -4   4  330.67   24.97
  -3   4  -5  173.15   12.75
  -3  -4  -5  170.02   15.03
   3  -4   5  154.69   15.67
   3  -4   5  161.81   18.96
  -3  -4  -6  107.98   12.38
  -3   4  -6  117.87   11.77
   3  -4   6  117.58   13.18
   3  -4   6  122.08   17.51
  -3  -4  -7  123.41   14.73
  -3   4  -7  146.81   14.29
   3  -4   7  125.97   14.23
   3  -4   7  123.96   18.88
   3  -4   8  119.99   18.37
  -3  -4  -8  115.75   15.13
   3  -4   8  102.26   13.33
  -3   4  -8  128.55   14.41
  -3  -4  -9  188.38   20.26
   3  -4   9  156.78   23.84
   3  -4   9  167.82   16.07
  -3   4  -9  185.00   18.23
   3  -4  10   72.85   19.22
  -3   4 -10   81.60   13.06
  -3  -4 -10   76.76   14.35
   3   4  10   80.40   19.42
   3  -4  10   71.46   11.81
  -3  -4 -11  292.75   27.00
   3  -4  11  294.67   22.72
  -3   4 -11  231.24   22.65
   3  -4  11  263.90   31.41
   3   4  11  248.23   37.62
   3  -4  12   51.59   16.00
  -3   4 -12   24.71    9.07
  -3  -4 -12   60.21   12.95
   3   4  12   12.23   10.05
   3  -4  13    9.65   11.27
  -3   4 -13   13.67    8.22
   3   4  13    9.74   12.86
  -3  -4 -13  -11.14   11.05
  -3   4 -14   28.02   11.65
   3  -4  14    9.14   14.26
  -3  -4 -14    0.47    7.95
   3   4  14   27.84   16.60
   3  -4  15   65.08   20.13
  -3  -4 -15   90.77   20.03
   3   4  15   93.77   28.53
  -3   4 -15  101.56   18.35
  -3   4 -16   12.37   10.85
  -3  -4 -16  -15.36   12.34
   3   4  16   -8.90   17.63
   3  -5 -17   43.74   13.77
  -3  -5  17   44.21   16.24
  -3  -5  16   29.75   15.72
  -3  -5  16   23.62   11.69
   3  -5 -16    8.51    8.83
   3   5 -15   -4.92    8.61
  -3  -5  15    1.59    9.70
   3  -5 -15   -3.31    9.42
  -3  -5  15   14.73   12.23
   3   5 -14   57.12   12.31
  -3  -5  14   41.21   12.76
   3  -5 -14   82.33   17.09
  -3  -5  14   72.25   18.23
  -3  -5  13   50.17   16.66
  -3  -5  13   51.23   13.80
   3   5 -13   49.26   12.03
   3  -5 -13   58.73   12.09
  -3   5  13   71.78   19.15
  -3   5  12   68.34   18.22
   3   5 -12   89.14   14.44
  -3  -5  12   37.80    9.66
   3  -5 -12   84.32   15.02
  -3   5  11  201.24   28.51
   3  -5 -11  285.40   24.05
   3   5 -11  286.07   22.85
   3  -5 -11  259.98   26.80
  -3  -5  11  269.48   28.29
  -3  -5  11  247.13   26.85
  -3  -5  10   54.01   13.82
  -3  -5  10   55.46   13.09
   3  -5 -10   58.90   11.29
   3  -5 -10   44.87   11.06
   3   5 -10   63.35   10.55
   3   5  -9  247.67   19.09
  -3  -5   9  249.37   25.04
   3  -5  -9  247.54   24.62
   3  -5  -9  245.47   19.75
  -3  -5   9  228.67   23.51
  -3  -5   8  221.92   22.10
  -3  -5   8  212.10   23.26
   3  -5  -8  240.76   18.11
   3   5  -8  230.31   17.13
   3  -5  -8  249.43   24.00
  -3  -5   7    4.92    4.72
   3  -5  -7    4.58    4.02
   3  -5  -7    8.47    6.96
  -3  -5   7    8.93    6.26
   3   5  -7    2.03    3.45
  -3  -5   6   55.65    9.54
   3  -5  -6   48.49    7.36
   3  -5  -6   58.42   12.38
  -3  -5   6   38.13    9.68
   3   5  -6   46.37    6.74
   3  -5  -5  802.41   24.83
   3  -5  -5  782.79   36.79
  -3  -5   5  845.37   41.85
   3   5  -5  747.30   25.88
  -3  -5   5  788.13   31.37
   3  -5  -4  242.72   12.27
   3  -5  -4  256.38   20.36
  -3  -5   4  263.91   23.20
   3   5  -4  253.96   14.80
  -3  -5   4  253.88   17.06
  -3  -5   3  626.25   24.30
   3  -5  -3  605.73   15.34
  -3  -5   3  612.96   34.43
   3   5  -3  676.38   25.32
   3  -5  -3  613.09   30.04
  -3   5   3  554.99   22.21
  -3  -5   2  292.38   15.87
   3  -5  -2  272.92   19.61
   3  -5  -2  285.92    7.04
  -3  -5   2  289.57   23.82
   3   5  -2  242.82   17.52
   3  -5  -1  806.72   34.10
  -3  -5   1  817.50   26.68
  -3  -5   1  798.18   37.75
   3   5  -1  832.67   35.93
   3   5  -1  782.51   23.37
   3   5   0    5.44    4.94
  -3  -5   0   -4.96    3.54
  -3  -5   0   -1.26    4.76
   3  -5   0    2.09    4.00
   3  -5   1    1.83    5.06
  -3  -5  -1    7.87    3.87
  -3  -5  -1    5.14    5.84
   3  -5   1    2.96    4.65
   3   5   1    7.25    5.13
   3  -5   2   23.05    7.78
  -3  -5  -2   15.24    4.99
  -3  -5  -2   23.35    7.56
   3  -5   2   10.88    4.74
   3   5   2    9.39    4.77
  -3  -5  -3  321.25   19.39
  -3  -5  -3  302.79   21.84
   3  -5   3  317.53   24.32
   3   5   3  275.06   21.52
   3  -5   3  273.27   13.39
   3  -5   3  333.42   24.94
  -3  -5  -4  106.08   11.98
   3  -5   4  142.39   10.76
  -3  -5  -4  101.13   13.19
   3   5   4  128.71   15.26
   3  -5   4  120.41   15.97
   3  -5   4  101.63   13.59
   3  -5   5  512.07   31.29
   3  -5   5  593.02   25.80
   3   5   5  587.58   34.33
   3  -5   5  524.63   35.05
   3  -5   6  186.06   18.69
   3  -5   6  196.44   22.86
  -3  -5  -7  302.47   23.13
  -3   5  -7  317.31   19.66
   3  -5   7  339.95   25.32
   3  -5   7  302.57   29.79
   3  -5   8   16.31    7.33
  -3  -5  -8   21.72    8.55
   3  -5   8   16.36    7.81
  -3   5  -8    7.26    4.77
  -3   5  -9  143.89   16.24
   3  -5   9  172.89   18.82
   3  -5   9  189.89   25.98
  -3  -5  -9  175.93   19.05
   3  -5  10   -2.64    9.14
  -3  -5 -10   -2.57    5.97
  -3   5 -10    5.52    5.14
   3  -5  10   -3.18    5.26
   3  -5  11    2.91    8.43
  -3   5 -11   -1.78    5.44
   3  -5  11    2.00    5.11
  -3  -5 -11   12.84    7.90
   3  -5  12   -9.30   12.67
  -3  -5 -12   11.07    8.18
   3   5  12   14.50   18.08
   3  -5  13   78.92   21.11
   3   5  13   28.14   17.26
  -3  -5 -13   60.50   14.24
   3   5  14   38.65   16.60
   3  -5  14   81.54   22.42
  -3  -5 -14   86.97   18.55
   3   5  15  101.90   29.75
  -3  -5 -15  153.32   24.61
  -3  -6  16  135.53   26.39
  -3  -6  16   89.43   20.32
  -3  -6  15  107.70   23.38
  -3  -6  15  117.34   22.41
   3  -6 -15  121.30   21.22
  -3  -6  14   10.17    8.38
   3  -6 -14   16.60   10.13
  -3  -6  14    7.31    9.99
  -3  -6  13   -1.27    9.77
  -3  -6  13   33.25   14.91
  -3   6  13   13.18   11.54
   3  -6 -13   28.95   10.99
  -3  -6  12   17.41   12.27
  -3  -6  12   10.42   10.76
  -3   6  12    5.34    7.97
   3  -6 -12   12.62    7.57
  -3  -6  11   -5.98    8.48
   3  -6 -11    1.51    6.12
   3  -6 -11   -7.86    5.66
  -3  -6  11   -4.27    7.95
  -3  -6  10    5.76    9.68
  -3  -6  10   10.67    8.35
   3  -6 -10    2.57    6.62
   3  -6 -10   -2.81    5.13
  -3  -6   9  292.07   30.18
   3  -6  -9  314.06   29.31
   3  -6  -9  266.26   21.16
  -3  -6   9  303.47   26.19
   3  -6  -8  537.81   37.04
  -3  -6   8  501.37   32.95
  -3  -6   8  500.64   37.68
   3  -6  -8  439.41   24.90
   3  -6  -7  486.92   33.17
  -3  -6   7  471.26   36.19
   3  -6  -7  486.27   23.31
  -3  -6   7  438.23   28.35
   3  -6  -6   66.26   12.73
   3  -6  -6   67.62    8.29
  -3  -6   6   73.65   14.36
  -3  -6   6   72.87   11.25
  -3  -6   5  311.51   27.54
   3  -6  -5  293.16   24.21
  -3  -6   5  252.27   18.90
   3  -6  -4    4.24    6.13
  -3  -6   4   -0.45    3.33
  -3  -6   4    0.46    6.09
  -3  -6   3   77.19    9.82
   3  -6  -3   72.94   12.37
  -3  -6   3   74.96   13.11
  -3  -6   2   58.81    8.60
  -3  -6   2   47.35   11.16
   3  -6  -2   36.95    8.68
  -3  -6   1   36.79    6.94
   3   6  -1   18.98    4.74
  -3  -6   1   31.45    8.97
   3  -6  -1   32.07    8.02
   3  -6   0   53.02   10.32
   3   6   0   42.87    9.15
  -3  -6   0   46.85    8.21
  -3  -6   0   49.40   10.70
   3  -6   1  143.44   16.26
   3   6   1  127.33   15.57
  -3  -6  -1  152.67   18.27
  -3  -6  -1  155.77   14.30
   3   6   2   34.05    7.67
  -3  -6  -2   47.56    8.80
   3  -6   2   28.71   10.12
  -3  -6  -2   37.96    9.98
   3  -6   2   40.36    9.47
  -3  -6  -3  293.42   20.06
   3   6   3  269.86   21.36
   3  -6   3  300.04   24.72
  -3  -6  -3  254.25   22.44
   3  -6   3  281.05   25.06
  -3  -6  -4  114.38   15.40
   3  -6   4   85.02   14.17
   3   6   4  102.03   13.69
   3  -6   4  100.50   15.78
  -3  -6  -4   80.01   12.06
   3  -6   5   -8.62    7.76
   3   6   5   -1.67    6.46
  -3  -6  -5    3.28    4.64
   3  -6   5   -0.25    6.21
   3  -6   6   17.33    8.66
   3  -6   6    8.72    7.02
   3   6   6    9.45    8.65
   3  -6   7  212.36   24.28
   3  -6   7  197.74   22.30
   3   6   7  193.07   23.71
   3  -6   8  109.73   20.14
   3  -6   8  104.13   15.76
   3  -6   9   99.52   20.34
   3  -6   9  126.22   18.33
   3  -6  10   61.10   16.74
  -3  -6 -10   43.53   12.45
   3  -6  10   44.74   12.90
  -3  -6 -11  128.89   20.20
   3  -6  11  126.54   18.32
   3  -6  11  154.75   25.70
  -3  -6 -12   30.55   11.22
   3  -6  12   33.43   15.37
   3   6  12   30.77   16.93
   3  -6  13  -11.64   15.15
   3   6  13   -3.20   14.09
  -3  -6 -13    9.69    7.36
  -3  -6 -14   11.73   12.77
   3   6  14    9.07   14.35
  -3  -6 -15   41.04   15.33
  -3  -7  15    8.52    9.11
  -3  -7  14   -5.80   11.16
  -3  -7  13   -8.05   12.01
  -3  -7  12   34.97   12.12
  -3   7  12   34.83   15.39
   3  -7 -12   24.78   11.46
  -3  -7  12   13.76    6.99
  -3  -7  11   74.00   15.47
   3  -7 -11  113.72   21.06
  -3  -7  11   76.81   18.53
  -3  -7  10   17.14    9.91
   3  -7 -10   31.74   13.72
  -3  -7  10   33.93   13.76
  -3  -7   9  110.94   20.50
  -3  -7   9  140.29   18.96
   3  -7  -9  108.60   18.37
   3  -7  -8   94.37   17.55
  -3  -7   8   95.36   18.90
  -3  -7   8  118.18   16.19
  -3  -7   7    3.70    7.93
   3  -7  -7   10.41    7.75
  -3  -7   7    2.75    5.37
  -3  -7   6   68.63   11.22
   3  -7  -6   48.93   12.00
  -3  -7   6   60.54   15.32
   3  -7  -5  296.04   26.56
  -3  -7   5  287.08   29.32
  -3  -7   4  277.90   20.45
   3  -7  -4  214.87   21.76
  -3  -7   4  226.31   25.73
  -3  -7   3  138.36   13.56
   3  -7  -3  125.89   16.80
  -3  -7   3  141.10   20.41
  -3  -7   2  303.58   20.76
   3  -7  -2  290.62   24.76
  -3  -7   2  293.73   28.93
   3  -7  -1  253.75   22.65
  -3  -7   1  207.00   17.66
  -3  -7   1  209.14   23.39
   3  -7   0   45.52   10.54
  -3  -7   0   18.25    6.82
  -3  -7   0   28.99   11.01
  -3  -7  -1   11.76    8.54
   3  -7   1   17.19    8.18
  -3  -7  -1   10.17    5.30
  -3  -7  -2    8.72    6.43
  -3  -7  -2    1.06    5.10
   3  -7   2   -3.83    5.31
  -3  -7  -3  196.23   18.31
  -3  -7  -3  177.24   21.48
   3  -7   3  196.52   23.75
   3  -7   3  193.47   21.27
  -3  -7  -4  148.93   16.37
  -3  -7  -4  160.27   20.51
   3  -7   4  115.01   19.19
   3  -7   4  167.28   20.54
  -3  -7  -5  125.41   15.56
   3  -7   5  144.66   20.30
   3  -7   5  136.24   18.85
   3  -7   6  220.00   25.07
   3  -7   6  232.19   26.41
   3  -7   7   71.62   16.68
   3  -7   7   72.70   16.00
   3  -7   8   63.68   16.37
   3  -7   8   62.17   15.16
   3  -7   9    4.86    8.99
   3  -7   9   10.79    7.21
   3  -7  10   -3.80   11.20
   3  -7  10   11.45    9.69
   3  -7  11   43.06   18.00
   3  -7  11   17.16    9.77
   3  -7  12   10.30   15.55
   3  -8 -12   26.59   13.79
  -3  -8  12   12.28   10.46
  -3  -8  11   -3.44   10.33
   3  -8 -11    0.16    8.86
  -3  -8  10    4.58   10.47
   3  -8 -10   -6.92    8.55
  -3  -8   9   19.12   13.31
   3  -8  -9    9.27    7.83
   3  -8  -8  271.25   29.98
  -3  -8   8  268.85   33.09
   3  -8  -7  108.95   19.60
  -3  -8   7   83.85   19.33
   3  -8  -6  107.70   18.22
  -3  -8   6  150.78   24.38
   3  -8  -5   40.75   12.51
  -3  -8   5   55.73   15.56
  -3  -8   4   34.81   13.77
   3  -8  -4   20.54    8.99
   3  -8  -3   14.92    9.50
  -3  -8   3   19.54   11.83
   3  -8  -2    9.69    7.60
  -3  -8   2    6.57    7.92
   3  -8  -1   34.70   10.50
  -3  -8   1   51.93   14.06
  -3  -8   0   25.13    9.27
   3  -8   0   19.31   10.36
   3  -8   1  117.67   18.23
  -3  -8  -1  132.57   20.73
   3  -8   2   31.59   10.16
  -3  -8  -2   21.39    9.96
   3  -8   3  260.54   26.37
  -3  -8  -3  255.80   28.55
   3  -8   4   50.08   12.68
   3  -8   5  -10.73   10.12
   3  -8   5  -10.43    8.43
   3  -8   6   -1.70    7.99
   3  -8   6    8.44   10.00
   3  -8   7   49.08   16.05
   3  -8   7   86.80   18.27
   3  -8   8   75.82   16.28
   3  -8   8   89.38   19.87
   3  -8   9   -0.58   10.77
   3  -8   9    7.96   10.52
   3  -8  10   42.93   16.45
   3  -8  10   46.06   15.61
   3  -9 -10   54.69   17.07
   3  -9  -9   -1.74    9.39
  -3  -9   8   52.65   18.15
   3  -9  -8   67.37   17.84
   3  -9  -7   -4.23    7.81
  -3  -9   7   20.91   13.51
   3  -9  -6   42.53   15.59
  -3  -9   6   54.56   17.09
   3  -9  -5   72.12   16.28
  -3  -9   5   69.84   19.34
  -3  -9   4   86.23   19.28
   3  -9  -4  114.86   19.49
   3  -9  -3    6.62    9.61
  -3  -9   3    2.53    8.52
   3  -9  -2  104.61   17.04
  -3  -9   2  125.13   23.42
  -3  -9   1   26.39   12.52
   3  -9  -1    6.35    7.56
   3  -9   0   14.70    8.59
  -3  -9   0   29.13   12.90
   3  -9   1    2.60    8.45
  -3  -9  -1   11.30   10.23
   3  -9   2    7.34    8.24
  -3  -9  -2   -0.03   11.25
   3  -9   3   40.04   12.32
   3  -9   4   74.56   16.35
   3  -9   5   -8.79   11.45
   3  -9   6   77.09   17.75
   3  -9   7    6.15   11.00
   3  -9   8   32.89   16.40
   3 -10  -6   32.63   13.76
   3 -10  -5   14.87   12.18
   3 -10  -4   27.04   13.42
   3 -10  -3    8.71    8.17
   3 -10  -2    7.74    9.72
   3 -10  -1    1.37    9.24
  -3 -10   0   72.01   20.16
   3 -10   0   52.75   15.10
   3 -10   1   37.45   13.50
   3 -10   2   65.85   16.70
   3 -10   3   83.05   18.05
   3 -10   4   81.60   17.05
   4   0 -19    3.83   12.10
  -4   0  19  -19.24   22.33
   4   0 -18  101.81   22.09
  -4   0  18   57.46   25.77
   4   0 -17   -0.29   10.06
  -4   0  17   28.08   24.16
   4   0 -16  716.19   49.71
  -4   0  16  768.99   47.06
  -4   0  16  877.51   77.29
  -4   0  15    8.99    8.90
  -4   0  15   -3.57   14.11
   4   0 -15    1.55    9.56
  -4   0  14 1018.70   75.97
  -4   0  14  879.07   47.38
   4   0 -14 1051.12   54.08
  -4   0  13   -4.77    6.00
   4   0 -13   -3.74    6.45
  -4   0  13  -10.07   10.50
  -4   0  12   34.74    9.84
  -4   0  12   45.13   16.16
   4   0 -12   46.19   12.00
  -4   0  11   -1.85    5.71
   4   0 -11  -10.29    6.72
  -4   0  10   27.96    8.20
   4   0 -10   13.04    6.12
  -4   0   9   -0.18    5.29
   4   0  -9   -0.86    4.42
  -4   0   8 1395.84   51.67
   4   0  -8 1354.05   45.52
   4   0  -7    3.56    3.77
  -4   0   7    1.19    4.27
  -4   0   6 4010.24   83.54
   4   0  -6 4269.33   78.18
   4   0  -5    6.37    5.42
  -4   0   5    0.84    3.46
   4   0  -5   -0.63    2.01
  -4   0   4   10.38    4.97
   4   0  -4   20.04    6.00
  -4   0   4   16.70    3.63
  -4   0   3    4.35    4.07
   4   0  -3    1.04    3.56
  -4   0   3    0.87    2.00
   4   0  -3    1.54    1.90
   4   0  -2  902.14   18.76
  -4   0   2  886.37   32.43
   4   0  -2 1024.78   37.29
   4   0  -2  795.09   33.05
  -4   0   2  936.68   20.94
  -4   0   1    0.69    1.41
   4   0  -1    3.53    2.91
  -4   0   1    0.46    1.90
   4   0  -1    0.59    1.33
   4   0  -1   -2.16    2.44
   4   0   0 1837.18   42.89
   4   0   0 1782.00   44.40
  -4   0   0 1756.18   33.51
   4   0   0 1890.07   30.55
   4   0   1    0.46    1.75
  -4   0  -1   -0.53    1.69
   4   0   1    2.49    2.76
  -4   0  -1   -0.18    2.67
  -4   0  -2 2340.14   37.46
   4   0   2 2340.50   46.67
  -4   0  -3    2.46    1.49
   4   0   3   -0.89    2.70
  -4   0  -4 1785.19   44.43
   4   0   4 1750.16   50.30
  -4   0  -5   -0.49    3.18
   4   0   5    2.99    5.19
  -4   0  -6  324.49   21.09
   4   0   6  281.16   23.47
  -4   0  -7   -4.43    5.45
   4   0   7   -3.31    5.97
  -4   0  -8   69.76   11.35
   4   0   8   57.51   14.25
  -4   0  -9    2.50    5.20
   4   0   9   -7.02    7.39
  -4   0 -10  143.93   17.73
   4   0  10  139.18   21.40
   4   0  11   -3.41    8.50
  -4   0 -11   -0.35    6.16
  -4   0 -12  192.22   22.54
   4   0  12  203.98   30.03
  -4   0 -13   -2.86    5.69
   4   0  13  -29.74   16.20
  -4   0 -14    7.76    8.55
   4   0  14   16.74   14.57
  -4   0 -15    3.99    8.98
   4   0  15  -14.54   14.05
  -4   0 -16  179.14   26.65
   4   0  16  176.82   36.06
   4   0  17   18.59   18.26
   4   1 -19   16.70   11.64
   4  -1 -19   14.70   12.06
  -4  -1  19   13.40   15.90
  -4   1  19   22.53   22.55
   4   1 -18  640.23   52.28
  -4  -1  18  729.43   70.40
  -4   1  18  692.59   76.58
   4  -1 -18  669.68   52.90
   4   1 -17   33.48   15.46
   4  -1 -17   10.16   11.41
  -4   1  17   11.03   13.45
  -4  -1  17   20.96   19.58
   4   1 -16   40.48   13.97
   4  -1 -16   25.19   11.37
  -4   1  16   35.91   11.85
  -4  -1  16   37.71   11.16
  -4  -1  16   13.46   13.88
  -4   1  16   19.09   16.87
   4  -1 -15   18.55   11.56
  -4   1  15    7.04    7.00
  -4  -1  15   -3.88    5.98
  -4  -1  15    3.90   10.03
  -4   1  15    9.12   11.70
   4   1 -15    8.38    7.00
  -4  -1  14  162.82   21.46
  -4  -1  14  192.32   31.81
  -4   1  14  231.28   25.59
   4   1 -14  220.72   25.62
   4  -1 -14  243.61   27.45
  -4   1  13   42.50   11.03
  -4  -1  13   21.53   10.67
   4   1 -13   30.86   10.16
   4  -1 -13   33.61   11.06
  -4  -1  13   16.73   11.87
  -4  -1  12  864.88   44.36
  -4   1  12  882.22   48.35
  -4  -1  12  874.94   60.48
   4   1 -12  858.93   44.70
   4  -1 -12  846.48   43.65
   4  -1 -11  139.67   17.49
  -4  -1  11  123.33   16.59
   4   1 -11  137.32   17.27
  -4   1  11  135.85   18.70
  -4  -1  11  109.95   20.57
   4  -1 -10 1353.73   49.83
  -4  -1  10 1321.38   66.74
  -4  -1  10 1294.93   50.76
   4   1 -10 1281.62   48.73
  -4   1  10 1321.19   57.21
   4  -1  -9   66.60   11.09
  -4   1   9   54.10   11.77
  -4  -1   9   59.77   13.45
   4   1  -9   53.94    9.86
  -4  -1   9   54.13   10.99
  -4   1   8 1474.73   57.54
   4   1  -8 1473.15   48.40
  -4  -1   8 1448.18   49.61
   4  -1  -8 1362.87   43.70
   4  -1  -8 1433.63   45.94
  -4  -1   8 1347.47   59.54
   4   1  -7    5.55    3.55
  -4   1   7    1.55    4.94
  -4  -1   7   10.85    6.62
   4  -1  -7    3.54    3.60
   4  -1  -7    9.26    5.61
  -4  -1   6    1.71    3.71
   4   1  -6    0.05    3.45
  -4   1   6    2.39    4.94
   4  -1  -6    2.02    2.98
   4  -1  -6    4.67    4.10
  -4  -1   5    4.37    1.91
  -4   1   5    4.97    4.43
   4  -1  -5    4.11    2.83
   4   1  -5   -0.37    4.74
   4  -1  -5    3.28    4.37
  -4  -1   5   -3.12    3.76
   4  -1  -4 3706.22   72.33
  -4  -1   4 3659.05   41.54
  -4  -1   4 3289.94   62.99
  -4   1   4 3298.61   76.98
   4  -1  -4 3469.80   52.75
   4   1  -4 3476.54   79.11
   4  -1  -3    2.47    2.86
   4  -1  -3    7.90    2.83
  -4  -1   3    5.43    1.68
   4   1  -3    8.23    5.04
  -4   1   3    5.70    4.56
  -4  -1   3    2.61    2.76
  -4  -1   2 2835.32   51.80
   4  -1  -2 2722.89   40.04
   4   1  -2 3001.91   24.68
  -4   1   2 2961.81   65.06
   4   1  -2 2845.95   64.00
   4  -1  -2 3147.36   66.02
   4   1  -1   10.14    3.71
   4  -1  -1    8.22    2.69
   4  -1  -1    4.46    2.13
   4   1  -1    8.66    1.20
   4   1  -1    6.39    2.86
  -4  -1   1    9.38    3.65
  -4  -1   1    8.14    1.64
  -4  -1   0  807.32   23.00
   4   1   0  838.68   26.01
   4   1   0  773.91   30.10
   4  -1   0  835.71   29.72
   4   1   0  823.55   15.51
   4  -1   0  798.41   23.48
   4   1   1   70.60    7.21
   4   1   1   67.02    6.34
  -4  -1  -1   65.33    7.44
   4   1   1   62.07    9.06
   4  -1   1   58.44    7.80
  -4  -1  -1   67.64    6.10
   4  -1   1   64.77    7.75
   4   1   2  435.40   16.67
   4   1   2  437.68   24.28
  -4  -1  -2  465.53   13.52
   4  -1   2  442.48   21.49
  -4   1  -2  460.50   16.48
   4  -1   2  424.28   22.76
   4   1   2  396.78   18.58
   4   1   3  139.14    8.36
   4   1   3  160.45   13.51
  -4  -1  -3  163.17    6.44
  -4   1  -3  147.08    8.90
   4  -1   3  171.54   15.17
  -4   1  -4 1754.24   28.87
   4   1   4 1652.38   49.44
   4  -1   4 1800.65   52.97
  -4   1  -4 1787.16   43.33
  -4  -1  -4 1798.82   45.31
  -4  -1  -5   35.41    7.37
   4   1   5   22.74    7.42
  -4   1  -5   31.24    6.17
   4  -1   5   24.40    7.87
  -4   1  -6 1398.25   43.46
  -4   1  -6 1350.10   23.57
  -4  -1  -6 1234.33   41.91
   4   1   6 1267.59   50.87
   4  -1   6 1233.94   51.12
  -4   1  -7   29.31    6.94
  -4   1  -7   31.03    3.85
   4   1   7   35.20    9.71
  -4  -1  -7   36.28    8.98
   4  -1   7   20.53    7.51
  -4   1  -8  656.74   32.77
  -4   1  -8  678.35   18.03
  -4  -1  -8  778.02   36.79
   4   1   8  657.08   42.01
   4  -1   8  667.59   42.14
  -4   1  -9    7.85    4.69
  -4  -1  -9    2.14    5.12
   4   1   9    8.30    8.58
   4  -1   9   -5.01    7.44
  -4  -1 -10   -0.41    4.74
   4  -1  10   13.95    9.66
   4   1  10   -6.03    8.82
  -4   1 -10   -1.53    5.71
  -4  -1 -11    4.53    6.40
   4   1  11    3.06    8.23
   4  -1  11    6.63   10.41
  -4   1 -11    2.67    5.19
  -4  -1 -12  109.25   17.74
   4   1  12   71.47   18.64
  -4   1 -12   65.79   13.31
   4  -1  12   68.99   17.27
  -4   1 -13    6.26    7.91
  -4  -1 -13    6.80    7.25
   4   1  13   11.74    9.94
   4  -1  13   -9.60   11.78
  -4   1 -14  200.14   25.41
  -4  -1 -14  262.29   28.80
   4   1  14  237.26   35.05
   4  -1  14  225.46   33.09
  -4   1 -15    3.77    9.87
  -4  -1 -15   20.47   10.02
   4  -1  15   31.28   19.38
   4   1  15   19.46   13.65
  -4   1 -16  213.72   28.57
  -4  -1 -16  185.24   27.03
   4  -1  16  262.99   40.07
   4   1  16  196.82   35.73
   4   1  17    2.59   13.90
   4   2 -19    4.54   11.45
   4  -2 -19   17.75   14.21
  -4   2  19   13.90   22.05
  -4  -2  19   26.61   15.67
   4   2 -18   30.61   15.74
   4  -2 -18   32.26   14.94
  -4   2  18   38.69   22.11
  -4  -2  18   42.07   18.15
  -4   2  17   29.49   19.22
   4   2 -17   10.79    9.88
   4  -2 -17   -1.94    9.93
  -4  -2  17   17.28   10.68
  -4  -2  17   14.54   15.51
   4   2 -16  440.96   38.67
   4  -2 -16  456.14   38.92
  -4  -2  16  408.11   35.67
  -4   2  16  540.78   66.46
  -4  -2  16  468.94   51.32
  -4   2  16  469.91   37.82
  -4   2  15   43.74   12.14
  -4  -2  15   25.20   10.33
   4  -2 -15   28.04   11.13
  -4  -2  15   54.27   17.46
   4   2 -15   20.13   11.65
   4  -2 -14  676.36   43.58
  -4   2  14  661.32   44.95
  -4  -2  14  631.66   41.49
  -4  -2  14  650.22   55.36
   4   2 -14  654.39   43.26
  -4  -2  13    3.78    8.42
   4   2 -13   18.15    8.78
  -4  -2  13   17.46    8.32
  -4   2  13   18.01   10.62
   4  -2 -13   10.18    5.65
  -4  -2  12   35.21   13.21
  -4   2  12   54.21   13.83
  -4  -2  12   21.23    7.07
   4   2 -12   26.63    9.23
   4  -2 -12   19.42    9.19
   4  -2 -11   68.43   12.76
  -4  -2  11   57.69   10.85
   4   2 -11   80.23   12.52
  -4   2  11   84.89   17.59
  -4  -2  11   63.21   14.82
   4   2 -10   18.48    5.70
  -4   2  10   18.96    9.14
  -4  -2  10   14.75    7.05
   4  -2 -10   24.80    8.75
  -4  -2  10    8.08    7.62
   4   2  -9    9.41    5.78
  -4   2   9   15.53    8.53
   4  -2  -9    7.76    5.90
   4  -2  -9    0.17    4.87
  -4  -2   9    4.59    4.63
  -4  -2   9   -1.15    6.37
  -4   2   8 1347.77   58.88
   4  -2  -8 1160.49   42.45
   4   2  -8 1284.70   46.08
   4  -2  -8 1296.61   42.99
  -4  -2   8 1269.01   53.58
  -4  -2   8 1365.26   48.53
  -4  -2   7  202.72   17.93
   4   2  -7  172.25   16.26
  -4   2   7  171.65   20.92
  -4  -2   7  159.74   17.28
   4  -2  -7  158.03   14.90
   4  -2  -7  156.73   15.24
  -4  -2   6 4156.21   77.28
  -4   2   6 4197.45   95.63
  -4  -2   6 4130.51   76.88
   4  -2  -6 4084.32   71.82
   4  -2  -6 4016.87   69.86
   4  -2  -5    9.98    4.13
   4  -2  -5    3.35    2.83
   4   2  -5    1.12    3.53
  -4  -2   5    3.40    4.04
   4  -2  -4  377.38   21.26
   4  -2  -4  386.22   19.41
  -4  -2   4  400.39   21.77
  -4  -2   4  413.22   17.24
   4   2  -4  394.69   27.45
   4  -2  -3  117.86   10.24
   4  -2  -3  116.21   12.34
  -4  -2   3  110.43   10.88
  -4  -2   3  116.90    6.48
   4   2  -3  130.44   16.06
   4  -2  -2    0.97    2.91
  -4   2   2    0.61    2.50
   4  -2  -2    1.30    2.10
   4   2  -2    1.58    3.50
  -4  -2   2    0.56    2.49
   4  -2  -1  278.24   15.25
  -4   2   1  258.02   16.19
  -4  -2   1  253.65   15.23
   4   2  -1  286.89   19.55
   4  -2  -1  279.72   18.04
  -4  -2   0  628.06   22.10
  -4   2   0  698.68   25.81
   4   2   0  700.51   29.61
   4  -2   0  638.94   25.87
   4  -2   0  690.25   25.10
   4   2   1  250.62    9.57
  -4  -2  -1  233.68   12.80
   4   2   1  229.25   12.80
   4   2   1  258.84   18.44
   4  -2   1  217.44   15.29
   4   2   1  255.34   12.35
   4  -2   1  241.40   15.94
  -4  -2  -2 1222.60   27.19
   4  -2   2 1282.96   38.07
   4   2   2 1330.99   29.35
   4   2   2 1256.82   33.84
   4   2   2 1293.18   43.03
   4  -2   2 1232.03   38.93
   4   2   2 1296.90   26.06
   4   2   3   91.45    7.34
   4   2   3  115.24   12.06
   4   2   3  125.69   14.79
  -4  -2  -3  101.12    7.53
   4  -2   3  120.10   12.89
   4  -2   3  105.67   12.52
   4   2   4  867.08   20.10
  -4   2  -4  964.44   31.99
  -4  -2  -4  916.54   32.94
  -4  -2  -4  883.20   19.37
   4   2   4  868.85   37.09
   4  -2   4  896.16   38.52
   4  -2   5   33.85    8.91
  -4   2  -5   22.10    6.16
  -4  -2  -5   23.69    6.57
   4   2   5   32.20    3.42
   4   2   5   27.48    7.53
   4  -2   6   44.63   10.04
  -4   2  -6   28.89    6.60
   4   2   6   32.61    9.92
  -4  -2  -6   24.46    5.96
  -4   2  -7  107.85   13.02
  -4  -2  -7  107.88   13.80
   4   2   7  103.46   17.53
   4  -2   7  110.01   17.96
  -4  -2  -8  390.32   27.22
  -4   2  -8  377.53   25.23
   4   2   8  334.79   31.80
   4  -2   8  367.56   32.61
  -4  -2  -9   32.82    7.95
   4   2   9   45.25   14.33
   4  -2   9   44.88   13.34
  -4  -2 -10  480.71   32.82
  -4   2 -10  465.54   31.39
   4   2  10  502.28   43.70
   4  -2  10  435.97   38.58
  -4   2 -11    4.62    7.07
  -4  -2 -11   -0.56    7.33
   4   2  11   10.10   10.54
   4  -2  11   10.42   10.31
  -4   2 -12  398.60   32.38
  -4  -2 -12  467.62   35.73
   4   2  12  378.66   42.39
   4  -2  12  413.00   41.54
  -4  -2 -13   -2.46    9.49
  -4   2 -13   -1.11    6.74
   4   2  13    5.43    9.14
   4  -2  13   -8.62    8.95
  -4  -2 -14   19.55    9.81
  -4   2 -14    6.89    6.77
   4  -2  14    7.42   10.17
  -4   2 -15   28.02   12.52
  -4  -2 -15   46.89   15.24
   4   2  15   34.08   16.61
   4  -2  15   22.79   15.29
  -4  -2 -16  141.07   24.99
  -4   2 -16  101.01   20.28
   4   2  16  125.97   29.87
   4  -2  16  123.08   30.33
   4   3 -19   77.05   20.44
  -4  -3  19   82.95   25.90
   4  -3 -18  281.13   34.22
   4   3 -18  232.11   31.91
  -4   3  18  198.92   44.32
  -4  -3  17   48.10   12.74
  -4  -3  17   38.97   19.70
   4   3 -17   69.04   17.20
   4  -3 -17   54.15   15.19
   4   3 -16   26.02   12.52
  -4  -3  16    5.69    7.38
   4  -3 -16   24.24   12.09
  -4  -3  16  -11.41   12.90
   4   3 -15    7.76    8.66
  -4  -3  15    7.79    7.97
  -4   3  15   -3.85    7.21
  -4  -3  15    8.22   10.02
   4  -3 -15   12.32    9.84
   4   3 -14   35.96   12.71
   4  -3 -14   44.05   12.20
  -4  -3  14   33.63   14.20
  -4  -3  14   47.48   14.21
  -4   3  14   51.11   13.02
   4  -3 -13   55.08   12.92
  -4  -3  13   25.93   10.23
  -4   3  13   15.47    6.91
   4   3 -13   20.72    9.19
  -4  -3  13   27.86   13.43
  -4  -3  12  316.37   28.23
  -4   3  12  304.65   32.46
  -4  -3  12  244.43   30.62
   4   3 -12  304.05   26.66
   4  -3 -12  314.98   26.37
   4  -3 -11  235.55   22.21
  -4   3  11  209.34   26.75
  -4  -3  11  222.14   27.13
   4   3 -11  238.21   22.90
  -4  -3  11  278.05   25.78
  -4   3  10  382.26   34.66
  -4  -3  10  423.46   29.92
   4  -3 -10  448.74   30.70
   4   3 -10  447.80   29.13
  -4  -3  10  414.95   33.88
   4  -3 -10  420.42   27.99
  -4  -3   9   47.98   10.64
   4   3  -9   69.80   11.05
  -4   3   9   97.84   17.34
   4  -3  -9   73.39   12.35
   4  -3  -9   69.99   10.92
  -4  -3   9   69.96   13.64
   4  -3  -8  549.39   30.66
  -4  -3   8  555.64   32.42
   4   3  -8  534.50   28.82
   4  -3  -8  548.99   28.15
  -4  -3   8  552.88   33.19
  -4   3   8  483.93   36.84
   4   3  -7   13.08    6.10
   4  -3  -7   14.08    4.69
  -4  -3   7   18.32    7.34
   4  -3  -7   16.82    7.03
  -4  -3   7   20.24    5.25
   4  -3  -6    9.93    4.05
  -4  -3   6   15.70    6.07
   4  -3  -6   18.31    6.18
   4   3  -6   10.67    4.45
  -4  -3   6   17.99    5.27
   4  -3  -5    3.95    3.69
   4  -3  -5    5.73    4.78
   4   3  -5   -1.89    4.36
  -4  -3   5    3.01    3.97
  -4  -3   5   -5.09    5.49
   4  -3  -4 2013.54   47.72
  -4  -3   4 2009.26   53.41
   4  -3  -4 1925.71   42.80
  -4  -3   4 1949.19   35.07
   4   3  -4 1938.59   59.19
   4  -3  -3  163.93   12.91
   4  -3  -3  136.09   11.94
   4   3  -3  149.33    9.83
  -4  -3   3  121.91   12.77
  -4  -3   3  154.43    7.86
   4   3  -3  153.27   17.85
  -4  -3   2 2138.98   22.36
   4  -3  -2 2147.56   46.69
  -4  -3   2 2308.00   52.86
  -4   3   2 2041.80   48.66
   4   3  -2 2193.23   61.14
   4  -3  -2 1921.22   46.92
   4  -3  -1  433.79   23.77
  -4  -3   1  358.04   20.21
  -4   3   1  358.73   18.33
   4  -3  -1  362.01   19.44
   4   3  -1  343.15   22.84
   4   3  -1  362.10   10.02
  -4  -3   1  411.75    8.97
   4  -3   0 1121.94   35.57
  -4  -3   0 1100.16   33.90
   4   3   0 1186.06   41.40
   4   3   0 1148.46   17.97
   4  -3   0 1226.98   35.67
   4   3   1   11.63    2.23
   4  -3   1   14.39    4.51
   4  -3   1    9.54    3.14
   4  -3   1   12.70    4.67
  -4  -3  -1   17.28    4.53
   4   3   1    8.51    4.21
   4  -3   2   -0.20    3.89
  -4  -3  -2    0.40    2.38
   4   3   2    1.76    1.73
   4   3   2    5.55    4.62
   4  -3   2   -3.80    3.03
  -4  -3  -3  428.91   18.89
   4  -3   3  382.47   21.97
   4  -3   3  393.77   24.99
   4   3   3  409.22   26.35
   4  -3   4  744.29   32.66
  -4  -3  -4  789.82   24.49
  -4  -3  -5   55.73    8.94
  -4   3  -5   69.28    9.25
   4  -3   5   74.29    9.55
   4   3   5   65.36   13.54
   4  -3   5   84.17   13.55
  -4  -3  -6  619.07   31.06
  -4   3  -6  635.54   28.64
   4  -3   6  630.74   27.37
   4   3   6  565.05   37.64
   4  -3   6  624.29   38.00
   4  -3   7  177.27   14.38
  -4  -3  -7  166.31   17.31
  -4   3  -7  178.05   16.70
   4   3   7  159.34   22.97
   4  -3   7  182.64   22.16
   4   3   8  326.16   32.36
  -4  -3  -8  412.90   28.34
  -4   3  -8  396.94   25.73
   4  -3   8  391.34   21.30
   4  -3   8  389.53   33.78
   4  -3   9   12.09    8.26
   4   3   9   40.65   13.13
  -4   3  -9   23.96    7.16
  -4  -3  -9   23.22    9.37
   4  -3   9   28.16    5.94
  -4  -3 -10   -1.87    7.14
  -4   3 -10    1.74    6.04
   4   3  10    9.29   11.70
   4  -3  10    2.24    8.14
  -4   3 -11    7.71    6.91
  -4  -3 -11    2.48    6.49
   4   3  11    3.38    8.33
   4  -3  11    0.47   10.11
  -4   3 -12   56.81   14.02
  -4  -3 -12   23.84   10.95
   4   3  12   60.49   16.85
   4  -3  12   35.02   13.18
   4   3  13   27.85   13.00
  -4   3 -13   32.68   11.25
  -4  -3 -13   29.24   10.97
   4  -3  13   44.30   15.81
  -4  -3 -14  123.42   21.87
  -4   3 -14  138.53   20.90
   4   3  14  140.55   30.07
   4  -3  14  103.72   24.12
  -4  -3 -15   32.24   14.42
  -4   3 -15   35.63   12.87
   4  -3  15   26.07   15.90
   4   3  15   21.46   13.78
  -4   3 -16   46.79   14.67
  -4  -3 -16   92.36   19.25
   4   3  16   50.39   18.35
   4   4 -18   17.18   11.85
  -4  -4  18   13.91   14.43
   4  -4 -18   26.58   15.37
  -4  -4  17   -7.54    9.15
   4   4 -17    7.53    9.57
  -4  -4  17   -1.01   11.76
   4  -4 -17    9.70    9.36
  -4  -4  16  240.97   30.03
   4   4 -16  241.36   28.82
   4  -4 -16  328.30   34.01
  -4  -4  16  305.86   40.68
   4   4 -15   49.91   14.44
  -4  -4  15   23.36    9.89
  -4   4  15   18.53   10.05
   4  -4 -15   35.24   13.17
  -4  -4  15   41.86   16.29
   4   4 -14  448.29   34.71
  -4   4  14  369.98   38.58
   4  -4 -14  436.98   35.64
  -4  -4  14  414.26   41.87
  -4  -4  14  370.19   32.81
   4  -4 -13    9.06    7.22
  -4   4  13   36.49   13.68
  -4  -4  13   11.16    8.86
   4   4 -13   45.37   10.62
  -4  -4  13   38.69   13.87
   4  -4 -12   33.84   10.23
  -4   4  12    5.62    6.97
  -4  -4  12   11.40    6.57
   4   4 -12   18.25    7.60
  -4  -4  12   11.29   10.66
   4  -4 -11   82.44   13.97
  -4   4  11   79.14   18.26
   4   4 -11   96.36   14.94
  -4  -4  11   82.87   15.84
   4  -4 -11   47.35   12.26
  -4  -4  11   64.97   15.33
  -4   4  10   23.63   10.54
   4   4 -10    4.01    4.53
  -4  -4  10    6.50    6.67
   4  -4 -10    0.09    6.10
   4  -4 -10    0.37    4.68
  -4  -4  10    7.82    7.67
  -4  -4   9    9.17    7.01
   4   4  -9   12.69    6.26
  -4   4   9   17.91    8.51
   4  -4  -9   26.00    9.00
  -4  -4   9    5.99    4.61
   4  -4  -9   20.18    7.00
   4  -4  -8  686.76   37.17
  -4  -4   8  582.16   35.38
   4  -4  -8  633.20   30.48
   4   4  -8  620.32   30.93
  -4  -4   7  676.74   36.64
   4  -4  -7  648.94   34.39
   4   4  -7  710.01   31.96
   4  -4  -7  648.03   28.49
  -4  -4   7  676.47   32.30
  -4  -4   6 1340.63   50.57
   4   4  -6 1424.41   44.78
  -4  -4   6 1348.44   40.65
   4  -4  -6 1536.26   40.19
   4  -4  -6 1539.96   50.73
   4   4  -5  323.24   22.03
   4  -4  -5  331.05   17.42
  -4  -4   5  339.69   24.43
  -4  -4   5  259.29   15.87
   4  -4  -5  286.11   20.93
   4   4  -4  311.22   22.74
   4  -4  -4  315.47   20.59
  -4  -4   4  266.64   21.26
   4  -4  -4  312.73   15.62
   4   4  -4  247.22   17.80
  -4  -4   4  342.38   15.52
   4  -4  -3  168.17   14.60
  -4  -4   3  154.34    9.42
   4  -4  -3  142.11   10.29
  -4  -4   3  176.44   17.23
  -4   4   3  119.20   13.38
   4   4  -3  132.15   11.55
   4   4  -3  143.89   16.66
  -4  -4   2   26.36    7.06
   4   4  -2   26.82    9.52
   4  -4  -2   18.54    5.78
  -4  -4   2   24.43    3.52
  -4   4   2   29.56    5.96
   4  -4  -2   28.55    4.55
   4   4  -2   21.37    4.62
  -4   4   1   10.54    2.99
   4   4  -1   14.27    5.26
  -4  -4   1   13.68    2.61
  -4  -4   1    7.31    4.73
   4  -4  -1   10.08    3.70
   4  -4  -1    6.32    3.94
   4   4  -1   12.16    3.47
   4  -4   0  425.35   24.51
  -4  -4   0  460.93   15.28
  -4  -4   0  442.54   25.21
   4   4   0  414.94   25.61
   4  -4   0  446.27   21.63
   4   4   0  415.66   15.19
  -4  -4  -1  127.48    8.59
  -4  -4  -1  128.85   13.17
   4   4   1  126.66   14.80
   4  -4   1  132.06   11.30
   4   4   1  126.61    8.81
   4  -4   1  123.99   14.34
  -4  -4  -2  937.62   33.95
   4   4   2  922.07   39.27
   4  -4   2  924.64   30.55
   4  -4   2 1007.31   39.51
  -4  -4  -3   72.15    9.39
   4   4   3   83.42   12.43
   4  -4   3   83.19   10.04
   4  -4   3   81.98   12.56
   4  -4   4  581.26   34.28
  -4  -4  -4  603.88   26.01
   4  -4   4  490.48   25.67
   4   4   4  571.86   34.17
   4  -4   4  538.92   28.47
   4  -4   5   -6.96    7.62
   4   4   5   -0.14    5.08
  -4  -4  -5   -0.53    3.85
   4  -4   5    2.29    3.67
   4  -4   5   -1.26    4.09
   4  -4   6   -2.04    6.16
   4  -4   6    5.33    4.18
   4  -4   7   -3.00    7.85
  -4   4  -7    9.93    5.45
  -4  -4  -7   -0.62    5.76
   4  -4   7    2.55    4.52
  -4   4  -8  544.11   29.42
  -4  -4  -8  490.21   31.21
   4  -4   8  473.17   27.53
   4   4   8  414.85   38.68
   4  -4   8  472.51   37.78
   4  -4   9   55.79   16.23
  -4   4  -9   25.21    8.60
  -4  -4  -9   20.48    7.32
   4   4   9   28.78   11.86
   4  -4   9   30.05    7.71
  -4   4 -10  508.50   32.42
   4  -4  10  520.53   28.56
  -4  -4 -10  500.65   35.03
   4  -4  10  501.29   42.62
   4   4  10  500.22   46.46
   4  -4  11   80.40   18.73
  -4   4 -11   89.24   14.18
   4   4  11   75.29   20.24
  -4  -4 -11  120.45   18.09
   4   4  12  437.73   49.32
  -4   4 -12  427.28   32.52
   4  -4  12  367.55   40.89
  -4  -4 -12  386.83   33.92
  -4  -4 -13   59.16   15.56
   4  -4  13   75.86   20.62
  -4   4 -13   54.47   13.24
   4   4  13   38.54   18.44
   4   4  14   23.91   16.62
  -4  -4 -14    6.77    9.79
   4  -4  14   -4.01   11.89
  -4   4 -14   19.14   10.33
   4  -4  15   41.46   19.23
  -4  -4 -15   18.70   10.96
   4   4  15   37.96   19.39
  -4   4 -15   30.25   12.76
  -4   4 -16   82.51   18.48
   4   4  16   59.80   26.28
  -4  -5  18   41.90   18.54
  -4  -5  17   14.63   11.25
   4  -5 -17   31.35   14.60
  -4  -5  17   33.89   16.45
   4   5 -16   17.57    8.37
  -4  -5  16   -6.00    9.28
   4  -5 -16   -3.84    9.63
  -4  -5  16   31.56   17.08
   4   5 -15   -0.84    7.70
  -4  -5  15   -9.76   11.50
   4  -5 -15   11.49   10.16
  -4  -5  15    3.89   11.26
   4   5 -14   41.60   12.90
  -4   5  14   39.21   16.67
   4  -5 -14   49.88   13.29
  -4  -5  14   37.64   13.77
  -4  -5  14   59.61   17.38
   4   5 -13  -16.51    9.65
  -4   5  13   10.97   14.22
  -4  -5  13   13.65    8.77
   4  -5 -13    4.51    7.05
  -4  -5  13   21.17   10.65
  -4  -5  12  241.96   27.54
   4  -5 -12  238.51   24.19
  -4   5  12  252.98   33.72
   4  -5 -12  178.88   23.88
  -4  -5  12  190.40   24.76
   4   5 -12  223.30   23.06
  -4  -5  11  125.33   20.06
   4  -5 -11  125.17   19.24
   4  -5 -11  104.04   14.94
  -4   5  11   88.18   20.32
  -4  -5  11  123.94   20.24
   4   5 -11  142.85   17.53
   4  -5 -10  203.32   19.45
   4  -5 -10  177.52   20.88
  -4  -5  10  211.86   24.79
  -4  -5  10  180.75   22.07
   4   5 -10  231.60   20.74
  -4  -5   9   34.20    8.81
   4  -5  -9   29.93    7.84
   4   5  -9   33.18    8.38
   4  -5  -9   22.89   10.53
  -4  -5   9   13.95    7.94
   4  -5  -8  275.61   19.33
  -4  -5   8  257.74   22.62
  -4  -5   8  279.30   26.87
   4  -5  -8  294.15   25.86
   4   5  -8  251.32   19.27
  -4  -5   7   11.70    5.72
   4   5  -7   11.05    4.39
   4  -5  -7    8.61    6.90
  -4  -5   7   21.70    9.38
   4  -5  -7    6.37    4.22
   4   5  -6   22.84    5.92
  -4  -5   6   22.99    6.17
   4  -5  -6   27.24    8.82
  -4  -5   6   14.15    8.03
   4  -5  -6   32.41    6.47
  -4  -5   5   10.86    4.62
   4  -5  -5   14.85    6.69
  -4  -5   5    8.06    5.80
   4  -5  -5   15.03    4.55
   4   5  -5   21.55    5.78
   4   5  -4  777.51   32.75
   4  -5  -4  747.00   34.59
  -4  -5   4  776.03   39.73
   4  -5  -4  757.17   22.58
  -4  -5   4  807.99   26.50
  -4  -5   3  212.68   13.17
   4  -5  -3  186.69   17.53
  -4  -5   3  186.10   19.90
   4  -5  -3  188.11   10.52
   4   5  -3  197.62   18.79
   4  -5  -2  664.50   31.30
  -4  -5   2  708.41   22.88
  -4  -5   2  713.92   36.90
   4  -5  -2  710.47   16.49
   4   5  -2  654.59   36.33
   4  -5  -1  661.27   31.42
  -4  -5   1  645.47   21.99
  -4  -5   1  573.51   32.49
   4  -5  -1  612.46   13.56
   4  -5  -1  608.13   13.15
   4   5  -1  617.21   35.10
   4  -5   0  355.53   23.82
   4  -5   0  327.05   10.10
   4  -5   0  354.51    9.48
  -4  -5   0  343.40   16.55
  -4  -5   0  335.44   24.46
   4   5   0  306.86   23.70
   4   5   1   53.34   10.41
  -4  -5  -1   55.33    6.65
  -4  -5  -1   70.12   11.12
   4  -5   1   52.25   10.09
   4  -5   1   63.17    6.49
   4  -5   1   62.77    4.36
   4  -5   2   20.10    4.20
  -4  -5  -2   20.32    4.57
  -4  -5  -2   21.35    6.10
   4   5   2   26.48    8.68
   4  -5   2   24.96    8.18
  -4  -5  -3  151.92   15.48
   4   5   3  141.97   17.35
   4  -5   3  160.52   12.58
   4  -5   3  169.58   18.68
   4   5   4  338.68   26.50
  -4  -5  -4  344.00   22.90
   4  -5   4  422.28   22.13
   4  -5   4  389.95   27.51
   4  -5   4  340.90   26.66
   4  -5   5   38.14   11.06
  -4  -5  -5   36.68    7.82
   4  -5   5   60.83   11.82
   4   5   5   41.05   10.24
   4  -5   5   41.02    7.69
   4  -5   6  150.17   15.86
   4   5   6  180.61   21.99
   4  -5   6  164.37   17.84
   4  -5   6  119.80   18.12
   4   5   7  221.49   24.74
   4  -5   7  182.43   19.72
   4  -5   7  241.75   21.22
   4  -5   7  174.47   22.89
   4  -5   8  103.85   18.39
   4  -5   8   83.56   12.45
   4  -5   9   14.75    8.49
   4  -5   9   18.94    6.25
   4   5   9    3.71    8.73
   4  -5  10   -5.23    9.55
  -4   5 -10   -4.05    6.87
  -4  -5 -10   -0.73    6.99
   4  -5  10   10.11    8.15
   4   5  10    9.59   11.49
  -4  -5 -11   -3.38    6.44
   4  -5  11    8.75   10.28
   4   5  11    5.09   10.74
   4  -5  12   35.73   15.80
  -4  -5 -12   14.03    7.14
  -4  -5 -13   31.51   12.36
   4  -5  13   20.17   12.53
   4   5  13   -5.25   14.99
  -4  -5 -14   51.49   15.53
   4  -5  14   43.84   16.08
   4   5  14   50.76   18.51
   4   5  15   33.86   22.45
  -4  -5 -15   21.39    9.45
  -4  -6  16  137.03   25.93
  -4  -6  15  140.26   25.54
  -4  -6  15   82.98   20.36
  -4  -6  14  205.62   29.80
  -4   6  14  133.22   26.87
   4  -6 -14  194.22   24.23
  -4  -6  14  152.25   26.78
  -4  -6  13   72.91   16.72
  -4   6  13   70.15   18.47
  -4  -6  13  102.24   21.23
   4  -6 -13   88.03   14.91
  -4  -6  12   35.90   12.50
  -4   6  12   20.51   12.03
   4  -6 -12   36.21   11.74
   4  -6 -12   26.53   10.56
  -4  -6  12   16.23   10.77
  -4  -6  11   18.70   10.22
  -4   6  11   -6.30   11.03
   4  -6 -11   17.81    9.95
  -4  -6  11   -8.18    7.67
   4  -6 -11   -3.75    5.20
  -4  -6  10   14.72    9.01
  -4  -6  10   -4.40    8.30
   4  -6 -10   14.28   10.07
   4  -6 -10   -9.00    6.63
  -4  -6   9   14.36    8.01
   4  -6  -9    7.00    6.47
  -4  -6   9    6.17    8.69
   4  -6  -9    6.87    5.18
   4  -6  -8  224.90   17.62
   4  -6  -8  225.87   23.92
  -4  -6   8  264.62   27.62
  -4  -6   8  210.74   20.06
   4  -6  -7  395.56   21.07
  -4  -6   7  393.08   33.77
   4  -6  -7  388.78   30.71
  -4  -6   7  455.37   26.83
  -4  -6   6  185.86   23.02
   4  -6  -6  193.43   21.45
  -4  -6   6  207.87   17.33
  -4  -6   5  150.50   20.28
   4  -6  -5  184.34   20.24
  -4  -6   5  209.93   16.32
   4  -6  -4    7.20    6.72
  -4  -6   4   -8.17    7.06
  -4  -6   4   10.11    4.59
   4   6  -4    9.33    5.01
  -4  -6   3   92.55   10.09
   4   6  -3   80.31   10.58
   4  -6  -3   52.92    9.82
  -4  -6   3   58.86   13.32
   4  -6  -2   16.81    7.03
  -4  -6   2    8.98    4.78
  -4  -6   2    7.79    6.87
   4   6  -2    8.23    6.33
  -4  -6   1   50.74    7.59
   4  -6  -1   58.96   10.80
  -4  -6   1   61.91   13.23
   4   6  -1   44.77   11.17
   4  -6   0  292.29   22.87
  -4  -6   0  347.34   19.13
  -4  -6   0  293.06   25.37
   4   6   0  288.60   24.83
   4  -6   1  335.67   24.94
  -4  -6  -1  283.15   24.60
   4   6   1  320.06   25.57
  -4  -6  -1  332.95   18.90
  -4  -6  -2  469.66   22.32
  -4  -6  -2  428.49   29.85
   4   6   2  457.11   30.35
   4  -6   2  456.97   30.73
  -4  -6  -3  179.59   14.19
  -4  -6  -3  183.76   19.07
   4   6   3  208.66   21.14
   4  -6   3  181.97   20.56
  -4  -6  -4  194.35   20.34
   4   6   4  189.62   21.24
   4  -6   4  232.42   23.48
   4  -6   5   21.58   11.63
   4  -6   5    8.44    7.16
   4   6   5   11.69    7.61
   4  -6   6   10.68    8.95
   4  -6   6   -6.91    5.79
   4   6   6   17.56    8.34
   4  -6   7    5.26    6.36
   4  -6   7   -1.00    7.17
   4   6   7    3.51    6.37
   4  -6   8  111.55   19.06
   4  -6   8   95.04   14.63
   4   6   8  149.99   23.65
   4  -6   9   64.26   15.08
   4  -6   9  106.17   17.54
   4   6   9  109.46   20.18
   4  -6  10   79.91   20.35
   4   6  10   78.65   18.11
   4  -6  10   34.68   10.29
   4   6  10   38.19   16.98
   4  -6  11  139.79   23.60
   4   6  11  155.98   30.96
   4  -6  12   62.06   17.90
   4  -6  13  109.00   22.81
  -4  -7  14   17.23   12.31
  -4   7  13   19.41   14.13
  -4  -7  13   56.02   18.04
  -4  -7  12  141.64   24.74
   4  -7 -12  180.61   25.30
  -4  -7  11  122.64   22.77
   4  -7 -11  124.75   20.97
  -4  -7  10   70.54   17.23
   4  -7 -10   96.50   18.38
   4  -7  -9   50.16   13.26
  -4  -7   9   35.42   13.50
  -4  -7   8   95.33   18.37
   4  -7  -8   96.15   17.96
  -4  -7   7    6.46    6.92
   4  -7  -7   -0.37    8.32
   4  -7  -6   44.33   12.39
  -4  -7   6   40.18   14.36
   4  -7  -5   10.93    7.08
  -4  -7   5   44.70   15.09
   4  -7  -4  231.57   23.30
  -4  -7   4  279.42   29.21
  -4  -7   3  124.47   19.87
   4  -7  -3  127.09   17.51
   4  -7  -2  151.04   18.75
  -4  -7   2  129.72   19.47
   4  -7  -1  287.07   24.51
  -4  -7   1  269.18   27.85
  -4  -7   0   37.67   12.30
   4  -7   0   47.73   10.37
   4  -7   1   33.57    9.47
  -4  -7  -1   45.26   12.02
   4  -7   2   14.87    9.25
  -4  -7  -2   19.91    9.31
   4  -7   3   32.61    9.15
  -4  -7  -3   48.08   11.72
  -4  -7  -4  226.50   24.20
   4  -7   4  233.18   25.51
   4  -7   5   16.47   10.64
   4  -7   6   14.60    8.43
   4  -7   7   94.16   19.38
   4  -7   8   -3.79   10.54
   4  -7   9    5.70   11.87
   4  -7  10   31.25   15.14
   4  -7  11  -11.56   11.29
   4  -8 -12   22.89   14.84
  -4  -8  12   -1.39   10.22
  -4   8  12   13.90   12.59
   4  -8 -11  -14.77   10.21
  -4  -8  11  -25.86   14.04
  -4  -8  10   18.97   13.95
   4  -8 -10    0.24    8.75
  -4  -8   9  -17.65   14.08
   4  -8  -9    5.28    9.05
   4  -8  -8  160.58   22.39
  -4  -8   8  120.01   22.54
  -4  -8   7  190.42   27.08
   4  -8  -7  171.00   23.95
   4  -8  -6   21.68    9.59
  -4  -8   6   26.88   13.60
  -4  -8   5   14.13    7.78
   4  -8  -5   21.96    9.06
   4  -8  -4  -13.84   10.41
  -4  -8   4   10.50   10.58
  -4  -8   3    3.93    8.49
   4  -8  -3   -4.64    8.34
   4  -8  -2   14.66    8.83
  -4  -8   2    0.43    9.56
   4  -8  -1   60.04   13.58
  -4  -8   1   72.65   16.12
   4  -8   0   15.17    7.68
  -4  -8   0   22.63   11.03
   4  -8   1  188.35   22.74
  -4  -8  -1  178.63   24.83
   4  -8   2   66.94   13.27
  -4  -8  -2   49.77   13.10
   4  -8   3   33.27   11.61
  -4  -8  -3   72.52   15.97
   4  -8   4   11.84   10.05
   4  -8   5   -0.14    8.77
   4  -8   6   -0.08    9.37
   4  -8   7    0.59   11.13
   4  -8   8   51.28   16.41
   4  -8   9   41.52   15.08
   4  -9  -9    6.87    9.86
   4  -9  -8   42.53   14.06
  -4  -9   8   28.79   13.04
  -4  -9   7   15.40   11.19
   4  -9  -7   21.31   12.47
   4  -9  -6   23.84   12.05
  -4  -9   6    9.50   14.19
   4  -9  -5   67.87   16.13
  -4  -9   5   26.13   11.70
  -4  -9   4   46.30   16.98
   4  -9  -4   61.81   15.16
   4  -9  -3  109.12   19.07
  -4  -9   3   81.79   19.74
   4  -9  -2   33.53   11.44
  -4  -9   2   18.65    8.67
   4  -9  -1   59.14   12.85
  -4  -9   1   79.23   18.56
   4  -9   0    8.07    7.23
  -4  -9   0   22.94   10.35
  -4  -9  -1   20.09   11.88
   4  -9   1   10.88    7.85
   4  -9   2   12.45    8.21
  -4  -9  -2   11.12    8.99
   4  -9   3   26.66   10.82
   4  -9   4  143.60   21.23
   4  -9   5   48.68   15.89
   4  -9   6   28.37   11.70
   4 -10  -4   -7.32   10.85
   4 -10  -3   -1.08    8.40
   4 -10  -2   12.94   11.07
   4 -10  -1   21.38    8.91
   4 -10   0   -2.97    9.44
   4 -10   1   40.12   14.42
   5   0 -19   35.72   17.17
  -5   0  19   -3.14   16.90
   5   0 -18   -7.22    9.82
  -5   0  18   -2.17   13.84
   5   0 -17  306.16   35.47
  -5   0  17  327.42   48.71
  -5   0  17  308.05   32.01
  -5   0  16   -2.85    8.33
   5   0 -16    8.03   10.51
  -5   0  15  728.85   46.88
  -5   0  15  710.88   66.61
   5   0 -15  744.50   48.82
  -5   0  14   -0.43    7.07
   5   0 -14   -0.88    9.16
  -5   0  14    2.99   10.44
  -5   0  13  844.79   48.27
  -5   0  13  885.42   68.41
   5   0 -13  970.79   50.71
  -5   0  12   -0.51    6.37
   5   0 -12    1.00    8.68
   5   0 -11   17.87    8.65
  -5   0  11   22.44   11.02
  -5   0  10    1.21    5.78
   5   0 -10    5.48    7.08
  -5   0   9 1162.66   52.26
   5   0  -9 1128.62   45.63
   5   0  -8    0.37    5.39
  -5   0   8    3.07    4.52
  -5   0   7 1366.68   53.40
   5   0  -7 1399.24   48.54
  -5   0   6    9.73    7.67
   5   0  -6   -0.63    2.41
   5   0  -6    6.84    5.48
  -5   0   5 4913.10   95.36
   5   0  -5 5358.39  100.43
  -5   0   4   -4.52    3.98
   5   0  -4   -0.49    3.54
   5   0  -4    2.52    2.49
  -5   0   3  515.63   17.88
   5   0  -3  488.02   16.74
   5   0  -3  535.34   32.01
  -5   0   2    1.05    1.47
   5   0  -2    0.54    1.65
  -5   0   2    0.63    3.32
   5   0  -2    1.28    3.78
  -5   0   1  911.39   34.29
   5   0  -1  879.72   35.94
  -5   0   1  890.30   24.73
   5   0  -1  840.20   19.92
   5   0   0    1.11    1.73
  -5   0   0    0.70    2.24
  -5   0   0    0.95    1.86
   5   0   0   -2.10    2.87
  -5   0  -1 1480.25   37.62
   5   0   1 1413.14   44.52
   5   0   1 1458.78   33.90
   5   0   2   -3.68    3.37
  -5   0  -2   -1.24    1.76
   5   0   2   -2.42    3.91
  -5   0  -3  878.32   21.92
   5   0   3  798.36   37.03
   5   0   3  866.21   33.40
   5   0   4    0.71    3.27
  -5   0  -4    0.77    1.14
  -5   0  -4    0.86    0.93
   5   0   5  202.32   19.39
  -5   0  -5  207.80   17.31
  -5   0  -6   -9.72    4.93
   5   0   6   -4.10    4.74
  -5   0  -7  250.82   20.79
   5   0   7  222.66   22.90
  -5   0  -8    2.20    5.36
   5   0   8   -6.75    5.32
  -5   0  -9  475.98   30.88
   5   0   9  399.41   34.88
  -5   0 -10  -10.57    8.23
   5   0  10   -3.80    7.34
  -5   0 -11  632.06   39.77
   5   0  11  639.09   49.75
  -5   0 -12    2.86    6.84
   5   0  12    2.82   10.37
  -5   0 -13  344.82   32.09
   5   0  13  304.55   38.68
  -5   0 -14   15.15   11.21
   5   0  14  -12.31   13.32
  -5   0 -15   22.09   11.45
   5   0  15   70.12   21.30
   5   0  16   -8.25   11.18
  -5   0 -16   12.79   11.48
   5  -1 -19  167.88   28.73
   5   1 -19  192.98   28.17
  -5   1  19  227.07   46.00
  -5  -1  19  191.59   36.38
   5   1 -18   -4.13    8.02
   5  -1 -18    1.90   11.08
  -5   1  18    0.70   15.06
  -5  -1  18   -8.61   17.99
   5   1 -17  240.91   30.90
   5  -1 -17  243.19   31.25
  -5  -1  17  183.22   25.17
  -5   1  17  189.27   25.48
  -5  -1  17  253.68   40.29
  -5   1  17  174.64   39.98
  -5   1  16  -17.42   10.73
  -5  -1  16  -13.51   10.84
  -5   1  16    5.46   16.81
  -5  -1  16   30.71   14.75
   5   1 -16    0.78    7.10
   5  -1 -16   14.51    9.75
  -5  -1  15   61.96   15.27
  -5   1  15   44.07   12.26
   5   1 -15   22.41   11.72
  -5  -1  15   36.50   16.87
   5  -1 -15   35.01   13.52
  -5  -1  14    0.21    7.16
   5  -1 -14  -19.77   10.32
   5   1 -14   14.76   10.51
  -5   1  14    7.54    8.07
  -5  -1  14   17.42   13.31
  -5   1  13  288.83   29.02
   5   1 -13  247.25   25.73
  -5  -1  13  250.75   26.86
  -5  -1  13  239.14   33.96
   5  -1 -13  248.76   25.29
  -5  -1  12   11.64    7.78
  -5   1  12   -4.11    7.89
   5   1 -12    8.21    8.14
   5  -1 -12   -2.28    6.53
  -5  -1  12    9.93    9.83
   5   1 -11  403.43   29.41
  -5  -1  11  443.30   32.12
  -5   1  11  473.10   36.62
   5  -1 -11  418.02   30.36
  -5  -1  11  467.90   44.21
  -5   1  10   58.18   13.01
   5   1 -10   61.12   11.52
  -5  -1  10   64.84   12.17
   5  -1 -10   65.36   12.24
  -5  -1  10   53.10   14.15
  -5  -1   9 1034.95   46.89
   5  -1  -9 1131.62   45.31
  -5   1   9 1136.70   54.56
   5   1  -9 1126.74   45.87
   5   1  -8   21.31    6.64
   5  -1  -8   30.01    8.02
  -5  -1   8   29.37    8.79
   5  -1  -8   16.05    4.83
  -5   1   8   36.22   11.00
  -5   1   7   34.76   11.20
  -5  -1   7   29.24    8.46
   5  -1  -7   22.79    6.10
   5   1  -7   17.06    7.31
   5  -1  -7   34.13    8.49
  -5  -1   6   12.94    4.58
  -5   1   6    6.39    4.88
   5  -1  -6   14.44    4.61
   5   1  -6   20.76    7.54
   5  -1  -6   19.87    6.87
   5  -1  -5  271.18   22.06
  -5  -1   5  295.27   13.85
  -5  -1   5  247.22   20.25
  -5   1   5  273.63   24.43
   5  -1  -5  273.45   16.52
   5   1  -5  299.76   24.72
   5  -1  -4    9.50    4.34
  -5  -1   4   10.22    2.53
  -5  -1   4    8.65    4.93
   5  -1  -4   16.16    6.81
  -5   1   4   11.12    6.31
   5   1  -4    2.78    4.09
   5  -1  -3 2959.43   45.84
  -5   1   3 3022.63   75.20
  -5  -1   3 2739.09   59.26
   5   1  -3 2834.26   31.92
   5   1  -3 3315.44   80.33
   5  -1  -3 3194.62   77.29
   5  -1  -2   56.59    6.08
  -5  -1   2   58.96    8.44
   5   1  -2   59.45    3.98
   5   1  -2   62.86   10.32
  -5   1   2   65.69   11.03
   5  -1  -2   63.22   10.27
   5   1  -1 1618.06   19.67
  -5  -1   1 1471.89   38.27
  -5   1   1 1575.16   49.20
   5   1  -1 1626.67   49.44
   5  -1  -1 1654.43   47.97
   5  -1  -1 1513.91   32.53
  -5  -1   0   68.19    7.70
  -5   1   0   63.98    9.42
   5   1   0   60.01    8.56
   5   1   0   68.48   10.30
   5  -1   0   63.06    9.56
   5   1   0   61.46    4.89
   5  -1   0   74.20    7.72
  -5  -1  -1 2423.93   40.12
   5   1   1 2322.41   48.89
   5   1   1 2549.99   62.04
   5  -1   1 2593.88   59.40
  -5  -1  -1 2465.46   49.43
   5   1   1 2362.48   38.43
   5  -1   1 2376.28   48.14
  -5  -1  -2  109.43    7.62
   5   1   2  100.86    9.37
   5   1   2   97.13   13.17
   5  -1   2  106.45   13.03
   5   1   2  106.19    9.87
  -5  -1  -2   79.61   10.85
   5  -1   2  100.12   10.92
  -5  -1  -3  175.68    7.91
   5   1   3  139.06    9.91
  -5   1  -3  183.84   10.93
   5   1   3  138.50   17.25
   5  -1   3  154.14   16.19
   5   1   3  183.33   14.91
   5  -1   3  164.65   15.14
   5  -1   4    3.68    3.26
  -5   1  -4    8.86    3.05
   5   1   4   -1.50    5.76
   5   1   4    3.87    3.07
   5  -1   5 1660.72   56.47
  -5  -1  -5 1763.52   50.57
  -5   1  -5 1726.52   49.02
  -5   1  -6    2.85    1.71
  -5   1  -6    3.12    4.75
  -5  -1  -6   -0.16    5.17
   5   1   6    0.81    5.88
   5  -1   6   -4.38    6.87
  -5   1  -7  355.03   24.55
  -5   1  -7  341.58   10.26
   5  -1   7  311.64   28.62
  -5  -1  -7  339.58   24.59
   5   1   7  350.24   28.99
   5   1   8   31.14   10.80
  -5   1  -8   20.82    7.13
   5  -1   8   26.87   11.27
  -5  -1  -8   30.69    8.90
  -5  -1  -9  392.49   28.80
  -5   1  -9  314.57   25.93
   5  -1   9  370.86   34.24
   5   1   9  378.95   33.40
  -5   1 -10   22.55    8.22
  -5  -1 -10   25.87    9.42
   5  -1  10   38.40   13.24
   5   1  10   27.66   11.06
   5   1  11   69.54   17.59
  -5   1 -11   48.12   11.93
  -5  -1 -11   63.19   14.82
   5  -1  11   65.93   17.92
  -5  -1 -12    5.53    7.19
  -5   1 -12   18.69    9.03
   5   1  12   -6.13    9.12
   5  -1  12   13.31   13.17
  -5   1 -13   99.77   18.64
  -5  -1 -13   59.33   15.06
   5   1  13   55.10   18.82
   5  -1  13   81.07   22.20
  -5   1 -14   -4.83    7.46
  -5  -1 -14  -18.06   13.25
   5   1  14   22.13   15.05
   5  -1  14  -12.75   13.72
   5   1  15   91.53   24.62
  -5   1 -15  109.35   20.49
  -5  -1 -15   81.08   20.02
   5  -1  15  114.94   24.60
   5   1  16   28.03   18.99
  -5   1 -16    8.51   10.05
   5  -1  16   -5.86   12.02
  -5  -1 -16    6.28   10.61
   5   2 -19    6.69   12.51
  -5   2  19   51.45   30.13
  -5  -2  19   18.79   19.87
   5  -2 -19    9.68   15.33
   5  -2 -18   37.14   15.20
   5   2 -18   47.93   17.61
  -5   2  18   46.24   24.23
  -5  -2  18   12.22   12.27
   5   2 -17  177.96   27.02
   5  -2 -17  191.29   27.26
  -5  -2  17  130.38   22.25
  -5   2  17  218.59   45.69
   5  -2 -16   50.36   13.69
  -5   2  16   61.70   15.91
  -5  -2  16   66.05   14.91
  -5  -2  16   70.10   22.43
   5   2 -16   73.26   18.96
  -5  -2  15  807.02   61.98
  -5  -2  15  644.93   44.24
  -5   2  15  706.84   48.76
   5   2 -15  684.11   46.43
   5  -2 -15  705.66   47.49
  -5   2  14   23.16   10.59
  -5  -2  14   46.45   12.65
   5   2 -14   59.89   13.74
  -5  -2  14   43.53   17.04
   5  -2 -14   48.03   13.51
  -5   2  13  859.44   52.96
  -5  -2  13  804.07   46.51
  -5  -2  13  880.36   60.33
   5   2 -13  828.45   46.40
   5  -2 -13  882.37   48.52
  -5   2  12    4.64    6.68
  -5  -2  12    6.13    7.35
   5   2 -12   13.48    8.19
   5  -2 -12    8.67    7.88
  -5  -2  12    4.39    8.32
   5  -2 -11   63.88   12.30
   5   2 -11   59.17   12.63
  -5   2  11   71.30   15.13
  -5  -2  11   57.34   14.19
  -5  -2  11   49.72   11.60
  -5  -2  10   90.01   14.78
   5  -2 -10   61.65   10.91
  -5   2  10   75.71   16.89
   5  -2 -10   82.29   13.44
   5   2 -10   76.45   11.45
  -5  -2  10   73.24   15.62
   5  -2  -9  540.74   30.37
  -5  -2   9  522.52   36.78
  -5  -2   9  547.72   33.54
  -5   2   9  591.53   40.77
   5   2  -9  534.77   32.64
   5  -2  -9  492.23   29.11
   5   2  -8   16.61    6.25
   5  -2  -8    6.29    3.76
  -5   2   8   19.96   10.12
  -5  -2   8   -3.54    6.13
   5  -2  -8   14.28    5.31
  -5  -2   8   10.83    5.93
  -5  -2   7  805.64   38.54
   5  -2  -7  794.77   34.16
   5  -2  -7  797.39   34.33
  -5   2   7  826.68   47.86
   5   2  -7  785.63   38.90
  -5  -2   7  843.59   38.48
   5   2  -6  231.05   21.03
   5  -2  -6  213.56   18.13
  -5   2   6  209.13   23.28
   5  -2  -6  212.56   16.76
  -5  -2   6  231.75   17.57
  -5  -2   6  208.37   18.49
   5  -2  -5 2431.81   60.46
  -5   2   5 2336.52   73.89
  -5  -2   5 2423.68   60.50
  -5  -2   5 2467.10   34.32
  -5  -2   5 2447.10   49.22
   5   2  -5 2539.52   71.37
  -5  -2   4  681.58   30.28
   5  -2  -4  657.15   25.71
  -5  -2   4  614.94   19.40
   5   2  -4  677.44   38.43
   5  -2  -4  698.14   33.44
   5  -2  -3    4.28    3.16
   5  -2  -3    6.02    5.13
  -5  -2   3   11.97    4.81
   5   2  -3   14.42    7.30
   5  -2  -2  303.36   16.53
  -5  -2   2  295.37   18.48
   5   2  -2  316.59   23.62
   5  -2  -2  326.97   23.75
   5   2  -1   17.29    6.68
  -5  -2   1   19.43    4.86
   5  -2  -1   11.39    4.58
   5  -2  -1    5.60    2.46
   5   2   0   14.47    1.49
  -5  -2   0   12.16    3.58
   5  -2   0   11.77    4.18
   5   2   0   12.09    1.45
   5  -2   0    9.02    4.42
   5   2   0    8.52    5.54
   5  -2   1 2034.60   52.42
   5   2   1 2154.96   28.34
  -5  -2  -1 2259.19   42.34
   5   2   1 2026.83   33.03
   5   2   1 2268.25   60.60
   5  -2   1 2244.57   51.99
   5  -2   2   -1.25    3.81
   5   2   2    3.73    5.21
   5   2   2    1.22    2.33
  -5  -2  -2    3.19    1.74
   5   2   2    2.56    1.71
   5   2   2    1.70    2.09
   5  -2   2    1.70    3.82
   5   2   3 1525.91   33.75
  -5  -2  -3 1556.82   29.94
   5   2   3 1487.23   53.03
   5   2   3 1581.71   43.43
   5  -2   3 1623.06   50.03
   5  -2   4    1.39    5.16
   5   2   4    7.67    5.63
   5   2   4    2.30    2.30
  -5  -2  -4    3.05    1.93
   5  -2   4   11.96    5.89
   5   2   4    6.43    4.20
   5   2   5  421.12   14.28
   5   2   5  399.11   27.04
   5  -2   6    4.77    6.30
  -5   2  -6    9.56    5.36
  -5  -2  -6   11.67    5.75
   5   2   6    5.60    6.05
  -5   2  -7   45.88    9.63
  -5  -2  -7   35.34    8.75
   5   2   7   40.88   11.89
   5  -2   7   54.66   13.51
  -5   2  -8   86.23   13.20
  -5  -2  -8   78.93   14.14
   5   2   8   70.32   14.99
   5  -2   8   87.58   16.40
  -5   2  -9  131.76   17.09
  -5  -2  -9  160.37   19.14
   5   2   9  126.53   19.84
   5  -2   9  165.96   23.59
   5   2  10   96.07   19.45
  -5   2 -10  102.54   15.80
  -5  -2 -10  101.67   16.49
   5  -2  10   71.91   15.87
  -5  -2 -11  269.08   26.91
  -5   2 -11  334.74   29.09
   5   2  11  248.41   30.85
   5  -2  11  284.96   33.72
  -5  -2 -12   54.36   13.92
  -5   2 -12   70.60   13.77
   5  -2  12   77.73   16.47
  -5   2 -13  141.61   20.95
   5   2  13  134.59   26.22
  -5  -2 -13  122.57   19.77
   5  -2  13  116.92   24.49
  -5   2 -14   35.93   12.99
   5   2  14   35.13   17.23
  -5  -2 -14   24.49   11.54
   5  -2  14   22.10   15.97
  -5   2 -15   16.40   11.54
  -5  -2 -15   -0.08   11.16
   5   2  15   34.35   19.83
   5  -2  15   14.24   13.37
  -5   2 -16   -4.46    9.16
   5   2  16   -2.76   13.97
   5   3 -19  171.15   29.17
  -5  -3  19  189.46   34.70
   5   3 -18    8.38    8.57
   5  -3 -18   28.41   13.95
  -5  -3  18   39.56   20.87
   5   3 -17  200.74   27.31
   5  -3 -17  186.52   26.99
  -5  -3  17  199.57   28.19
  -5  -3  17  212.86   35.34
   5  -3 -16   20.26    9.14
  -5   3  16   20.12   11.68
  -5  -3  16   11.66   10.31
  -5  -3  16   25.16   15.06
   5   3 -16   10.18    8.39
   5  -3 -15   26.12    9.66
  -5   3  15    8.51    7.85
  -5  -3  15   19.06    9.97
   5   3 -15   20.30    9.92
  -5  -3  15   12.97   11.08
  -5  -3  14   -3.49    8.68
  -5   3  14    9.37    8.52
   5   3 -14    2.88    8.33
  -5  -3  14    6.87   12.10
   5  -3 -14   -7.97    8.21
  -5  -3  13  359.23   31.71
   5   3 -13  357.45   31.73
  -5   3  13  384.96   38.73
  -5  -3  13  385.34   38.29
   5  -3 -13  405.00   31.43
  -5   3  12   52.42   15.88
   5   3 -12   32.06    9.47
  -5  -3  12   35.17   11.10
   5  -3 -12   26.42    9.60
  -5  -3  12   55.41   16.35
   5  -3 -11  834.16   43.13
  -5   3  11  906.49   56.35
  -5  -3  11  949.05   52.99
  -5  -3  11  798.36   45.37
   5   3 -11  841.07   43.40
   5  -3 -11  866.33   42.68
   5   3 -10    7.81    6.05
  -5   3  10   12.56    9.48
   5  -3 -10   12.83    7.30
  -5  -3  10    2.36    6.34
   5  -3 -10    5.14    7.39
  -5  -3  10   -3.41    6.22
   5  -3  -9 1690.35   56.53
   5   3  -9 1656.01   57.08
  -5   3   9 1564.24   70.24
  -5  -3   9 1567.88   59.34
   5  -3  -9 1689.96   54.26
  -5  -3   9 1636.17   60.04
   5   3  -8    8.27    4.33
  -5  -3   8    9.94    6.85
   5  -3  -8    7.39    4.38
  -5   3   8   10.32    6.66
   5  -3  -8    8.15    6.61
  -5  -3   8   16.79    6.33
  -5   3   7  231.54   25.69
   5   3  -7  248.47   21.74
   5  -3  -7  259.36   20.44
  -5  -3   7  223.85   21.42
   5  -3  -7  234.81   18.49
  -5  -3   7  266.53   19.96
   5  -3  -6    6.31    5.29
  -5  -3   6    6.42    2.93
  -5  -3   6    6.19    6.57
   5   3  -6    2.87    4.82
   5  -3  -6   13.05    6.01
   5  -3  -5  130.95   13.35
   5  -3  -5  124.94   12.24
  -5  -3   5  127.03   14.92
  -5  -3   5  105.84    9.11
   5   3  -5  107.12   14.84
   5  -3  -4   58.62    9.04
   5  -3  -4   50.18    8.61
  -5  -3   4   62.91   10.49
   5   3  -4   50.98   10.81
  -5  -3   4   77.51    5.56
   5  -3  -3 2042.10   47.49
  -5  -3   3 2040.19   53.79
   5   3  -3 2179.13   69.99
   5  -3  -3 2174.44   56.31
   5  -3  -2  223.26   16.00
  -5  -3   2  209.21   16.29
   5   3  -2  195.44   19.69
   5  -3  -2  219.12   18.94
   5  -3  -1  903.91   31.97
  -5  -3   1  867.05   32.59
   5   3  -1  948.72   40.78
  -5  -3   0   92.68   10.29
   5   3   0   89.19   12.35
   5  -3   0  106.07   11.99
   5  -3   0  103.21   11.86
   5   3   1  794.21   16.45
   5   3   1  709.17   34.97
   5  -3   1  585.74   28.45
   5   3   1  666.71   20.73
  -5  -3  -1  716.50   27.59
   5  -3   1  698.63   31.18
   5   3   2  180.68   10.24
   5   3   2  173.52   17.88
   5  -3   2  188.95   15.76
   5   3   2  161.39   12.88
  -5  -3  -2  144.78   11.94
   5  -3   2  179.63   16.79
  -5  -3  -3  370.59   17.94
   5   3   3  337.99   26.06
   5   3   3  339.16   21.34
   5  -3   3  348.70   24.36
   5  -3   3  350.01   23.09
  -5  -3  -4   90.60    8.39
   5   3   4  104.26   15.88
   5  -3   4   96.26   13.24
   5   3   4   74.25   11.27
   5  -3   4   96.63   13.64
  -5  -3  -5 1361.66   30.46
   5   3   5 1307.69   56.12
   5  -3   5 1204.56   47.04
   5  -3   5 1293.64   52.71
   5   3   5 1156.65   48.43
   5  -3   6    4.78    5.91
   5   3   6    8.84    7.01
  -5  -3  -7  277.56   22.62
  -5   3  -7  326.80   23.25
   5   3   7  240.35   25.11
   5  -3   7  251.24   26.39
  -5  -3  -8  131.63   17.32
  -5   3  -8  124.13   15.28
   5   3   8  124.69   19.91
   5  -3   8  120.93   18.54
   5  -3   9   85.10   17.41
  -5   3  -9  101.82   14.58
  -5  -3  -9   86.31   15.23
   5   3   9   85.76   17.56
   5  -3  10   49.79   14.01
  -5  -3 -10   64.36   14.31
  -5   3 -10   78.71   14.43
   5   3  10   67.21   15.99
   5  -3  11   12.22   11.15
  -5  -3 -11   -5.95    8.64
  -5   3 -11    6.60    7.83
   5   3  11   -4.42    8.45
   5  -3  12   14.14   12.96
  -5   3 -12   15.03    9.65
  -5  -3 -12    8.69    7.92
   5   3  12   16.58   13.64
   5  -3  13  120.77   24.41
  -5  -3 -13  124.97   20.73
   5   3  13  125.10   26.34
  -5   3 -13  138.83   20.89
   5  -3  14    6.02   14.97
  -5  -3 -14    9.30   11.03
  -5   3 -14    9.18    8.24
   5   3  14    6.76   13.84
   5  -3  15  123.96   27.69
  -5   3 -15   81.79   18.49
  -5  -3 -15  105.53   21.14
   5   3  15   68.91   21.04
  -5   3 -16  -18.24   12.45
   5   3  16   -3.02   13.45
   5   4 -18   18.15   12.90
   5  -4 -18   36.85   15.90
  -5  -4  18    7.33   12.48
   5   4 -17   75.96   18.91
   5  -4 -17   53.78   14.48
  -5  -4  17   16.49   10.61
  -5  -4  17   52.80   19.07
   5   4 -16  100.99   20.10
  -5   4  16  102.39   21.80
   5  -4 -16  105.71   18.54
  -5  -4  16  115.61   22.54
  -5  -4  16  158.93   29.00
   5  -4 -15  283.33   30.24
  -5   4  15  254.94   33.14
  -5  -4  15  286.43   31.82
  -5  -4  15  378.03   40.05
   5   4 -15  270.77   29.25
   5  -4 -14  205.96   24.94
  -5   4  14  152.50   26.04
  -5  -4  14  206.02   28.81
  -5  -4  14  182.73   25.32
   5   4 -14  171.50   23.13
   5  -4 -13  349.23   31.17
  -5   4  13  272.31   33.91
  -5  -4  13  361.28   33.81
  -5  -4  13  339.88   35.99
   5   4 -13  295.18   28.58
   5  -4 -12  108.64   17.98
  -5   4  12   90.81   21.40
  -5  -4  12  115.85   20.29
  -5  -4  12  155.49   22.85
   5   4 -12  155.34   19.54
   5  -4 -12  141.74   18.22
  -5   4  11   19.36   10.03
  -5  -4  11   20.73    8.76
   5  -4 -11    0.87    7.70
   5  -4 -11   14.33    8.96
   5   4 -11    4.16    6.49
  -5  -4  11   20.69    9.49
  -5   4  10   74.16   18.41
   5   4 -10   34.77    8.30
  -5  -4  10   48.93   13.81
   5  -4 -10   36.04   11.03
   5  -4 -10   38.60    8.52
  -5  -4  10   49.19   12.01
  -5   4   9  161.70   25.26
   5  -4  -9  144.54   18.66
  -5  -4   9  165.04   21.07
   5   4  -9  155.63   17.80
  -5  -4   9  173.81   19.11
   5  -4  -9  167.10   17.34
   5   4  -8   -1.32    4.92
   5  -4  -8    0.06    5.71
   5  -4  -8   15.30    7.65
  -5  -4   8   11.18    8.42
  -5  -4   8   -6.87    7.14
   5   4  -7  514.41   30.32
  -5  -4   7  526.07   33.94
   5  -4  -7  573.12   31.71
   5  -4  -7  544.68   27.15
  -5  -4   7  534.11   27.42
   5   4  -6  147.02   16.51
   5  -4  -6  158.07   16.83
   5  -4  -6  139.40   13.67
  -5  -4   6  136.41   12.15
  -5  -4   6  122.52   16.05
   5   4  -5  926.81   43.20
   5  -4  -5  870.15   36.53
   5  -4  -5  876.68   30.86
  -5  -4   5  820.62   39.55
  -5  -4   5  901.95   26.16
   5  -4  -4  271.70   20.04
  -5  -4   4  326.49   24.63
   5  -4  -4  317.80   18.24
   5   4  -4  322.57   27.77
  -5  -4   4  307.75   12.69
   5  -4  -3   26.70    6.44
  -5  -4   3   35.37    3.49
  -5  -4   3   32.83    8.76
   5   4  -3   31.26    9.86
   5  -4  -3   32.11    6.63
   5  -4  -2    3.84    4.92
  -5  -4   2    1.80    1.14
   5   4  -2    3.71    6.18
  -5  -4   2    1.36    4.55
   5  -4  -2    2.38    3.23
   5   4  -2    1.23    1.40
   5  -4  -1   27.26    5.92
   5   4  -1   36.16    9.12
   5  -4  -1   26.82    6.30
  -5  -4   1   22.79    6.58
   5   4  -1   38.05    3.59
   5  -4   0  286.60   20.60
  -5  -4   0  273.64   19.86
   5   4   0  280.64   23.31
   5  -4   0  276.41   19.73
   5   4   0  253.25    9.86
   5   4   1 1077.70   44.99
   5  -4   1 1067.77   37.00
  -5  -4  -1 1169.70   39.89
   5   4   1 1115.00   23.18
   5  -4   1 1059.10   40.81
   5   4   2  287.07   13.31
  -5  -4  -2  272.51   18.79
   5   4   2  287.01   24.08
   5  -4   2  236.03   18.16
   5  -4   2  261.22   21.74
  -5  -4  -3  980.40   34.83
   5   4   3  930.87   44.51
   5  -4   3  972.72   37.27
   5  -4   3  894.62   41.36
   5  -4   4   49.57   10.54
  -5  -4  -4   84.76   10.39
   5   4   4   81.90   14.57
   5   4   4   84.11   13.00
   5  -4   4   51.91    9.49
  -5  -4  -5  260.34   16.14
   5   4   5  254.97   25.71
   5  -4   5  234.42   20.26
   5   4   5  231.20   22.99
   5  -4   5  285.80   26.78
   5  -4   6   32.75   11.35
   5   4   6   32.92   10.79
   5   4   6   17.27    8.52
   5  -4   6   16.96    7.30
   5  -4   7   -2.75    9.68
   5   4   7    2.07    5.96
   5  -4   7    6.27    6.19
   5   4   7    2.99    5.52
   5  -4   8   15.08    9.72
   5   4   8   16.94   10.80
   5  -4   9   29.12   11.41
  -5  -4  -9   46.02   12.01
   5   4   9   22.74   11.61
   5  -4  10   13.14    8.26
   5   4  10   30.58   13.74
  -5   4 -10    8.90    5.26
  -5  -4 -10   16.66    7.56
   5  -4  11  117.28   21.57
  -5   4 -11   80.64   14.27
  -5  -4 -11   91.03   16.72
   5   4  11   94.78   20.99
   5  -4  12   -8.72   12.10
  -5  -4 -12   10.12    9.35
   5   4  12  -25.42   15.71
  -5   4 -12    7.14    7.78
   5  -4  13   63.47   18.94
  -5  -4 -13   59.00   14.94
  -5   4 -13   37.22   11.32
   5   4  13   32.78   16.81
  -5   4 -14    0.69    8.52
  -5  -4 -14   -7.80    8.72
  -5   4 -15    9.34    8.95
  -5  -4 -15    3.41   11.08
   5   4  15   -0.28   11.88
  -5  -5  17  131.59   25.58
   5  -5 -17  138.90   24.12
  -5  -5  17  126.75   24.57
   5   5 -16   33.90   13.14
  -5  -5  16   61.40   17.26
   5  -5 -16   38.86   12.75
  -5  -5  16   22.06   13.25
   5   5 -15   10.97    9.49
  -5   5  15    8.97   10.14
  -5  -5  15   -5.50    9.01
   5  -5 -15   -5.64    7.52
  -5  -5  15   -2.42    9.44
  -5   5  14    7.06   11.03
   5  -5 -14   18.12    9.88
  -5  -5  14   15.23   10.59
   5   5 -14   42.99   13.92
  -5  -5  14   -0.06    9.30
  -5  -5  13  141.17   23.43
  -5   5  13  100.78   23.72
   5  -5 -13  155.22   20.82
   5  -5 -13  140.52   22.52
  -5  -5  13  135.89   21.66
   5   5 -13  141.28   19.74
   5  -5 -12  286.15   25.61
  -5   5  12  236.98   32.83
   5  -5 -12  298.85   29.72
  -5  -5  12  287.79   31.04
  -5  -5  12  239.12   27.10
   5   5 -12  282.76   26.08
   5  -5 -11  360.54   27.98
  -5   5  11  301.60   35.84
   5  -5 -11  349.46   31.08
  -5  -5  11  355.61   33.53
   5   5 -11  390.00   28.63
  -5  -5  11  374.82   31.30
   5  -5 -10  146.93   19.51
  -5  -5  10  124.70   19.80
  -5   5  10  143.55   25.87
   5   5 -10  153.80   17.90
  -5  -5  10  154.93   19.51
   5  -5 -10  141.27   16.29
   5  -5  -9  667.43   39.95
  -5  -5   9  689.51   44.18
   5   5  -9  650.79   34.66
  -5  -5   9  682.66   36.60
   5  -5  -9  615.27   32.39
   5   5  -8  192.13   18.18
   5  -5  -8  177.77   20.30
  -5  -5   8  159.61   19.32
  -5  -5   8  155.48   16.09
   5  -5  -8  186.78   16.63
   5   5  -7  150.09   16.37
   5  -5  -7  112.94   16.17
  -5  -5   7  101.94   17.03
   5  -5  -7   87.39   10.87
  -5  -5   7  118.79   12.62
  -5  -5   6   -4.41    3.56
   5  -5  -6   -7.49    4.74
   5  -5  -6   -5.65    4.32
  -5  -5   6    2.10    5.97
   5   5  -6    1.49    4.29
   5  -5  -5   46.48   10.22
  -5  -5   5   27.42    9.56
   5  -5  -5   50.41    7.26
   5   5  -5   42.51    9.01
  -5  -5   5   44.83    7.07
  -5  -5   4  158.69   10.53
   5  -5  -4  142.14   15.57
  -5  -5   4  118.61   16.45
   5  -5  -4  136.42   11.34
   5   5  -4  139.14   17.13
   5  -5  -3 1047.04   40.86
  -5  -5   3  979.11   45.05
   5  -5  -3 1049.39   27.99
   5   5  -3 1102.27   51.35
   5  -5  -2  401.34   25.65
  -5  -5   2  381.09   27.43
  -5  -5   2  427.78   14.50
   5  -5  -2  393.77   16.30
   5   5  -2  443.77   33.16
   5  -5  -1  421.89   26.25
   5  -5  -1  438.06   18.31
  -5  -5   1  478.15   14.92
  -5  -5   1  431.02   28.58
   5   5  -1  421.47   31.91
   5  -5   0   55.55    9.69
   5   5   0   69.17   11.32
  -5  -5   0   59.73    5.34
  -5  -5   0   63.38   11.37
   5  -5   0   67.88    8.43
  -5  -5  -1  182.58   17.46
   5   5   1  180.15   19.26
   5  -5   1  164.70   14.76
   5  -5   1  181.20   18.57
   5  -5   2   16.15    4.87
   5  -5   2   28.93    8.23
  -5  -5  -2   20.76    6.13
   5   5   2   23.59    7.85
   5  -5   3   78.46   12.56
  -5  -5  -3   79.15   11.42
   5   5   3  102.92   15.08
   5  -5   3   83.03   10.62
  -5  -5  -4  314.34   21.98
   5   5   4  281.82   26.69
   5  -5   4  265.53   19.55
   5  -5   4  277.36   25.14
  -5  -5  -5  484.00   27.12
   5   5   5  449.68   34.30
   5  -5   5  496.04   28.83
   5  -5   5  485.80   35.41
   5  -5   6   53.06   13.48
   5   5   6   36.19   11.20
   5  -5   6   30.84    7.43
   5   5   7  158.60   23.31
   5  -5   7  136.71   18.00
   5   5   7  137.21   21.34
   5  -5   7  168.29   22.37
   5  -5   8   90.03   18.01
   5   5   8  116.33   21.70
   5  -5   8   70.65   14.47
   5   5   8   71.98   15.28
   5  -5   9   -4.71   10.76
   5   5   9   35.57   15.85
   5  -5   9   25.26    9.73
   5   5   9   22.23   14.61
   5  -5  10   15.16   12.24
   5   5  10    1.62    9.71
   5  -5  11   17.01   11.72
   5   5  11   -0.48    8.95
   5  -5  12   19.89   11.84
   5   5  12   38.07   14.54
   5  -5  13   91.89   23.29
  -5  -6  16   40.39   16.61
  -5  -6  15   99.62   23.82
  -5   6  14   62.07   18.74
  -5  -6  14   75.23   18.92
  -5   6  13   24.92   15.55
  -5  -6  13   58.90   16.59
   5  -6 -13   54.93   14.55
   5  -6 -12   53.57   12.45
   5  -6 -12   38.44   12.80
  -5  -6  12   19.06   10.64
  -5   6  12   48.48   16.56
   5  -6 -11   -1.42    6.36
  -5   6  11   -9.66   11.25
   5  -6 -11   25.13   11.85
  -5  -6  11   18.48    9.72
   5  -6 -10   63.59   11.31
   5  -6 -10   59.07   13.48
  -5  -6  10   71.76   17.53
  -5  -6   9   39.14    9.85
   5  -6  -9   31.27    7.56
   5  -6  -9   47.86   13.01
  -5  -6   9   43.08   12.61
  -5  -6   8    5.20    5.81
  -5  -6   8   20.51   11.20
   5  -6  -8    3.78    6.64
   5  -6  -7  362.15   29.41
  -5  -6   7  387.34   33.85
   5   6  -7  342.17   22.54
  -5  -6   7  322.20   20.75
   5   6  -6  211.54   17.64
   5  -6  -6  203.24   21.59
  -5  -6   6  196.06   24.12
  -5  -6   6  209.31   15.97
   5  -6  -5  347.77   27.16
   5   6  -5  358.62   23.13
  -5  -6   5  346.59   31.95
   5   6  -4  205.48   19.09
   5  -6  -4  198.86   20.25
  -5  -6   4  173.77   21.68
  -5  -6   3   -5.46    7.96
   5   6  -3    3.61    6.62
   5  -6  -3   -4.74    7.72
   5  -6  -2   -5.21    5.05
   5   6  -2   -2.78    7.41
  -5  -6   2    3.34    6.10
   5  -6  -1   -7.07    6.71
   5   6  -1   14.76    7.98
  -5  -6   1    5.06    5.08
   5  -6   0  156.73   17.93
  -5  -6   0  159.13   19.64
   5   6   0  123.34   17.98
   5  -6   1  130.61   16.95
  -5  -6  -1  141.44   17.46
   5   6   1  175.36   20.55
  -5  -6  -2  250.53   22.51
   5   6   2  204.06   22.40
   5  -6   2  217.48   22.61
  -5  -6  -3  223.18   21.45
   5   6   3  251.43   24.98
   5  -6   3  268.72   24.69
   5  -6   4   49.10   12.81
  -5  -6  -4   39.43    9.74
   5   6   4   34.57   10.48
   5  -6   5   65.92   15.23
  -5  -6  -5   61.32   11.60
   5   6   5   58.67   13.42
   5  -6   6   14.39    7.21
   5   6   6   43.16   12.55
   5  -6   7    6.83    9.55
   5   6   7  -13.83    9.01
   5  -6   8    6.88    8.60
   5   6   8   -0.14    9.60
   5  -6   9   54.55   16.46
   5   6   9   56.68   16.37
   5  -6  10    2.02   11.12
   5   6  10    4.18    8.86
   5  -6  11  100.01   22.20
   5   6  11   91.15   23.32
   5  -6  12   11.41   17.88
   5   6  12   -2.71   10.35
   5   6  13   53.91   21.18
  -5  -7  14   -3.51   10.27
  -5   7  14  -12.06   13.39
  -5   7  13    3.39   11.50
   5  -7 -13   21.54   13.68
  -5  -7  13    7.59   10.34
  -5  -7  12  149.19   26.36
  -5   7  12   97.50   24.92
   5  -7 -12  175.10   25.36
   5  -7 -11   33.54   12.36
  -5  -7  11   36.21   13.65
   5  -7 -10  141.47   21.07
  -5  -7  10   97.73   21.38
   5  -7  -9  115.39   19.80
  -5  -7   9   50.17   13.91
   5  -7  -8   74.51   15.24
  -5  -7   8   81.82   18.57
  -5  -7   7   33.23   13.08
   5  -7  -7   29.71   11.13
  -5  -7   6   13.94   10.99
   5  -7  -6   14.07    8.15
  -5  -7   5    0.53    7.21
   5  -7  -5    3.83    6.70
   5  -7  -4  124.02   17.70
  -5  -7   4  110.05   20.41
   5  -7  -3  240.13   23.91
  -5  -7   3  267.15   28.83
   5  -7  -2  276.11   24.46
  -5  -7   2  281.92   28.97
   5  -7  -1  125.35   16.48
  -5  -7   1  115.53   18.05
   5  -7   0   66.60   13.06
  -5  -7   0   41.84   11.26
   5  -7   1   41.24   11.13
  -5  -7  -1   49.12   12.29
   5  -7   2   38.74   11.71
  -5  -7  -2   44.17   12.60
   5  -7   3    8.77    8.02
  -5  -7  -3   13.35    7.27
   5  -7   4  136.23   19.04
  -5  -7  -4   93.35   14.85
   5  -7   5   96.58   18.59
   5  -7   6   38.15   12.67
   5  -7   7  101.54   18.81
   5  -7   8   65.52   16.86
   5  -7   9  -13.21   10.70
   5  -7  10    6.84   10.96
  -5   8  13   28.26   14.57
  -5   8  12   -7.16   13.71
   5  -8 -11   -0.93   12.11
  -5  -8  11    2.74    7.84
  -5  -8  10   23.96   11.12
   5  -8 -10   20.37   12.33
   5  -8  -9   -5.13    8.63
  -5  -8   9   10.93   10.87
  -5  -8   8    0.37   10.93
   5  -8  -8   22.13   12.14
   5  -8  -7  148.19   22.31
  -5  -8   7  149.66   23.76
   5  -8  -6   93.93   17.38
  -5  -8   6  121.68   23.14
   5  -8  -5   37.27   11.20
  -5  -8   5   86.03   19.99
   5  -8  -4   66.06   14.15
  -5  -8   4   81.76   17.34
   5  -8  -3   32.59   11.67
  -5  -8   3    7.57   11.06
   5  -8  -2    3.06    6.12
  -5  -8   2   -0.15    7.67
   5  -8  -1    5.60    7.28
  -5  -8   1    4.37    8.73
   5  -8   0   37.52   12.37
  -5  -8   0   32.51   12.40
  -5  -8  -1   36.73   12.16
   5  -8   1   24.12   11.26
   5  -8   2  103.86   17.84
  -5  -8  -2  127.28   20.19
   5  -8   3  109.89   19.00
  -5  -8  -3  120.81   19.83
   5  -8   4   35.84   11.70
   5  -8   5   64.25   16.95
   5  -8   6   11.38   10.83
   5  -8   7   10.71   10.81
   5  -8   8    4.86   10.19
   5  -9  -8   11.68   10.91
   5  -9  -7   13.77    9.81
  -5  -9   7   16.85   13.26
   5  -9  -6   -5.15    8.20
  -5  -9   6  -19.68   11.91
   5  -9  -5    9.50    8.63
  -5  -9   5    1.51    9.86
   5  -9  -4   10.42    8.23
  -5  -9   4   15.78   12.55
  -5  -9   3   81.91   19.30
   5  -9  -3   56.10   14.60
   5  -9  -2   66.68   15.60
  -5  -9   2   78.14   19.13
   5  -9  -1   29.62   11.69
  -5  -9   1   31.53   15.23
   5  -9   0    3.39    8.33
  -5  -9   0   13.66   10.85
   5  -9   1   -6.71    7.80
  -5  -9  -1    5.65    8.36
   5  -9   2   33.78   13.97
  -5  -9  -2   22.00   11.12
   5  -9   3   14.10   11.59
   5  -9   4   15.02    9.84
   5  -9   5   -4.40   10.53
   6   0 -19  -18.19   14.91
  -6   0  19  -22.77   22.24
   6   0 -18   79.29   21.26
  -6   0  18   53.14   13.94
  -6   0  17   -6.70    8.74
  -6   0  17   22.30   18.39
   6   0 -17    6.85   10.65
  -6   0  16  335.04   34.05
  -6   0  16  299.79   45.61
   6   0 -16  293.31   31.55
  -6   0  15  -10.39    9.26
   6   0 -15    4.08    8.46
  -6   0  15   -4.30   11.62
  -6   0  14 1099.80   59.03
  -6   0  14  975.18   73.49
   6   0 -14 1089.91   57.13
  -6   0  13  -11.30   10.98
   6   0 -13   -7.31    6.77
  -6   0  12 1162.32   58.08
   6   0 -12 1175.50   52.75
  -6   0  11    3.04    6.59
   6   0 -11   -5.89    7.69
   6   0 -10   44.22   11.29
  -6   0  10   53.69   12.40
   6   0  -9   -1.99    6.03
  -6   0   9   32.67   11.80
   6   0  -8  377.35   28.08
  -6   0   8  432.72   32.49
  -6   0   7    0.10    6.96
   6   0  -7    3.42    3.41
   6   0  -7   -2.73    6.33
  -6   0   6  760.74   40.51
   6   0  -6  702.63   26.22
  -6   0   5    4.22    4.89
   6   0  -5    3.47    2.67
   6   0  -5    3.38    4.79
  -6   0   4  612.24   34.81
   6   0  -4  656.87   21.64
   6   0  -4  605.85   37.74
   6   0  -3   -4.18    4.87
   6   0  -3    4.15    2.59
  -6   0   3   -3.48    3.78
  -6   0   2    3.18    2.29
   6   0  -2    5.67    4.33
  -6   0   2    5.19    4.57
   6   0  -2    5.92    2.44
  -6   0   1    4.27    3.11
   6   0  -1    4.34    4.87
  -6   0   1   -2.68    3.37
   6   0  -1   -1.02    2.07
  -6   0   0  494.54   25.84
   6   0   0  438.87   27.78
   6   0   0  466.90   18.09
  -6   0  -1   -3.42    4.13
   6   0   1   -2.94    3.14
   6   0   1   -3.39    3.80
  -6   0  -2 2346.33   47.04
   6   0   2 2208.55   64.09
   6   0   2 2294.80   50.45
   6   0   3   -0.10    3.34
  -6   0  -3    1.07    2.36
   6   0   3   -3.33    4.68
  -6   0  -4 2357.90   31.26
   6   0   4 2474.72   73.05
   6   0   4 2456.14   63.07
   6   0   5   -3.22    5.58
   6   0   5    0.36    4.17
   6   0   6  147.39   19.00
  -6   0  -7   -0.56    6.00
   6   0   7   -3.55    6.43
  -6   0  -8   -8.17    7.46
   6   0   8   -3.52    6.90
  -6   0  -9    7.55    8.20
   6   0   9    5.41    7.75
  -6   0 -10  396.31   31.95
   6   0  10  364.77   36.62
  -6   0 -11    5.11    6.92
   6   0  11   -1.27    9.11
  -6   0 -12  100.08   18.48
   6   0  12  130.57   24.49
  -6   0 -13    6.78    9.89
   6   0  13   29.15   17.36
  -6   0 -14   27.94   13.02
   6   0  14   67.64   19.31
  -6   0 -15   -6.75    6.99
   6   0  15    2.29   16.27
   6   1 -19   11.00   17.11
   6  -1 -19    6.19   10.01
  -6   1  19   17.99   20.90
  -6  -1  19  -13.11   14.87
   6   1 -18   67.34   17.42
   6  -1 -18   59.37   17.31
  -6  -1  18   76.22   19.32
  -6   1  18   16.67   18.91
  -6  -1  18   66.77   25.08
  -6   1  17   19.17   11.28
  -6   1  17  -22.63   20.74
  -6  -1  17   -0.24    8.70
  -6  -1  17   30.65   21.35
   6   1 -17    3.49    9.52
   6  -1 -17   -5.01   10.46
  -6   1  16  331.70   35.06
  -6  -1  16  319.78   33.58
  -6   1  16  353.58   50.18
  -6  -1  16  357.61   46.86
   6   1 -16  331.51   34.59
   6  -1 -16  343.97   36.07
  -6   1  15   -3.00    7.18
  -6  -1  15    0.41    8.45
   6   1 -15    9.30    9.78
   6  -1 -15   12.94   10.01
  -6  -1  15   13.88   15.52
  -6   1  14   45.51   13.79
  -6  -1  14   17.65    7.81
   6   1 -14   69.62   16.28
   6  -1 -14   55.77   15.20
  -6  -1  14   28.61   11.05
  -6   1  13  -12.63    9.70
   6  -1 -13   10.94    7.62
  -6  -1  13   -7.08    6.44
  -6  -1  13   10.01   11.84
   6   1 -13   14.31    9.17
  -6   1  12  738.04   47.85
   6   1 -12  706.83   42.64
   6  -1 -12  685.16   40.63
  -6  -1  12  769.51   56.99
  -6  -1  12  689.24   43.38
  -6   1  11   87.08   18.02
   6   1 -11  110.74   17.22
   6  -1 -11  110.55   15.87
  -6  -1  11  105.62   20.52
  -6  -1  11  120.19   18.72
  -6  -1  10 1953.12   69.49
  -6   1  10 2210.61   80.28
   6  -1 -10 2078.62   66.46
   6   1 -10 2045.24   67.25
  -6  -1   9  156.62   19.80
   6  -1  -9  167.49   18.66
   6  -1  -9  149.16   15.98
  -6   1   9  160.17   21.68
   6   1  -9  163.86   19.04
   6  -1  -8 1113.67   46.35
  -6  -1   8 1221.32   52.15
   6   1  -8 1118.30   49.06
   6  -1  -8 1005.41   37.66
  -6   1   8 1120.13   55.50
   6   1  -7  100.41   15.63
  -6   1   7   81.78   15.56
   6  -1  -7   82.70   13.53
   6  -1  -7   77.18    9.97
  -6  -1   7   85.81   14.49
   6   1  -6  484.66   32.82
   6  -1  -6  480.18   30.93
   6  -1  -6  436.15   22.48
  -6   1   6  426.14   32.89
  -6  -1   6  495.42   31.08
  -6  -1   5    1.62    2.30
  -6  -1   5   -2.08    4.56
   6  -1  -5   -2.17    3.24
  -6   1   5   -4.95    6.77
   6   1  -5    0.15    5.73
   6  -1  -5    3.01    5.56
  -6  -1   4  848.09   37.28
   6   1  -4  801.85   20.34
  -6  -1   4  900.41   21.96
   6  -1  -4  876.56   27.57
  -6   1   4  938.99   45.60
   6   1  -4  824.85   44.95
   6  -1  -4  845.20   43.77
   6  -1  -3   84.91    7.97
  -6  -1   3   77.45   11.21
   6   1  -3   87.71    6.21
  -6   1   3   87.62   14.89
   6   1  -3  108.26   15.68
   6  -1  -3   73.07   13.67
   6  -1  -2 3560.62   51.73
   6   1  -2 3865.97   35.82
  -6  -1   2 3691.10   69.40
  -6   1   2 4065.71   90.25
   6   1  -2 3783.39   85.93
   6  -1  -2 3579.83   82.43
   6   1  -1   66.71    4.67
   6  -1  -1   43.34    8.62
  -6   1   1   47.73    9.93
  -6  -1   1   47.10    7.66
   6   1  -1   54.21   11.20
   6  -1  -1   46.53    6.61
  -6  -1   0 1805.45   42.33
  -6   1   0 1824.23   54.82
   6   1   0 1764.17   56.64
   6  -1   0 1703.60   53.73
  -6  -1   0 1786.09   39.23
   6   1   0 1750.09   29.26
   6  -1   0 1754.51   40.01
   6   1   1    4.49    2.59
   6  -1   1   11.39    4.79
  -6   1  -1    9.04    5.52
  -6  -1  -1    7.81    2.60
  -6  -1  -1    5.46    2.65
   6   1   1    8.80    6.17
   6  -1   1    2.47    3.60
  -6   1  -2  115.66   12.82
   6   1   2  129.85   12.08
  -6  -1  -2  125.23    9.20
   6   1   2  108.51   15.82
   6  -1   2  133.05   15.87
   6   1   2  100.18   10.05
   6  -1   2  142.80   13.71
   6  -1   3    1.15    3.54
  -6   1  -3    4.78    3.55
  -6  -1  -3    0.03    1.31
   6   1   3   -4.01    6.85
   6  -1   3   -3.04    5.45
   6   1   3    1.53    2.72
  -6   1  -4   71.82    8.97
  -6  -1  -4   75.25    4.27
  -6   1  -4   87.42    7.60
   6  -1   4   74.71   13.32
   6   1   4   71.51   10.21
   6   1   4   67.71   12.73
   6  -1   4   91.83   12.78
   6  -1   5   57.12   11.39
  -6   1  -5   42.02    6.24
   6   1   5   31.27   10.09
   6  -1   5   47.92   11.10
   6   1   5   46.05    9.88
  -6   1  -6 1695.38   34.87
   6   1   6 1754.35   60.99
  -6  -1  -7   11.30    5.93
  -6   1  -7   13.35    6.38
   6   1   7    9.15    5.64
   6  -1   7   14.02    8.24
   6   1   8  130.58   19.14
   6  -1   8  137.39   20.40
  -6   1  -8  125.99   17.08
  -6  -1  -8  127.54   16.67
  -6   1  -9   -3.63    6.50
   6   1   9    4.27    6.07
  -6  -1  -9    5.69    6.63
   6  -1   9    0.68    7.82
  -6   1 -10   44.42   11.88
  -6  -1 -10   55.29   13.29
   6   1  10   48.48   13.88
   6  -1  10   31.10   13.75
  -6   1 -11    5.45    5.58
  -6  -1 -11  -11.21    9.07
   6   1  11    3.75    7.55
   6  -1  11  -11.19   11.90
  -6   1 -12   24.22    9.94
  -6  -1 -12   30.59   12.39
   6   1  12   13.66    9.69
   6  -1  12   44.06   13.94
  -6   1 -13    7.43    8.16
  -6  -1 -13    1.02    6.96
   6   1  13    8.67   13.43
   6  -1  13    9.36   10.46
  -6   1 -14  161.05   24.25
  -6  -1 -14  142.82   22.68
   6  -1  14  167.39   30.79
   6   1  14  154.18   28.73
  -6   1 -15    1.03   10.22
  -6  -1 -15   -3.83   10.93
   6   1  15    8.11   11.28
   6  -1  15    8.84   13.34
   6   2 -19   60.20   18.02
  -6   2  19   83.81   38.26
  -6  -2  19   82.87   27.81
   6  -2 -19   51.79   18.79
   6   2 -18   48.51   17.45
   6  -2 -18   19.17   13.53
  -6  -2  18   19.01   12.31
  -6   2  18   52.38   28.91
  -6  -2  18   19.08   14.86
   6  -2 -17   17.50   11.43
  -6   2  17   -0.83    8.86
  -6  -2  17    8.48   14.32
  -6  -2  17  -10.03    9.30
   6   2 -17   -1.47    8.18
  -6  -2  16  272.81   32.23
  -6   2  16  314.42   34.52
  -6  -2  16  378.92   45.02
   6   2 -16  409.70   38.96
   6  -2 -16  328.12   33.82
  -6  -2  15    8.08    8.89
   6   2 -15   19.35   11.31
   6  -2 -15   12.69    9.92
  -6  -2  15   17.41   15.12
  -6   2  15   26.88   12.99
  -6   2  14  834.93   55.03
  -6  -2  14  799.34   49.80
  -6  -2  14  770.22   60.30
   6   2 -14  731.70   47.38
   6  -2 -14  818.99   49.26
   6   2 -13   34.56    9.70
  -6  -2  13   48.65   12.81
  -6   2  13   60.47   15.79
   6  -2 -13   35.42   12.89
  -6  -2  13   61.56   16.95
  -6   2  12  510.19   42.95
  -6  -2  12  521.69   37.79
   6   2 -12  499.44   36.24
   6  -2 -12  489.72   35.24
  -6  -2  12  592.23   45.53
  -6   2  11  203.10   26.74
  -6  -2  11  173.69   21.29
   6  -2 -11  218.64   21.65
   6   2 -11  199.20   22.09
   6  -2 -11  182.69   20.91
  -6  -2  11  198.99   25.93
   6   2 -10   42.95   11.42
   6  -2 -10   18.73    9.40
  -6   2  10   43.35   15.10
  -6  -2  10   31.00   10.14
   6  -2 -10   35.15   10.14
  -6  -2  10   33.46   10.87
   6  -2  -9   71.90   12.26
  -6   2   9   71.70   16.68
   6  -2  -9   79.43   12.56
  -6  -2   9   73.79   13.27
  -6  -2   9   76.34   15.23
   6   2  -9   65.13   13.23
   6   2  -8  799.11   41.62
   6  -2  -8  743.19   35.09
  -6   2   8  755.31   47.99
   6  -2  -8  775.00   37.81
  -6  -2   8  762.91   40.18
  -6  -2   8  800.85   41.85
  -6   2   7    1.59    5.52
   6  -2  -7   -3.12    4.89
  -6  -2   7    7.24    3.89
   6   2  -7   11.68    6.33
  -6  -2   7    2.89    4.95
   6  -2  -7    0.74    4.75
   6  -2  -6 1402.28   50.08
  -6   2   6 1287.40   60.92
  -6  -2   6 1358.77   50.68
   6  -2  -6 1318.33   41.19
  -6  -2   6 1342.53   43.30
   6   2  -6 1402.79   56.78
   6  -2  -5   66.74   12.55
   6  -2  -5   52.14    8.50
   6   2  -5   41.72   11.63
  -6   2   5   59.46   13.01
  -6  -2   5   42.81    9.40
  -6  -2   5   49.38    7.19
  -6  -2   4 1200.84   18.77
   6  -2  -4 1125.69   34.01
  -6   2   4 1084.85   51.51
  -6  -2   4 1132.07   24.14
   6   2  -4 1193.87   55.06
   6  -2  -4 1107.20   48.05
  -6  -2   4 1101.20   41.62
  -6   2   3    4.01    4.46
   6  -2  -3   -1.61    3.08
   6   2  -3    3.20    6.57
   6  -2  -3    0.27    3.89
  -6  -2   3   -1.97    3.62
   6  -2  -2   74.59    8.80
  -6  -2   2   49.80    8.20
   6   2  -2   70.55   12.55
   6  -2  -2   58.99   11.15
   6   2  -1   10.65    5.40
   6  -2  -1   19.82    6.62
  -6  -2   1   22.32    5.56
   6  -2  -1   23.86    5.27
   6   2   0   80.52    4.29
  -6  -2   0   85.31    9.48
   6   2   0   69.19   12.09
   6  -2   0   77.25   12.13
   6   2   0   85.51    4.25
   6  -2   0   76.99    9.41
   6   2   1  123.74    8.27
  -6  -2  -1  123.88   10.75
   6   2   1  104.88   14.51
   6  -2   1  108.50   13.54
   6  -2   1  113.23   12.13
  -6  -2  -2  865.73   25.78
   6   2   2  921.16   43.50
   6  -2   2  936.25   39.97
   6   2   2  892.75   27.86
   6  -2   2  942.79   37.05
  -6  -2  -3  563.62   18.95
   6   2   3  533.88   23.26
   6   2   3  570.11   35.98
   6  -2   3  516.75   30.87
   6   2   3  510.50   24.48
   6  -2   3  555.88   30.50
   6   2   4 1038.42   30.63
  -6  -2  -4 1151.57   23.45
   6   2   4 1200.76   53.34
   6  -2   4 1012.06   45.44
   6   2   4 1071.91   39.63
   6  -2   4 1129.19   46.11
   6  -2   5   67.30   12.47
   6   2   5   77.60   15.53
   6  -2   5   87.55   15.20
   6   2   5   71.36   11.91
   6  -2   6    4.48    6.39
   6   2   6   13.12    8.23
   6  -2   6   10.01    8.94
   6   2   6    9.13    5.69
   6  -2   7   -6.62    7.69
   6   2   7   11.66    6.94
   6  -2   8    6.38    6.84
  -6   2  -8   25.82    9.02
  -6  -2  -8   34.17   10.29
   6   2   8   21.09    8.60
   6  -2   9   14.27   11.18
  -6   2  -9    1.02    6.86
   6   2   9    4.03    6.38
  -6  -2  -9    1.20    6.01
  -6   2 -10  463.78   33.37
  -6  -2 -10  421.83   32.80
   6   2  10  384.42   37.43
   6  -2  10  473.28   41.05
  -6   2 -11    6.02    7.43
   6   2  11   10.39    8.82
  -6  -2 -11  -11.06    8.19
   6  -2  11   -9.17    9.94
  -6   2 -12  154.89   21.24
  -6  -2 -12  198.73   25.34
   6   2  12  175.57   28.94
   6  -2  12  145.29   25.77
  -6   2 -13   -9.30    7.41
  -6  -2 -13    8.34    8.50
   6   2  13    0.93    9.20
   6  -2  13    7.04   11.31
  -6  -2 -14   70.12   18.48
  -6   2 -14   73.93   17.21
   6   2  14   87.01   24.15
   6  -2  14   89.52   24.89
  -6  -2 -15  -11.78   11.56
  -6   2 -15   -5.34    9.06
   6   2  15   17.19   15.19
   6  -2  15  -28.97   17.64
   6   3 -19  -13.75    9.89
  -6  -3  19   32.94   22.68
   6   3 -18   75.03   17.07
   6  -3 -18   84.27   19.69
  -6  -3  18  112.02   24.70
  -6  -3  18  126.29   29.81
   6  -3 -17   -1.12   11.28
  -6   3  17   11.01   11.56
  -6  -3  17   -1.76    8.48
  -6  -3  17   18.26   16.30
   6   3 -17   13.14   11.25
   6  -3 -16  301.65   32.97
  -6  -3  16  343.53   36.08
  -6   3  16  281.10   32.85
  -6  -3  16  307.69   40.49
   6   3 -16  289.13   32.94
  -6   3  15   12.20   12.49
  -6  -3  15   -1.22    8.26
   6   3 -15    7.11    7.82
  -6  -3  15  -18.20   15.09
   6  -3 -15   -7.10    7.84
  -6   3  14   11.11    7.97
  -6  -3  14    1.21    6.05
   6  -3 -14    0.85    7.06
  -6  -3  14  -11.09    8.85
   6   3 -13    0.54    8.47
  -6  -3  13   13.86   10.91
  -6   3  13   30.03   13.10
   6  -3 -13    4.67    8.61
  -6  -3  13    8.11   10.61
   6   3 -12  207.07   23.14
  -6  -3  12  152.66   22.04
   6  -3 -12  167.35   21.41
  -6   3  12  167.62   26.10
  -6  -3  12  208.72   27.12
   6  -3 -12  190.35   22.35
  -6   3  11  253.93   30.59
  -6  -3  11  241.84   26.75
   6  -3 -11  272.53   25.56
   6   3 -11  264.83   26.28
   6  -3 -11  283.16   25.27
  -6  -3  11  303.11   30.50
  -6  -3  10  633.94   40.32
   6  -3 -10  675.67   37.37
   6   3 -10  609.17   36.76
   6  -3 -10  590.11   34.48
  -6  -3  10  667.69   39.99
  -6  -3   9  261.54   25.13
  -6   3   9  286.15   32.44
   6   3  -9  271.07   24.38
   6  -3  -9  264.02   22.77
   6  -3  -9  292.88   23.60
  -6  -3   9  297.29   25.03
  -6   3   8  329.25   34.52
   6   3  -8  335.48   27.31
   6  -3  -8  338.36   24.75
  -6  -3   8  295.97   26.11
   6  -3  -8  364.11   25.49
  -6  -3   8  347.06   24.55
   6  -3  -7   77.36   12.15
  -6  -3   7   79.90   13.19
  -6   3   7   78.19   16.13
   6  -3  -7   83.19   11.87
  -6  -3   7   70.87    9.87
   6   3  -7   58.79   12.44
   6   3  -6   90.75   14.53
   6  -3  -6   77.34   11.51
   6  -3  -6   97.48   13.23
  -6  -3   6   78.26    8.66
  -6   3   6   69.94   15.95
  -6  -3   6   85.77   13.18
  -6  -3   5   37.28    3.55
   6  -3  -5   38.67    8.21
  -6  -3   5   31.51    8.45
   6   3  -5   29.69   11.74
  -6  -3   5   31.88    4.15
   6  -3  -5   32.88    8.35
   6  -3  -4  464.42   28.88
   6  -3  -4  403.25   22.35
  -6  -3   4  393.05   26.20
   6   3  -4  442.56   34.72
   6  -3  -3  296.56   19.40
  -6  -3   3  308.72   22.19
   6   3  -3  330.93   28.96
   6  -3  -3  314.23   25.21
   6  -3  -2 1655.85   44.95
  -6  -3   2 1607.72   48.27
   6   3  -2 1680.71   61.18
   6  -3  -2 1719.63   59.26
   6  -3  -1  266.57   18.44
  -6  -3   1  280.68   19.43
   6   3  -1  280.33   24.50
   6  -3  -1  264.82   22.17
  -6  -3   0  877.47   32.70
   6   3   0  924.05   44.66
   6  -3   0  817.45   37.39
   6  -3   0  900.25   35.11
   6   3   1   89.93    5.27
  -6  -3  -1   86.08    9.74
   6   3   1   73.45   12.74
   6  -3   1   91.26   13.05
   6   3   1   97.23    6.48
   6  -3   1   78.63   11.45
  -6  -3  -2   76.40    9.08
   6   3   2   95.16    7.70
   6   3   2   75.87   13.56
   6  -3   2   95.93   12.91
   6   3   2   92.09    8.72
   6  -3   2   76.97   11.71
   6  -3   3   61.05   10.70
  -6  -3  -3   61.13    7.73
   6   3   3   56.75    8.82
   6   3   3   45.82   10.79
   6  -3   3   50.18   10.72
   6  -3   4    9.41    6.85
  -6  -3  -4   11.24    3.25
   6   3   4   10.20    9.45
   6   3   4    8.95    4.38
   6  -3   4    6.59    4.93
   6   3   5  158.01   20.86
   6  -3   5  137.10   17.34
   6   3   5  151.58   16.89
  -6  -3  -5  146.45    9.77
   6  -3   5  172.12   20.64
   6   3   6  844.59   49.09
   6  -3   6  875.56   44.78
   6   3   6  817.80   41.58
   6  -3   6  890.68   47.39
   6   3   7   51.29   14.60
   6  -3   7   55.81   12.64
   6   3   7   49.10   11.42
   6  -3   8  145.80   21.56
   6   3   8  110.88   18.12
   6  -3   8  135.39   21.08
   6  -3   9   21.15   10.91
   6   3   9   10.87    9.55
   6  -3  10   66.59   16.73
  -6  -3 -10   93.05   16.09
   6   3  10   86.22   18.13
   6  -3  11  -13.01   10.85
  -6   3 -11   11.47    9.62
   6   3  11   -8.68   11.04
  -6  -3 -11    9.22    8.83
   6  -3  12   -0.20    9.54
  -6  -3 -12    3.97   10.23
  -6   3 -12   14.04    9.60
   6   3  12    5.70   10.12
   6  -3  13   22.60   12.10
  -6  -3 -13   21.30    9.78
  -6   3 -13   28.86   11.38
   6   3  13   49.16   19.28
   6  -3  14   73.73   23.72
   6   3  14   60.61   17.64
  -6  -3 -14   83.21   20.41
  -6   3 -14   41.53   13.97
  -6   3 -15   28.93   12.39
   6   3  15   10.95   11.14
  -6  -4  18   11.27   11.65
   6   4 -18  -25.99   13.63
   6  -4 -18   -1.66   12.04
  -6  -4  18   -5.33   16.02
   6   4 -17    5.82   10.45
   6  -4 -17   22.18   12.22
  -6  -4  17   25.16   14.41
  -6  -4  17   -7.34   13.02
   6  -4 -16  319.88   33.57
  -6   4  16  207.76   31.11
  -6  -4  16  285.01   33.86
  -6  -4  16  292.33   37.93
   6   4 -16  241.25   30.58
   6  -4 -15   64.99   15.59
  -6   4  15   40.59   15.37
  -6  -4  15   52.47   14.98
   6   4 -15   40.33   12.11
  -6  -4  15   40.63   16.31
  -6   4  14  344.43   40.67
  -6  -4  14  354.58   35.18
  -6  -4  14  413.59   40.14
   6   4 -14  406.19   35.44
   6  -4 -14  407.32   34.69
  -6   4  13   52.13   18.82
  -6  -4  13   34.09   12.97
   6   4 -13   30.31    9.63
   6  -4 -13   44.38   13.22
   6  -4 -13   37.46   11.48
  -6  -4  13   30.35   13.62
  -6  -4  12  210.43   25.97
  -6   4  12  212.22   30.75
   6  -4 -12  190.82   22.99
  -6  -4  12  230.82   28.01
   6   4 -12  209.75   23.15
   6  -4 -12  217.36   23.13
   6  -4 -11   53.71   11.97
  -6  -4  11   47.61   13.52
   6  -4 -11   40.70   12.85
   6   4 -11   48.47   11.06
  -6   4  11   43.85   15.74
  -6  -4  11   34.08   11.44
  -6   4  10  127.16   24.16
   6  -4 -10  178.02   21.52
  -6  -4  10  129.53   19.27
   6   4 -10  146.22   18.55
   6  -4 -10  136.29   16.98
  -6  -4  10  131.44   18.46
   6   4  -9   35.02   10.08
  -6   4   9   13.35    8.89
   6  -4  -9   24.51    7.75
  -6  -4   9   18.82    9.24
   6  -4  -9   29.90    9.21
  -6  -4   9   30.40    8.38
  -6   4   8  554.00   45.10
   6   4  -8  598.35   35.34
  -6  -4   8  533.38   36.44
   6  -4  -8  577.07   34.01
   6  -4  -8  630.05   32.31
  -6  -4   8  571.46   29.96
   6   4  -7  263.12   24.15
   6  -4  -7  268.77   22.59
  -6  -4   7  245.76   24.49
   6  -4  -7  240.37   19.40
  -6  -4   7  235.94   16.16
   6   4  -6 1124.26   51.54
   6  -4  -6 1043.63   42.30
   6  -4  -6 1095.12   39.17
  -6  -4   6 1042.57   47.90
  -6  -4   6 1124.80   29.44
  -6  -4   5   21.39    3.35
   6  -4  -5   21.13    6.16
  -6  -4   5    7.73    5.54
   6   4  -5   36.50   11.30
  -6  -4   5   23.29    3.11
   6  -4  -5    9.25    4.38
   6  -4  -4  772.41   33.22
   6  -4  -4  778.60   33.25
  -6  -4   4  707.63   36.97
   6   4  -4  729.04   44.70
   6  -4  -3  100.58   13.10
   6  -4  -3   98.26   12.38
  -6  -4   3   85.13   12.98
   6   4  -3  131.20   19.86
   6   4  -2    1.82    6.87
   6  -4  -2    4.82    4.23
   6  -4  -2    7.74    5.23
  -6  -4   2    2.66    4.18
   6   4  -1   24.95    9.23
  -6  -4   1   37.36    8.91
   6  -4  -1   34.55    8.31
   6  -4  -1   39.20    7.98
   6  -4   0   53.35    9.71
  -6  -4   0   53.83    9.60
   6  -4   0   56.48   10.13
   6   4   0   68.88   13.60
   6   4   1    3.88    6.92
   6  -4   1    3.74    4.95
   6  -4   1    2.84    4.53
  -6  -4  -1   -3.72    3.64
   6   4   1    3.05    2.04
  -6  -4  -2  273.77   19.39
   6   4   2  262.84   24.92
   6  -4   2  251.99   20.69
   6   4   2  204.65   14.56
   6  -4   2  267.01   22.42
  -6  -4  -3  399.87   22.28
   6   4   3  383.92   31.23
   6  -4   3  431.74   27.95
   6   4   3  336.88   21.16
   6  -4   3  347.91   27.00
  -6  -4  -4  553.32   24.71
   6   4   4  497.36   35.76
   6  -4   4  524.14   31.43
   6   4   4  413.77   26.87
   6  -4   4  492.27   33.22
   6  -4   5    2.80    5.73
  -6  -4  -5    7.63    3.52
   6   4   5   11.43    6.59
   6   4   5    8.05    7.19
   6  -4   5    9.86    7.45
   6  -4   6    9.56    9.32
   6   4   6   22.86   11.32
   6   4   6    7.72    6.37
   6  -4   6    7.91    6.57
   6   4   7   15.46   10.02
   6  -4   7    7.92    7.92
   6   4   7   -4.24    7.87
   6  -4   8    6.17    8.61
   6   4   8   24.71   13.16
   6  -4   8   29.75   10.82
   6  -4   9   65.25   17.83
   6   4   9   51.21   15.60
   6  -4   9   58.64   15.14
   6   4   9   49.29   16.05
   6  -4  10  165.57   24.27
   6   4  10  195.15   29.87
   6   4  10  160.50   23.19
   6  -4  10  160.71   25.34
   6  -4  11   43.22   11.57
   6  -4  11   44.39   15.48
   6   4  11   41.95   14.23
   6  -4  12   35.35   13.91
   6   4  12   47.02   14.53
   6  -4  13   37.95   17.16
   6   4  13   22.10   11.50
  -6  -5  17   14.11    8.02
   6  -5 -17   36.80   15.87
   6   5 -16  148.51   23.86
  -6  -5  16  213.06   31.46
   6  -5 -16  162.51   25.00
  -6   5  16  139.43   28.07
  -6   5  15  -13.61   15.26
   6  -5 -15   -9.50   10.20
  -6  -5  15   10.91    9.86
   6   5 -15   17.84   10.71
   6  -5 -14   10.89    9.65
  -6   5  14    3.32   11.41
  -6  -5  14   -6.39   13.69
   6   5 -14   21.83   10.29
   6  -5 -13   -1.20    6.38
  -6   5  13   -9.25   14.11
  -6  -5  13    2.92    9.84
   6  -5 -13    2.36    7.98
   6   5 -13    3.79    9.63
  -6  -5  13    0.78    7.24
  -6  -5  12   46.04   12.66
  -6   5  12   31.18   14.49
   6   5 -12   69.17   15.27
  -6  -5  12   47.64   15.05
   6  -5 -12   42.73   11.68
   6  -5 -12   46.12   12.33
  -6  -5  11  134.87   22.01
   6  -5 -11   99.72   17.48
   6   5 -11  117.66   16.88
  -6   5  11  115.15   22.51
  -6  -5  11  122.80   18.05
   6  -5 -11  123.40   16.74
  -6   5  10  187.94   29.94
   6  -5 -10  250.68   25.22
  -6  -5  10  163.84   23.01
   6   5 -10  234.62   22.42
  -6  -5  10  212.07   21.61
   6  -5 -10  203.64   20.41
   6  -5  -9  147.04   19.09
  -6  -5   9  156.50   22.93
   6   5  -9  139.78   18.08
   6  -5  -9  139.43   16.14
  -6  -5   9  126.40   15.36
   6  -5  -8  253.56   23.42
   6   5  -8  286.45   24.20
  -6  -5   8  275.09   27.57
   6  -5  -8  302.92   21.92
  -6  -5   8  247.86   18.20
  -6  -5   7   19.18    5.57
   6  -5  -7    5.37    6.91
   6  -5  -7   15.16    5.14
  -6  -5   7    7.93    6.08
   6   5  -7   19.52    7.70
   6  -5  -6   44.56   10.40
   6  -5  -6   50.05    8.71
  -6  -5   6   45.88   11.47
   6   5  -6   37.42    9.84
  -6  -5   6   64.25    7.20
  -6  -5   5   38.66    4.89
   6  -5  -5   28.18    6.32
   6  -5  -5   32.58    9.43
  -6  -5   5   21.22    9.98
   6   5  -5   39.16   11.35
   6  -5  -4   85.18   12.82
   6  -5  -4   77.12    9.50
  -6  -5   4   93.39   15.39
   6   5  -4   90.67   16.93
   6  -5  -3  133.62   15.46
  -6  -5   3  168.58   19.10
   6  -5  -3  142.04   12.45
   6   5  -3  131.09   20.31
   6  -5  -2  441.02   22.48
   6  -5  -2  415.87   26.80
  -6  -5   2  460.64   31.04
   6   5  -2  465.43   36.78
   6  -5  -1  139.79   15.91
  -6  -5   1  142.91   17.44
   6   5  -1  128.85   19.10
   6  -5  -1  131.92   13.78
   6  -5   0  246.96   21.55
  -6  -5   0  264.37   22.48
   6   5   0  305.54   28.14
   6  -5   0  271.22   22.42
   6   5   1   43.39   10.73
   6  -5   1   44.75    9.84
  -6  -5  -1   51.57    9.78
   6  -5   1   57.88   10.79
   6   5   2   21.50   10.21
   6  -5   2   13.74    5.39
  -6  -5  -2   23.19    7.23
   6  -5   2   14.69    6.11
  -6  -5  -3  135.63   14.83
   6   5   3  128.79   18.89
   6  -5   3  104.31   13.83
   6  -5   3   96.25   16.02
   6  -5   4   41.24   11.95
  -6  -5  -4   35.49    9.26
   6   5   4   30.92   11.25
   6  -5   4   30.29    8.41
  -6  -5  -5   96.16   11.82
   6  -5   5   94.46   14.03
   6   5   5   81.91   16.11
   6  -5   5   88.28   17.61
   6   5   6  390.44   35.21
   6  -5   6  434.25   30.52
   6  -5   6  435.57   36.34
   6  -5   7   90.03   18.57
   6   5   7   43.87   14.87
   6  -5   7   56.86   12.64
   6  -5   8  114.62   21.56
   6   5   8  123.31   23.06
   6  -5   8   93.54   17.08
   6  -5   9   -4.94    8.80
   6   5   9   -5.28    9.80
   6  -5  10   18.45   12.32
   6   5  10   38.87   14.60
   6  -5  11   68.86   19.57
   6   5  11   44.76   19.10
   6  -5  12    2.12   10.80
   6   5  12  -15.53   15.16
   6   5  13   17.92   18.27
  -6  -6  16   97.47   22.35
  -6   6  15   46.94   18.84
  -6  -6  15   48.24   16.54
  -6   6  14  112.12   27.37
  -6  -6  14  183.70   28.69
   6  -6 -14  185.36   26.27
  -6  -6  13   75.29   19.53
   6  -6 -13   53.59   15.30
  -6   6  13   21.94   14.91
   6  -6 -12  157.76   22.88
  -6  -6  12  193.23   28.90
  -6   6  11   39.10   15.07
   6  -6 -11    8.90    7.25
  -6  -6  11   18.36   10.75
   6  -6 -10   22.32   10.61
  -6  -6  10   10.46   11.42
   6  -6  -9   80.80   15.23
  -6  -6   9   75.38   16.60
   6   6  -8   73.24   12.33
   6  -6  -8   83.59   16.06
  -6  -6   8   81.79   18.52
   6   6  -7  243.97   21.77
  -6  -6   7  236.44   27.38
   6  -6  -7  261.20   24.78
   6  -6  -6  501.29   33.85
   6   6  -6  418.89   29.15
  -6  -6   6  440.18   36.54
   6   6  -5   67.70   13.51
   6  -6  -5   43.15   10.64
  -6  -6   5   60.77   14.89
   6   6  -4  246.17   24.02
   6  -6  -4  234.42   22.32
  -6  -6   4  233.21   25.95
   6  -6  -3   59.24   11.84
   6   6  -3   57.64   13.85
  -6  -6   3   51.74   12.67
   6  -6  -2    3.25    5.58
   6   6  -2    4.05    6.43
   6   6  -1   -0.88    6.46
   6  -6  -1   -2.41    7.80
  -6  -6   1    7.72    5.99
   6  -6   0  111.30   15.91
  -6  -6   0   95.26   14.98
   6   6   0   90.73   18.06
   6   6   1   -3.89    5.71
   6  -6   1   -8.80    6.83
  -6  -6  -1    0.66    5.14
   6  -6   2  173.45   20.29
  -6  -6  -2  162.35   18.71
   6   6   2  138.46   21.22
  -6  -6  -3  327.93   25.63
   6   6   3  353.61   31.92
   6  -6   3  389.39   30.56
  -6  -6  -4  324.73   24.55
   6   6   4  336.57   32.58
   6  -6   4  376.83   32.42
   6  -6   5   33.74   11.53
  -6  -6  -5   18.77    6.63
   6   6   5    7.63    7.70
   6  -6   6    4.57    8.49
   6   6   6   18.15   10.80
   6  -6   7   -7.78    9.12
   6   6   7   -4.40   10.36
   6  -6   8   19.22   12.76
   6   6   8   20.54   12.77
   6  -6   9   -6.62   11.27
   6   6   9   22.54   14.19
   6  -6  10   45.29   15.65
   6   6  10   32.51   16.16
   6  -6  11   23.33   15.35
   6   6  11   12.06   11.61
   6   6  12   -8.10   12.78
  -6   7  14   20.30   17.30
   6  -7 -13    5.80    9.23
  -6  -7  13    2.57   11.10
  -6   7  13    8.26   12.02
  -6   7  12   15.97   13.97
   6  -7 -12   13.75   10.33
  -6  -7  12   18.31   11.61
  -6   7  11   21.20   13.40
   6  -7 -11   58.08   16.21
  -6  -7  11   81.47   20.13
   6  -7 -10   60.79   15.03
  -6  -7  10   72.52   18.84
   6  -7  -9  164.35   22.78
  -6  -7   9  152.93   26.44
   6  -7  -8  193.06   24.63
  -6  -7   8  214.58   29.70
   6  -7  -7   40.16   11.20
  -6  -7   7   18.70   10.58
   6  -7  -6   12.66    9.00
  -6  -7   6   -7.27   10.36
   6  -7  -5   -8.30    7.56
  -6  -7   5    1.92    6.41
   6  -7  -4   35.95   10.75
  -6  -7   4   40.08   13.84
   6  -7  -3   28.41    9.59
  -6  -7   3   34.92   13.31
   6  -7  -2  221.61   23.55
  -6  -7   2  211.65   25.46
   6  -7  -1   69.02   13.89
  -6  -7   1   85.91   15.72
   6  -7   0  138.47   18.83
  -6  -7   0  141.42   19.81
   6  -7   1   18.36   11.12
  -6  -7  -1   20.50    9.65
   6  -7   2  -13.92    8.70
  -6  -7  -2   16.99    9.06
   6  -7   3    2.30    7.83
  -6  -7  -3   24.56    9.95
   6  -7   4   47.37   13.16
  -6  -7  -4   45.25   11.37
   6  -7   5   96.65   18.13
   6  -7   6  127.20   21.42
   6  -7   7   63.79   17.28
   6  -7   8   79.62   20.14
   6  -7   9   11.13   12.22
  -6   8  12   43.26   21.94
   6  -8 -11   24.74   10.80
  -6  -8  11    6.72    8.81
   6  -8 -10   -3.09    9.37
  -6  -8  10    4.25    8.54
   6  -8  -9   33.01   13.76
  -6  -8   9   30.01   10.84
   6  -8  -8    5.26    8.42
  -6  -8   8  -24.10   15.88
   6  -8  -7  113.30   19.51
  -6  -8   7  125.15   23.69
  -6  -8   6  182.33   29.06
   6  -8  -6  184.70   24.51
   6  -8  -5   79.82   15.20
  -6  -8   5   94.21   21.25
   6  -8  -4   73.40   14.07
  -6  -8   4   69.56   16.72
   6  -8  -3   42.00   12.95
  -6  -8   3   54.01   16.17
   6  -8  -2    5.14    8.33
  -6  -8   2    2.07    7.88
   6  -8  -1    6.00    7.62
  -6  -8   1    5.79    7.94
   6  -8   0   -3.15    7.68
  -6  -8   0   13.80    9.05
   6  -8   1   14.08    9.08
  -6  -8  -1   18.95    9.98
   6  -8   2   11.22    9.00
  -6  -8  -2   15.22    8.37
   6  -8   3  285.64   30.03
  -6  -8  -3  238.63   28.21
   6  -8   4   77.05   17.51
   6  -8   5   37.42   13.37
   6  -8   6   15.76   12.60
   6  -8   7    2.29   11.49
   6  -9  -7    0.54    8.30
   6  -9  -6  -10.88   12.73
  -6  -9   6   -1.45   12.90
   6  -9  -5   12.66    9.80
  -6  -9   5   -3.28    9.94
   6  -9  -4   25.75   12.70
  -6  -9   4   27.60   14.66
   6  -9  -3   58.19   15.05
  -6  -9   3   89.22   21.64
   6  -9  -2   60.94   16.09
  -6  -9   2   66.21   19.73
   6  -9  -1   91.29   16.85
  -6  -9   1   93.93   21.37
   6  -9   0   28.02   11.51
  -6  -9   0   55.35   16.03
   6  -9   1   38.04   13.65
  -6  -9  -1   -4.81   10.36
   6  -9   2   -3.92    9.40
  -6  -9  -2    4.19    9.07
   6  -9   3    4.15    9.15
  -6  -9  -3   21.36   11.64
   7   0 -19  113.95   22.78
  -7   0  19   66.83   26.77
  -7   0  18    5.72   10.21
  -7   0  18  -20.31   19.08
   7   0 -18   17.13   14.16
  -7   0  17    3.08    9.49
  -7   0  17   -1.52   13.36
   7   0 -17   12.26   10.55
  -7   0  16  -12.38    9.44
   7   0 -16   -1.72    9.76
  -7   0  16    5.46   12.13
  -7   0  15  514.62   43.16
  -7   0  15  667.00   65.44
   7   0 -15  558.96   43.45
  -7   0  14   -9.00   10.01
   7   0 -14   14.60   10.97
   7   0 -13  842.40   49.30
  -7   0  13  946.48   54.61
   7   0 -12    8.27    7.63
  -7   0  12    2.51    6.88
  -7   0  11   74.96   15.60
   7   0 -11   47.27   11.64
   7   0 -10    6.35    7.90
  -7   0  10   12.77   10.28
  -7   0   9  315.49   29.51
   7   0  -9  280.20   26.37
  -7   0   8    6.99    7.95
   7   0  -8    4.38    3.23
   7   0  -8    7.65    8.95
  -7   0   7 3200.13   89.95
   7   0  -7 3147.29   60.17
  -7   0   6   -6.61    6.63
   7   0  -6    0.56    2.97
   7   0  -6   -8.73   11.23
  -7   0   5 3078.60   83.52
   7   0  -5 2958.72   51.05
   7   0  -5 3043.18   90.16
  -7   0   4   -5.19    5.53
   7   0  -4    7.06    7.09
   7   0  -4    2.90    2.37
   7   0  -3  426.69   16.62
  -7   0   3  428.68   29.29
   7   0  -3  420.59   31.76
   7   0  -2   -1.40    2.11
   7   0  -2   -4.28    5.03
  -7   0   2   -2.15    4.26
   7   0  -1  360.17   15.85
   7   0  -1  363.25   27.98
  -7   0   1  365.46   25.05
   7   0   0    2.46    4.16
   7   0   0    1.81    2.96
  -7   0   0   -2.18    4.54
   7   0   1   21.03    4.82
  -7   0  -1   12.05    3.95
   7   0   1   17.38    7.08
   7   0   2    4.68    4.22
  -7   0  -2    0.63    2.95
   7   0   2   -7.30    5.37
  -7   0  -3  470.41   20.55
   7   0   3  464.03   32.77
   7   0   3  511.64   27.08
   7   0   4    5.83    5.69
  -7   0  -4    0.43    1.64
  -7   0  -4   -0.96    1.51
   7   0   4   -6.46    6.75
   7   0   5  978.76   51.10
   7   0   5 1016.39   44.58
   7   0   6   -1.23    6.18
   7   0   6    5.76    5.41
   7   0   7   14.29    8.18
   7   0   7   37.18   12.69
   7   0   8    7.93   10.41
   7   0   8   -0.37    5.59
   7   0   9  138.76   21.62
   7   0  10    8.43    8.25
   7   0  11  130.76   23.82
  -7   0 -12   -7.76   10.08
   7   0  12    3.87    8.55
  -7   0 -13   88.41   18.32
   7   0  13  103.50   22.38
  -7   0 -14   -5.02    7.20
   7   0  14    5.74   10.55
   7   0  15    5.75   10.89
   7  -1 -19  433.54   44.41
  -7  -1  19  453.12   43.72
  -7   1  19  510.15   65.16
   7   1 -19  430.61   44.77
  -7   1  18   21.95   12.73
  -7  -1  18   16.39   12.36
  -7   1  18   54.53   25.29
  -7  -1  18   40.81   20.67
   7   1 -18   18.03   13.89
   7  -1 -18   35.49   18.30
  -7   1  17  435.52   41.14
  -7  -1  17  374.64   38.36
  -7   1  17  368.19   55.10
  -7  -1  17  388.60   50.93
   7   1 -17  339.84   36.95
   7  -1 -17  336.16   36.32
  -7   1  16   28.87   12.34
  -7  -1  16   16.58    9.40
   7   1 -16   50.89   16.18
   7  -1 -16   36.58   13.93
  -7  -1  16   41.58   20.22
  -7   1  15  251.29   30.94
  -7  -1  15  225.33   38.07
  -7  -1  15  205.79   27.11
   7   1 -15  249.05   30.13
   7  -1 -15  264.84   30.32
  -7   1  14   20.88   10.59
   7   1 -14   12.12    9.19
  -7  -1  14   35.04   12.87
   7  -1 -14   18.31    9.05
  -7  -1  14   12.11    9.55
  -7  -1  13   84.67   17.60
  -7   1  13   95.03   20.84
   7   1 -13  103.66   18.91
   7  -1 -13   98.81   17.38
  -7  -1  13   90.48   21.73
   7  -1 -12    4.14    8.44
   7   1 -12   17.20   10.47
  -7   1  12   -0.79    8.26
  -7  -1  12   -6.09    8.61
  -7  -1  12    8.21   10.16
  -7  -1  11  248.75   27.47
  -7   1  11  256.05   29.08
   7   1 -11  281.76   26.97
   7  -1 -11  248.30   24.82
   7   1 -10   18.91    8.39
   7  -1 -10    2.95    5.34
  -7   1  10   14.95    8.43
  -7  -1  10   12.92    8.94
   7  -1 -10   18.61    7.08
   7  -1  -9 1452.94   48.10
   7   1  -9 1718.77   63.57
  -7  -1   9 1446.36   60.01
   7  -1  -9 1577.17   58.38
  -7   1   9 1713.60   71.52
  -7  -1   8   23.84    9.60
  -7   1   8   22.44    9.26
   7  -1  -8   24.39    6.95
   7   1  -8   29.26    9.71
   7  -1  -8   18.71    7.46
   7   1  -7 1319.80   58.16
   7  -1  -7 1348.30   54.95
  -7  -1   7 1311.75   54.71
  -7   1   7 1231.12   60.03
   7  -1  -7 1302.98   41.56
  -7  -1   6    5.27    4.81
  -7   1   6   -0.89    5.91
   7  -1  -6    1.63    3.93
   7   1  -6    6.03    7.05
   7  -1  -6   -5.16    5.71
  -7   1   5    2.72    5.42
  -7  -1   5    5.08    5.68
   7  -1  -5    2.75    3.52
   7   1  -5    0.74    6.60
   7  -1  -5    3.07    5.76
   7   1  -5    8.93    2.96
   7   1  -4    0.82    5.48
  -7  -1   4    0.77    1.85
  -7   1   4    5.65    4.59
   7  -1  -4    0.24    2.49
   7  -1  -4   -0.15    6.55
  -7  -1   4    3.11    3.50
   7   1  -4    2.53    2.18
   7  -1  -3  880.42   27.60
  -7   1   3  871.67   45.64
   7   1  -3 1002.08   21.53
  -7  -1   3  840.03   37.67
   7   1  -3  927.90   47.71
   7  -1  -3  883.23   45.68
   7  -1  -2    2.88    5.81
   7   1  -2   11.18    6.23
  -7   1   2    8.41    5.46
  -7  -1   2    7.97    4.22
   7  -1  -2    9.59    3.85
   7   1  -2    6.90    2.11
   7   1  -1 1609.95   26.16
  -7   1   1 1622.09   57.61
  -7  -1   1 1710.62   48.38
   7   1  -1 1535.29   58.04
   7  -1  -1 1671.59   58.15
  -7  -1   1 1602.24   36.66
   7  -1  -1 1667.37   39.23
   7   1   0   33.86    9.80
   7  -1   0   27.21    7.96
   7  -1   0   34.12    6.70
  -7   1   0   47.15    9.85
  -7  -1   0   32.36    6.36
  -7  -1   0   26.17    5.51
   7   1   0   29.61    4.29
  -7   1  -1  928.49   41.07
  -7  -1  -1  873.58   29.32
   7   1   1  932.30   44.59
   7  -1   1  972.11   44.20
   7   1   1  940.58   27.56
   7  -1   1  973.28   34.30
   7   1   2    1.89    2.73
   7  -1   2    1.58    3.25
  -7   1  -2   -6.55    5.88
  -7  -1  -2   -1.58    2.30
   7   1   2    6.43    5.73
   7  -1   2    4.87    5.27
   7   1   3    6.13    4.59
   7  -1   3    2.44    4.47
  -7   1  -3    6.24    5.47
  -7  -1  -3    0.85    1.87
   7   1   3    8.14    6.87
   7  -1   3   -4.62    8.00
   7  -1   4    0.65    5.59
  -7   1  -4   -5.13    4.44
  -7  -1  -4   -2.16    1.82
   7   1   4    4.10    5.32
   7  -1   4    5.18    7.73
   7   1   4    3.60    4.83
   7  -1   5   59.40   11.66
  -7   1  -5   64.43    8.96
   7   1   5   64.92   11.82
   7   1   5   58.60   13.01
   7  -1   5   63.77   13.10
   7  -1   6   -8.96    8.66
  -7   1  -6    2.88    2.50
   7   1   6    2.59    7.48
   7  -1   6    3.25    6.22
   7   1   6    6.73    6.14
   7   1   7 1065.87   57.66
   7  -1   7 1059.87   56.32
   7   1   7 1087.79   51.33
   7  -1   7 1099.26   53.74
   7   1   8    4.67    9.26
   7  -1   8   25.48   11.94
   7   1   8   -0.27    5.71
   7  -1   8   10.03    8.93
   7   1   9   85.13   17.38
   7  -1   9   78.78   16.76
   7   1  10    4.17    7.75
   7  -1  10   -5.11   11.68
   7   1  11    9.72   11.49
   7  -1  11   -1.36    9.89
   7   1  12    7.12   11.59
   7  -1  12  -12.59   10.35
   7   1  13   -1.57    9.99
   7  -1  13  -19.37   12.49
   7   1  14    2.69   11.16
   7  -1  14    1.42   11.41
   7   1  15   67.26   22.73
   7   2 -19   17.91   12.77
   7  -2 -19   53.08   18.99
  -7  -2  19   70.00   18.92
  -7   2  19   74.71   30.36
  -7  -2  19   68.52   25.11
   7  -2 -18    8.23    9.75
  -7   2  18   -5.80   10.79
  -7  -2  18    3.75   10.76
  -7  -2  18  -23.18   16.89
   7   2 -18   16.35   11.76
  -7   2  17   11.75    9.37
  -7  -2  17   -3.91    8.05
   7   2 -17    6.58   10.96
  -7  -2  17   -3.00   10.84
   7  -2 -17    7.05   10.30
  -7   2  16   14.92   11.19
  -7  -2  16   -0.37    8.42
   7   2 -16  -10.19   12.37
   7  -2 -16   16.67   11.00
  -7  -2  16   -6.15   12.14
  -7   2  15  340.28   37.14
  -7  -2  15  489.29   42.74
  -7  -2  15  485.34   50.97
   7   2 -15  448.58   39.66
   7  -2 -15  471.99   39.43
  -7   2  14   39.54   14.84
   7   2 -14   58.27   16.74
  -7  -2  14   29.48   11.45
   7  -2 -14   32.44   12.38
  -7  -2  14   34.98   14.60
  -7   2  13  919.71   58.63
  -7  -2  13  829.81   51.69
   7   2 -13  887.63   51.37
   7  -2 -13  916.81   50.39
  -7  -2  13  887.59   60.81
   7  -2 -12    1.03    6.45
  -7  -2  12  -10.99    9.39
  -7   2  12   -8.66    8.29
  -7  -2  12    0.56    9.46
  -7   2  11  289.67   32.51
  -7  -2  11  278.51   28.85
   7   2 -11  283.90   27.75
   7  -2 -11  243.97   23.33
   7  -2 -11  293.85   26.23
  -7  -2  11  281.40   31.46
  -7  -2  10  131.49   19.26
   7   2 -10  116.26   17.38
   7  -2 -10  130.13   15.05
   7  -2 -10  144.21   18.26
  -7   2  10  136.01   23.90
  -7  -2  10  150.32   21.95
   7  -2  -9   16.49    9.45
  -7   2   9   11.98    8.81
  -7  -2   9   10.54    8.61
   7  -2  -9   18.70    7.08
  -7  -2   9   11.49    6.38
   7   2  -9   14.83    7.53
  -7  -2   8  353.13   29.05
   7   2  -8  340.40   30.14
   7  -2  -8  307.59   22.64
   7  -2  -8  335.32   26.86
  -7  -2   8  337.13   26.77
  -7   2   8  290.45   31.58
   7   2  -7 1534.63   63.27
   7  -2  -7 1563.32   57.45
  -7   2   7 1400.12   67.91
  -7  -2   7 1388.02   54.11
   7  -2  -7 1476.81   46.73
  -7  -2   7 1421.96   48.97
   7  -2  -6  407.89   30.03
  -7  -2   6  433.51   16.67
  -7  -2   6  364.29   26.81
   7  -2  -6  350.79   21.73
  -7   2   6  353.49   33.21
  -7  -2   6  350.50   21.99
   7   2  -6  391.39   33.35
   7  -2  -5 1690.10   45.26
  -7   2   5 1749.99   71.43
  -7  -2   5 1727.07   57.33
  -7  -2   5 1580.31   37.25
   7   2  -5 1671.57   69.51
   7  -2  -5 1776.33   64.63
  -7   2   4   32.97   10.83
   7   2  -4   24.15   10.03
   7  -2  -4   24.20    6.07
  -7  -2   4   24.24    7.12
   7  -2  -4   14.33    7.07
  -7  -2   4   29.06    3.56
  -7  -2   4   27.79    2.84
   7  -2  -3  283.78   16.75
  -7   2   3  251.25   25.57
  -7  -2   3  291.66   22.03
   7   2  -3  282.93   27.15
   7  -2  -3  299.73   26.96
   7   2  -2    8.61    6.53
  -7   2   2   10.98    6.20
  -7  -2   2   16.10    6.39
   7  -2  -2    3.80    5.19
   7  -2  -2    8.03    4.48
   7  -2  -1  321.49   19.24
  -7  -2   1  359.37   21.55
  -7   2   1  303.91   26.78
   7   2  -1  324.90   27.95
   7  -2  -1  319.33   25.44
   7   2   0    7.39    4.73
   7  -2   0   22.34    7.88
   7   2   0   14.63    2.20
   7  -2   0   16.65    5.08
  -7  -2   0   18.93    5.03
  -7  -2  -1  104.93   10.56
   7   2   1   87.48   15.13
   7  -2   1  105.90   14.91
   7   2   1   91.66    7.54
   7  -2   1  111.94   12.90
   7  -2   2    6.18    3.98
  -7  -2  -2    4.07    2.67
   7   2   2    3.37    5.33
   7  -2   2    0.86    5.66
   7   2   2   -0.94    2.36
  -7  -2  -3  829.16   24.41
   7   2   3  837.23   46.32
   7  -2   3  775.41   41.41
   7   2   3  749.06   29.93
   7  -2   3  848.47   38.75
   7  -2   4   45.36   11.21
  -7  -2  -4   28.67    4.17
   7   2   4   38.02   12.10
   7  -2   4   25.63    9.12
   7   2   4   38.80    7.67
   7   2   5 1495.76   65.51
   7  -2   5 1342.00   58.49
   7   2   5 1324.97   48.70
   7  -2   5 1334.17   54.28
   7  -2   6    0.53    6.59
   7   2   6   -9.15   10.03
   7  -2   6   -9.63    7.25
   7   2   6    1.64    5.91
   7  -2   7   20.01    9.88
   7   2   7    6.79    8.38
   7  -2   7    3.99    8.31
   7   2   7   -2.18    4.95
   7   2   8    8.67    7.77
   7  -2   8   -7.03   10.12
   7   2   8   13.16    7.49
   7  -2   9   89.01   19.46
   7   2   9   76.08   18.31
   7  -2   9   56.96   14.76
   7   2   9   53.04   13.67
   7  -2  10    9.34    8.13
   7  -2  10   11.31   10.87
   7   2  10  -11.40   11.35
   7  -2  11   93.27   20.73
   7   2  11   93.62   19.04
   7  -2  12   22.36   12.53
   7   2  12    9.47    8.55
   7  -2  13   49.97   17.21
   7   2  13   57.44   18.08
   7  -2  14   -7.03   11.31
   7   2  14    1.91   10.23
   7   2  15   28.91   17.12
  -7  -3  19  111.06   23.68
  -7  -3  19  132.36   30.12
   7  -3 -18   37.93   16.57
  -7  -3  18   39.41   12.68
  -7  -3  18   57.65   22.20
   7   3 -18   11.50    8.62
  -7   3  17   64.56   18.93
  -7  -3  17  107.19   21.61
   7   3 -17   72.97   19.88
  -7  -3  17   95.86   24.46
   7  -3 -17  100.08   20.58
  -7   3  16   60.08   18.95
  -7  -3  16   37.30   14.87
   7   3 -16   68.62   18.26
   7  -3 -16   39.11   15.69
  -7  -3  16   34.42   15.72
  -7   3  15   64.75   17.76
  -7  -3  15   33.20   13.72
   7   3 -15   69.00   18.83
  -7  -3  15   51.92   15.85
   7  -3 -15   98.93   19.85
  -7   3  14   21.28   12.31
  -7  -3  14    5.10    6.67
   7   3 -14   23.05   12.41
   7  -3 -14   34.81   13.77
  -7  -3  14   16.82    9.64
  -7   3  13  166.36   26.82
  -7  -3  13  129.82   21.82
   7   3 -13  159.51   21.68
  -7  -3  13  131.70   22.67
   7  -3 -13  153.69   20.55
   7   3 -12   10.35    8.54
   7  -3 -12   10.06    9.57
  -7  -3  12   -6.51    7.38
  -7   3  12   19.94   11.98
   7  -3 -12   -3.87    6.84
  -7  -3  12   -5.91    9.76
  -7   3  11  197.28   29.37
  -7  -3  11  220.70   25.91
   7  -3 -11  254.01   23.69
   7   3 -11  233.71   25.58
   7  -3 -11  255.49   24.20
  -7  -3  11  223.52   25.39
  -7   3  10  129.49   22.07
   7   3 -10  144.97   20.25
  -7  -3  10  127.78   19.28
   7  -3 -10  134.75   17.06
   7  -3 -10  148.00   17.77
  -7  -3  10  121.16   16.73
   7   3  -9 1023.02   49.84
   7  -3  -9  902.96   41.34
  -7  -3   9  977.31   50.47
   7  -3  -9  864.23   41.53
  -7  -3   9  876.52   41.05
   7   3  -8  357.16   30.32
  -7   3   8  307.83   33.80
   7  -3  -8  298.90   23.72
  -7  -3   8  311.57   27.87
   7  -3  -8  326.96   25.35
  -7  -3   8  265.73   20.33
   7   3  -7  889.29   47.98
  -7   3   7  771.47   51.54
   7  -3  -7  895.25   38.09
   7  -3  -7  906.50   41.07
  -7  -3   7  959.12   46.58
  -7  -3   7  941.35   32.82
  -7   3   6   20.36   11.55
  -7  -3   6   24.27    3.39
   7  -3  -6   24.92    7.67
  -7  -3   6   11.28    6.41
   7   3  -6   19.72    7.85
   7  -3  -6   26.55    8.06
  -7  -3   6   13.33    2.91
   7  -3  -5   -4.61    4.53
   7   3  -5    9.74    7.11
  -7  -3   5    2.71    6.22
  -7   3   5    0.42    6.25
   7  -3  -5    1.40    4.98
   7  -3  -4   20.15    5.93
   7   3  -4   16.93    6.31
  -7  -3   4   17.74    6.15
   7  -3  -4   23.97    8.66
   7  -3  -3  535.61   26.36
  -7  -3   3  501.15   30.07
   7   3  -3  554.30   39.60
   7  -3  -3  518.82   34.66
   7  -3  -2   41.96    7.90
   7  -3  -2   62.06   12.97
  -7  -3   2   45.55    9.24
   7   3  -2   62.69   12.88
   7  -3  -1 1048.25   38.09
  -7  -3   1 1065.98   39.32
   7   3  -1 1076.41   51.26
   7  -3  -1 1131.49   49.10
  -7  -3   0  149.11   14.06
   7   3   0  142.54   18.74
   7  -3   0  167.96   18.84
   7  -3   0  136.58   14.64
   7   3   1  619.30   12.95
  -7  -3  -1  600.21   27.18
   7   3   1  556.90   37.17
   7  -3   1  616.66   35.42
   7   3   1  611.42   14.14
   7  -3   1  644.47   32.00
   7  -3   2    2.84    5.74
   7  -3   2   -3.22    4.10
  -7  -3  -2    0.52    2.75
   7   3   2   -0.91    5.58
   7   3   2    0.62    2.06
   7  -3   3   -2.42    4.85
  -7  -3  -3    5.74    2.99
   7   3   3    5.02    7.80
   7   3   3    1.48    2.53
   7  -3   3    2.31    4.64
   7  -3   4    0.33    6.77
  -7  -3  -4    2.86    2.61
   7   3   4   13.41    9.96
   7  -3   4   -2.38    6.19
   7   3   4    2.75    3.32
  -7  -3  -5  131.46    9.11
   7   3   5  111.00   18.93
   7  -3   5  124.20   17.64
   7   3   5  110.12   14.13
   7  -3   5  121.71   18.34
   7  -3   6    2.70    6.44
   7   3   6   12.74   10.64
   7  -3   6    4.10    5.42
   7   3   6    0.43    5.06
   7   3   7  944.92   57.81
   7  -3   7  857.12   49.30
   7   3   7  793.39   43.20
   7  -3   7  897.90   51.82
   7  -3   8   93.48   18.62
   7   3   8   90.56   16.53
   7   3   8   65.86   16.45
   7  -3   8   63.96   14.24
   7  -3   9   67.51   16.84
   7  -3   9  110.25   22.12
   7   3   9   99.45   21.76
   7   3   9   83.56   16.01
   7  -3  10   -8.55    9.42
   7   3  10   -5.71   10.54
   7  -3  10   18.32   12.76
   7   3  10   -1.77    7.62
   7  -3  11  -28.02   15.91
   7   3  11    3.75    9.66
   7  -3  11   -0.87    8.68
   7   3  11   -7.07   12.91
   7  -3  12   -6.72   12.44
   7   3  12   13.67   14.63
   7  -3  12   -3.16    9.16
   7   3  12   28.21   13.82
   7  -3  13   28.08   17.25
   7   3  13   -0.62   11.58
   7  -3  13    2.64   10.74
   7   3  13   -3.05   12.17
   7  -3  14   16.76   16.05
   7   3  14   17.85   11.75
   7  -4 -18   30.52   15.88
  -7  -4  18    4.60    9.93
   7   4 -18   16.51   13.13
   7  -4 -17   11.82    9.40
  -7  -4  17   21.91   11.64
  -7   4  17    6.57   10.73
   7   4 -17   -0.43    9.21
   7  -4 -16  -13.69   11.20
  -7   4  16   26.62   15.10
  -7  -4  16    9.25    8.42
   7   4 -16    6.52   10.26
  -7   4  15  173.56   30.59
  -7  -4  15  251.70   32.96
  -7  -4  15  259.28   32.96
   7   4 -15  228.72   28.61
   7  -4 -15  256.78   28.91
  -7   4  14   89.27   23.23
  -7  -4  14   50.03   14.36
   7   4 -14   80.34   16.97
   7  -4 -14   87.41   17.83
  -7  -4  14  100.71   19.88
  -7   4  13  519.91   50.34
  -7  -4  13  641.56   47.89
   7  -4 -13  540.70   38.78
   7   4 -13  641.98   43.75
  -7  -4  13  664.19   46.82
   7  -4 -13  631.02   41.40
  -7   4  12  123.64   24.42
  -7  -4  12  123.17   20.72
   7   4 -12  117.67   19.13
  -7  -4  12  159.90   22.62
   7  -4 -12  132.74   19.59
   7  -4 -12  120.13   18.78
  -7   4  11  365.30   40.94
  -7  -4  11  373.63   34.33
   7  -4 -11  337.56   29.36
   7   4 -11  368.49   30.60
   7  -4 -11  346.06   28.50
  -7  -4  11  333.84   28.97
   7   4 -10    5.48    5.66
  -7   4  10    1.84    7.98
   7  -4 -10    4.15    6.38
  -7  -4  10   -1.37    7.30
   7  -4 -10    1.34    5.96
  -7  -4  10    1.77    4.86
  -7   4   9   26.15   11.60
   7  -4  -9   28.17    8.57
  -7  -4   9   23.13   10.14
   7  -4  -9   20.64    8.44
  -7  -4   9   32.64    8.33
   7   4  -9   48.00   12.65
   7  -4  -8   42.52    9.39
  -7   4   8   34.08   10.60
   7  -4  -8   39.45   10.50
  -7  -4   8   48.87   13.58
   7   4  -8   42.01   10.87
  -7  -4   8   46.85    8.04
   7   4  -7  387.59   31.74
   7  -4  -7  447.02   28.26
   7  -4  -7  389.27   26.25
  -7  -4   7  413.24   32.57
  -7  -4   7  377.91   17.85
   7  -4  -6  226.86   20.14
  -7  -4   6  183.61   21.39
  -7  -4   6  241.01   10.02
   7  -4  -6  192.30   17.94
   7   4  -6  244.97   26.46
   7  -4  -5  733.20   34.95
   7  -4  -5  654.65   32.81
  -7  -4   5  707.90   40.38
   7   4  -5  709.48   48.18
   7  -4  -4   14.07    6.33
   7   4  -4    4.59    6.41
  -7  -4   4   15.97    7.99
   7  -4  -4   14.34    6.61
   7  -4  -3  418.47   25.45
  -7  -4   3  394.64   27.59
   7   4  -3  455.02   37.48
   7  -4  -3  461.70   30.40
   7  -4  -2    0.80    4.93
   7  -4  -2   -2.73    5.02
  -7  -4   2   -1.11    5.32
   7   4  -2   -3.23    5.17
   7   4  -1   20.52    8.75
   7  -4  -1   18.77    7.22
  -7  -4   1   26.44    6.95
   7  -4  -1   25.09    8.18
   7   4   0   53.44   12.60
   7  -4   0   62.87   12.25
   7  -4   0   63.37   10.77
  -7  -4   0   65.10   10.94
   7   4   1   19.99    9.11
   7  -4   1   27.70    8.59
   7  -4   1   33.21    8.82
  -7  -4  -1   36.86    8.34
   7  -4   2   55.87   10.61
   7  -4   2   41.03    9.08
  -7  -4  -2   49.55    8.13
   7   4   2   59.20   14.02
  -7  -4  -3  502.34   24.76
   7   4   3  447.15   35.70
   7  -4   3  504.16   33.15
   7   4   3  433.96   21.51
   7  -4   3  475.09   31.93
  -7  -4  -4  413.89   21.29
   7   4   4  422.62   35.43
   7  -4   4  380.68   29.92
   7   4   4  327.34   21.66
   7  -4   4  406.20   30.79
   7   4   5  653.45   45.75
   7   4   5  572.05   31.76
   7  -4   5  661.77   42.39
   7  -4   6   65.44   15.77
   7  -4   6   92.06   15.77
   7   4   6  105.06   19.51
   7   4   6   50.68    9.88
   7  -4   7   15.72    8.38
   7   4   7   34.20   13.04
   7  -4   7   21.70    8.23
   7   4   7   16.68    9.90
   7  -4   8   -3.30    7.68
   7   4   8    1.57    9.94
   7  -4   8    7.33    8.21
   7   4   8    1.45    7.33
   7  -4   9   57.21   16.34
   7   4   9   47.84   14.75
   7  -4   9   60.52   16.64
   7   4   9   53.59   14.71
   7  -4  10    6.06   12.12
   7   4  10   -9.41   13.46
   7  -4  10    0.85    7.65
   7  -4  11  107.55   23.43
   7   4  11   96.52   22.83
   7  -4  11   70.01   16.83
   7  -4  12   24.89   15.53
   7   4  12   16.89   10.63
   7  -4  12   -3.93    9.62
   7  -4  13   55.68   17.34
   7   4  13   87.73   24.33
   7  -4  13   69.79   19.66
   7  -5 -17   49.84   16.11
  -7  -5  17   36.28   16.57
   7   5 -17   29.01   13.01
   7  -5 -16   17.63   12.99
  -7   5  16   -6.88   11.93
  -7  -5  16    3.77    8.25
   7   5 -16    8.01   10.17
   7  -5 -15   38.37   13.59
  -7   5  15   59.43   19.61
  -7  -5  15   65.83   19.04
   7   5 -15   22.65   11.52
   7  -5 -14   12.25   10.59
  -7   5  14   -6.30   11.84
  -7  -5  14    2.10    8.20
   7   5 -14   -6.77    9.02
   7  -5 -14    7.41   10.22
  -7   5  13   57.96   18.14
   7   5 -13   79.35   16.17
  -7  -5  13   50.48   16.03
   7  -5 -13   89.64   17.37
   7  -5 -13   78.74   15.09
  -7   5  12   11.70   10.93
   7   5 -12  -13.02    7.22
  -7  -5  12   -4.19   10.76
   7  -5 -12    4.29    8.19
   7  -5 -12  -10.24    7.45
  -7  -5  11  173.38   25.47
  -7   5  11   85.55   24.17
   7   5 -11  100.67   17.53
   7  -5 -11  146.43   19.14
   7  -5 -11  137.78   20.56
  -7   5  10   90.61   22.57
   7  -5 -10  134.68   19.44
  -7  -5  10  143.81   23.87
   7   5 -10  115.25   17.25
   7  -5 -10  126.97   16.68
  -7   5   9  112.28   24.14
   7  -5  -9  154.91   20.14
   7   5  -9  149.66   19.23
  -7  -5   9  146.26   22.22
   7  -5  -9  159.37   17.43
   7   5  -8  299.93   27.03
   7  -5  -8  315.77   26.27
  -7  -5   8  312.02   30.86
   7  -5  -8  287.76   22.67
   7   5  -7  228.77   25.09
   7  -5  -7  183.10   20.55
  -7  -5   7  183.13   23.55
   7  -5  -7  199.03   17.93
   7  -5  -6   14.41    5.72
   7  -5  -6   11.46    6.88
  -7  -5   6   11.61    8.37
   7   5  -6   30.26   11.33
   7  -5  -5   18.56    5.94
   7  -5  -5   39.64   10.25
  -7  -5   5   36.35   10.44
   7   5  -5   28.33   10.29
   7  -5  -4    9.17    5.64
   7   5  -4    5.64    7.14
  -7  -5   4    4.25    6.46
   7  -5  -4    8.58    5.37
   7  -5  -3  386.91   24.04
   7  -5  -3  404.89   26.54
  -7  -5   3  392.61   30.06
   7   5  -3  401.26   37.79
   7  -5  -2  143.23   16.16
  -7  -5   2  140.63   18.25
   7   5  -2  150.51   23.09
   7  -5  -2  124.67   14.54
   7  -5  -1  642.48   34.61
  -7  -5   1  612.73   35.40
   7   5  -1  620.59   43.46
   7  -5  -1  630.19   34.92
   7  -5   0  307.77   24.48
  -7  -5   0  292.01   24.23
   7   5   0  237.56   27.00
   7  -5   0  317.20   25.34
   7  -5   1  318.50   25.18
  -7  -5  -1  339.73   25.61
   7   5   1  335.82   31.26
   7  -5   1  351.51   26.41
   7   5   2    9.41    8.21
   7  -5   2   -0.51    4.35
   7  -5   2   15.35   10.26
  -7  -5  -2   -3.05    6.44
   7  -5   3    4.66    6.15
   7  -5   3    8.71    8.91
  -7  -5  -3    2.19    4.35
   7   5   3   10.65    8.13
   7  -5   4    5.62    5.28
   7  -5   4    1.67    6.11
  -7  -5  -4    6.71    4.56
   7   5   4    1.91    6.91
   7  -5   5   65.34   14.21
   7   5   5   56.45   14.21
   7  -5   5   59.18   12.21
   7  -5   6   26.33   10.68
   7   5   6   50.89   14.77
   7  -5   6   32.32    9.58
   7   5   7  344.98   36.01
   7  -5   7  333.14   31.13
   7  -5   7  353.83   35.27
   7   5   8  164.85   24.92
   7  -5   8  156.07   23.67
   7  -5   9    8.39    8.33
   7   5   9   20.42   12.88
   7  -5  10    0.76    9.01
   7   5  10   -2.36   11.45
   7  -5  11   14.67   13.66
   7   5  11   -0.39   11.27
   7   5  12   32.71   17.48
  -7   6  16   13.16   13.27
  -7   6  15   74.41   22.20
  -7  -6  15   80.67   20.96
  -7   6  14   80.49   22.88
  -7  -6  14  138.34   26.05
   7  -6 -14   80.44   17.79
   7  -6 -13  195.32   25.86
  -7   6  13  131.46   26.60
  -7  -6  13  206.22   30.41
  -7   6  12  149.48   30.29
   7  -6 -12  157.40   22.86
  -7  -6  12  189.70   29.02
  -7   6  11   82.60   22.70
   7  -6 -11   89.03   15.95
  -7  -6  11   79.46   20.07
  -7   6  10   27.84   15.55
   7  -6 -10   21.87   10.52
  -7  -6  10   28.03   13.31
   7   6  -9    3.07    6.31
   7  -6  -9   -3.46    7.15
  -7  -6   9   -2.87    8.32
   7   6  -8   15.98    7.98
   7  -6  -8   17.73    8.90
  -7  -6   8   28.56   11.76
   7  -6  -7  182.83   21.00
  -7  -6   7  204.14   25.40
   7   6  -7  210.59   22.08
   7   6  -6  170.33   20.60
   7  -6  -6  159.14   19.90
  -7  -6   6  171.13   23.36
   7   6  -5  228.72   25.91
   7  -6  -5  266.19   24.95
  -7  -6   5  232.51   26.78
   7  -6  -4   83.94   14.63
   7   6  -4   69.87   15.13
  -7  -6   4   55.49   14.00
   7  -6  -3  291.20   24.21
  -7  -6   3  261.02   26.34
   7   6  -3  242.77   28.93
   7  -6  -2  108.23   14.43
  -7  -6   2  100.46   16.69
   7   6  -2   89.54   19.48
   7  -6  -1    9.64    6.61
   7   6  -1   -0.73    7.49
  -7  -6   1   15.61    9.68
   7  -6   0    0.77    6.76
  -7  -6   0    3.73    5.97
   7   6   0   -3.30    6.55
   7   6   1    6.71    9.82
   7  -6   1   -1.59    6.61
  -7  -6  -1    1.12    7.00
   7   6   2   13.73   10.29
   7  -6   2    2.67    7.28
  -7  -6  -2   13.41    7.42
   7  -6   3   59.28   14.53
  -7  -6  -3   45.35   10.54
  -7  -6  -4  244.55   22.07
   7   6   4  197.21   26.54
   7  -6   4  250.62   27.01
   7  -6   5   68.54   16.33
   7   6   5   14.01    8.64
   7  -6   6   73.28   17.61
   7   6   6   42.02   14.45
   7  -6   7   -4.46    9.03
   7   6   7    3.04   10.75
   7  -6   8   -6.61   13.51
   7   6   8    2.94   10.11
   7  -6   9   34.33   15.98
   7   6   9   59.39   19.43
   7  -6  10   -1.42   12.06
   7   6  10   51.33   18.08
   7   6  11   57.14   20.15
  -7   7  14   17.27   20.05
  -7   7  13   20.37   15.95
   7  -7 -13   50.99   15.33
  -7  -7  13   26.18   13.72
  -7   7  12    2.77   12.07
   7  -7 -12   26.46   11.48
  -7  -7  12    4.61    9.79
   7  -7 -11  112.31   20.01
  -7  -7  11  115.10   23.74
  -7   7  11   92.26   26.13
   7  -7 -10   24.74   11.82
  -7  -7  10   20.09   11.06
   7  -7  -9    9.21    9.42
  -7  -7   9   22.15   13.98
   7  -7  -8  146.08   21.94
  -7  -7   8  125.62   23.13
   7  -7  -7   41.04   12.82
  -7  -7   7   68.79   17.45
   7  -7  -6    1.23    7.97
  -7  -7   6    5.41   10.20
   7  -7  -5    8.85    8.34
  -7  -7   5    8.59   11.59
   7  -7  -4    1.84    8.94
  -7  -7   4   30.10   12.51
   7  -7  -3  124.36   18.33
  -7  -7   3   99.41   18.45
   7  -7  -2  205.60   22.88
  -7  -7   2  175.30   24.17
   7  -7  -1  136.75   19.41
  -7  -7   1  138.71   21.21
   7  -7   0  222.56   24.52
  -7  -7   0  203.74   24.62
   7  -7   1   88.77   16.52
  -7  -7  -1  100.21   16.15
   7  -7   2   -8.74    9.70
  -7  -7  -2    4.22    7.08
   7  -7   3    4.06   11.57
  -7  -7  -3    8.87    5.98
   7  -7   4   -7.71    8.92
   7  -7   5   19.85   10.12
   7  -7   6   10.12   12.32
   7  -7   7   51.60   15.19
   7  -7   8   83.77   19.39
  -7   8  11   17.23   14.76
   7  -8 -10   13.44    8.86
  -7  -8  10   16.46   12.64
   7  -8  -9   32.05   13.65
  -7  -8   9   -2.18   11.49
   7  -8  -8   36.18   14.78
  -7  -8   8   43.44   12.92
   7  -8  -7   62.64   14.92
  -7  -8   7   48.03   17.81
   7  -8  -6  117.06   19.70
  -7  -8   6   54.82   18.30
   7  -8  -5   14.73   10.09
  -7  -8   5   35.29   13.44
   7  -8  -4   25.95    9.44
  -7  -8   4   65.69   17.77
   7  -8  -3   60.06   14.25
  -7  -8   3   50.56   14.82
   7  -8  -2   34.47   13.36
  -7  -8   2   49.62   13.05
   7  -8  -1   37.27   11.41
  -7  -8   1   35.95   11.69
   7  -8   0   -1.51    8.91
  -7  -8   0   10.70    8.76
   7  -8   1   38.96   12.50
  -7  -8  -1   47.97   14.53
   7  -8   2    0.66    6.98
  -7  -8  -2   -0.79    7.89
   7  -8   3   27.74   12.21
   7  -8   4   71.46   17.80
   7  -8   5   -6.01   12.33
   7  -8   6   12.74   10.29
   7  -9  -6    6.09   11.10
   7  -9  -5   -2.10   10.24
  -7  -9   5    3.16   12.84
   7  -9  -4   22.80   11.08
  -7  -9   4   34.27   15.55
   7  -9  -3   -3.62    9.08
  -7  -9   3    0.61    7.70
   7  -9  -2   64.21   16.27
  -7  -9   2   88.11   19.25
   7  -9  -1   38.03   14.32
  -7  -9   1   18.94    9.85
   7  -9   0   98.37   18.58
  -7  -9   0   83.67   20.05
   7  -9   1   30.99   12.89
  -7  -9  -1   -3.49    9.29
  -8   0  19   -7.83   12.38
   8   0 -19   11.30   10.52
  -8   0  18   23.10   13.42
   8   0 -18   19.53    9.54
  -8   0  17   -2.08    8.05
   8   0 -17   -0.18    9.80
  -8   0  17  -23.25   16.81
  -8   0  16    9.86    8.27
   8   0 -16    2.72   10.34
  -8   0  16    1.66   13.73
  -8   0  15    4.91    9.92
   8   0 -15   -2.54    9.38
  -8   0  15   11.26   12.88
  -8   0  14 1073.87   62.42
   8   0 -14  956.41   55.03
  -8   0  13   -2.48    8.17
   8   0 -13    1.60    6.86
  -8   0  12 1197.88   64.14
   8   0 -12 1343.14   60.38
   8   0 -11   15.05    8.69
  -8   0  11  -12.46    9.56
  -8   0  10  885.32   52.53
   8   0 -10  959.75   49.44
  -8   0   9   -0.32    7.01
   8   0  -9   -4.18    7.85
   8   0  -8  312.08   29.52
  -8   0   8  325.93   30.41
   8   0  -8  312.90   20.06
  -8   0   7   -1.65    4.85
   8   0  -7   -3.82    4.94
   8   0  -7   11.05    9.88
  -8   0   6 1167.28   55.09
   8   0  -6 1258.00   36.02
   8   0  -6 1206.81   59.94
  -8   0   5   -1.58    5.66
   8   0  -5    8.60    8.67
   8   0  -5    2.47    3.62
   8   0  -4 2438.95   44.51
   8   0  -4 2312.14   82.54
  -8   0   3   -1.49    4.38
   8   0  -3    3.15    7.12
   8   0  -3    0.32    2.11
   8   0  -2  291.88   14.48
   8   0  -2  273.31   26.36
  -8   0   2  285.77   24.17
   8   0  -1    6.09    7.17
   8   0  -1   -1.34    2.05
  -8   0   1   -6.08    5.99
   8   0   0   75.33   13.60
  -8   0   0   66.48   11.10
   8   0   0   61.26    7.74
   8   0   1    4.45    4.36
  -8   0  -1    6.95    4.35
   8   0   1   10.65    7.73
  -8   0  -2  505.32   25.54
   8   0   2  558.96   38.01
   8   0   2  538.27   26.59
   8   0   3    2.61    5.08
  -8   0  -3   -2.69    3.16
   8   0   3   10.05    6.56
  -8   0  -4  312.17   14.34
   8   0   4  300.54   29.69
   8   0   4  252.78   21.41
   8   0   5   -0.82    4.87
   8   0   5   -5.96    6.21
   8   0   6 1357.06   65.81
   8   0   6 1233.47   53.19
   8   0   7    1.96    8.71
   8   0   7    5.31    6.28
   8   0   8   27.51   12.46
   8   0   8   11.89    9.89
   8   0   9   -7.45   11.87
   8   0   9   10.25    8.28
   8   0  10   35.12   14.25
   8   0  10   66.02   17.53
   8   0  11   -3.96    9.21
   8   0  11    3.06    9.37
   8   0  12  129.48   25.45
   8   0  12  130.55   24.10
   8   0  13   -2.74    9.93
   8   0  13    1.55    9.46
   8   0  14   97.51   24.46
  -8   1  19    8.85   13.15
  -8  -1  19    4.58   10.61
  -8   1  19  -13.45   16.72
  -8  -1  19   11.17   20.56
   8   1 -19  -16.17   16.98
  -8   1  18  375.48   39.78
  -8  -1  18  397.67   40.54
  -8   1  18  474.05   64.79
  -8  -1  18  432.54   56.40
   8   1 -18  335.44   38.77
   8  -1 -18  313.07   37.77
  -8   1  17   -7.54   13.68
  -8  -1  17   11.33   13.18
   8   1 -17   19.75   14.08
   8  -1 -17   10.91   12.91
  -8  -1  17  -16.21   15.84
  -8   1  16  173.65   26.22
  -8  -1  16  162.65   26.57
   8   1 -16  148.02   24.65
   8  -1 -16  180.64   26.83
  -8  -1  16  145.32   30.79
  -8  -1  15   -1.79   10.13
  -8   1  15  -23.32   11.71
   8   1 -15   23.77   13.76
   8  -1 -15   14.90    9.87
  -8  -1  15   28.75   17.34
  -8  -1  14   19.76   12.15
   8   1 -14   20.58   10.60
   8  -1 -14   19.23    6.84
  -8   1  14   25.90   13.22
  -8  -1  14   22.84   18.50
   8   1 -13    6.20    6.15
  -8   1  13   23.94   13.14
  -8  -1  13   23.70   12.11
   8  -1 -13    1.08    8.13
  -8  -1  13   11.23   11.88
  -8   1  12  346.09   36.26
   8   1 -12  299.78   29.35
   8  -1 -12  297.79   29.29
  -8  -1  12  276.95   30.37
  -8  -1  12  325.34   38.34
   8   1 -11    6.64    8.28
   8  -1 -11    3.35    7.33
  -8   1  11   -3.30    8.65
  -8  -1  11   11.37   11.17
  -8   1  10  466.59   40.51
   8   1 -10  473.19   35.82
  -8  -1  10  404.73   34.59
   8  -1 -10  451.30   33.95
   8  -1 -10  398.04   26.48
  -8  -1   9   15.12   10.62
  -8   1   9   28.94   12.49
   8  -1  -9   10.39    6.10
   8   1  -9   27.10   11.62
   8  -1  -9   24.21   10.30
   8   1  -8  427.94   34.93
   8  -1  -8  388.38   31.44
  -8   1   8  423.37   37.25
  -8  -1   8  381.47   32.83
   8  -1  -8  393.61   23.76
  -8   1   7   32.85   11.63
  -8  -1   7   13.68    7.25
   8  -1  -7   34.01    7.54
   8   1  -7   18.85    8.14
   8  -1  -7   20.04    8.60
   8  -1  -6  760.95   30.41
  -8  -1   6  839.32   44.41
  -8   1   6  766.64   48.23
   8   1  -6  774.71   49.54
   8  -1  -6  807.60   47.37
  -8   1   5    1.30    5.65
  -8  -1   5   -0.87    5.23
   8   1  -5   -3.40    6.04
   8  -1  -5    3.32    4.23
   8  -1  -5   -3.29    7.00
   8   1  -5    0.12    2.24
   8  -1  -4  183.02   13.70
  -8   1   4  207.68   24.79
   8   1  -4  199.00   11.37
  -8  -1   4  187.02   19.64
   8   1  -4  137.18   21.05
   8  -1  -4  203.41   25.62
  -8  -1   4  191.61   12.35
  -8   1   3   -0.49    6.29
  -8  -1   3    2.54    2.28
   8  -1  -3   -3.92    7.17
   8  -1  -3    3.31    2.95
  -8  -1   3   -3.75    5.62
   8   1  -3    2.59    1.94
   8   1  -3    1.19    6.45
   8  -1  -2  371.90   18.96
   8   1  -2  376.45   13.48
  -8   1   2  341.51   29.13
  -8  -1   2  341.03   24.67
   8   1  -2  351.97   29.98
   8  -1  -2  323.82   28.63
   8   1  -1   15.75    8.19
   8  -1  -1    1.13    5.42
   8  -1  -1   -0.33    3.42
   8   1  -1   -0.70    1.74
  -8   1   1   -1.59    5.56
  -8  -1   1    5.37    4.59
  -8  -1   1    2.78    3.72
  -8   1   0 1420.86   54.97
  -8  -1   0 1341.59   42.54
   8   1   0 1349.89   58.81
   8  -1   0 1496.24   60.12
   8   1   0 1525.83   31.47
   8  -1   0 1463.94   40.84
   8  -1   1    3.30    4.81
   8   1   1    0.35    2.91
   8  -1   1    2.49    4.15
  -8   1  -1   -6.98    5.62
  -8  -1  -1   -3.92    4.03
   8   1   1   -1.81    4.81
  -8   1  -2  459.50   29.20
  -8  -1  -2  399.23   19.97
   8   1   2  456.97   34.33
   8  -1   2  474.64   34.83
   8   1   2  490.30   23.67
   8  -1   2  426.43   25.80
   8   1   3   -0.97    4.57
   8  -1   3    9.09    5.60
  -8   1  -3    2.81    5.10
  -8  -1  -3   -0.29    2.19
   8   1   3    1.65    7.25
   8  -1   3    2.46    5.33
   8   1   4   53.66    9.86
  -8   1  -4   65.36    9.92
  -8  -1  -4   61.84    5.44
   8  -1   4   71.31   12.95
   8   1   4   70.83   15.99
   8  -1   4   60.52   14.90
   8  -1   5    7.80    7.17
  -8   1  -5   14.10    5.04
   8   1   5    3.08    7.19
   8  -1   5    6.90    7.65
   8   1   5    9.02    5.71
   8   1   6  306.07   31.67
   8  -1   6  337.34   31.36
   8   1   6  347.53   27.91
   8  -1   6  363.50   30.23
   8  -1   7   10.60    7.72
   8   1   7    6.35   10.98
   8  -1   7   13.02    9.39
   8   1   7    4.44    5.88
   8   1   8  390.44   38.10
   8  -1   8  333.42   35.42
   8   1   8  327.87   30.52
   8  -1   8  388.96   33.62
   8  -1   9   16.00    9.34
   8   1   9   13.43    9.78
   8  -1   9   25.79   14.69
   8   1   9   19.72   10.10
   8   1  10  235.72   31.84
   8  -1  10  193.66   28.59
   8   1  10  187.19   24.66
   8  -1  10  207.54   27.87
   8  -1  11    8.77   10.75
   8   1  11    1.49    9.04
   8  -1  11    9.48    9.55
   8   1  11    4.19    9.05
   8  -1  12    9.07   13.07
   8   1  12   15.94   14.25
   8  -1  12   10.08    9.71
   8   1  12  -12.16   12.50
   8  -1  13   -5.35   11.79
   8   1  13   18.91   13.64
   8  -1  13   22.33   14.47
   8   1  13   -8.62   12.55
   8  -1  14    0.46   11.47
   8  -1  14    8.72   13.00
   8   1  14   13.07   12.99
  -8  -2  19   -7.03   11.53
  -8  -2  19  -14.57   15.68
  -8   2  18    8.39    9.52
  -8  -2  18  -20.89   13.75
   8   2 -18   32.61   16.41
  -8  -2  18    5.64   14.58
   8  -2 -18   -2.15   12.64
  -8   2  17   25.62   14.32
  -8  -2  17  -11.87   10.80
   8   2 -17   23.11   14.44
   8  -2 -17   20.50   13.16
  -8  -2  17   16.70   16.90
  -8   2  16   -0.95   10.22
  -8  -2  16    3.14    8.99
   8   2 -16   -6.95   12.52
   8  -2 -16   -9.91   12.99
  -8  -2  16    8.05   13.31
  -8   2  15   52.71   17.37
   8   2 -15   10.85   10.07
  -8  -2  15   33.38   12.15
   8  -2 -15   48.43   14.91
  -8  -2  15   45.93   17.24
  -8  -2  14  670.68   49.31
  -8   2  14  802.60   57.73
   8   2 -14  704.56   48.17
   8  -2 -14  774.54   48.97
  -8  -2  14  806.01   59.52
   8   2 -13   71.14   15.72
  -8   2  13   80.13   19.35
   8  -2 -13   76.33   14.88
  -8  -2  13   49.44   14.81
  -8  -2  13   97.23   21.21
  -8   2  12  711.71   53.96
  -8  -2  12  821.40   52.35
   8   2 -12  784.92   48.55
   8  -2 -12  750.57   41.02
   8  -2 -12  860.30   48.10
  -8  -2  12  759.77   52.53
   8   2 -11   71.30   14.95
  -8   2  11   76.47   17.46
   8  -2 -11   90.43   15.23
   8  -2 -11  118.06   18.67
  -8  -2  11   89.07   16.71
  -8  -2  11  101.38   18.94
   8   2 -10  380.85   32.64
   8  -2 -10  463.51   33.38
   8  -2 -10  403.52   27.47
  -8  -2  10  369.88   32.29
  -8   2  10  351.22   37.24
  -8  -2  10  424.40   34.81
  -8   2   9   -2.11    8.99
  -8  -2   9   22.72    9.15
   8  -2  -9   23.07    6.44
  -8  -2   9   28.72    9.89
   8   2  -9   36.55   13.04
   8  -2  -9   29.63    9.54
   8   2  -8  466.56   36.72
   8  -2  -8  518.35   35.04
  -8  -2   8  434.34   33.24
   8  -2  -8  418.14   26.22
  -8   2   8  488.35   42.42
  -8  -2   8  484.58   31.74
  -8   2   7    8.39    6.69
  -8  -2   7    0.87    5.42
   8  -2  -7    0.32    4.52
   8   2  -7    6.46    8.03
   8  -2  -7    5.15    6.30
  -8  -2   7    2.61    4.34
  -8   2   6 1250.06   65.69
   8  -2  -6 1301.46   41.81
  -8  -2   6 1302.41   54.07
  -8  -2   6 1252.75   41.00
   8   2  -6 1391.24   67.14
   8  -2  -6 1316.46   57.05
   8  -2  -5   90.46   10.91
  -8  -2   5  100.58   15.31
  -8   2   5   89.63   17.61
  -8  -2   5   94.81    9.42
   8   2  -5  113.96   20.02
  -8  -2   5   99.73    6.96
   8  -2  -5   84.45   16.66
   8  -2  -4 1949.31   47.90
  -8   2   4 2036.94   78.97
  -8  -2   4 2051.82   63.34
  -8  -2   4 1856.42   21.88
   8   2  -4 2005.97   79.46
   8  -2  -4 2002.19   74.43
   8  -2  -3  143.17   13.20
  -8  -2   3  124.51   15.78
  -8   2   3  122.91   19.74
   8   2  -3  130.46   19.42
   8  -2  -3  112.90   19.06
   8  -2  -2  217.75   16.00
  -8  -2   2  208.84   18.99
  -8   2   2  235.77   25.49
   8   2  -2  243.35   25.18
   8  -2  -2  214.21   23.38
   8   2  -1    0.02    8.22
   8  -2  -1   11.55    5.57
   8  -2  -1    4.66    6.25
  -8   2   1   15.21    8.01
   8   2  -1    4.41    0.96
  -8  -2   1    3.79    3.78
   8   2   0   44.25   12.16
   8  -2   0   36.62   10.61
  -8   2   0   42.82   10.84
  -8  -2   0   59.47    8.99
   8  -2   0   55.30    8.56
   8   2   0   57.66    4.60
   8   2   1    0.70    5.80
   8  -2   1    1.91    6.43
   8   2   1    2.45    2.99
   8  -2   1   10.42    6.27
  -8   2  -1   -5.40    5.54
  -8  -2  -1   -6.15    4.07
  -8   2  -2  303.50   25.77
  -8  -2  -2  330.72   17.77
   8   2   2  297.56   29.13
   8  -2   2  311.62   28.08
   8   2   2  318.23   16.94
   8  -2   2  338.60   24.17
   8   2   3    2.17    3.00
   8  -2   3    1.94    6.16
  -8   2  -3    3.91    4.14
  -8  -2  -3    5.03    2.47
   8   2   3    6.91    6.75
   8  -2   3   13.13    7.71
  -8   2  -4  104.68   15.00
  -8  -2  -4  125.34    8.56
   8   2   4  113.05   19.25
   8   2   4   85.84   11.66
   8  -2   4  126.61   16.69
   8  -2   4   92.89   16.04
  -8   2  -5  101.70   13.89
   8  -2   5  106.83   18.25
   8   2   5   88.44   13.50
   8   2   5   97.70   17.58
   8  -2   5  106.53   16.49
   8   2   6  524.45   43.22
   8  -2   6  566.21   40.83
   8   2   6  491.15   32.19
   8  -2   6  534.52   37.54
   8   2   7  154.55   26.68
   8  -2   7  201.28   25.83
   8   2   7  161.80   20.78
   8  -2   7  200.44   25.19
   8   2   8   23.66   11.30
   8  -2   8    5.07    7.54
   8   2   8    8.29    6.94
   8  -2   9   -5.90    8.74
   8   2   9   12.71   11.71
   8  -2   9   13.69   12.49
   8   2   9   -9.64    8.30
   8  -2  10   81.13   17.92
   8   2  10   98.00   23.48
   8  -2  10  120.15   23.56
   8   2  10  103.37   19.98
   8  -2  11   -3.96    9.27
   8   2  11   19.43   14.09
   8  -2  11   10.24   10.33
   8   2  11   -7.94    7.38
   8  -2  12  144.21   25.32
   8  -2  12  146.68   27.13
   8   2  12  137.20   26.11
   8   2  12   92.64   19.54
   8  -2  13    7.47   10.04
   8   2  13   12.22   14.59
   8  -2  13   -5.32   10.76
   8   2  13   17.70   11.10
   8  -2  14   66.24   20.52
   8   2  14   66.76   21.65
  -8  -3  19    7.72   12.14
  -8   3  18  303.72   38.13
  -8  -3  18  430.28   44.75
   8   3 -18  376.26   41.59
   8  -3 -18  412.24   42.24
  -8   3  17   24.77   12.60
  -8  -3  17   46.10   17.34
   8   3 -17   44.03   13.70
   8  -3 -17   43.70   15.53
  -8  -3  17   34.88   14.55
  -8   3  16  248.45   34.14
  -8  -3  16  250.42   33.72
  -8  -3  16  259.56   36.32
   8   3 -16  273.20   32.83
   8  -3 -16  280.90   32.99
  -8   3  15  -12.02   11.40
   8   3 -15   13.89    9.50
  -8  -3  15   -5.50    8.44
   8  -3 -15    3.13    8.40
  -8  -3  15   14.24   10.94
  -8   3  14  115.30   24.37
   8   3 -14   98.37   19.44
  -8  -3  14   85.50   20.09
   8  -3 -14   96.11   18.67
  -8  -3  14  107.62   20.04
   8   3 -13    7.09    8.91
  -8   3  13   28.16   14.30
   8  -3 -13   31.31   12.07
  -8  -3  13   21.40   12.58
   8  -3 -13   10.22    7.85
  -8  -3  13   20.50   12.42
  -8   3  12  223.21   31.95
  -8  -3  12  164.59   24.77
   8  -3 -12  181.79   22.15
   8   3 -12  240.12   26.24
   8  -3 -12  165.55   21.34
  -8  -3  12  194.60   25.00
   8   3 -11    7.25    7.90
  -8   3  11   11.30   11.78
  -8  -3  11   -6.06    9.34
   8  -3 -11    7.84    8.89
   8  -3 -11   11.39    7.95
  -8  -3  11    2.67    5.42
   8  -3 -10  517.09   33.49
  -8   3  10  596.63   49.70
   8  -3 -10  515.33   34.53
  -8  -3  10  481.73   38.46
  -8  -3  10  551.02   34.85
   8   3 -10  549.06   39.35
   8  -3  -9   24.39    8.02
  -8  -3   9   41.40   12.41
   8  -3  -9   49.71   10.75
   8   3  -9   39.23   10.53
  -8  -3   9   39.59    8.96
   8   3  -8  461.71   36.02
  -8   3   8  427.55   42.15
   8  -3  -8  405.54   30.16
  -8  -3   8  402.45   32.65
  -8  -3   8  414.09   23.94
   8  -3  -8  385.73   26.97
   8  -3  -7  146.72   18.66
   8  -3  -7  108.27   14.57
  -8   3   7  115.70   22.43
  -8  -3   7  150.67   20.51
  -8  -3   7  144.80   11.46
   8   3  -7  140.33   19.96
   8  -3  -6  519.54   28.61
  -8   3   6  562.73   44.91
  -8  -3   6  480.56   33.53
  -8  -3   6  539.40   14.61
   8   3  -6  590.98   44.65
  -8   3   5   -4.74    9.03
   8  -3  -5   -1.47    3.82
   8   3  -5    0.48    7.52
  -8  -3   5   -0.15    6.16
   8  -3  -5    8.19    8.14
   8  -3  -4  155.22   15.18
  -8  -3   4  187.77   20.34
  -8   3   4  204.08   26.99
   8   3  -4  178.12   24.46
   8  -3  -4  171.92   22.21
   8   3  -3   22.40    9.10
   8  -3  -3   36.45    8.21
   8  -3  -3   56.50   13.12
  -8  -3   3   33.20    9.69
   8  -3  -2  580.46   28.90
  -8  -3   2  581.60   32.74
   8   3  -2  587.62   41.98
   8  -3  -2  608.20   39.93
   8   3  -1   65.52   14.75
   8  -3  -1   55.45    9.69
  -8  -3   1   55.78   10.13
   8  -3  -1   63.00   13.88
  -8  -3   0 1441.29   45.77
   8   3   0 1367.02   62.77
   8  -3   0 1489.91   59.43
   8  -3   0 1345.41   46.49
   8   3   1   48.24   12.38
   8  -3   1   33.43   10.36
  -8  -3  -1   28.33    6.83
   8  -3   1   32.05    9.08
   8   3   1   38.02    3.09
  -8  -3  -2  414.20   22.29
   8   3   2  484.08   37.93
   8  -3   2  369.48   31.54
   8   3   2  419.24   16.88
   8  -3   2  433.04   28.83
   8  -3   3    0.80    4.79
  -8  -3  -3    1.16    3.07
   8   3   3    4.91    5.84
   8  -3   3    6.29    8.09
   8   3   3    5.87    3.98
   8  -3   4   11.22    7.32
  -8  -3  -4   16.27    3.65
   8   3   4   22.24   11.84
   8  -3   4   10.37    6.89
   8   3   4   13.41    5.37
   8  -3   5   20.19    7.91
   8   3   5   49.83   13.59
   8  -3   5   42.28   12.16
   8   3   5   36.51    8.66
   8   3   6  185.95   27.19
   8  -3   6  150.64   22.21
   8   3   6  180.94   19.69
   8  -3   6  220.45   25.47
   8  -3   7   24.24   11.95
   8   3   7    9.68   11.09
   8  -3   7   36.12   14.53
   8   3   7   13.79    8.15
   8   3   8  235.31   31.82
   8  -3   8  189.72   26.32
   8   3   8  200.90   23.15
   8  -3   8  247.37   28.80
   8  -3   9   64.50   15.67
   8   3   9   74.52   20.19
   8  -3   9   94.90   20.14
   8   3   9   74.18   15.55
   8  -3  10   77.67   18.89
   8   3  10   99.41   23.43
   8  -3  10  107.38   21.00
   8   3  10   75.73   16.59
   8  -3  11   -7.69    9.43
   8   3  11  -16.03   12.96
   8  -3  11   -5.72    8.95
   8  -3  12   17.56    9.93
   8   3  12    5.93   13.73
   8  -3  12    3.21   11.11
   8  -3  13  -12.87   12.48
   8   3  13  -18.27   16.02
   8  -3  13   -5.63   10.29
   8  -4 -18  -20.81   14.73
  -8   4  18  -11.78   12.75
  -8  -4  18    9.78   11.55
   8   4 -18   18.37   12.31
   8  -4 -17    7.40   11.52
  -8   4  17   -8.62   12.59
  -8  -4  17   -9.44   11.21
   8   4 -17  -19.10   12.87
  -8   4  16  -16.89   14.14
  -8  -4  16  -10.53    9.67
   8   4 -16    2.11   11.63
   8  -4 -16   14.68   10.72
  -8   4  15   27.80   13.25
  -8  -4  15   23.21   13.98
   8   4 -15   24.07   11.06
   8  -4 -15   38.47   12.07
  -8  -4  14  344.55   36.75
   8  -4 -14  357.82   34.66
   8   4 -14  367.28   34.41
  -8   4  14  355.06   42.94
   8  -4 -14  382.59   34.07
  -8  -4  13  135.37   23.38
  -8   4  13   88.44   23.16
   8  -4 -13  106.15   17.93
   8   4 -13  118.25   20.72
   8  -4 -13  122.01   19.16
  -8   4  12  260.28   36.71
  -8  -4  12  272.27   31.79
   8  -4 -12  267.72   26.74
   8   4 -12  283.78   28.87
   8  -4 -12  293.58   28.38
  -8   4  11   92.19   23.05
   8  -4 -11   97.60   15.27
   8   4 -11   99.56   18.92
  -8  -4  11   87.51   18.26
   8  -4 -11   88.18   15.27
  -8   4  10  143.45   26.96
   8   4 -10  120.52   19.25
   8  -4 -10  137.31   17.77
  -8  -4  10  112.01   19.43
   8  -4 -10  105.15   16.17
   8  -4  -9   -3.21    5.15
  -8   4   9   17.19   12.30
  -8  -4   9    1.01    7.37
   8  -4  -9   12.35    7.32
   8   4  -9   10.99    9.33
   8   4  -8  211.97   24.36
   8  -4  -8  203.90   20.56
   8  -4  -8  212.06   21.46
  -8  -4   8  187.02   23.92
  -8   4   8  184.38   28.37
   8   4  -7  180.55   23.57
  -8  -4   7  154.94   20.97
   8  -4  -7  138.24   16.66
   8  -4  -7  172.18   18.52
  -8   4   7  137.86   22.52
   8  -4  -6  688.54   37.20
   8  -4  -6  623.62   33.30
  -8  -4   6  594.32   39.48
  -8   4   6  539.71   45.02
   8  -4  -5  473.73   31.34
   8  -4  -5  439.33   27.44
  -8  -4   5  397.18   30.79
   8   4  -5  429.61   39.20
   8  -4  -4  724.64   34.54
  -8  -4   4  741.05   41.07
   8   4  -4  781.77   52.53
   8  -4  -4  741.18   40.28
   8  -4  -3  286.49   21.26
  -8  -4   3  236.52   22.94
   8   4  -3  281.53   31.56
   8  -4  -3  296.68   27.13
   8   4  -2   14.05   10.08
   8  -4  -2   27.25    8.43
   8  -4  -2   31.78   10.91
  -8  -4   2   17.21    8.14
   8  -4  -1   -9.09    5.96
   8   4  -1    6.56    8.01
   8  -4  -1   -2.20    4.74
  -8  -4   1    2.55    4.91
   8  -4   0  152.25   17.37
  -8  -4   0  142.69   15.78
   8   4   0  128.54   20.10
   8  -4   0  132.80   18.15
   8   4   1    2.91    8.65
   8  -4   1    5.96    6.80
   8  -4   1    0.82    5.36
  -8  -4  -1    4.49    3.48
  -8  -4  -2  293.48   21.26
   8   4   2  319.05   31.78
   8  -4   2  297.34   27.37
   8  -4   2  269.73   24.82
   8  -4   3    3.84    5.31
   8  -4   3    2.92    5.83
  -8  -4  -3    9.12    4.67
   8  -4   4   81.21   14.97
   8   4   4   82.30   17.26
   8  -4   4   61.65   13.00
   8  -4   5   15.26    8.68
   8   4   5   33.35   12.08
   8  -4   5   27.40   10.58
   8   4   6  139.29   24.32
   8  -4   6  148.16   21.48
   8  -4   6  160.01   23.01
   8  -4   7   84.31   17.53
   8   4   7   63.80   16.66
   8  -4   7  107.59   19.26
   8  -4   8   17.23   10.79
   8   4   8   20.51    9.60
   8  -4   8   16.38   10.06
   8  -4   9   41.08   13.96
   8   4   9   94.80   21.60
   8  -4   9   86.19   18.14
   8  -4  10   26.66   11.01
   8   4  10   46.42   19.52
   8  -4  10   26.47   11.67
   8  -4  11   18.51   14.12
   8   4  11   34.42   18.72
   8  -4  11   26.13   13.49
   8   4  12   33.61   18.11
   8  -4  12   31.58   13.26
   8  -5 -17  177.92   26.00
  -8   5  17  129.95   28.32
   8   5 -17  192.24   29.23
   8  -5 -16   97.54   19.70
  -8   5  16   83.94   22.82
  -8  -5  16   70.32   20.60
   8   5 -16   76.75   18.68
  -8   5  15   29.26   17.93
  -8  -5  15   51.22   17.53
   8   5 -15   10.19    9.65
   8  -5 -15   28.50   10.69
   8  -5 -14   51.43   14.97
  -8   5  14   13.30   14.04
   8   5 -14   26.76   10.24
  -8  -5  14   41.72   15.51
   8  -5 -14   49.21   13.91
   8   5 -13   -7.39   11.69
  -8  -5  13   -3.75   11.14
   8  -5 -13    2.24    7.38
  -8   5  13  -12.52   13.32
   8  -5 -13   -2.51    7.11
  -8   5  12  172.47   30.04
   8  -5 -12  142.59   20.80
  -8  -5  12  168.15   26.91
   8   5 -12  164.00   22.83
   8  -5 -12  187.03   22.23
   8   5 -11   47.24   12.83
  -8   5  11   10.99   10.93
  -8  -5  11   53.61   15.78
   8  -5 -11   60.50   12.53
   8  -5 -11   47.85   12.84
  -8   5  10  450.39   48.23
   8  -5 -10  462.41   34.35
   8   5 -10  383.36   33.68
  -8  -5  10  405.71   37.04
   8  -5 -10  461.73   32.04
   8  -5  -9    0.43    7.00
   8  -5  -9    9.51    7.66
  -8   5   9    2.00   11.78
  -8  -5   9   -5.23    8.75
   8   5  -9    8.06    9.90
   8   5  -8  296.12   29.79
  -8   5   8  246.36   34.83
  -8  -5   8  291.50   29.70
   8  -5  -8  294.07   23.25
   8  -5  -8  297.07   26.76
   8   5  -7  397.83   34.33
   8  -5  -7  402.80   29.02
  -8  -5   7  443.40   37.20
   8  -5  -7  424.19   27.35
   8  -5  -6  395.32   26.57
   8  -5  -6  367.32   27.57
  -8  -5   6  408.89   34.43
   8   5  -6  451.12   38.66
   8  -5  -5   -7.02    7.77
   8   5  -5    3.35    7.62
  -8  -5   5   -3.25    6.61
   8  -5  -5    6.65    7.05
   8  -5  -4   -2.65    5.97
   8   5  -4    6.34    8.96
  -8  -5   4    6.31    6.44
   8  -5  -4   10.52    6.35
   8  -5  -3  161.35   17.70
   8  -5  -3  122.89   15.75
  -8  -5   3  148.15   19.77
   8   5  -3  158.25   24.70
   8  -5  -2  261.13   22.66
  -8  -5   2  276.85   25.59
   8   5  -2  238.81   29.62
   8  -5  -2  245.47   22.87
   8  -5  -1  257.00   22.69
  -8  -5   1  225.56   23.10
   8   5  -1  201.16   26.99
   8  -5  -1  230.60   24.10
   8  -5   0  466.45   31.33
  -8  -5   0  532.15   32.94
   8   5   0  488.75   40.48
   8  -5   0  482.67   34.84
   8  -5   1  163.14   19.15
  -8  -5  -1  150.37   17.68
   8   5   1  109.11   20.29
   8  -5   1  167.99   21.48
  -8  -5  -2  145.64   16.16
   8   5   2  165.36   24.50
   8  -5   2  171.55   20.62
   8  -5   2  149.59   20.11
   8   5   3    2.77    7.35
   8  -5   3   16.71    8.40
   8  -5   3   25.41    8.84
  -8  -5  -3   24.55    7.62
   8  -5   4   -7.90    7.76
   8  -5   4  -17.25    9.70
   8   5   4    5.46    9.07
   8  -5   5   25.31    9.31
   8  -5   5   41.54   14.29
   8   5   5   63.74   17.64
   8  -5   6   88.94   18.93
   8   5   6   53.04   16.19
   8  -5   7   27.17   12.20
   8   5   7    9.95   10.64
   8  -5   8  141.86   21.63
   8   5   8  127.48   24.62
   8  -5   9   53.09   16.74
   8   5   9   51.13   15.61
   8  -5  10   14.25   11.68
   8   5  10   27.89   17.79
   8   5  11    5.33   12.17
  -8   6  15    5.03   12.65
  -8   6  14  165.53   34.31
   8  -6 -14  157.67   24.41
  -8  -6  14  215.34   33.10
  -8   6  13   87.27   26.09
   8  -6 -13   46.76   13.13
  -8   6  12   79.04   24.38
   8  -6 -12   80.34   17.50
  -8  -6  12   61.38   18.19
  -8   6  11   40.33   16.51
   8  -6 -11   72.48   17.01
  -8  -6  11   38.51   14.72
  -8   6  10    8.60    9.91
  -8  -6  10   14.03   10.20
   8   6  -9    3.72    8.35
  -8   6   9  -10.50   12.35
   8  -6  -9   13.93    9.61
  -8  -6   9    9.41    7.78
   8  -6  -8   21.29   10.84
  -8  -6   8   39.57   13.48
   8   6  -8   10.86    6.84
   8   6  -7  120.16   19.68
   8  -6  -7   64.68   14.11
  -8  -6   7   97.16   18.39
   8  -6  -6  130.12   17.26
  -8  -6   6  144.59   21.82
   8   6  -6   90.96   17.72
   8  -6  -5  228.90   23.25
  -8  -6   5  204.13   25.62
   8   6  -5  225.29   27.22
   8  -6  -4   97.81   15.10
  -8  -6   4  144.17   21.02
   8   6  -4  137.15   23.27
   8  -6  -3   37.89   11.32
   8   6  -3   68.61   17.78
  -8  -6   3   37.32   10.02
   8  -6  -2   -8.02    5.99
   8   6  -2   -5.32    7.69
  -8  -6   2   -4.86    6.86
   8  -6  -1   33.73   11.21
   8   6  -1   32.88   13.36
  -8  -6   1   55.91   12.75
   8   6   0   63.91   17.66
   8  -6   0   98.27   16.29
  -8  -6   0   80.72   14.74
   8   6   1   37.42   14.38
   8  -6   1   61.75   13.27
  -8  -6  -1   48.13   10.79
   8   6   2  106.31   21.38
   8  -6   2  100.31   16.60
  -8  -6  -2  118.84   16.46
   8   6   3   -0.93    9.06
   8  -6   3   -4.98    9.31
  -8  -6  -3    1.62    6.48
   8   6   4  117.33   22.73
   8  -6   4  130.38   21.96
   8  -6   5   40.41   12.34
   8   6   5   25.20   11.54
   8  -6   6   85.16   16.84
   8   6   6   78.48   20.07
   8  -6   7   54.75   14.76
   8   6   7   83.21   21.35
   8  -6   8   -4.89    8.65
   8   6   8   -6.98    9.61
   8  -6   9   37.84   16.54
   8   6   9   73.91   21.76
   8   6  10    8.65   12.25
  -8   7  13    1.25   16.86
  -8   7  12   21.29   20.07
   8  -7 -12   18.91   11.46
  -8   7  11   83.26   26.73
   8  -7 -11   91.70   19.38
  -8  -7  11   78.45   22.15
  -8   7  10  102.77   28.27
   8  -7 -10  128.45   21.34
  -8  -7  10  106.29   23.17
   8  -7  -9   28.03   11.36
  -8  -7   9   23.03   12.82
   8  -7  -8   20.69    8.44
  -8  -7   8   20.14   13.22
   8  -7  -7  316.65   30.45
  -8  -7   7  418.22   40.58
   8  -7  -6   53.02   13.55
  -8  -7   6   91.55   20.06
   8  -7  -5   27.13    9.99
  -8  -7   5   12.75    9.56
   8  -7  -4   -0.33    6.65
  -8  -7   4   11.70   11.09
   8  -7  -3   30.55    9.48
  -8  -7   3   54.07   14.44
   8  -7  -2   59.13   13.48
  -8  -7   2   66.30   16.17
   8  -7  -1   95.32   17.05
  -8  -7   1  119.41   20.24
   8  -7   0   73.54   14.32
  -8  -7   0   74.16   15.95
   8  -7   1  157.30   22.30
  -8  -7  -1  125.15   18.82
   8  -7   2   54.10   15.24
  -8  -7  -2   40.91   11.78
   8  -7   3   10.60    9.98
   8  -7   4    6.21    8.42
   8  -7   5   24.43   13.87
   8  -7   6   16.94   10.96
   8  -7   7   11.79   10.56
   8  -8  -9   19.30   10.15
  -8  -8   9  -17.26   14.55
   8  -8  -8   24.46   12.76
  -8  -8   8   12.09   12.36
   8  -8  -7   14.65    8.43
  -8  -8   7   38.98   15.35
   8  -8  -6   59.09   15.40
  -8  -8   6   53.09   17.08
   8  -8  -5   66.77   16.44
  -8  -8   5   80.75   20.38
   8  -8  -4   67.94   15.94
  -8  -8   4   63.36   17.65
   8  -8  -3   26.14   11.53
  -8  -8   3   12.02   10.65
   8  -8  -2   13.91   10.54
  -8  -8   2   38.77   13.23
   8  -8  -1   27.46   12.27
  -8  -8   1   14.84    9.61
   8  -8   0    3.41    9.39
  -8  -8   0    9.36   10.12
   8  -8   1   30.41   12.18
  -8  -8  -1   18.94   10.13
   8  -8   2   14.65   10.70
   8  -8   3    0.44    8.18
   8  -8   4   47.20   16.36
  -8  -9   4    9.81   10.10
  -8  -9   3   18.95   12.14
  -8  -9   2   28.71   15.41
  -8  -9   1   32.10   14.21
  -8  -9   0    1.10    8.21
  -9   0  19   94.92   21.75
  -9   0  19  109.78   33.18
  -9   0  18    4.30   10.27
   9   0 -18   -8.26   10.66
  -9   0  18   20.33   13.92
  -9   0  17   13.94   12.80
   9   0 -17   21.96    9.33
  -9   0  17   36.35   19.07
  -9   0  16   -3.96    9.54
   9   0 -16  -10.39    8.62
  -9   0  15   56.06   17.73
   9   0 -15   75.74   17.36
   9   0 -14    4.61    9.58
  -9   0  14   -8.25    8.16
  -9   0  13  779.60   53.77
   9   0 -13  773.56   49.88
   9   0 -12   -9.84    9.54
  -9   0  12    7.34    7.80
  -9   0  11  731.24   49.88
   9   0 -11  792.82   47.11
  -9   0  10    2.90    8.52
   9   0 -10   -3.64    6.57
   9   0  -9  223.30   26.31
  -9   0   9  209.95   26.81
   9   0  -9  190.90   17.45
  -9   0   8    3.68    6.35
   9   0  -8    5.04    3.61
   9   0  -8    6.45    6.40
   9   0  -7   94.91   11.13
  -9   0   7   81.71   16.43
   9   0  -7  105.03   18.75
  -9   0   6   -6.07    6.36
   9   0  -6   -7.51   10.77
   9   0  -6    3.89    4.15
   9   0  -5 1925.47   43.37
  -9   0   5 2008.35   72.75
   9   0  -5 1863.78   79.18
   9   0  -4   -3.13    7.72
  -9   0   4    8.72    8.41
   9   0  -4    1.31    2.33
   9   0  -3 1603.95   35.74
  -9   0   3 1607.13   61.62
   9   0  -3 1602.22   69.64
   9   0  -2    2.37    5.50
   9   0  -2   -2.60    2.87
  -9   0   2    0.97    4.66
   9   0  -1  105.36   10.26
  -9   0   1  128.20   16.10
   9   0  -1  113.39   18.82
   9   0   0    1.36    7.39
   9   0   0    1.76    3.63
  -9   0   0    1.77    4.48
  -9   0  -1  345.55   24.28
   9   0   1  332.18   30.93
   9   0   1  349.12   20.57
   9   0   2   -3.03    3.77
  -9   0  -2    1.31    4.18
   9   0   2   -8.08    8.74
  -9   0  -3  178.39   14.10
   9   0   3  199.40   25.09
   9   0   3  203.81   18.83
   9   0   4    6.67    6.10
  -9   0  -4    3.27    2.97
   9   0   4   -6.69   10.38
   9   0   5   27.02    7.86
   9   0   5   28.20   12.27
   9   0   6   -6.28    6.30
   9   0   6    1.55    7.45
   9   0   7   54.74   13.20
   9   0   7   62.51   17.50
   9   0   8   21.51    9.79
   9   0   8   12.92   13.81
   9   0   9   -4.29    9.95
   9   0   9    0.07    8.43
   9   0  10   -4.76    9.82
   9   0  10   18.45   14.46
   9   0  11  244.52   34.64
   9   0  11  213.50   29.95
   9   0  12   19.05   10.76
   9   0  12   -8.09   11.89
   9   0  13   83.41   21.41
   9   0  13   66.91   21.89
  -9   1  19   92.75   21.95
  -9  -1  19  114.34   24.48
  -9   1  19  147.75   36.13
  -9  -1  19  108.91   31.01
  -9   1  18  -12.42   12.18
  -9  -1  18    5.99    8.38
   9   1 -18   -6.97   13.79
   9  -1 -18   13.23   13.37
  -9   1  18   -8.39   21.91
  -9  -1  18  -16.37   18.06
  -9   1  17  696.06   56.92
  -9  -1  17  601.14   51.33
  -9  -1  17  627.77   63.25
   9   1 -17  738.59   54.67
   9  -1 -17  612.35   50.84
  -9   1  16    5.73    9.21
   9   1 -16   31.61   13.36
  -9  -1  16   -3.58   11.29
   9  -1 -16   15.16   10.84
  -9  -1  16   29.52   13.49
  -9   1  15  388.26   41.11
  -9  -1  15  422.85   41.61
   9   1 -15  408.29   39.25
   9  -1 -15  437.09   39.26
  -9  -1  15  432.46   49.52
   9   1 -14   16.32    9.01
   9  -1 -14    9.06    8.76
  -9   1  14   -0.15    9.53
  -9  -1  14    8.93    9.03
  -9  -1  14   11.77   10.12
   9   1 -13   15.99   10.78
   9  -1 -13   24.94   11.67
  -9   1  13    7.85   10.67
  -9  -1  13   -4.76    9.16
  -9  -1  13   -0.04    8.84
   9   1 -12    2.35    9.08
   9  -1 -12   15.73   11.43
  -9   1  12    9.49   10.33
  -9  -1  12  -11.56   11.12
  -9   1  11  902.13   57.40
  -9  -1  11  977.53   57.29
   9   1 -11  937.18   53.13
   9  -1 -11  916.43   50.31
   9  -1 -11  999.56   43.97
  -9   1  10   22.33   10.94
  -9  -1  10   16.65    9.52
   9  -1 -10   37.26    9.55
   9   1 -10   20.80   11.11
   9  -1 -10   17.30    9.11
   9   1  -9  800.13   48.65
   9  -1  -9  785.26   46.80
   9  -1  -9  752.83   35.22
  -9   1   9  785.51   52.02
  -9  -1   9  884.31   51.58
  -9   1   8   16.62   11.46
  -9  -1   8    2.21    5.30
   9  -1  -8   -2.02    5.12
   9   1  -8    8.32    8.20
   9  -1  -8    2.83    7.73
  -9   1   7  176.96   23.78
  -9  -1   7  243.39   25.66
   9  -1  -7  192.37   17.05
   9   1  -7  216.29   27.15
   9  -1  -7  250.32   27.93
  -9   1   6    6.60    7.95
  -9  -1   6    3.56    7.25
   9  -1  -6    7.90    4.65
   9   1  -6    1.80    8.09
   9  -1  -6    0.96    6.34
   9   1  -6   11.58    3.42
   9  -1  -5  772.23   29.75
  -9  -1   5  794.55   43.34
   9   1  -5  807.62   24.70
   9   1  -5  745.81   50.97
   9  -1  -5  745.15   48.63
  -9   1   5  878.67   51.94
   9  -1  -4   -1.96    3.77
  -9   1   4    5.19    6.96
   9   1  -4    9.35   11.60
   9  -1  -4   -4.70    9.67
  -9  -1   4    1.02    4.99
   9   1  -4    6.29    2.94
   9  -1  -3  404.55   20.01
   9   1  -3  423.38   15.64
  -9  -1   3  379.18   28.54
  -9   1   3  397.70   33.72
   9   1  -3  353.96   33.50
  -9  -1   3  310.73   17.32
   9  -1  -3  354.07   33.53
   9  -1  -2  139.11   12.18
   9   1  -2  131.57    8.78
  -9   1   2  122.04   18.92
  -9  -1   2  151.33   17.54
   9   1  -2  121.43   18.61
   9  -1  -2  128.39   20.52
   9  -1  -1 1758.79   44.19
   9   1  -1 1835.43   32.89
  -9  -1   1 1715.64   54.72
  -9   1   1 1664.70   64.50
   9   1  -1 1693.86   70.98
   9  -1  -1 1755.00   70.06
   9   1   0   99.04   17.93
  -9   1   0   88.97   15.26
  -9  -1   0  105.33   13.27
   9  -1   0  132.61   20.42
   9   1   0  119.10    9.31
   9  -1   0  137.61   14.17
  -9  -1  -1 1014.82   36.55
  -9   1  -1 1051.71   48.06
   9   1   1  983.74   55.02
   9  -1   1 1206.04   58.79
   9   1   1 1111.37   31.82
   9  -1   1 1179.42   41.10
  -9   1  -2  105.11   15.13
  -9  -1  -2   87.31   10.30
   9   1   2   97.01   19.09
   9  -1   2   95.57   16.80
   9   1   2  102.13   11.32
   9  -1   2   93.44   12.85
  -9   1  -3  467.31   28.97
  -9  -1  -3  486.92   20.41
   9   1   3  497.87   39.63
   9  -1   3  416.53   36.27
   9   1   3  474.03   26.09
   9  -1   3  500.13   30.26
   9   1   4   16.00    6.66
   9  -1   4    5.76    5.37
  -9   1  -4   11.93    5.65
   9   1   4    9.09    8.06
   9  -1   4   10.67    7.31
   9   1   5   28.38    8.07
   9  -1   5   36.03   10.50
   9   1   5   16.61   10.19
   9  -1   5   32.79   11.79
   9   1   6    1.11    5.41
   9  -1   6    4.33    6.28
   9   1   6   17.93   14.82
   9  -1   6   13.52    9.21
   9   1   7  218.69   29.50
   9  -1   7  331.76   35.34
   9   1   7  297.18   26.93
   9  -1   7  273.43   28.64
   9  -1   8   19.84   11.62
   9   1   8   20.51   12.90
   9  -1   8   -4.94    8.94
   9   1   8   13.73    8.23
   9   1   9  241.09   33.98
   9  -1   9  223.10   30.40
   9   1   9  239.80   28.38
   9  -1   9  205.69   26.05
   9  -1  10   11.34   10.35
   9   1  10    7.40   10.98
   9  -1  10  -15.03   14.09
   9   1  10    3.85    7.36
   9  -1  11   38.08   15.58
   9   1  11   17.87    9.82
   9  -1  11   37.66   16.35
   9   1  11   24.61   13.13
   9  -1  12   -5.51    9.20
   9   1  12   -2.49   12.98
   9  -1  12    4.69   12.41
   9   1  12   -5.66   12.11
   9  -1  13   46.87   16.01
   9  -1  13   44.38   18.75
   9   1  13   15.87   13.55
   9   1  14    4.51    9.39
  -9   2  19   46.74   17.55
  -9  -2  19   62.98   19.81
  -9   2  18    2.34    9.19
  -9  -2  18   23.13   13.96
   9   2 -18   26.39   15.53
   9  -2 -18    8.94   11.52
  -9  -2  18   48.08   20.10
  -9   2  17   11.36   11.20
  -9  -2  17   18.62   13.69
   9   2 -17    1.94    9.83
   9  -2 -17    8.61    9.67
  -9  -2  17   23.57   15.14
  -9   2  16   -4.90   11.83
   9   2 -16    4.89    7.84
  -9  -2  16    4.21   10.46
   9  -2 -16   15.00   11.38
  -9  -2  16    6.29   11.02
  -9   2  15  132.14   26.62
   9   2 -15  100.52   21.01
  -9  -2  15  118.26   22.85
   9  -2 -15  158.93   24.11
  -9  -2  15  130.88   24.98
   9   2 -14    7.13   10.42
  -9   2  14   39.71   17.38
   9  -2 -14    5.44   10.47
  -9  -2  14   10.07   12.88
  -9  -2  14   -8.48   14.84
  -9   2  13  725.80   55.69
  -9  -2  13  687.83   51.41
   9   2 -13  764.93   49.54
   9  -2 -13  815.87   49.72
  -9  -2  13  716.82   54.71
   9   2 -12   24.46   11.28
   9  -2 -12   28.82   10.76
  -9   2  12   21.13   10.66
  -9  -2  12   29.26   11.90
   9  -2 -12   26.02    9.25
  -9  -2  12   25.49   12.05
  -9   2  11  576.41   47.81
   9   2 -11  577.65   42.38
  -9  -2  11  509.67   41.98
   9  -2 -11  568.11   39.69
   9  -2 -11  539.14   33.59
  -9  -2  11  565.93   42.30
   9  -2 -10   81.49   13.60
  -9  -2  10   66.82   15.67
  -9   2  10  108.63   23.00
  -9  -2  10   61.19   14.94
   9   2 -10   74.86   16.13
   9  -2 -10   82.80   15.74
   9   2  -9  136.84   21.34
  -9   2   9  113.76   21.30
   9  -2  -9  144.96   20.34
  -9  -2   9  110.51   19.17
   9  -2  -9  126.36   15.31
  -9  -2   9  132.40   18.73
  -9   2   8   49.78   16.32
  -9  -2   8   28.25    9.95
   9  -2  -8   43.45    9.95
   9   2  -8   30.13   10.75
  -9  -2   8   44.48    9.96
   9  -2  -8   47.15   12.96
  -9   2   7   56.09   15.13
  -9  -2   7   47.54   11.91
   9  -2  -7   42.33    8.41
   9   2  -7   57.49   14.41
   9  -2  -7   52.79   14.62
  -9  -2   7   69.34   11.20
   9  -2  -6   45.14    8.42
  -9  -2   6   54.92   13.09
  -9   2   6   50.67   15.52
   9   2  -6   58.25   15.14
   9  -2  -6   73.78   16.04
   9  -2  -5 1297.39   42.14
  -9  -2   5 1229.78   53.22
  -9   2   5 1322.30   66.68
   9   2  -5 1312.33   68.04
   9  -2  -5 1452.40   67.52
   9  -2  -4   54.27    8.87
  -9   2   4   25.06    9.85
   9   2  -4   51.57   13.33
   9  -2  -4   60.50   15.41
  -9  -2   4   28.30    8.29
   9  -2  -3 1025.84   35.47
  -9   2   3  960.77   55.15
  -9  -2   3  976.88   43.95
   9   2  -3  932.98   54.89
   9  -2  -3 1044.02   57.92
   9   2  -2   51.04   13.77
   9  -2  -2   29.44   11.43
  -9   2   2   32.91   11.97
   9  -2  -2   44.12    8.33
  -9  -2   2   33.38    7.83
   9   2  -1   35.24    3.03
   9   2  -1   18.88    8.64
   9  -2  -1   42.40   11.58
   9  -2  -1   21.56    6.88
  -9   2   1   22.86   10.12
  -9  -2   1   28.22    7.92
   9   2   0    2.72    7.28
   9  -2   0   11.48    6.36
   9  -2   0    6.94    5.49
   9   2   0    7.23    2.42
  -9  -2   0    4.60    4.05
  -9   2   0   -3.75    5.23
  -9   2  -1  459.85   34.22
  -9  -2  -1  480.70   25.20
   9   2   1  488.03   39.02
   9  -2   1  504.19   38.90
   9   2   1  471.93   17.12
   9  -2   1  463.25   27.79
   9  -2   2    6.38    5.76
   9   2   2    0.53    2.48
   9  -2   2    6.66    6.80
  -9   2  -2   -6.62    7.07
  -9  -2  -2    6.47    2.94
   9   2   2   11.16    8.05
  -9   2  -3  267.69   25.63
  -9  -2  -3  286.84   16.18
   9   2   3  255.72   30.28
   9  -2   3  276.29   29.73
   9   2   3  295.37   19.38
   9  -2   3  291.68   24.57
   9   2   4   -3.11    4.20
   9  -2   4    1.46    5.44
  -9   2  -4    6.20    7.55
   9   2   4   14.52   10.69
   9  -2   4   -4.93    9.24
   9   2   5  106.01   13.94
   9  -2   5  112.61   17.16
   9   2   5   85.05   19.37
   9  -2   5   81.48   17.85
   9  -2   6   66.09   15.27
   9   2   6   21.48   11.14
   9  -2   6   47.02   15.40
   9   2   6   37.44    9.62
   9   2   7  136.53   26.23
   9  -2   7  158.93   24.19
   9   2   7  139.40   18.75
   9  -2   7  201.08   23.76
   9  -2   8    1.29    8.82
   9   2   8   21.32   16.46
   9  -2   8    0.68    9.25
   9   2   8   -4.87    7.09
   9  -2   9   22.29   11.73
   9   2   9   -0.31   10.82
   9  -2   9    3.14    8.04
   9   2   9   15.56   10.50
   9  -2  10   28.07   16.56
   9   2  10   17.83   11.04
   9  -2  10   33.33   15.37
   9   2  10   34.31   12.03
   9  -2  11  127.77   24.05
   9   2  11   74.72   22.45
   9  -2  11  101.03   22.36
   9   2  11   80.57   17.64
   9  -2  12   19.61   12.90
   9   2  12   24.89   15.40
   9  -2  12   20.59   13.68
   9  -2  13   41.97   19.32
  -9   3  18   21.81   14.88
  -9  -3  18    6.16   11.08
   9   3 -18   43.51   17.10
   9  -3 -18   42.98   16.09
  -9   3  17  338.27   41.76
  -9  -3  17  368.56   42.65
   9   3 -17  337.27   37.75
   9  -3 -17  374.74   38.87
  -9   3  16   39.63   18.95
   9   3 -16   52.77   16.70
  -9  -3  16   76.42   21.81
   9  -3 -16   35.59   13.00
  -9  -3  15  152.37   26.62
  -9   3  15  117.29   25.57
   9   3 -15   88.87   17.27
   9  -3 -15  141.46   23.00
   9  -3 -14   -0.75   11.25
   9   3 -14   14.10   11.15
  -9  -3  14   30.64   15.84
   9   3 -13    4.51    8.92
  -9   3  13   18.97   12.93
   9  -3 -13    0.49    7.35
   9  -3 -13   -1.55    7.19
   9   3 -12   11.09    9.44
   9  -3 -12    0.78    7.63
  -9   3  12   -4.58   10.17
  -9  -3  12   26.33   13.86
   9  -3 -12    6.01    7.67
  -9   3  11  535.20   50.84
   9   3 -11  688.87   46.05
  -9  -3  11  592.33   45.64
   9  -3 -11  618.65   37.39
   9  -3 -11  646.04   41.78
   9   3 -10  181.90   24.36
  -9   3  10  231.43   34.76
  -9  -3  10  168.03   23.76
   9  -3 -10  186.35   20.29
   9  -3 -10  236.46   24.44
   9   3  -9  488.40   37.93
  -9   3   9  443.33   45.13
   9  -3  -9  453.50   33.85
   9  -3  -9  415.45   29.06
  -9  -3   9  462.29   37.29
  -9   3   8   50.13   17.32
  -9  -3   8   45.98   13.24
   9  -3  -8   38.20    9.50
   9   3  -8   42.78   15.27
   9  -3  -8   35.12   10.06
   9  -3  -7  109.30   16.40
  -9   3   7  109.16   21.64
  -9  -3   7  106.02   16.96
   9  -3  -7   92.95   12.66
   9   3  -7  108.93   20.76
   9  -3  -6  129.52   19.01
   9  -3  -6   90.08   11.92
  -9   3   6   87.99   19.38
  -9  -3   6  103.30   16.74
   9   3  -6   87.13   19.40
   9  -3  -5  477.81   27.41
  -9   3   5  425.17   40.56
  -9  -3   5  464.84   33.30
   9   3  -5  514.33   44.32
   9  -3  -5  437.49   35.23
  -9   3   4    6.68    9.58
   9   3  -4    0.33    7.85
   9  -3  -4   12.56    6.32
  -9  -3   4    5.14    5.37
   9  -3  -4    9.99    9.41
   9   3  -3   55.01   14.70
  -9   3   3   27.74   10.64
  -9  -3   3   59.80   12.71
   9  -3  -3   45.91    8.58
   9  -3  -3   42.36   11.05
   9  -3  -2  217.51   18.24
  -9   3   2  203.14   25.50
  -9  -3   2  184.45   19.47
   9   3  -2  227.54   27.74
   9  -3  -2  224.59   25.67
   9  -3  -1  406.22   25.48
  -9   3   1  368.75   34.05
  -9  -3   1  353.32   25.16
   9   3  -1  393.92   36.57
   9  -3  -1  377.63   32.90
   9  -3   0  217.48   19.58
  -9   3   0  168.78   22.58
  -9  -3   0  203.97   18.23
   9   3   0  215.23   26.23
   9  -3   0  196.73   23.36
  -9  -3  -1  182.13   16.52
   9   3   1  227.90   28.65
   9  -3   1  158.37   21.12
   9  -3   1  200.61   19.97
  -9  -3  -2  231.20   17.43
   9   3   2  236.04   28.53
   9  -3   2  252.50   27.35
   9  -3   2  220.06   22.21
  -9  -3  -3  141.96   12.98
   9   3   3  132.30   22.84
   9  -3   3  117.43   19.94
   9  -3   3  163.21   20.10
   9  -3   4    4.89    6.94
   9   3   4    6.37    7.93
   9  -3   4    7.75    8.59
   9  -3   5   44.93   12.62
   9   3   5   25.67   10.45
   9  -3   5   29.90   11.72
   9  -3   6   40.81   11.16
   9   3   6   57.05   16.88
   9  -3   6   35.14   12.96
   9  -3   7  123.85   22.29
   9   3   7  157.55   25.34
   9  -3   7  133.97   21.75
   9  -3   8   19.73    9.20
   9   3   8   33.99   14.34
   9  -3   8   31.08   13.65
   9   3   9  173.60   28.94
   9  -3   9  225.51   30.78
   9  -3   9  195.85   27.76
   9  -3  10   13.39   11.55
   9   3  10    4.73   10.86
   9  -3  10   -5.86   11.95
   9  -3  11   45.54   18.38
   9   3  11   39.65   20.86
   9  -3  11   34.03   17.36
   9  -3  12   -4.44   11.27
   9   3  12   14.91   12.47
   9  -3  12    1.00   10.54
   9  -3  13   19.90   14.33
  -9   4  18  -11.47   12.79
  -9   4  17  -24.77   15.02
  -9  -4  17   -9.63   12.64
   9   4 -17    7.69   10.09
   9  -4 -17    4.53    9.55
  -9   4  16   -8.95   13.96
  -9  -4  16   34.10   14.99
   9   4 -16   15.56    9.87
   9  -4 -16   24.56   12.58
  -9   4  15   54.46   19.35
   9   4 -15   64.20   16.86
  -9  -4  15  108.32   24.28
   9  -4 -15  120.65   21.69
   9   4 -14   -7.39   10.42
  -9  -4  14   15.30   11.96
   9  -4 -14   15.47   10.25
  -9   4  14  -20.13   16.61
   9  -4 -14   10.28    8.30
  -9   4  13  452.44   48.75
  -9  -4  13  371.26   38.73
   9  -4 -13  454.28   35.67
   9   4 -13  507.16   41.04
   9  -4 -13  447.31   36.37
  -9   4  12   83.21   22.96
   9  -4 -12  100.46   17.95
   9   4 -12  119.93   21.24
  -9  -4  12   86.99   18.78
   9  -4 -12  120.67   19.69
  -9   4  11  208.01   32.58
   9   4 -11  276.77   29.53
   9  -4 -11  261.17   25.53
  -9  -4  11  265.54   31.77
   9  -4 -11  271.23   26.09
  -9   4  10  107.85   22.73
   9  -4 -10  109.51   16.73
  -9  -4  10   93.70   19.57
   9  -4 -10   82.63   13.90
   9   4 -10   93.71   18.55
   9  -4  -9    3.63    5.82
  -9   4   9   -8.44   11.25
  -9  -4   9   -8.54    9.37
   9  -4  -9    0.07    6.13
   9   4  -9    4.78    7.18
  -9   4   8   55.72   18.09
   9  -4  -8   43.15   11.10
  -9  -4   8   47.59   14.27
   9   4  -8   69.27   16.71
   9  -4  -8   45.21   10.78
   9  -4  -7  151.44   19.50
   9  -4  -7  113.38   15.53
  -9  -4   7  115.26   20.03
  -9   4   7   78.29   20.74
   9   4  -7  151.05   23.43
   9  -4  -6   93.99   15.76
   9  -4  -6  116.73   15.34
  -9   4   6   57.45   17.82
  -9  -4   6   89.20   16.84
   9   4  -6   99.15   20.91
   9  -4  -5  912.25   46.91
   9  -4  -5  868.57   38.65
  -9   4   5  808.69   57.31
  -9  -4   5  927.01   48.53
   9   4  -5  808.18   56.38
   9  -4  -4   20.77    5.83
   9   4  -4   55.73   17.09
  -9  -4   4   35.39   10.74
   9  -4  -4   42.45   12.18
   9  -4  -3  617.98   33.37
  -9  -4   3  522.31   34.33
   9   4  -3  637.64   49.03
   9  -4  -3  503.61   37.95
   9   4  -2    7.53   10.32
   9  -4  -2   13.40    6.08
   9  -4  -2    3.03    6.87
  -9  -4   2    5.19    5.25
   9   4  -1   39.50   13.47
   9  -4  -1   21.44   10.47
   9  -4  -1   23.22    9.22
  -9  -4   1   24.74    7.70
   9  -4   0   22.87    7.98
   9   4   0    4.35    9.53
   9  -4   0   20.06    9.29
  -9  -4   0   12.13    4.93
  -9  -4  -1  221.08   19.35
   9   4   1  228.11   29.37
   9  -4   1  266.19   28.60
   9  -4   1  211.43   21.72
   9   4   2   89.28   19.78
   9  -4   2   62.46   15.14
   9  -4   2   63.84   13.00
  -9  -4  -2   48.28    9.31
  -9  -4  -3  154.02   14.83
   9  -4   3  172.64   23.00
   9  -4   3  181.10   21.73
   9   4   3  121.38   20.97
   9  -4   4   43.86   12.83
   9  -4   4   41.10   12.32
   9   4   4   58.35   16.51
   9   4   5  159.77   26.40
   9  -4   5  143.52   22.01
   9  -4   5  173.22   22.72
   9  -4   6   -9.82    7.82
   9   4   6    2.29    8.72
   9  -4   6  -12.33   10.12
   9   4   7  142.49   26.99
   9  -4   7  150.56   24.88
   9  -4   7  172.82   25.90
   9  -4   8   91.10   21.24
   9   4   8   84.84   22.42
   9  -4   8   86.49   19.76
   9  -4   9   15.97   11.81
   9   4   9   40.53   18.19
   9  -4   9   13.48   11.45
   9  -4  10    6.57   10.67
   9   4  10   -7.05   10.52
   9  -4  10  -11.42   12.06
   9  -4  11   12.20    9.38
   9   4  11   19.45   14.10
   9  -4  11   19.37   11.97
   9  -5 -17  166.11   25.52
   9   5 -17  217.53   31.67
  -9   5  16   50.79   21.57
  -9  -5  16   54.49   18.16
   9   5 -16   27.03   13.42
   9  -5 -16   35.95   14.61
  -9   5  15   68.22   23.68
   9   5 -15  101.02   19.86
  -9  -5  15   60.13   19.19
   9  -5 -15   86.93   19.48
   9  -5 -15  117.81   20.95
  -9   5  14    1.84    9.98
   9   5 -14   -4.18    8.34
  -9  -5  14    0.38   10.42
   9  -5 -14    8.75    9.29
   9  -5 -14   -0.82    8.61
   9   5 -13   29.92   13.15
  -9   5  13   29.70   18.64
  -9  -5  13   15.37   10.88
   9  -5 -13   13.67   10.58
   9  -5 -13    5.15   10.75
   9   5 -12   -0.39    8.83
  -9   5  12    1.70   18.33
  -9  -5  12   22.85   10.64
   9  -5 -12   19.36    9.09
   9  -5 -12   23.20   10.09
  -9   5  11  146.58   31.33
   9  -5 -11  156.45   21.71
   9   5 -11  138.34   21.20
  -9  -5  11   97.15   20.27
   9  -5 -11  132.07   18.57
  -9   5  10  168.03   31.95
   9   5 -10  193.96   24.94
   9  -5 -10  222.08   23.76
  -9  -5  10  172.17   26.44
   9  -5 -10  185.54   21.27
   9   5  -9  167.89   22.90
   9  -5  -9  120.25   17.22
  -9  -5   9  122.32   23.79
   9  -5  -9  155.02   18.96
   9  -5  -8    6.72    6.77
  -9   5   8   15.82   12.44
   9  -5  -8   11.82    8.34
  -9  -5   8   16.78   10.51
   9   5  -8    5.97    9.39
   9  -5  -7   33.45    9.33
  -9   5   7   23.39   14.15
   9  -5  -7   44.30   10.62
  -9  -5   7   40.39   12.54
   9   5  -7   28.72   13.05
   9  -5  -6   83.96   14.87
   9  -5  -6   72.94   13.03
  -9  -5   6   71.18   15.94
   9   5  -6   92.14   19.87
   9  -5  -5   63.92   12.58
   9   5  -5   74.89   18.76
  -9  -5   5   75.96   15.85
   9  -5  -5   83.02   13.12
   9  -5  -4   32.20    9.48
   9   5  -4   41.26   15.42
  -9  -5   4   20.44    7.66
   9  -5  -4   44.03   10.75
   9  -5  -3   17.59    6.25
   9   5  -3   19.72   12.86
  -9  -5   3   20.45    9.64
   9  -5  -3   27.12    9.85
   9   5  -2   57.71   16.73
   9  -5  -2   21.22    9.60
   9  -5  -2   41.82   12.10
  -9  -5   2   29.05   10.62
   9  -5  -1  119.80   16.79
  -9  -5   1  134.91   18.15
   9   5  -1  144.78   24.54
   9  -5  -1  170.71   23.11
   9   5   0    6.33   10.16
   9  -5   0   28.07    9.89
   9  -5   0   26.74   11.46
  -9  -5   0   27.06    9.06
   9   5   1   59.41   16.48
   9  -5   1   73.04   15.33
   9  -5   1   60.44   14.67
  -9  -5  -1   50.68   11.75
   9   5   2   97.59   20.34
  -9  -5  -2   95.32   13.02
   9  -5   2  103.51   17.64
   9  -5   2   94.98   17.37
   9   5   3   64.13   16.96
   9  -5   3   74.72   15.78
   9  -5   3   56.07   14.21
   9  -5   4    0.24    7.52
   9   5   4    0.60    7.40
   9  -5   5   31.13   12.84
   9   5   5   19.95   13.75
   9  -5   6   80.03   19.58
   9   5   6   55.87   17.87
   9  -5   7   13.68    9.61
   9   5   7   52.94   17.75
   9  -5   8   34.20   14.65
   9   5   8   25.09   15.08
   9  -5   9   78.81   18.25
   9   5   9   61.46   18.51
   9   5  10   20.64   14.86
  -9   6  14   39.05   21.55
  -9  -6  14   21.66   14.16
   9  -6 -14    7.88   10.08
  -9   6  13  149.64   32.19
  -9  -6  13  170.35   30.32
   9  -6 -13  136.30   21.12
  -9   6  12   88.55   23.22
   9  -6 -12   83.90   17.17
  -9  -6  12  114.48   25.07
   9  -6 -11  117.17   19.19
  -9   6  11  103.11   27.95
  -9  -6  11  106.57   23.49
  -9   6  10   39.51   17.73
   9  -6 -10   46.65   13.14
  -9  -6  10   65.17   17.87
  -9   6   9   13.22   13.14
   9  -6  -9    9.20    6.73
  -9  -6   9   -9.88   11.40
   9   6  -9    5.41    6.82
  -9   6   8   21.84   16.03
   9  -6  -8    4.11    6.88
  -9  -6   8  -20.08   12.86
   9   6  -8    9.73    8.28
   9  -6  -7   92.70   16.20
  -9  -6   7   96.94   20.26
   9   6  -7   86.42   17.70
   9   6  -6  242.72   30.24
   9  -6  -6  232.29   25.21
  -9  -6   6  232.09   28.78
   9  -6  -5  452.70   33.30
  -9  -6   5  422.59   38.10
   9   6  -5  442.19   41.42
   9  -6  -4  150.40   19.18
  -9  -6   4  146.51   21.76
   9   6  -4  135.14   24.62
   9  -6  -3  296.15   26.62
  -9  -6   3  323.73   30.48
   9   6  -3  302.76   37.14
   9  -6  -2   54.11   12.80
   9   6  -2   75.07   19.83
  -9  -6   2   45.73   10.97
   9  -6  -1   47.44   11.94
  -9  -6   1   37.58   12.00
   9   6   0    6.30   11.23
   9  -6   0   14.67    9.51
  -9  -6   0    1.92    7.42
   9   6   1   33.86   13.02
   9  -6   1   50.02   12.83
  -9  -6  -1   54.78   11.60
   9   6   2   41.02   16.74
   9  -6   2   43.65   13.26
  -9  -6  -2   35.72    9.54
   9   6   3   35.24   16.65
   9  -6   3   52.21   15.45
   9   6   4   37.84   16.93
   9  -6   4   20.57    8.76
   9   6   5   80.51   20.23
   9  -6   5   72.53   18.99
   9  -6   6   21.37   14.76
   9   6   6    1.11   12.48
   9  -6   7    9.58   10.50
   9   6   7   48.97   18.21
   9  -6   8   65.96   17.26
   9   6   8   68.25   21.19
   9   6   9   34.96   17.64
  -9   7  12    5.92   18.98
  -9   7  11   26.49   22.95
   9  -7 -11   37.60   15.03
  -9  -7  11   -8.70   14.51
  -9   7  10   25.77   17.88
   9  -7 -10   58.06   15.06
  -9  -7  10   53.70   17.60
  -9   7   9   72.30   23.24
   9  -7  -9  116.17   20.19
  -9  -7   9   90.15   20.65
   9  -7  -8   24.23    9.79
  -9  -7   8    2.65   13.09
   9  -7  -7   72.32   15.58
  -9  -7   7   62.12   17.39
   9  -7  -6   45.02   11.82
  -9  -7   6   23.05   13.31
   9  -7  -5   15.92    8.14
  -9  -7   5    8.40    8.22
   9  -7  -4   45.37   13.09
  -9  -7   4   22.21   11.64
   9  -7  -3   10.77    7.80
  -9  -7   3   -2.63    8.58
   9  -7  -2   42.91   12.24
  -9  -7   2   33.84   13.99
   9  -7  -1   98.30   17.17
  -9  -7   1  101.08   19.93
   9  -7   0    4.46    8.98
  -9  -7   0   12.37    9.05
   9  -7   1   54.76   14.15
  -9  -7  -1   64.40   16.20
   9  -7   2   49.30   14.02
   9  -7   3   34.41   13.03
   9  -7   4   -6.94    7.90
   9  -7   5   12.08   11.54
   9  -8  -8   -4.42    7.71
  -9  -8   8   14.15   14.12
   9  -8  -7   -3.46    9.22
  -9  -8   7   14.47   11.92
   9  -8  -6  142.38   21.81
  -9  -8   6  154.58   26.58
   9  -8  -5   51.99   14.37
  -9  -8   5   26.46   12.08
   9  -8  -4  146.13   21.63
  -9  -8   4  156.91   25.31
   9  -8  -3   19.09   12.24
  -9  -8   3   56.41   15.72
   9  -8  -2   40.80   13.27
  -9  -8   2   80.51   19.29
   9  -8  -1   25.02   12.47
  -9  -8   1    5.55    8.42
   9  -8   0   10.61    9.13
  -9  -8   0    4.28   11.72
   9  -8   1   16.11   11.80
   9  -8   2   60.94   17.66
  -9  -9   2   46.75   17.73
  -9  -9   1   40.59   16.00
 -10   0  19   16.90   16.66
 -10   0  19   23.44   21.01
 -10   0  18   88.48   23.39
  10   0 -18   60.59   21.48
 -10   0  18   71.85   25.71
 -10   0  17  -30.58   13.55
 -10   0  17  -15.23   17.12
  10   0 -16   21.75   13.31
 -10   0  16   32.89   15.92
 -10   0  16   32.76   18.75
  10   0 -15    1.10    7.17
 -10   0  15   -8.66    9.84
 -10   0  14  327.78   38.13
  10   0 -14  389.87   36.65
  10   0 -13   -5.93    9.05
 -10   0  13  -21.98   15.27
 -10   0  12  791.80   55.28
  10   0 -12  757.55   49.18
 -10   0  11   -6.10    9.38
  10   0 -11   13.64   11.38
  10   0 -10  370.79   34.17
 -10   0  10  455.77   40.81
 -10   0   9   -4.31    9.66
  10   0  -9   -3.27    3.70
  10   0  -9   10.79    9.74
 -10   0   8    9.73    8.53
  10   0  -8  -10.09    6.00
  10   0  -8    7.79    8.87
 -10   0   7    4.72   10.76
  10   0  -7   -3.28    3.40
  10   0  -7    1.50    9.08
  10   0  -6  249.49   16.88
 -10   0   6  218.07   26.14
  10   0  -6  226.97   29.03
 -10   0   5    3.94    6.18
  10   0  -5   -6.06   11.57
  10   0  -5    4.70    3.66
  10   0  -4 1838.66   42.31
 -10   0   4 2053.41   74.44
  10   0  -4 1942.32   85.30
  10   0  -3    0.03    8.10
 -10   0   3   -5.49    6.65
  10   0  -3   -1.46    2.80
  10   0  -2  339.56   17.30
 -10   0   2  332.65   28.34
  10   0  -2  341.71   33.30
  10   0  -1    0.92    8.99
 -10   0   1   -7.54    6.83
  10   0  -1   -0.50    3.77
  10   0   0   34.26   12.21
  10   0   0   46.49    7.53
 -10   0   0   24.84    6.89
  10   0   1   -9.25   10.82
  10   0   1    2.20    3.75
 -10   0  -1   -4.78    4.50
 -10   0  -2  789.88   34.28
  10   0   2  785.20   34.08
  10   0   3   -0.67    5.14
 -10   0  -3   -5.73    3.79
  10   0   3    5.63    7.23
  10   0   4  572.97   45.25
  10   0   4  633.86   34.79
  10   0   5   -4.27    6.21
  10   0   5    9.46    9.13
  10   0   6  287.20   34.08
  10   0   6  239.62   23.98
  10   0   7    2.31    8.49
  10   0   7   -5.42   11.06
  10   0   8    2.35    7.73
  10   0   8  -19.85   15.69
  10   0   9    3.71    8.00
  10   0   9   -1.36    8.66
  10   0  10   32.03   12.90
  10   0  10   20.95   15.33
  10   0  11   22.87   13.48
  10   0  11   13.62   11.95
  10   0  12   14.06   11.29
  10   0  13   -3.51    9.80
 -10   1  19   -6.13   12.82
 -10  -1  19    7.23   13.22
 -10   1  19    9.84   19.02
 -10   1  18  287.01   37.25
 -10  -1  18  250.20   36.20
 -10   1  18  293.15   49.17
 -10  -1  18  312.23   46.16
  10   1 -18  260.81   34.41
  10  -1 -18  315.64   37.88
 -10   1  17    6.54   12.51
 -10  -1  17    5.78   10.51
  10   1 -17   -7.75   14.08
  10  -1 -17   32.34   17.21
 -10  -1  17  -18.02   17.75
 -10  -1  16  609.38   53.11
  10   1 -16  578.53   47.85
  10  -1 -16  671.07   50.82
 -10  -1  16  693.25   64.40
 -10   1  16  516.35   49.15
  10   1 -15   15.03   10.80
  10  -1 -15   14.14   11.59
 -10   1  15   -5.12    9.20
 -10  -1  15   13.39   12.80
 -10  -1  15    8.96   13.65
 -10   1  14  255.27   35.23
 -10  -1  14  275.68   34.84
  10   1 -14  290.63   31.70
  10  -1 -14  280.43   31.35
 -10  -1  14  332.25   41.46
  10   1 -13    1.54    9.17
  10  -1 -13    3.10    6.65
 -10   1  13   -0.32    9.32
 -10  -1  13   -3.57   10.62
 -10  -1  13   -9.63   12.93
  10  -1 -12   40.86   11.17
 -10   1  12   48.34   15.17
 -10  -1  12   58.98   17.86
  10   1 -12   87.66   19.02
 -10   1  11   19.97   13.15
 -10  -1  11   40.34   14.78
  10  -1 -11   29.60    8.72
  10   1 -11   17.32   10.58
  10  -1 -11   43.83   13.23
  10   1 -10  709.01   47.96
  10  -1 -10  730.98   47.10
 -10   1  10  716.70   52.78
  10  -1 -10  698.12   35.44
 -10  -1  10  682.37   49.24
 -10   1   9   74.50   18.17
 -10  -1   9   71.53   16.41
  10  -1  -9   63.72   10.93
  10   1  -9   58.51   14.70
  10  -1  -9   68.63   13.67
  10  -1  -8 1765.80   73.82
 -10   1   8 1715.98   78.55
  10  -1  -8 1749.54   51.76
 -10  -1   8 1763.46   74.67
  10   1  -8 1805.75   80.47
 -10   1   7    9.77    7.49
 -10  -1   7   13.54    9.35
  10  -1  -7   13.51    6.41
  10   1  -7   13.85    7.96
  10  -1  -7   14.58    8.01
 -10   1   6   32.28   13.01
 -10  -1   6   25.93    9.40
  10  -1  -6   35.93    7.23
  10   1  -6   31.18   11.33
  10  -1  -6   34.07   13.33
  10   1  -6   30.63    5.79
 -10   1   5   20.59    9.74
  10   1  -5    4.95    8.08
 -10  -1   5   14.71    7.95
  10  -1  -5   19.39   12.66
  10  -1  -5    4.22    3.85
  10   1  -5    5.62    2.90
  10  -1  -4  288.60   18.26
 -10   1   4  287.96   31.26
 -10  -1   4  310.39   28.29
  10   1  -4  326.22   15.21
  10   1  -4  272.05   32.67
  10  -1  -4  343.08   36.49
  10  -1  -3   70.01    9.56
  10   1  -3   70.54    6.72
  10   1  -3   80.97   18.90
  10  -1  -3   95.01   19.20
 -10   1   3   58.27   15.30
 -10  -1   3   55.21   12.40
  10  -1  -2   72.31    9.50
  10   1  -2   89.38    7.52
  10   1  -2   39.90   14.48
  10  -1  -2   62.50   16.22
 -10  -1   2   72.58   13.10
 -10   1   2   92.31   16.75
  10   1  -1   -1.23    8.80
  10  -1  -1    8.35   11.38
  10  -1  -1    0.22    3.56
  10   1  -1    0.64    2.33
 -10   1   1    5.41    6.66
 -10  -1   1    8.29    5.85
 -10   1   0  306.64   28.28
 -10  -1   0  335.61   23.89
  10   1   0  316.39   32.53
  10  -1   0  334.50   33.32
  10  -1   0  308.12   20.64
  10   1   0  325.60   16.17
  10   1   1   10.90   11.35
  10  -1   1   11.95    9.98
  10   1   1    9.17    3.71
  10  -1   1    7.81    5.24
 -10   1  -1    3.88    5.27
 -10  -1  -1    1.57    4.06
 -10   1  -2  243.47   22.94
 -10  -1  -2  278.34   18.79
  10   1   2  285.73   32.34
  10  -1   2  323.24   33.11
  10   1   2  247.51   17.37
  10  -1   2  285.39   22.28
  10   1   3    4.52    4.65
  10  -1   3   -4.00    5.11
 -10   1  -3    2.26    4.75
  10  -1   3   -3.63    7.56
  10   1   4  146.70   25.13
  10  -1   4  125.50   21.42
  10   1   4  122.84   15.21
  10  -1   4   84.58   14.18
  10   1   5   -2.29    5.21
  10  -1   5    3.11    8.10
  10   1   5    2.76    7.95
  10  -1   5    0.37    7.59
  10   1   6   31.12    9.10
  10  -1   6   19.77    8.56
  10   1   6   56.16   17.72
  10  -1   6   29.39   11.02
  10   1   7    4.15    6.40
  10  -1   7   -5.96    8.36
  10   1   7    1.00   11.87
  10  -1   7    3.01   11.08
  10  -1   8  203.51   31.96
  10   1   8  168.44   22.31
  10  -1   8  185.99   24.61
  10   1   8  153.27   27.59
  10   1   9    6.50    7.93
  10  -1   9    2.05    8.54
  10   1   9    8.49   10.24
  10  -1   9   -9.70    9.85
  10   1  10   63.67   17.59
  10  -1  10   67.44   16.97
  10   1  10   53.40   18.05
  10  -1  10   48.20   16.38
  10   1  11   14.31   11.11
  10  -1  11    6.33   12.29
  10   1  11   -5.90   13.72
  10  -1  11   -6.46   12.01
  10  -1  12  -14.54   11.93
  10  -1  12    1.32   12.53
 -10   2  18   37.93   17.17
 -10  -2  18   55.20   18.08
  10   2 -18   22.00   14.45
  10  -2 -18   34.45   14.11
 -10   2  17   26.39   14.54
 -10  -2  17   25.01   12.75
  10   2 -17   18.08   12.13
  10  -2 -17   22.60   15.07
  10   2 -16    1.12   10.78
 -10   2  16   -6.74   11.00
 -10  -2  16   18.08   14.05
  10   2 -15   29.12   15.74
 -10   2  15    7.01   10.28
  10  -2 -15   13.03   11.05
 -10  -2  15    6.15   10.49
 -10  -2  14  160.99   26.11
 -10   2  14  137.72   27.02
  10   2 -14  142.14   24.18
  10  -2 -14  156.95   23.99
  10   2 -13   19.34    9.11
  10  -2 -13   29.95   12.44
 -10   2  13   61.59   19.20
 -10  -2  13   57.60   15.60
 -10  -2  13   49.98   19.31
 -10   2  12  522.05   47.85
 -10  -2  12  484.55   43.78
  10   2 -12  605.24   44.71
  10  -2 -12  500.19   38.83
  10  -2 -12  524.18   33.80
 -10  -2  12  543.48   44.07
  10  -2 -11   33.95   11.91
 -10   2  11   17.94   12.92
 -10  -2  11   58.85   16.17
  10  -2 -11   31.23    9.33
 -10  -2  11   31.15    9.89
  10   2 -11   48.15   13.63
  10   2 -10  346.30   33.67
 -10   2  10  329.50   38.74
  10  -2 -10  376.82   33.11
 -10  -2  10  381.94   36.50
  10  -2 -10  346.28   26.37
 -10  -2  10  338.14   29.63
 -10   2   9   28.00   14.87
 -10  -2   9    0.96    6.24
  10  -2  -9    2.55    5.45
  10   2  -9    6.26    7.65
 -10  -2   9    4.18    4.67
  10  -2  -9   15.78    9.05
 -10   2   8    5.82    9.57
 -10  -2   8   10.93    9.34
  10  -2  -8    1.65    5.12
  10   2  -8    3.47    8.85
  10  -2  -8    2.76    8.24
 -10  -2   8    2.94    5.74
 -10   2   7  -16.03   12.23
 -10  -2   7   -7.02   10.34
  10  -2  -7    5.74    6.22
  10   2  -7   12.24   11.93
  10  -2  -7   -1.01    8.26
  10  -2  -6  173.69   16.52
 -10  -2   6  212.07   24.20
 -10   2   6  178.66   27.54
  10   2  -6  187.65   27.71
  10  -2  -6  196.18   27.50
 -10   2   5   38.34   12.69
  10   2  -5   42.26   13.93
  10  -2  -5   45.16    8.75
 -10  -2   5   26.79    9.81
  10  -2  -5   56.02   15.51
  10  -2  -4 1704.69   48.33
 -10   2   4 1702.77   78.24
 -10  -2   4 1669.55   62.64
  10   2  -4 1697.03   80.58
  10  -2  -4 1642.30   76.36
  10   2  -3   44.68   15.28
 -10   2   3   19.28    6.32
  10  -2  -3   57.40   16.67
  10  -2  -3   27.60    6.67
 -10  -2   3   20.20    8.32
  10  -2  -2  582.61   28.42
 -10   2   2  582.62   43.13
 -10  -2   2  559.04   33.73
  10   2  -2  550.68   44.52
  10  -2  -2  601.74   44.11
  10   2  -1    9.16    8.92
  10  -2  -1    8.41    6.50
  10  -2  -1   13.64    6.21
 -10   2   1    5.74    6.91
 -10  -2   1   15.78    6.92
  10   2   0   16.99   10.57
  10  -2   0   24.09   10.93
  10  -2   0   17.38    7.03
 -10   2   0    6.40    6.08
 -10  -2   0    1.98    3.75
  10   2   1  124.04   21.23
 -10   2  -1  121.95   19.06
 -10  -2  -1  102.76   12.50
  10  -2   1  116.95   19.98
  10  -2   1  153.22   17.29
 -10   2  -2  302.40   28.53
 -10  -2  -2  270.75   18.43
  10   2   2  281.25   33.26
  10  -2   2  247.44   29.01
  10  -2   2  286.90   23.79
 -10   2  -3   92.65   15.80
  10  -2   3  115.94   21.17
  10  -2   3  122.47   17.02
  10   2   3  120.91   22.00
  10   2   4  237.98   33.32
  10  -2   4  254.56   30.43
  10  -2   4  291.09   27.14
  10  -2   5   44.54   11.80
  10   2   5   16.67   11.93
  10  -2   5   53.58   14.96
  10  -2   6  125.81   19.92
  10   2   6  110.91   21.03
  10  -2   6  112.52   21.59
  10  -2   7   -8.13    9.55
  10   2   7   -6.59   10.45
  10  -2   7   16.29   11.12
  10  -2   8    6.90    8.87
  10   2   8   19.25   14.55
  10  -2   8   14.37   10.97
  10  -2   9   11.57    9.63
  10   2   9  -10.84   10.32
  10  -2   9    4.50   10.36
  10  -2  10  -21.57   13.34
  10   2  10    4.67   11.65
  10  -2  10   -3.89   10.87
  10  -2  11   19.16   12.91
  10   2  11  -11.39   17.47
  10  -2  11   21.98   16.27
  10  -2  12   73.41   20.39
  10  -2  12   31.38   14.54
 -10   3  18  156.41   29.85
 -10   3  17   73.32   21.73
  10   3 -17   55.69   16.03
 -10  -3  17   47.81   17.80
  10  -3 -17   52.23   17.25
 -10   3  16  354.68   42.29
 -10  -3  16  317.50   38.53
  10   3 -16  393.13   40.15
  10  -3 -16  373.15   38.18
  10   3 -15   65.26   17.02
 -10   3  15   74.73   19.81
  10  -3 -15  103.06   19.92
 -10  -3  15   67.74   20.87
 -10   3  14  248.65   36.78
 -10  -3  14  259.88   33.70
  10   3 -14  301.92   34.17
  10  -3 -14  219.28   28.17
  10   3 -13   24.63   12.80
  10  -3 -13   23.43   10.80
 -10   3  13   43.99   19.34
 -10  -3  13   44.95   16.28
  10  -3 -13   14.10    8.93
  10   3 -12   -0.23    7.21
  10  -3 -12   13.87   10.15
 -10   3  12    4.67   11.95
 -10  -3  12   14.95    8.65
  10  -3 -12    0.17    6.59
 -10   3  11   23.55   16.91
  10  -3 -11   29.83    9.64
 -10  -3  11   50.91   14.21
  10  -3 -11   39.59   11.13
  10   3 -11   64.42   16.40
  10   3 -10  299.35   31.64
  10  -3 -10  293.52   28.80
 -10  -3  10  268.84   31.27
  10  -3 -10  228.71   22.68
 -10   3  10  268.66   36.07
  10   3  -9  205.31   26.86
 -10   3   9  178.14   29.35
  10  -3  -9  152.90   18.45
 -10  -3   9  166.07   23.77
  10  -3  -9  165.21   22.16
  10   3  -8  772.26   52.81
  10  -3  -8  851.87   48.45
 -10   3   8  710.91   56.93
  10  -3  -8  700.68   36.94
 -10  -3   8  774.92   48.61
 -10   3   7    6.06    8.68
 -10  -3   7   29.60   11.70
  10  -3  -7   26.88    8.20
  10   3  -7   32.96   14.42
  10  -3  -7   22.71    9.31
 -10   3   6    5.57   11.19
  10  -3  -6    5.91    5.93
 -10  -3   6    2.87    8.40
  10   3  -6   -4.84    7.48
  10  -3  -6   24.74   11.87
 -10   3   5    6.34    9.00
  10  -3  -5    0.37    5.15
  10   3  -5    7.26   10.19
 -10  -3   5   -2.52    7.22
  10  -3  -5    4.04    6.77
  10  -3  -4   62.44   11.07
 -10   3   4   64.44   17.31
  10   3  -4   84.56   21.39
  10  -3  -4   51.11   12.59
 -10  -3   4   51.98   13.14
  10  -3  -3  167.46   16.21
 -10   3   3  147.36   24.16
 -10  -3   3  154.36   18.66
  10   3  -3  135.28   24.04
  10  -3  -3  162.45   24.36
  10  -3  -2  255.05   20.92
 -10   3   2  267.36   30.76
 -10  -3   2  253.22   23.39
  10   3  -2  248.24   32.05
  10  -3  -2  276.38   30.42
  10   3  -1   -6.97   10.16
 -10   3   1   15.78   10.74
  10  -3  -1   22.49    8.16
  10  -3  -1   22.06   10.03
 -10  -3   1   17.48    6.71
  10  -3   0  560.88   32.28
 -10   3   0  570.69   43.72
 -10  -3   0  559.09   31.76
  10   3   0  550.47   46.39
  10  -3   0  541.15   41.33
  10   3   1   14.14   11.82
  10  -3   1    7.23    6.70
  10  -3   1    7.76    5.05
 -10   3  -1   14.29    9.91
 -10  -3  -1    7.90    5.02
 -10   3  -2  371.67   33.47
 -10  -3  -2  408.61   23.73
  10   3   2  388.48   38.67
  10  -3   2  364.63   34.70
  10  -3   2  421.68   30.29
  10  -3   3   25.11   13.53
  10  -3   3   27.88   10.32
 -10   3  -3   11.82    8.29
  10   3   3    1.50    9.02
  10   3   4  180.08   28.78
  10  -3   4  164.90   24.44
  10  -3   4  171.11   21.62
  10  -3   5    4.09    8.88
  10   3   5  -14.73   13.71
  10  -3   5   -6.46    7.79
  10  -3   6   38.09   11.92
  10   3   6   50.36   17.84
  10  -3   6   37.88   14.91
  10  -3   7  -18.36   12.65
  10   3   7   19.08   12.58
  10  -3   7    2.78    8.67
  10   3   8  218.05   34.05
  10  -3   8  200.66   30.31
  10  -3   8  225.75   28.76
  10  -3   9   -3.59   10.55
  10   3   9   11.24   13.45
  10  -3   9   -0.38   12.06
  10  -3  10   86.43   19.33
  10   3  10   51.19   19.69
  10  -3  10   27.87   13.61
  10  -3  11   21.64   13.52
  10  -3  11  -10.77   12.61
 -10   4  17   20.53   15.15
  10   4 -17   53.08   18.99
  10  -4 -17   26.19   13.57
 -10   4  16   10.86   15.86
  10   4 -16  -10.74   13.12
 -10  -4  16   20.71   16.38
  10  -4 -16   -2.13    9.73
  10   4 -15    2.00    8.11
 -10   4  15   -2.93   11.75
 -10  -4  15    2.43   10.38
  10  -4 -15    8.99   10.27
  10   4 -14   59.94   16.16
 -10   4  14   54.36   20.58
  10  -4 -14   55.34   13.75
 -10  -4  14   61.11   19.72
  10  -4 -14   29.75   10.61
  10   4 -13   59.31   15.12
 -10   4  13   50.52   21.60
  10  -4 -13   27.51    9.61
 -10  -4  13   19.05   12.27
  10  -4 -13   47.13   12.91
 -10   4  12  272.60   39.17
 -10  -4  12  325.51   36.97
  10   4 -12  316.29   34.29
  10  -4 -12  287.35   27.47
  10  -4 -12  365.48   33.03
  10  -4 -11   57.62   13.54
 -10   4  11   56.51   20.41
 -10  -4  11   51.34   16.55
  10  -4 -11   45.87   12.89
  10   4 -11   39.79   13.57
  10   4 -10  238.97   28.28
 -10   4  10  264.43   36.53
  10  -4 -10  241.77   24.73
 -10  -4  10  248.91   31.77
  10  -4 -10  305.30   28.02
 -10   4   9   10.79   12.37
 -10  -4   9   18.68   13.23
  10  -4  -9    1.64    6.41
  10   4  -9   14.01   11.76
  10  -4  -9    3.22    6.34
 -10   4   8   48.73   18.31
  10  -4  -8   21.26    8.42
 -10  -4   8   19.09    8.04
  10   4  -8   31.93   14.17
  10  -4  -8   26.11    9.98
 -10   4   7    3.06    9.88
  10  -4  -7   -5.86    6.26
 -10  -4   7    3.69    7.70
  10   4  -7   12.32   11.88
  10  -4  -7   -1.55    7.83
 -10   4   6   64.37   18.89
  10  -4  -6   42.31   11.06
 -10  -4   6   47.28   11.74
  10   4  -6   50.91   17.99
  10  -4  -6   42.20   12.49
  10  -4  -5   99.31   13.93
 -10   4   5   99.80   21.44
 -10  -4   5  108.74   17.93
  10   4  -5  104.46   23.39
  10  -4  -5  125.67   19.70
  10  -4  -4  654.86   35.68
 -10   4   4  632.01   51.78
 -10  -4   4  656.85   41.05
  10   4  -4  664.33   55.01
  10  -4  -4  689.97   46.75
  10  -4  -3  296.90   23.22
 -10   4   3  249.57   32.40
 -10  -4   3  308.68   28.44
  10   4  -3  316.82   37.49
  10  -4  -3  251.11   28.97
  10  -4  -2  493.84   31.33
 -10   4   2  434.88   41.37
 -10  -4   2  479.03   33.41
  10   4  -2  433.04   43.07
  10  -4  -2  414.19   37.40
  10  -4  -1   75.56   17.37
  10   4  -1   40.92   15.73
  10  -4  -1   32.67    9.45
 -10  -4   1   61.21   12.32
  10   4   0   59.14   17.84
  10  -4   0   67.31   16.47
  10  -4   0   50.67   11.24
 -10  -4   0   57.19   11.54
  10   4   1    9.06    9.90
  10  -4   1   38.32   12.26
  10  -4   1   29.52   10.62
 -10  -4  -1   26.51    8.62
  10   4   2   52.27   17.09
  10  -4   2   79.87   16.96
  10  -4   2   84.75   15.64
  10   4   3   73.32   21.17
  10  -4   3   54.08   15.70
  10  -4   3   68.18   15.26
  10  -4   4   48.40   13.97
  10  -4   4   59.31   13.93
  10   4   4   64.15   20.68
  10  -4   5   26.82   11.42
  10  -4   5   31.95   11.64
  10   4   5   -2.36   12.88
  10  -4   6   32.26   11.65
  10   4   6   54.05   18.48
  10  -4   6   20.73   11.95
  10  -4   7   16.08   12.94
  10   4   7  -10.41   12.88
  10  -4   7   -3.73   10.32
  10  -4   8    4.34    9.04
  10   4   8   -2.73   11.81
  10  -4   8    7.15   11.36
  10  -4   9   -9.09   12.75
  10   4   9  -12.29   12.85
  10  -4   9    0.89    9.92
  10  -4  10   18.14   13.77
  10   4  10  -25.82   16.55
  10  -4  10    1.55   10.44
  10   5 -16  107.49   21.91
  10  -5 -16  161.82   25.82
 -10   5  15  103.03   26.72
  10   5 -15  117.47   21.90
 -10  -5  15   92.79   22.99
  10  -5 -15   91.08   18.02
  10  -5 -15  130.38   22.92
  10   5 -14  125.53   22.98
 -10   5  14   86.69   26.86
 -10  -5  14   78.45   21.78
  10  -5 -14   83.99   18.84
  10  -5 -14   81.03   16.74
  10   5 -13    0.78   10.49
 -10   5  13   45.07   24.27
 -10  -5  13   43.09   17.63
  10  -5 -13   10.81    9.18
  10  -5 -13   23.67    8.11
  10   5 -12   32.31   13.52
 -10   5  12   18.36   15.95
  10  -5 -12   28.90   10.69
 -10  -5  12    6.79   12.78
  10  -5 -12   15.58    8.59
  10   5 -11   17.92   10.91
  10  -5 -11   14.95    8.87
  10  -5 -11    2.34    7.73
 -10   5  11    7.73   10.14
 -10   5  10  164.73   30.94
  10  -5 -10  177.32   22.04
  10   5 -10  186.94   25.63
 -10  -5  10  168.75   26.87
  10  -5 -10  211.79   22.81
  10   5  -9  146.78   23.51
 -10   5   9   78.71   23.21
  10  -5  -9  153.53   18.82
  10  -5  -9  103.24   16.48
 -10  -5   9  132.36   22.73
  10   5  -8  344.31   36.26
 -10   5   8  277.42   40.14
  10  -5  -8  295.98   27.23
  10  -5  -8  296.27   26.02
 -10  -5   8  329.53   34.66
 -10   5   7   35.08   15.19
  10  -5  -7   12.82    7.28
 -10  -5   7    8.71    9.05
  10   5  -7    6.11    7.73
  10  -5  -7   11.62    7.25
 -10   5   6    3.84   10.82
  10  -5  -6   28.73   11.11
 -10  -5   6    6.68    7.65
  10   5  -6   13.36    9.11
  10  -5  -6   20.33    9.07
 -10   5   5   14.24   11.27
  10  -5  -5   -3.82    6.47
  10   5  -5   -2.43   10.70
 -10  -5   5   -4.75    6.91
  10  -5  -5    8.66    7.27
  10  -5  -4   23.46    9.04
  10   5  -4   12.18    9.62
 -10  -5   4   22.54    9.47
  10  -5  -4   15.34    6.97
  10   5  -3  113.42   24.27
  10  -5  -3   88.68   14.60
 -10  -5   3   76.90   16.70
  10  -5  -3   77.23   14.68
  10  -5  -2  233.54   22.74
 -10  -5   2  170.15   21.64
  10   5  -2  162.02   28.31
  10  -5  -2  177.06   24.81
  10  -5  -1  181.46   21.52
 -10  -5   1  133.49   19.67
  10   5  -1  162.60   28.45
  10  -5  -1  169.41   24.03
  10  -5   0  258.52   25.16
 -10  -5   0  256.70   24.48
  10   5   0  254.57   33.60
  10  -5   0  216.79   27.30
  10  -5   1  112.58   17.18
  10   5   1   79.10   20.66
 -10  -5  -1  106.03   15.28
  10  -5   1  121.80   21.94
  10  -5   2  138.89   20.58
  10   5   2   73.15   18.25
  10   5   3   57.40   18.81
  10  -5   3   75.03   16.61
  10   5   4   39.70   17.58
  10  -5   4   63.96   16.63
  10  -5   5   -7.65    8.98
  10   5   5   -7.05   12.35
  10  -5   6   51.88   16.10
  10   5   6   67.21   23.28
  10  -5   7   14.06   10.86
  10   5   7    0.97    9.58
  10  -5   8  180.34   27.85
  10   5   8  127.62   29.02
  10   5   9   24.79   17.44
 -10   6  13   35.68   20.33
 -10  -6  13   45.04   16.65
  10  -6 -13   38.92   13.09
 -10   6  12  186.69   37.17
  10  -6 -12  209.37   26.93
 -10  -6  12  223.92   35.01
 -10   6  11   75.90   24.07
  10  -6 -11   66.36   15.40
 -10  -6  11  123.87   24.92
 -10   6  10   63.15   22.65
  10  -6 -10   75.93   16.69
 -10  -6  10   77.65   20.02
  10   6 -10  115.23   19.70
 -10   6   9  -17.94   12.42
  10  -6  -9   15.33   10.64
 -10  -6   9   30.04   14.17
  10   6  -9   13.65   11.28
 -10   6   8    2.24   10.84
  10  -6  -8   -9.16    8.64
 -10  -6   8   -4.04    9.41
  10   6  -8    0.69    7.93
 -10   6   7   34.28   18.16
  10  -6  -7   25.35    9.06
 -10  -6   7   36.43   13.30
  10   6  -7   26.54   12.71
 -10   6   6    6.48   12.56
  10  -6  -6   43.09   11.30
 -10  -6   6   31.19   12.72
  10   6  -6   28.82   10.86
  10  -6  -5   32.20   10.94
  10   6  -5   64.87   19.20
 -10  -6   5   50.14   14.08
  10  -6  -4  114.25   16.29
 -10  -6   4  154.12   22.56
  10   6  -4  112.17   24.02
  10  -6  -3  213.53   22.52
 -10  -6   3  226.54   27.03
  10   6  -3  207.61   32.98
  10  -6  -2  115.15   18.21
  10   6  -2   96.71   24.63
 -10  -6   2  134.08   19.81
  10   6  -1   66.29   19.73
  10  -6  -1   68.69   13.25
 -10  -6   1   74.89   15.20
  10   6   0    3.68    9.75
  10  -6   0   -0.68    8.48
 -10  -6   0   -2.50    5.97
  10   6   1   -4.10    9.99
  10  -6   1   -2.39    8.18
  10  -6   2   63.07   14.81
  10   6   2   60.74   17.82
  10   6   3   37.42   17.21
  10  -6   3   51.17   14.66
  10   6   4   13.50   13.67
  10  -6   4   26.46   11.24
  10   6   5   16.92   15.14
  10  -6   5   32.98   14.30
  10   6   6    1.86   13.37
  10  -6   6   42.94   16.17
  10   6   7  -16.52   12.07
  10   6   8    6.09   12.61
 -10   7  10   51.12   21.77
  10  -7 -10   93.08   18.95
 -10  -7  10   72.45   21.26
 -10   7   9   87.22   26.23
  10  -7  -9  168.34   23.81
 -10  -7   9  152.30   28.42
 -10   7   8   28.88   15.77
  10  -7  -8   46.78   13.45
  10  -7  -7   38.36   12.67
 -10   7   7    7.37   11.60
 -10  -7   7   48.77   18.57
  10  -7  -6   33.53   12.25
 -10  -7   6   -1.20    9.64
  10  -7  -5    3.39    9.34
 -10  -7   5    6.91    9.44
  10  -7  -4    1.53    9.88
 -10  -7   4   10.70   11.60
  10  -7  -3   31.39   11.99
 -10  -7   3   25.13   11.87
  10  -7  -2   45.26   13.08
 -10  -7   2   72.05   17.29
  10  -7  -1  136.40   20.29
 -10  -7   1  122.91   20.62
  10  -7   0   35.94   11.80
 -10  -7   0   33.14   10.73
  10  -7   1   32.71   12.94
  10  -7   2    1.15    7.54
  10  -7   3   16.62   10.23
  10  -7   4    7.83   12.00
 -10  -8   6   22.29   13.84
  10  -8  -5   27.45   12.82
 -10  -8   5   28.76   14.50
  10  -8  -4   58.58   16.37
 -10  -8   4   28.99   12.93
  10  -8  -3   80.56   17.76
 -10  -8   3  144.62   24.98
  10  -8  -2    2.49    9.17
 -10  -8   2   38.60   15.52
 -10  -8   1   25.50   12.54
 -11   0  19  137.39   34.44
 -11   0  18    4.28   10.78
 -11   0  18    1.23   16.65
  11   0 -17   14.70   13.23
 -11   0  17   10.18   11.28
 -11   0  17  -12.68   17.74
  11   0 -16    3.69    9.99
 -11   0  16  -10.74   14.27
  11   0 -15   13.55   10.69
 -11   0  15   -1.49   12.68
  11   0 -14  -10.55   11.57
 -11   0  14   10.21   11.16
 -11   0  13  261.55   33.97
  11   0 -13  253.14   30.27
 -11   0  12    7.31    9.14
  11   0 -12   -1.23    9.30
  11   0 -11  700.89   48.50
 -11   0  11  613.23   50.04
 -11   0  10  -18.43   13.76
  11   0 -10   12.60    9.91
  11   0  -9  188.86   25.56
 -11   0   9  164.76   25.42
  11   0  -9  170.61   16.01
 -11   0   8   -2.16    8.28
  11   0  -8    3.56    4.30
  11   0  -8    2.77    7.70
  11   0  -7  102.76   11.91
 -11   0   7   65.63   16.94
  11   0  -7   74.13   18.49
 -11   0   6   -4.78    8.65
  11   0  -6    9.06   13.38
  11   0  -6   -3.14    4.49
  11   0  -5  151.02   13.06
 -11   0   5  175.92   23.79
  11   0  -4    4.06    8.25
 -11   0   4    6.65    8.21
  11   0  -4    4.99    3.20
  11   0  -3 1298.76   35.76
 -11   0   3 1393.23   62.35
  11   0  -2  -12.48   10.43
  11   0  -2    2.42    3.69
 -11   0   2    0.90    6.03
  11   0  -1 1272.18   36.59
 -11   0   1 1261.39   55.71
  11   0  -1 1264.67   68.05
  11   0   0   -4.96    9.55
  11   0   0   -3.96    3.78
 -11   0   0   -1.87    4.83
  11   0   1   48.88   15.31
  11   0   1   34.72    7.48
 -11   0  -1   31.29    8.67
  11   0   2   -5.55    7.06
  11   0   2    0.10    3.88
 -11   0  -2   -2.30    4.45
  11   0   3  192.28   28.45
  11   0   3  147.48   16.53
  11   0   4   -0.42    5.32
  11   0   4  -16.80   12.12
  11   0   5  155.34   27.64
  11   0   5  138.42   18.19
  11   0   6   -8.21    8.50
  11   0   6  -13.55    8.11
  11   0   7   59.60   13.20
  11   0   7   72.74   21.20
  11   0   8   -9.41    8.23
  11   0   8  -24.93   16.68
  11   0   9  -14.08   10.82
  11   0   9    9.23   10.91
  11   0  10   -3.39    8.35
  11   0  10    9.04   10.82
  11   0  11   33.33   14.12
 -11   1  18   13.30   14.16
 -11  -1  18   -4.03   11.91
  11   1 -17   74.23   18.22
 -11   1  17   51.13   21.56
  11  -1 -17   84.81   21.61
 -11  -1  17   56.82   18.37
  11  -1 -16    6.67    9.41
 -11   1  16   41.80   18.17
 -11  -1  16   -3.65   13.40
  11   1 -16   27.47   15.60
 -11   1  15  781.79   60.97
 -11  -1  15  824.29   60.95
  11   1 -15  875.01   57.13
  11  -1 -15  811.65   54.51
  11   1 -14   22.51   11.62
  11  -1 -14   13.02    8.80
 -11   1  14   25.84   14.33
 -11  -1  14   15.29   13.07
 -11  -1  14    6.75   10.26
 -11   1  13  276.27   35.26
 -11  -1  13  226.59   31.60
  11   1 -13  290.33   32.72
  11  -1 -13  254.46   30.28
 -11   1  12  -16.14   12.95
 -11  -1  12   -9.74   10.66
  11   1 -12    7.06    9.69
  11  -1 -12   -4.35    9.25
 -11   1  11   39.18   15.81
 -11  -1  11    9.11    9.44
  11  -1 -11   42.20   10.45
  11   1 -11   17.54   10.86
  11  -1 -11   26.88   12.85
 -11   1  10    7.88   11.37
 -11  -1  10    3.15    8.42
  11  -1 -10    5.58    6.51
  11   1 -10   27.37   11.23
  11  -1 -10    5.34    7.76
  11   1  -9  746.83   52.51
  11  -1  -9  859.27   53.57
 -11   1   9  780.12   55.93
 -11  -1   9  812.31   54.26
  11  -1  -9  855.36   37.87
 -11   1   8   -9.80   10.71
 -11  -1   8   12.01   10.93
  11  -1  -8   12.47    5.88
  11   1  -8    4.75    9.17
  11  -1  -8   -6.06    7.01
 -11   1   7  558.21   45.67
 -11  -1   7  565.12   42.80
  11  -1  -7  577.80   29.29
  11   1  -7  511.57   45.70
  11  -1  -7  578.28   46.53
 -11   1   6   -2.95    6.37
 -11  -1   6   -1.69    8.09
  11   1  -6    1.29    9.68
  11  -1  -6    1.13    4.40
  11  -1  -6   -8.18   11.26
  11   1  -6   -1.00    2.81
 -11   1   5   -4.15    8.92
  11   1  -5    6.20   10.45
 -11  -1   5   25.29   11.81
  11  -1  -5   19.29    9.97
  11  -1  -5   11.24    4.30
  11   1  -5   31.07    5.91
  11   1  -4   43.50    6.06
  11   1  -4   42.69   15.63
 -11   1   4   54.97   15.56
  11  -1  -4   33.47   12.14
 -11  -1   4   16.20    7.73
  11  -1  -4   31.64    7.26
  11  -1  -3   58.66    8.73
  11   1  -3   59.67    6.83
  11   1  -3   32.10   12.54
  11  -1  -3   26.36   12.08
 -11   1   3   39.01   11.63
 -11  -1   3   64.38   12.89
  11   1  -2   -1.35    8.03
  11  -1  -2    8.49    9.61
  11  -1  -2   -0.51    4.24
 -11   1   2   -3.58    7.72
  11   1  -2    9.50    3.69
 -11  -1   2   12.57    8.17
  11   1  -1   57.56    6.87
  11   1  -1   34.66   12.78
  11  -1  -1   50.81   15.95
  11  -1  -1   47.83    8.90
 -11   1   1   57.43   13.77
 -11  -1   1   51.71   10.69
  11   1   0   -5.43   10.20
  11  -1   0   -0.59    8.19
  11  -1   0    1.53    3.89
  11   1   0    2.76    3.06
 -11   1   0   -1.23    5.97
 -11  -1   0    9.52    6.30
 -11   1  -1  609.14   38.26
 -11  -1  -1  629.02   32.58
  11   1   1  689.58   52.14
  11  -1   1  636.21   49.65
  11   1   1  699.63   26.86
  11  -1   1  687.20   34.18
  11   1   2   10.52   11.73
  11  -1   2   13.15   11.32
  11   1   2    7.44    4.33
  11  -1   2   10.74    6.27
 -11   1  -2    7.37    5.70
  11   1   3   37.37   12.96
  11  -1   3   37.91   14.49
  11   1   3   48.32    8.90
  11  -1   3   28.73   10.12
  11   1   4    1.56    4.71
  11  -1   4   18.49    8.71
  11   1   4    5.27    9.99
  11  -1   4   13.54    8.58
  11  -1   5   63.84   13.47
  11   1   5   67.57   19.61
  11  -1   5   52.23   17.82
  11  -1   6    1.03    7.89
  11   1   6   -5.68   10.93
  11  -1   6  -17.63   13.09
  11   1   7  148.09   28.43
  11  -1   7  133.89   20.78
  11  -1   7  131.13   26.11
  11  -1   8   29.00   12.07
  11   1   8  -16.77   15.73
  11  -1   8    1.85    9.38
  11  -1   9  140.41   23.11
  11   1   9  102.71   24.77
  11  -1   9  117.92   27.26
  11  -1  10   -2.21   10.09
  11   1  10  -16.40   15.29
  11  -1  10   -5.55   11.87
  11  -1  11   64.32   16.92
 -11   2  17    6.00   11.92
  11   2 -17  -13.56   13.82
 -11  -2  17  -10.23   12.06
  11  -2 -17   11.74   11.45
 -11   2  16   -2.69   11.07
  11  -2 -16   -9.05   10.33
 -11  -2  16   29.04   16.42
  11   2 -16   10.55   12.04
  11   2 -15  -12.77   13.37
  11  -2 -15   26.48   13.09
 -11   2  15   25.87   19.01
 -11  -2  15   28.43   17.42
  11   2 -14    0.39    9.56
 -11   2  14   -8.21   12.57
  11  -2 -14  -17.08   10.34
 -11  -2  14   11.11   14.14
 -11   2  13  239.94   35.16
 -11  -2  13  281.96   33.93
  11   2 -13  285.99   32.12
  11  -2 -13  307.94   32.07
  11  -2 -13  261.98   26.19
  11  -2 -12   14.09    8.82
 -11   2  12   10.47    9.80
 -11  -2  12   17.87   14.34
  11  -2 -12   11.79    7.60
 -11   2  11  581.67   51.93
  11  -2 -11  700.89   46.73
 -11  -2  11  641.70   49.33
  11  -2 -11  727.01   39.13
 -11   2  10   10.52   12.83
 -11  -2  10   10.56   11.39
  11  -2 -10    3.58    5.89
  11   2 -10   17.31   10.61
  11  -2 -10    3.89    7.44
  11   2  -9  180.69   26.95
  11  -2  -9  170.62   23.37
 -11   2   9  203.57   32.04
 -11  -2   9  204.52   27.24
  11  -2  -9  199.58   19.55
 -11   2   8    8.73   12.26
 -11  -2   8  -13.73    9.30
  11  -2  -8    0.29    4.67
  11   2  -8    7.06   11.20
  11  -2  -8    4.90    9.23
 -11   2   7   54.30   18.22
 -11  -2   7   60.26   14.44
  11  -2  -7   68.50   11.22
  11   2  -7   50.09   17.08
  11  -2  -7   52.24   16.25
 -11   2   6    4.69    9.85
 -11  -2   6    7.22    7.72
  11  -2  -6    3.54    4.41
  11   2  -6   17.65   11.24
  11  -2  -6   13.73   11.34
  11  -2  -5  112.46   13.11
 -11   2   5  126.52   23.99
 -11  -2   5  106.62   18.19
  11   2  -5  119.96   24.45
  11  -2  -5   85.24   19.72
 -11   2   4   10.96    8.36
  11   2  -4   20.95   13.05
  11  -2  -4   10.42    5.53
  11  -2  -4   11.78   13.22
 -11  -2   4    9.00    5.29
  11  -2  -3  825.36   34.48
 -11   2   3  711.02   52.39
 -11  -2   3  834.76   44.19
  11   2  -3  787.79   57.27
  11  -2  -3  774.03   54.89
  11  -2  -2  236.42   19.10
 -11  -2   2  204.29   21.08
 -11   2   2  229.74   29.24
  11   2  -2  203.10   28.23
  11  -2  -2  223.03   29.92
  11  -2  -1  580.37   30.63
 -11   2   1  587.81   45.08
 -11  -2   1  578.99   34.14
  11   2  -1  546.49   47.60
  11  -2  -1  543.76   43.91
  11  -2   0   88.36   13.08
  11   2   0  100.14   19.61
  11  -2   0   79.74   18.55
 -11   2   0  123.27   20.88
 -11  -2   0   98.95   14.58
  11   2   1   39.09   16.40
  11  -2   1   27.60   11.85
  11  -2   1   19.86    7.25
 -11   2  -1   -0.70    8.39
 -11  -2  -1   17.98    6.26
  11   2   2   59.47   17.87
  11  -2   2   36.38   13.09
  11  -2   2   42.69   10.59
 -11   2  -2   31.71   11.22
  11   2   3  383.23   41.00
  11  -2   3  355.27   38.28
  11  -2   3  322.38   27.03
  11  -2   4    7.37    8.34
  11  -2   4    7.01    6.86
  11   2   4    9.40   10.03
  11   2   5  226.33   32.96
  11  -2   5  204.27   30.41
  11  -2   5  221.38   24.26
  11  -2   6   21.64   11.52
  11   2   6    7.05    9.83
  11  -2   6    9.32   10.71
  11  -2   7   72.49   15.74
  11   2   7   69.26   21.93
  11  -2   7   70.60   19.64
  11   2   8   -7.10   10.56
  11  -2   8    4.74   10.40
  11  -2   9   27.68   14.84
  11   2   9   -6.48   11.26
  11  -2   9    1.07    9.28
  11  -2  10  -19.09   13.70
  11   2  10    5.18   14.90
  11  -2  10   -8.98   10.70
  11  -2  11   14.58   12.86
 -11   3  17   -4.69   12.75
  11   3 -17   45.00   17.68
  11  -3 -17   25.29   13.57
  11   3 -16   66.85   18.42
 -11   3  16   72.46   21.87
  11  -3 -16   80.38   18.03
 -11  -3  16   63.68   18.98
 -11   3  15  417.11   47.31
 -11  -3  15  484.46   48.37
  11   3 -15  506.47   44.89
  11  -3 -15  451.38   41.07
  11   3 -14   51.15   15.00
  11  -3 -14   43.52   14.18
 -11   3  14   62.95   22.74
 -11  -3  14   30.98   13.48
  11  -3 -14   40.68   12.30
 -11  -3  13  176.48   28.48
 -11   3  13  101.28   23.49
  11   3 -13  128.91   23.26
  11  -3 -13  124.12   18.34
  11  -3 -13  144.82   22.45
  11  -3 -12   10.31    8.59
 -11   3  12   -5.98   13.08
  11  -3 -12    7.95    8.52
  11   3 -12    5.81    7.51
  11  -3 -11   63.14   15.09
 -11   3  11   43.50   16.11
 -11  -3  11   83.78   19.33
  11  -3 -11   73.52   13.62
  11   3 -11   98.71   21.00
 -11   3  10    6.42   11.78
 -11  -3  10   17.26   13.44
  11  -3 -10   -3.64    5.70
  11   3 -10  -16.38   10.75
  11  -3 -10   20.69   10.32
  11   3  -9  952.58   60.51
  11  -3  -9  951.11   53.51
 -11   3   9  813.79   62.82
 -11  -3   9  878.20   55.12
  11  -3  -9  840.58   41.60
 -11   3   8   24.15   11.62
 -11  -3   8   33.68   10.87
  11  -3  -8   30.56    9.45
  11   3  -8   42.26   13.75
  11  -3  -8   49.15   12.82
  11  -3  -7  708.84   47.58
 -11   3   7  672.21   55.77
  11  -3  -7  691.20   36.85
 -11  -3   7  706.54   47.23
  11   3  -7  612.79   52.29
 -11   3   6   44.73   17.89
  11  -3  -6   36.31    9.04
 -11  -3   6   22.13    9.76
  11   3  -6   50.73   16.48
  11  -3  -6   26.01   11.29
 -11   3   5   56.20   18.44
  11   3  -5   45.49   16.81
  11  -3  -5   66.03   11.66
 -11  -3   5   69.87   14.27
  11  -3  -5   71.32   16.19
 -11   3   4   70.20   18.14
  11   3  -4   73.68   20.42
  11  -3  -4   65.93   11.65
  11  -3  -4   56.80   16.10
 -11  -3   4   69.64   15.07
 -11   3   3    1.39    8.73
  11   3  -3  -15.19   13.03
  11  -3  -3    3.91    5.53
  11  -3  -3   -6.14    9.27
 -11  -3   3   12.90    7.72
  11   3  -2    6.70    9.32
 -11   3   2   19.08   12.71
  11  -3  -2    4.59    8.47
  11  -3  -2    3.12    5.84
 -11  -3   2   -7.31    8.00
  11   3  -1   47.10   19.15
  11  -3  -1   30.04   12.38
 -11   3   1   42.86   14.35
  11  -3  -1   52.87   11.50
 -11  -3   1   51.82   11.73
  11   3   0    3.22    8.83
  11  -3   0    0.45    8.35
  11  -3   0    1.91    5.70
 -11   3   0   11.38    9.02
 -11  -3   0   15.37    7.23
 -11   3  -1  373.23   36.82
 -11  -3  -1  427.32   27.06
  11   3   1  443.76   45.03
  11  -3   1  329.53   35.42
  11  -3   1  456.98   31.22
  11   3   2    1.70    8.28
  11  -3   2    0.15    8.09
  11  -3   2    1.49    6.58
 -11   3  -2   -2.80    6.54
  11   3   3   35.42   15.87
  11  -3   3   18.59    9.42
  11  -3   3   -7.49    8.89
 -11   3  -3   15.75    9.82
  11  -3   4   -6.07   11.47
  11  -3   4   14.34    8.96
  11   3   4   33.72   15.70
  11  -3   5   52.17   17.36
  11  -3   5   43.39   11.16
  11   3   5   24.30   12.78
  11  -3   6   -1.42    7.29
  11   3   6    6.17    9.55
  11  -3   6   17.36   11.66
  11  -3   7   51.40   14.48
  11   3   7   36.88   16.32
  11  -3   7   78.12   20.42
  11  -3   8   27.05   12.89
  11   3   8   45.94   18.96
  11  -3   8   42.96   15.78
  11  -3   9   62.03   17.12
  11   3   9   56.12   21.52
  11  -3   9   84.37   22.69
  11  -3  10   10.38   13.02
  11  -3  10    5.46   12.96
 -11   4  16   19.31   18.91
  11   4 -16   19.76   14.00
  11  -4 -16  -20.28   13.80
  11   4 -15   12.88    8.71
 -11   4  15    7.67   12.98
  11  -4 -15   27.67   11.48
 -11  -4  15   15.40   10.98
  11   4 -14   -0.47   12.30
 -11   4  14   11.27   11.99
  11  -4 -14   19.83    8.83
 -11  -4  14   28.61   14.64
  11  -4 -14   19.13   10.19
 -11   4  13  221.96   38.03
 -11  -4  13  175.02   28.98
  11   4 -13  171.01   26.06
  11  -4 -13  171.79   22.94
  11  -4 -13  205.71   26.52
  11  -4 -12   80.83   16.66
 -11   4  12   70.00   23.68
 -11  -4  12   35.95   14.63
  11  -4 -12   79.58   15.35
  11   4 -12   59.82   15.85
 -11   4  11  367.90   45.05
  11   4 -11  422.20   39.01
  11  -4 -11  377.96   31.47
 -11  -4  11  376.43   39.68
  11  -4 -11  427.12   34.99
  11  -4 -10   54.31   14.92
 -11   4  10   22.46   13.24
 -11  -4  10   71.48   16.69
  11  -4 -10   75.59   14.62
  11   4 -10   72.13   18.41
  11  -4  -9   99.54   18.33
 -11   4   9   48.87   17.12
 -11  -4   9   96.06   20.17
  11  -4  -9   59.53   13.13
  11   4  -9   81.14   19.38
 -11   4   8   -0.76    9.14
  11  -4  -8   26.09    9.23
 -11  -4   8   15.88   10.13
  11   4  -8    2.53    8.88
  11  -4  -8   23.99   11.51
 -11   4   7   12.50   11.33
  11  -4  -7    9.34    6.19
 -11  -4   7   33.25   11.73
  11   4  -7    5.51   10.01
  11  -4  -7   42.70   13.45
  11  -4  -6   38.07   11.29
 -11  -4   6   26.29   10.09
  11   4  -6   26.92   13.42
  11  -4  -6    6.03    8.37
  11  -4  -5   96.28   14.21
 -11   4   5  115.67   23.94
 -11  -4   5  122.78   21.05
  11   4  -5   87.14   21.38
  11  -4  -5  120.91   21.39
 -11   4   4   -4.72   13.81
  11   4  -4   12.43   10.74
  11  -4  -4   18.92    8.25
 -11  -4   4   17.86    9.06
  11  -4  -4   25.88   11.42
  11  -4  -3  357.39   26.84
 -11   4   3  322.97   38.33
 -11  -4   3  365.67   30.35
  11   4  -3  409.85   45.70
  11  -4  -3  398.17   39.83
  11  -4  -2  210.34   21.09
 -11   4   2  147.45   24.80
 -11  -4   2  174.48   20.76
  11   4  -2  176.27   29.42
  11  -4  -2  192.60   29.18
  11  -4  -1  133.56   17.92
  11   4  -1  120.51   22.46
 -11   4   1  121.28   22.32
 -11  -4   1  118.59   17.32
  11  -4  -1  139.65   23.65
  11   4   0  -16.51   10.78
 -11   4   0   14.12   10.43
  11  -4   0   19.12   10.33
  11  -4   0   10.05    6.21
 -11  -4   0   19.18    8.77
  11  -4   1   91.51   16.80
  11   4   1   93.21   22.81
  11  -4   1   62.56   18.13
 -11   4  -1   31.87   10.54
  11   4   2   19.94   13.35
  11  -4   2   18.59   13.00
  11  -4   2   -7.23    9.70
 -11   4  -2   29.61   13.48
 -11   4  -3  216.86   28.49
  11   4   3  210.51   33.29
  11  -4   3  269.37   33.55
  11  -4   3  291.11   27.79
  11   4   4   64.45   20.03
  11  -4   4   94.27   21.89
  11  -4   4   55.81   14.68
  11  -4   5  114.32   23.98
  11  -4   5  101.14   18.11
  11   4   5  155.56   30.45
  11  -4   6   76.05   21.12
  11  -4   6   30.63   13.80
  11   4   6   65.28   19.56
  11  -4   7    1.01    9.72
  11  -4   7   33.64   12.50
  11   4   7   13.73   14.69
  11  -4   8    5.44    9.06
  11   4   8  -14.49   15.49
  11  -4   8   22.53   14.83
  11  -4   9  -24.60   13.73
  11   5 -15  173.63   27.34
  11  -5 -15  208.38   27.72
  11   5 -14  105.07   21.60
 -11   5  14   91.67   28.50
  11  -5 -14  120.84   21.30
 -11  -5  14   87.08   23.40
  11  -5 -14  134.53   22.07
  11   5 -13   92.77   20.83
 -11   5  13   56.03   23.34
  11  -5 -13   60.91   15.51
 -11  -5  13   20.01   10.75
  11  -5 -13   55.33   14.83
  11   5 -12   -3.24   10.47
 -11   5  12    9.48   12.22
  11  -5 -12    6.75    7.60
 -11  -5  12   27.72   15.09
  11  -5 -12    0.92    7.82
  11  -5 -11   40.46   13.12
 -11   5  11   33.18   16.61
 -11  -5  11   25.19   13.74
  11  -5 -11   41.71   13.25
  11   5 -11    7.94    9.88
  11  -5 -10   22.07   10.02
 -11   5  10   30.91   18.26
  11  -5 -10   32.36   11.41
 -11  -5  10   44.72   16.06
  11   5 -10   32.25   13.85
  11   5  -9  357.70   36.90
 -11   5   9  228.94   37.68
  11  -5  -9  284.14   27.65
  11  -5  -9  332.64   30.04
 -11  -5   9  326.76   37.29
  11   5  -8  169.76   27.91
 -11   5   8  209.04   37.65
  11  -5  -8  208.58   23.73
  11  -5  -8  215.25   23.88
 -11  -5   8  199.27   27.08
 -11   5   7  243.06   37.38
  11  -5  -7  263.12   26.82
  11  -5  -7  205.90   23.00
 -11  -5   7  228.37   29.91
  11   5  -7  267.13   34.07
  11  -5  -6  184.47   23.31
  11  -5  -6  161.93   20.31
 -11   5   6  203.13   35.66
 -11  -5   6  156.78   23.45
  11   5  -6  209.94   33.78
 -11   5   5   69.47   20.64
  11  -5  -5   28.48    9.05
  11   5  -5   52.62   17.99
 -11  -5   5   38.79   12.65
  11  -5  -5   35.03   11.78
 -11   5   4   26.86   12.32
  11  -5  -4   28.98   10.25
  11   5  -4   29.03   16.42
 -11  -5   4    9.07    9.94
  11  -5  -4   22.62    9.93
 -11   5   3    6.50    9.01
  11   5  -3   22.90   14.03
  11  -5  -3   -9.83    8.49
 -11  -5   3    2.80    8.01
  11  -5  -3   14.80   11.18
 -11   5   2   -5.03    8.94
  11   5  -2   19.76   15.15
  11  -5  -2   -4.32    7.01
  11  -5  -2   -3.60    8.16
 -11  -5   2    5.49    8.84
  11   5  -1   57.11   17.95
 -11   5   1   49.06   18.17
  11  -5  -1   75.16   14.98
  11  -5  -1   88.49   19.85
 -11  -5   1   62.01   13.93
  11   5   0   15.26   12.74
  11  -5   0   28.11   11.97
 -11  -5   0    9.53    6.90
  11  -5   1  219.27   25.87
  11   5   1  244.47   36.66
  11   5   2   21.93   15.61
  11  -5   2   18.66    9.64
  11   5   3    6.11   14.02
  11  -5   3    6.53    9.07
  11   5   4   38.41   16.28
  11  -5   4   18.75   10.29
  11   5   5   47.48   17.50
  11  -5   5   52.27   14.16
  11   5   6   -2.62   11.75
  11  -5   6  -11.99   10.72
  11  -5   7    4.26    9.22
  11   5   7  -26.82   16.37
  11   5   8   12.98   12.83
 -11   6  12   29.80   19.79
  11  -6 -12   53.07   14.09
 -11  -6  12   37.14   16.65
 -11   6  11   35.36   19.62
  11  -6 -11   91.65   16.87
 -11  -6  11  101.84   23.96
 -11   6  10   16.44   17.30
  11  -6 -10   33.61   11.11
 -11  -6  10   55.01   20.05
 -11   6   9   25.49   15.51
  11  -6  -9   20.40   10.95
 -11  -6   9   10.00   11.43
  11   6  -9   19.12    9.95
 -11   6   8   11.24   18.16
  11  -6  -8  -10.85    9.72
 -11  -6   8   -0.88    8.74
  11   6  -8   -5.90    9.54
  11  -6  -7    2.54    7.06
 -11  -6   7   -3.97   12.25
  11   6  -7   -0.77    9.60
 -11   6   6    9.18   12.07
  11  -6  -6   17.28    9.15
 -11  -6   6   30.21   13.81
  11   6  -6   32.17   15.66
 -11   6   5   51.12   19.96
  11  -6  -5   53.04   14.59
  11   6  -5   78.49   20.31
 -11  -6   5   77.69   18.30
 -11   6   4   54.00   21.06
  11  -6  -4   28.68    9.93
  11   6  -4   27.00   14.16
 -11  -6   4   48.59   15.15
  11  -6  -3  145.24   20.68
  11   6  -3  134.24   27.81
 -11  -6   3  164.40   23.31
  11  -6  -2  121.33   19.23
  11   6  -2   92.02   24.13
 -11  -6   2  133.72   21.67
  11   6  -1   62.70   18.08
  11  -6  -1   10.36    9.07
 -11  -6   1   43.19   11.39
  11   6   0   -5.73    9.99
  11  -6   0  -11.38    9.74
  11   6   1    9.68   14.09
  11  -6   1   -3.82    9.90
  11   6   2   43.23   18.57
  11  -6   2   18.96   10.71
  11   6   3   45.67   20.05
  11  -6   3   80.24   18.77
  11   6   4   53.51   18.62
  11  -6   4   65.31   16.62
  11   6   5   10.33   11.56
  11  -6   5   49.05   17.07
  11   6   6   -3.05   15.20
  11   6   7  -22.55   16.93
 -11   7   9   12.12   16.56
  11  -7  -9   45.62   12.79
 -11  -7   9   57.50   19.83
 -11   7   8   65.91   26.05
  11  -7  -8   97.75   18.44
 -11  -7   8  108.30   24.78
 -11   7   7   27.97   20.46
  11  -7  -7   31.74   12.60
 -11  -7   7   49.66   17.29
 -11   7   6   66.30   23.34
  11  -7  -6  105.20   19.69
 -11  -7   6   67.86   18.60
  11  -7  -5    0.94    7.37
 -11  -7   5   -5.15    9.32
  11  -7  -4   16.02   11.31
 -11  -7   4   11.75   10.48
  11  -7  -3    1.72    8.38
 -11  -7   3   -4.00    9.45
  11  -7  -2   -0.46    7.43
 -11  -7   2    0.03   10.99
  11  -7  -1   57.79   15.43
 -11  -7   1   52.89   16.06
  11  -7   0   50.55   15.77
  11  -7   1   37.60   12.44
  11  -7   2   50.47   16.74
 -11  -8   5   -0.28   11.78
 -11  -8   4    7.81    9.96
 -11  -8   3   27.64   12.63
 -11  -8   2   67.35   17.58
  12   0 -17   -9.10   12.22
 -12   0  17   24.71   17.31
  12   0 -16    9.01   10.35
 -12   0  16    9.67   14.82
  12   0 -15   -1.03    9.66
 -12   0  15    2.50   10.79
  12   0 -14  185.04   26.22
 -12   0  14  146.19   27.27
 -12   0  13    6.96   13.44
  12   0 -13   -7.18    8.97
  12   0 -12  523.43   43.67
 -12   0  12  550.04   49.21
 -12   0  11   16.90   13.22
  12   0 -11   -1.32    7.82
  12   0 -10  534.44   44.06
 -12   0  10  502.33   45.10
 -12   0   9  -15.88   11.47
  12   0  -9   -8.10    6.49
  12   0  -9   -0.28    9.46
 -12   0   8  256.04   31.70
  12   0  -8  225.51   18.02
  12   0  -8  261.28   33.46
 -12   0   7   -7.52   12.39
  12   0  -7    1.42    3.77
  12   0  -7   11.59   12.43
 -12   0   6   52.55   15.66
  12   0  -6   25.08   13.20
  12   0  -6   43.78    8.40
 -12   0   5   -6.15    9.35
  12   0  -5    4.99   10.66
  12   0  -5    2.30    3.85
  12   0  -4  288.49   17.96
  12   0  -4  330.15   40.22
  12   0  -3   27.61   14.63
 -12   0   3   16.69    9.55
  12   0  -3    4.27    3.35
  12   0  -2  412.80   20.91
 -12   0   2  375.28   32.82
  12   0  -2  403.74   41.55
  12   0  -1  -11.32    8.92
  12   0  -1   -3.67    3.73
 -12   0   1    9.18    7.79
  12   0   0  187.69   15.40
 -12   0   0  146.08   19.20
  12   0   0  149.17   25.96
  12   0   1    1.51    4.51
 -12   0  -1   14.61    7.11
  12   0   2   43.26   12.89
  12   0   2   49.15    9.12
  12   0   3   -4.70    9.52
  12   0   3    2.61    5.29
  12   0   4  282.11   37.45
  12   0   4  267.93   23.94
  12   0   5    4.29    6.74
  12   0   5  -36.20   19.47
  12   0   6  163.22   30.90
  12   0   7   -1.24   11.99
  12   0   8   34.57   18.18
  12   0   9    7.92   11.60
  12  -1 -17   16.30   15.41
 -12   1  17   25.02   15.87
 -12  -1  17  -19.58   13.38
  12   1 -16   64.99   18.43
  12  -1 -16   69.41   18.22
 -12   1  16   65.90   19.66
 -12  -1  16   68.38   19.10
  12   1 -15  -12.63   13.96
  12  -1 -15    6.40   10.30
 -12   1  15  -21.65   15.91
 -12  -1  15  -32.02   17.05
 -12   1  14  535.79   51.64
 -12  -1  14  434.69   45.12
  12   1 -14  470.35   44.05
  12  -1 -14  430.27   40.36
  12  -1 -13   21.07   10.75
 -12   1  13   -4.24   10.81
 -12  -1  13    8.62    9.01
  12   1 -13    8.97   11.47
  12   1 -12  187.97   26.91
  12  -1 -12  158.08   24.71
 -12   1  12  157.35   27.46
 -12  -1  12  148.73   25.96
 -12   1  11   -4.15   10.27
 -12  -1  11   -3.41    9.32
  12  -1 -11    8.47    7.40
  12   1 -11   -8.23    9.74
  12  -1 -11    0.94   10.80
  12   1 -10  210.17   28.65
  12  -1 -10  174.03   26.66
 -12   1  10  211.86   32.60
 -12  -1  10  240.08   30.68
  12  -1 -10  217.56   20.33
 -12   1   9   35.35   16.04
 -12  -1   9   38.90   16.68
  12  -1  -9   10.09    4.93
  12   1  -9    9.55   11.23
  12  -1  -9    0.28    9.74
 -12   1   8  707.46   54.03
 -12  -1   8  672.26   50.32
  12  -1  -8  720.23   34.44
  12   1  -8  589.15   51.84
  12  -1  -8  704.26   51.98
 -12   1   7   55.86   15.70
 -12  -1   7   37.81   12.40
  12  -1  -7   55.30    9.30
  12   1  -7   76.95   19.84
  12  -1  -7   31.53   13.97
  12  -1  -6  866.17   35.81
 -12   1   6  906.08   58.21
 -12  -1   6  913.22   54.98
  12   1  -6  752.10   58.94
  12  -1  -6  813.17   59.21
 -12   1   5   33.27   13.31
  12   1  -5   46.02   19.34
 -12  -1   5   34.11   10.56
  12  -1  -5   42.15   16.18
  12  -1  -5   49.59    9.63
 -12   1   4  110.77   20.80
 -12  -1   4  129.92   20.94
  12   1  -4   96.73   23.80
  12  -1  -4  126.51   25.67
  12  -1  -4   56.56    8.87
  12   1  -3   17.84    9.70
  12  -1  -3    4.24   13.21
 -12   1   3   -5.96    8.56
  12  -1  -3    4.44    4.65
 -12  -1   3    3.30    7.07
  12  -1  -2  181.52   16.46
 -12   1   2  151.73   22.70
 -12  -1   2  162.40   20.39
  12   1  -2  141.84   26.43
  12  -1  -2  146.04   25.73
  12   1  -1    1.67    8.78
  12  -1  -1    0.90    7.72
  12  -1  -1    2.13    4.03
 -12   1   1    1.93    6.97
 -12  -1   1    0.72    6.18
  12  -1   0  261.16   20.82
 -12   1   0  209.46   25.11
 -12  -1   0  255.77   23.26
  12   1   0  222.05   32.01
  12  -1   0  198.48   29.36
  12   1   1    3.36   12.72
  12  -1   1   30.48   14.00
  12  -1   1   11.48    7.79
 -12   1  -1    0.83    6.66
  12   1   2  309.12   39.17
  12  -1   2  334.60   25.11
  12   1   3   18.17   15.03
  12  -1   3   21.98   13.04
  12  -1   3    8.54    6.42
  12  -1   4   20.98   11.97
  12  -1   4   36.29    9.85
  12  -1   5  -11.35    7.76
  12   1   5   24.64   16.58
  12  -1   5   17.29   11.93
  12  -1   6   39.74   11.76
  12   1   6   91.28   23.75
  12  -1   6   51.29   18.57
  12  -1   7    0.51    7.75
  12   1   7    4.87   14.72
  12  -1   7   12.74   14.46
  12  -1   8   86.01   17.45
  12   1   8   65.95   23.05
  12  -1   8  132.00   29.33
  12  -1   9    1.35    8.84
  12   1   9   14.25   12.10
  12  -1   9    8.39   13.15
  12  -1  10  129.36   22.68
  12   2 -16    1.55   11.17
  12  -2 -16    7.62   10.73
 -12   2  16   -0.40   14.30
 -12  -2  16    2.97   11.07
  12   2 -15    7.27    9.65
  12  -2 -15    9.74    9.18
 -12   2  15   -4.23   15.62
 -12  -2  15   30.03   16.33
  12   2 -14  147.20   24.74
 -12  -2  14  146.46   28.20
 -12   2  14  120.42   26.34
  12  -2 -14  129.60   24.00
  12  -2 -13    4.78    9.49
 -12   2  13   27.91   15.27
 -12  -2  13   11.69   11.65
  12  -2 -13   -0.08    6.19
  12   2 -13    9.74   12.07
  12   2 -12  373.53   38.68
 -12   2  12  329.52   41.76
 -12  -2  12  356.20   40.65
  12  -2 -12  279.38   30.91
  12  -2 -12  296.36   27.11
 -12   2  11   58.65   19.91
 -12  -2  11   16.91    9.92
  12  -2 -11   68.48   13.36
  12   2 -11   55.88   17.83
  12  -2 -11   54.85   15.37
  12   2 -10  364.20   38.03
  12  -2 -10  293.70   31.87
 -12   2  10  275.49   37.23
 -12  -2  10  294.26   35.01
  12  -2 -10  336.83   26.16
 -12   2   9  100.25   21.81
 -12  -2   9   50.45   17.22
  12  -2  -9   42.50   10.81
  12   2  -9   65.95   16.15
  12  -2  -9   59.62   16.14
  12  -2  -8   80.50   12.75
 -12   2   8  105.48   22.45
 -12  -2   8  110.55   20.56
  12   2  -8   70.71   18.50
  12  -2  -8  103.60   20.73
 -12   2   7    3.77    9.66
 -12  -2   7   20.74   12.01
  12  -2  -7   11.78    5.79
  12   2  -7   20.14   10.68
  12  -2  -7    4.99   10.02
  12  -2  -6   86.42   13.23
 -12   2   6   92.33   22.85
 -12  -2   6   73.00   17.97
  12   2  -6   68.47   20.12
  12  -2  -6   47.79   16.82
 -12   2   5   10.69    8.97
  12   2  -5   23.88   15.96
  12  -2  -5   13.20    6.20
 -12  -2   5   15.22    9.75
  12  -2  -5   18.95   12.19
  12  -2  -4  285.29   21.83
 -12   2   4  217.83   30.79
 -12  -2   4  227.79   26.08
  12   2  -4  235.99   33.45
  12  -2  -4  239.43   32.11
  12   2  -3   10.12    9.37
 -12   2   3   27.54   13.08
  12  -2  -3    7.37    9.51
  12  -2  -3    4.41    5.36
 -12  -2   3   12.26    8.15
  12  -2  -2  430.39   26.64
 -12   2   2  451.03   41.92
 -12  -2   2  429.71   32.55
  12   2  -2  411.46   45.46
  12  -2  -2  435.76   43.85
  12   2  -1    0.42    9.00
  12  -2  -1   -0.55    9.25
  12  -2  -1   16.22    7.25
 -12   2   1   17.33   10.21
 -12  -2   1    6.09    5.89
  12  -2   0  204.27   20.25
 -12   2   0  174.79   25.33
 -12  -2   0  175.12   18.99
  12   2   0  200.68   29.66
  12  -2   0  232.74   32.64
  12   2   1   -8.74   10.39
  12  -2   1   12.69   10.75
  12  -2   1   -0.93    5.91
 -12   2  -1    3.13    6.30
  12   2   2   22.30   14.74
  12  -2   2    1.34    8.45
  12  -2   2   26.44   10.93
  12   2   3   15.83   12.71
  12  -2   3    4.38    8.88
  12  -2   3   29.76    8.76
  12   2   4  129.98   27.16
  12  -2   4  168.27   28.97
  12  -2   4  154.37   20.46
  12  -2   5   11.08    9.83
  12  -2   5   21.63   11.19
  12   2   5   37.11   16.93
  12  -2   6  103.59   19.11
  12   2   6   90.06   24.70
  12  -2   6   40.32   16.06
  12  -2   7   13.15    9.74
  12   2   7   13.52   13.68
  12  -2   7   15.26   12.03
  12  -2   8   41.26   14.41
  12   2   8   28.53   17.16
  12  -2   8   -6.67   13.14
  12  -2   9  -10.38   10.92
  12  -2   9    0.68   12.25
  12  -2  10    4.36   10.39
  12   3 -16  127.55   23.90
 -12   3  16  140.11   29.32
  12  -3 -16  109.81   22.17
  12   3 -15  -11.88   12.51
  12  -3 -15    4.32   10.11
 -12   3  15    3.02   11.84
 -12  -3  15   -8.58   10.72
 -12   3  14  307.88   42.98
 -12  -3  14  257.47   37.20
  12   3 -14  263.56   32.69
  12  -3 -14  295.81   28.73
  12  -3 -14  245.92   30.50
  12  -3 -13   81.60   16.19
 -12   3  13   39.30   18.15
 -12  -3  13  100.30   22.64
  12  -3 -13   68.60   13.87
  12   3 -13   96.63   20.68
  12  -3 -12   99.52   19.52
 -12   3  12   97.12   25.68
 -12  -3  12   81.01   20.73
  12  -3 -12   81.16   15.86
  12   3 -12  104.82   21.61
 -12   3  11    2.65   12.36
 -12  -3  11   29.90   14.82
  12  -3 -11   19.34   10.19
  12   3 -11   10.87   10.52
  12  -3 -11   -5.10    9.50
  12   3 -10  130.76   24.78
  12  -3 -10  130.53   21.93
 -12   3  10  154.57   30.29
  12  -3 -10  106.28   16.51
 -12  -3  10   98.55   21.34
 -12   3   9   48.55   18.86
 -12  -3   9   28.34   12.05
  12  -3  -9   25.84    8.16
  12   3  -9   59.47   17.51
  12  -3  -9   44.22   13.68
  12  -3  -8  291.06   32.14
 -12   3   8  298.91   37.99
  12  -3  -8  300.84   25.48
 -12  -3   8  278.80   32.22
  12   3  -8  290.31   37.58
  12  -3  -7   98.85   14.71
 -12   3   7   85.52   21.84
 -12  -3   7   86.54   17.48
  12   3  -7  115.46   25.21
  12  -3  -7  102.33   20.82
  12  -3  -6  285.92   23.64
 -12   3   6  240.12   34.31
 -12  -3   6  297.83   31.72
  12   3  -6  253.26   35.74
  12  -3  -6  265.29   32.64
 -12   3   5   40.77   13.83
  12   3  -5   53.60   16.23
  12  -3  -5   52.27   11.25
 -12  -3   5   43.08   12.98
  12  -3  -5   36.70   15.03
 -12   3   4    7.25   10.40
  12   3  -4   -2.01    9.85
  12  -3  -4   -8.31    5.18
  12  -3  -4   -2.72   10.87
 -12  -3   4   -8.21    9.70
 -12   3   3   -0.89    8.73
  12   3  -3    3.11   10.12
  12  -3  -3    1.34    5.44
  12  -3  -3    2.08   10.32
 -12  -3   3    3.86    6.30
  12  -3  -2   90.79   13.82
  12   3  -2  103.17   24.47
 -12   3   2  120.13   23.39
  12  -3  -2   98.21   22.81
 -12  -3   2   97.87   16.24
  12   3  -1   48.57   17.74
  12  -3  -1   15.91   10.72
 -12   3   1   49.56   15.91
  12  -3  -1   54.78   10.77
 -12  -3   1   28.73    9.72
  12  -3   0   97.65   15.74
  12   3   0   97.54   22.80
 -12   3   0  138.90   23.75
  12  -3   0   93.71   22.37
 -12  -3   0   99.03   14.58
  12   3   1   24.22   12.36
  12  -3   1   19.85    8.80
  12  -3   1   24.52    6.23
 -12   3  -1   38.60   14.88
  12   3   2   90.37   20.33
  12  -3   2  154.19   26.30
  12  -3   2  144.10   18.97
  12   3   3   52.35   16.54
  12  -3   3   67.23   20.80
  12  -3   3  100.76   17.85
  12   3   4   14.38   15.96
  12  -3   4   26.41   14.07
  12  -3   4   12.84    8.11
  12   3   5    7.25   12.98
  12  -3   5   24.62   14.77
  12  -3   5    4.11    9.26
  12  -3   6   71.37   22.06
  12  -3   6   41.33   13.52
  12   3   6   76.59   23.32
  12  -3   7    3.50    8.61
  12   3   7   14.15   17.94
  12  -3   7   13.10   11.91
  12  -3   8    9.83    9.40
  12   3   8   41.64   19.47
  12  -3   8   22.03   11.41
  12  -3   9   13.29    9.42
  12  -3   9    8.56   10.97
  12  -4 -16  -15.35   13.80
  12   4 -15   32.93   15.65
  12  -4 -15   22.70   12.00
  12  -4 -15   25.26   13.33
  12   4 -14   44.14   15.70
  12  -4 -14   63.47   18.73
 -12   4  14   18.05   15.68
 -12  -4  14   11.92   11.65
  12  -4 -14   58.15   15.14
  12   4 -13   -2.92   10.09
  12  -4 -13    4.46    9.52
 -12   4  13    6.68   16.79
 -12  -4  13   -3.77   14.02
  12  -4 -13   26.22   10.88
  12   4 -12  150.37   25.28
 -12   4  12  112.75   29.60
  12  -4 -12  141.84   20.76
  12  -4 -12  163.80   23.85
 -12  -4  12  141.35   25.48
  12  -4 -11   63.55   17.36
 -12   4  11   86.13   23.99
 -12  -4  11   66.23   20.04
  12  -4 -11   54.91   13.57
  12   4 -11   84.45   18.33
  12   4 -10  195.87   28.87
 -12   4  10  185.87   34.57
  12  -4 -10  152.98   20.49
  12  -4 -10  132.09   21.24
 -12  -4  10  139.14   25.06
 -12   4   9   56.45   19.45
 -12  -4   9   46.33   14.79
  12  -4  -9   34.67   11.14
  12   4  -9   42.99   16.85
  12  -4  -9   34.76   11.48
 -12   4   8    1.39   11.18
  12  -4  -8    1.29    6.05
 -12  -4   8   16.91   11.03
  12   4  -8    3.49    9.31
  12  -4  -8    9.10    8.88
 -12   4   7   -4.58   10.68
  12  -4  -7   -3.55    6.71
 -12  -4   7   -2.72    8.02
  12   4  -7    7.57   12.62
  12  -4  -7   29.22   13.43
 -12   4   6   81.10   21.88
  12  -4  -6   50.93   12.15
  12   4  -6   31.53   16.15
 -12  -4   6   51.56   15.14
  12  -4  -6   74.90   17.37
  12  -4  -5   83.96   15.31
 -12   4   5   88.94   22.77
  12   4  -5   60.49   20.55
 -12  -4   5   79.94   16.70
  12  -4  -5   79.55   18.29
  12  -4  -4  162.35   19.11
 -12   4   4   87.67   23.10
 -12  -4   4  148.55   22.40
  12   4  -4  121.33   26.20
  12  -4  -4   98.63   20.47
 -12   4   3   20.24   15.70
  12   4  -3  -15.99   13.78
  12  -4  -3    5.79    7.01
  12  -4  -3   -7.81    8.91
 -12  -4   3    4.76    6.85
  12  -4  -2  332.78   27.17
 -12   4   2  240.46   33.69
 -12  -4   2  332.54   30.14
  12   4  -2  301.45   40.58
  12  -4  -2  292.65   36.22
  12   4  -1   78.77   22.01
 -12   4   1   51.23   14.94
  12  -4  -1   43.22   12.06
  12  -4  -1   60.20   17.87
 -12  -4   1   62.12   12.81
  12  -4   0   97.46   16.76
  12   4   0  113.64   25.25
 -12   4   0   97.20   21.59
  12  -4   0  103.46   22.86
  12   4   1   44.91   19.60
  12  -4   1   40.20   13.18
  12  -4   1   47.54   12.09
 -12   4  -1   55.44   16.11
  12   4   2  -11.15   15.82
  12  -4   2   -0.23    9.83
  12  -4   2   10.07    7.95
 -12   4  -2   -1.83    7.80
  12   4   3   18.99   16.06
  12  -4   3   -9.69   12.08
  12  -4   3    3.52    8.54
  12   4   4   98.76   25.42
  12  -4   4   40.51   15.42
  12  -4   4   75.83   15.45
  12   4   5   57.68   21.40
  12  -4   5   30.17   15.17
  12  -4   5   15.79    9.46
  12   4   6  118.65   29.43
  12  -4   6   38.27   15.79
  12  -4   6   84.21   19.15
  12  -4   7   11.63   15.08
  12  -4   7   -0.20   10.03
  12   4   7   15.51   17.82
  12   5 -14   86.46   19.58
  12  -5 -14   95.31   18.82
  12   5 -13   79.24   18.41
 -12   5  13  104.16   27.60
  12  -5 -13  115.29   20.34
 -12  -5  13   92.25   24.53
  12  -5 -13   72.74   15.76
  12  -5 -12   29.77   12.54
 -12   5  12   28.64   17.26
 -12  -5  12   34.01   14.37
  12  -5 -12   20.10   11.59
  12   5 -12   37.06   14.77
  12  -5 -11    8.49    9.57
 -12   5  11  -11.76   14.06
 -12  -5  11  -20.33   14.51
  12  -5 -11   19.77   10.81
  12   5 -11    5.02   11.29
  12   5 -10  126.56   24.66
 -12   5  10   82.50   25.36
  12  -5 -10  120.41   20.02
  12  -5 -10   92.42   18.17
 -12  -5  10   96.02   22.14
  12  -5  -9   40.69   12.10
 -12   5   9   -7.37   14.37
  12  -5  -9   43.07   12.08
 -12  -5   9   25.53   13.12
  12   5  -9   29.77   12.77
  12   5  -8  210.62   30.63
  12  -5  -8  173.70   22.37
  12  -5  -8  195.72   24.48
 -12   5   8  142.50   31.37
 -12  -5   8  145.75   23.97
 -12   5   7   65.34   21.79
  12  -5  -7   40.14   11.74
 -12  -5   7   51.14   17.08
  12   5  -7   62.94   19.65
  12  -5  -7   73.42   15.66
  12  -5  -6  192.10   25.13
  12  -5  -6  178.59   21.57
 -12   5   6  215.49   35.52
 -12  -5   6  189.97   27.71
  12   5  -6  117.47   27.56
 -12   5   5   11.98   12.19
  12  -5  -5   -0.71    6.96
  12   5  -5    1.42   11.45
 -12  -5   5    3.42    9.25
  12  -5  -5    9.04    6.83
 -12   5   4    2.14   12.42
  12  -5  -4   -3.92    6.96
  12   5  -4  -11.48   17.09
 -12  -5   4    4.50    8.53
  12  -5  -4   -9.11   10.70
 -12   5   3   19.79   10.41
  12   5  -3   28.10   15.19
  12  -5  -3   41.92   12.37
 -12  -5   3   25.96   11.03
 -12   5   2  -18.30   15.28
  12   5  -2    8.55   12.60
  12  -5  -2   -6.94    7.96
 -12  -5   2    9.37    9.84
  12   5  -1    9.49   11.25
 -12   5   1   48.07   18.13
  12  -5  -1   28.26   11.75
 -12  -5   1   15.25    7.76
  12   5   0    9.51   10.57
 -12   5   0   37.09   14.40
  12  -5   0   32.38   11.08
  12   5   1    4.28   10.58
 -12   5  -1   32.15   15.50
  12  -5   1   46.50   16.93
  12   5   2   47.16   20.32
 -12   5  -2   19.74   12.80
  12  -5   2   69.17   17.06
  12   5   3   72.54   24.47
  12  -5   3   35.46   13.65
  12   5   4   19.03   14.70
  12  -5   4   32.14   13.51
  12   5   5    6.80   10.16
  12  -5   5  -11.30   13.19
  12   5   6   18.97   14.97
  12  -5   6  -20.21   12.95
  12  -6 -11   54.85   14.93
 -12  -6  11   64.39   21.68
 -12   6  10  113.36   32.00
  12  -6 -10   84.94   17.97
 -12  -6  10   84.22   20.83
 -12   6   9   37.38   18.93
  12  -6  -9   37.78   12.64
 -12  -6   9   27.24   14.65
  12   6  -9   40.49   14.90
 -12   6   8    5.65   13.39
  12  -6  -8   20.22   11.12
 -12  -6   8    1.27    9.10
  12   6  -8   10.60    9.85
 -12   6   7   24.15   17.48
  12  -6  -7  -10.19   10.72
 -12  -6   7   26.07   12.68
  12   6  -7    9.34   12.46
 -12   6   6    2.28   15.26
  12  -6  -6    7.04    7.87
 -12  -6   6   15.25   10.24
  12   6  -6   32.32   17.11
 -12   6   5   66.18   23.04
  12  -6  -5   67.97   15.69
  12   6  -5   25.81   13.10
 -12  -6   5   58.70   16.97
 -12   6   4   33.51   17.83
  12  -6  -4   41.12   13.03
  12   6  -4   47.00   19.83
 -12  -6   4   52.84   16.58
 -12   6   3  -24.15   14.87
  12  -6  -3    8.54    8.58
  12   6  -3   11.09   13.98
 -12  -6   3    0.63    7.35
  12  -6  -2  169.48   21.98
 -12  -6   2  204.92   26.39
  12   6  -2  168.87   33.84
 -12   6   1   43.95   19.60
  12   6  -1   72.30   22.54
  12  -6  -1   68.99   16.69
 -12   6   0   -9.05   13.80
  12   6   0   13.19   15.55
  12  -6   0   18.50   10.68
  12   6   1   22.57   18.20
 -12   6  -1   51.78   20.04
  12  -6   1   40.48   14.97
  12   6   2    4.37   11.39
 -12   6  -2   12.25   13.86
  12  -6   2   15.83   10.87
  12   6   3   24.20   17.59
  12  -6   3   35.08   14.87
  12   6   4   37.83   17.32
  12   6   5   52.77   20.57
 -12  -7   7  126.21   25.35
 -12   7   6  110.29   30.96
  12  -7  -6  105.16   19.78
 -12  -7   6   93.33   21.52
 -12   7   5    8.47   16.01
  12  -7  -5    5.43    8.70
 -12  -7   5   24.30   13.93
  12  -7  -4   15.86   10.65
 -12  -7   4   25.68   13.40
  12  -7  -3   15.77    9.79
 -12  -7   3   -3.79   10.00
 -12   7   2  -39.36   20.67
  12  -7  -2   -6.27    8.79
  13   0 -16    5.92   11.66
 -13   0  16  -25.86   16.41
  13   0 -15    3.42   12.18
 -13   0  15   20.81   11.94
  13   0 -14   -2.11    7.93
 -13   0  14   -8.68   12.98
 -13   0  13  256.90   36.22
  13   0 -13  256.21   32.04
 -13   0  12   16.29   13.50
  13   0 -12    0.61    7.95
  13   0 -11  295.25   34.68
 -13   0  11  278.02   36.30
 -13   0  10   18.14   14.47
  13   0 -10    7.12   10.49
  13   0  -9  398.28   41.10
 -13   0   9  493.68   45.62
 -13   0   8   13.22   10.23
  13   0  -8    0.65    7.42
 -13   0   7    8.85   10.95
  13   0  -7   15.13   11.28
 -13   0   6   -3.47    8.92
  13   0  -6   -9.33    8.82
 -13   0   5  105.78   21.01
  13   0  -5   80.08   20.89
  13   0  -4    2.92    9.69
 -13   0   4  -13.42   10.74
 -13   0   3  585.64   43.84
  13   0  -3  613.93   55.37
  13   0  -2  -17.18   12.92
 -13   0   2   -8.02    8.19
 -13   0   1  146.99   20.49
  13   0  -1  153.19   29.88
  13   0   0   -6.57   11.32
 -13   0   0    9.42    6.69
  13   0   1  109.78   23.42
  13   0   2   16.34   14.31
  13   0   3   55.41   20.62
  13   0   4   11.67   14.33
  13   0   5  127.91   29.78
  13   0   6    2.89   11.45
  13   0   7  165.70   33.28
  13   1 -16   37.45   15.94
  13  -1 -16   11.61   11.54
 -13   1  16   15.39   13.44
 -13  -1  16   53.13   20.69
  13   1 -15  125.97   23.58
  13  -1 -15  126.88   22.90
 -13   1  15  114.11   25.86
 -13  -1  15  104.56   23.60
  13   1 -14   20.79   12.69
  13  -1 -14    8.66   11.49
 -13   1  14    8.58   11.02
 -13  -1  14   -5.48   10.27
 -13   1  13  101.20   23.35
 -13  -1  13  147.57   27.54
  13   1 -13  141.41   24.04
  13  -1 -13  124.95   23.28
 -13  -1  12    1.14    8.73
  13   1 -12   -7.41   10.13
  13  -1 -12   10.53   10.24
 -13   1  11   80.82   22.09
 -13  -1  11   55.33   18.30
  13  -1 -11   64.97   12.01
  13   1 -11   87.21   19.83
  13  -1 -11   77.84   16.75
 -13   1  10   12.57   13.14
 -13  -1  10    6.25    8.62
  13  -1 -10    8.53    5.78
  13   1 -10    3.60   13.15
  13  -1 -10   17.31   12.82
  13  -1  -9  252.85   33.04
 -13   1   9  325.92   38.41
 -13  -1   9  281.94   33.61
  13  -1  -9  285.28   22.84
  13   1  -9  274.74   34.95
 -13   1   8   -3.80    9.21
 -13  -1   8   24.65   12.50
  13  -1  -8   -6.41    5.83
  13   1  -8  -12.25    9.76
  13  -1  -8    4.44   12.44
 -13   1   7  613.25   50.12
 -13  -1   7  647.12   47.12
  13  -1  -7  619.86   31.84
  13   1  -7  511.39   49.38
  13  -1  -7  517.23   49.16
 -13   1   6   10.38   10.25
 -13  -1   6   -9.44   10.36
  13   1  -6   -4.21    9.27
  13  -1  -6    0.60    4.56
  13  -1  -6   20.28   14.87
  13  -1  -5  281.10   21.13
 -13   1   5  296.34   33.91
 -13  -1   5  291.42   32.13
  13   1  -5  299.79   42.09
  13  -1  -5  299.39   39.36
  13   1  -4   14.20   15.35
 -13   1   4  -22.18   13.69
  13  -1  -4   23.10   14.87
 -13  -1   4   16.72    8.96
  13  -1  -4   18.57    7.06
  13   1  -3   -1.12    9.70
  13  -1  -3   19.32   10.33
 -13   1   3   -8.59   10.94
  13  -1  -3   -2.27    4.51
 -13  -1   3   -3.04    7.92
  13   1  -2    9.67   15.43
  13  -1  -2   10.66   10.58
  13  -1  -2    2.08    4.91
 -13   1   2    0.40    7.87
 -13  -1   2   14.82    9.01
  13  -1  -1   89.27   12.49
  13   1  -1   80.05   22.10
 -13   1   1  119.59   20.13
 -13  -1   1   83.51   15.62
  13  -1  -1  141.83   28.46
  13   1   0   -6.78   10.00
  13  -1   0    9.27   11.27
  13  -1   0   24.60    8.50
 -13   1   0    9.65    8.17
  13  -1   1  152.05   16.97
  13   1   1  101.59   23.97
  13  -1   1  126.30   26.89
  13   1   2    7.78   10.40
  13  -1   2    6.67   11.26
  13  -1   2   14.94    7.87
  13   1   3   76.19   22.02
  13  -1   3  113.06   26.14
  13  -1   3   89.21   14.23
  13   1   4    3.26   11.67
  13  -1   4    0.40   10.75
  13  -1   4   -6.68    6.19
  13   1   5  -11.91   13.42
  13  -1   5   -5.17   12.78
  13  -1   5   -1.15    7.17
  13  -1   6   -4.84   16.71
  13   1   6    7.17   13.62
  13   1   7   68.97   23.32
  13  -1   7   21.57   14.60
  13  -1   8   24.19   20.56
  13   2 -15   16.08   14.44
  13  -2 -15   -2.77    9.77
 -13   2  15  -17.42   13.68
 -13  -2  15   11.19   10.16
  13   2 -14    9.92   11.67
  13  -2 -14  -31.23   17.19
 -13   2  14    4.51   11.54
 -13  -2  14   -0.07   11.90
  13   2 -13  175.69   26.75
 -13  -2  13  181.93   30.89
  13  -2 -13  197.13   28.08
 -13   2  13   99.55   26.20
  13  -2 -13  171.53   21.24
 -13   2  12   79.54   25.47
 -13  -2  12   36.77   15.69
  13  -2 -12   42.07   11.94
  13   2 -12   33.15   16.13
  13  -2 -12   27.12   11.25
  13   2 -11  203.72   29.66
  13  -2 -11  210.47   29.01
 -13   2  11  208.83   33.10
 -13  -2  11  216.97   32.08
  13  -2 -11  232.04   22.85
 -13   2  10   -7.13   11.08
 -13  -2  10    6.28    9.50
  13  -2 -10   32.78    9.34
  13   2 -10    8.71   11.12
  13  -2 -10   -5.33   11.04
  13  -2  -9  343.70   36.29
 -13   2   9  374.85   42.17
 -13  -2   9  474.79   43.05
  13  -2  -9  425.47   29.86
  13   2  -9  408.17   42.56
 -13   2   8   27.30   12.54
 -13  -2   8    7.71    8.56
  13  -2  -8   -2.10    5.93
  13   2  -8   -9.91   11.57
  13  -2  -8   -0.84   10.00
 -13   2   7    4.18   10.21
 -13  -2   7    3.07    7.44
  13  -2  -7    6.96    6.13
  13   2  -7   19.97   13.83
  13  -2  -7   -5.03    8.68
 -13   2   6  -10.30    7.56
 -13  -2   6   -0.10    7.98
  13   2  -6  -14.09   12.83
  13  -2  -6    0.07    5.91
  13  -2  -6   10.93   12.76
 -13   2   5   19.00   11.10
  13   2  -5   33.15   15.95
  13  -2  -5   19.98    7.78
 -13  -2   5    7.67    8.26
  13  -2  -5   22.10   13.98
 -13   2   4   21.24   13.65
  13   2  -4   42.39   17.82
  13  -2  -4   46.02   17.71
  13  -2  -4   37.17    8.52
 -13  -2   4   36.70   11.48
  13  -2  -3  352.69   24.56
 -13   2   3  264.23   33.37
 -13  -2   3  325.50   30.68
  13   2  -3  275.80   38.12
  13  -2  -3  303.35   38.29
  13   2  -2    6.63   11.57
  13  -2  -2   35.49   18.19
 -13   2   2   66.57   18.35
  13  -2  -2   42.23    8.66
 -13  -2   2   36.20   12.02
  13  -2  -1   98.11   14.09
  13   2  -1  108.30   26.15
 -13   2   1  125.84   22.01
  13  -2  -1  107.53   23.11
 -13  -2   1  125.26   17.45
  13   2   0   13.06   14.93
  13  -2   0   -4.86   12.02
  13  -2   0    9.96    7.94
 -13   2   0   13.47   10.73
  13   2   1   85.73   22.28
  13  -2   1   82.18   21.70
  13  -2   1   66.40   12.49
  13   2   2   11.48   14.84
  13  -2   2    3.72    9.10
  13  -2   2    3.14    6.10
  13   2   3   24.38   18.41
  13  -2   3   51.24   20.07
  13  -2   3   55.10   12.27
  13   2   4   20.32   14.93
  13  -2   4   18.26   15.32
  13  -2   4    7.38    9.75
  13   2   5  109.79   27.61
  13  -2   5   75.24   19.75
  13  -2   5  110.40   18.61
  13   2   6    3.61   13.54
  13  -2   6   27.02   15.16
  13  -2   6   -1.03    7.14
  13  -2   7  107.16   28.23
  13  -2   7  140.06   21.26
  13   2   7   65.87   23.62
  13  -2   8    0.38   11.35
  13  -2   8   13.14   10.90
  13   3 -15   80.88   21.61
  13  -3 -15   35.97   11.68
  13   3 -14   11.00   10.81
  13  -3 -14    3.61    7.99
 -13   3  14   27.44   16.19
 -13  -3  14   13.40   13.21
  13  -3 -14    5.32    7.81
  13  -3 -13   98.58   19.85
  13   3 -13  134.88   25.13
 -13   3  13   80.10   22.28
 -13  -3  13  121.55   26.27
  13  -3 -13  112.01   17.78
  13  -3 -12   -6.57    9.67
 -13   3  12   14.17   13.59
 -13  -3  12   11.28    9.74
  13  -3 -12    2.02    7.27
  13   3 -12    9.24   11.97
 -13   3  11   55.91   20.86
 -13  -3  11  111.48   23.90
  13  -3 -11   52.76   13.52
  13   3 -11   88.21   21.03
  13  -3 -11   63.22   17.11
 -13   3  10   42.33   17.07
 -13  -3  10   20.66    9.69
  13  -3 -10   26.06   10.52
  13   3 -10   23.43   14.87
  13  -3 -10   28.29   12.41
  13   3  -9  148.83   27.20
  13  -3  -9  166.12   25.44
 -13   3   9  219.62   34.98
  13  -3  -9  177.40   20.63
 -13  -3   9  240.66   33.11
 -13   3   8   14.42   11.13
 -13  -3   8   18.69   14.11
  13  -3  -8   25.50    9.94
  13   3  -8   -2.78   11.72
  13  -3  -8    4.01    8.19
 -13   3   7  426.52   46.44
  13  -3  -7  377.66   28.96
 -13  -3   7  435.30   40.07
  13   3  -7  475.88   51.51
  13  -3  -7  410.45   39.99
 -13   3   6   65.41   18.80
  13  -3  -6   68.84   12.59
  13   3  -6   56.94   21.81
 -13  -3   6   53.59   15.31
  13  -3  -6   46.16   18.50
  13  -3  -5  348.78   27.12
 -13   3   5  261.27   37.00
 -13  -3   5  333.55   33.56
  13   3  -5  323.45   43.04
  13  -3  -5  315.46   37.82
 -13   3   4   11.23    8.58
  13   3  -4   -0.30   12.02
  13  -3  -4   10.42    7.64
 -13  -3   4    1.92    7.15
 -13   3   3   31.47   13.40
  13   3  -3   -2.94   15.78
  13  -3  -3   21.42    8.06
  13  -3  -3   41.14   17.40
 -13  -3   3   16.30    8.08
  13   3  -2   -8.76   15.41
 -13   3   2  -11.02   12.36
  13  -3  -2   -7.49    7.34
  13  -3  -2   -5.19    9.93
 -13  -3   2   -9.86    9.07
  13   3  -1   45.60   19.12
  13  -3  -1   52.76   18.60
 -13   3   1   32.76   14.67
  13  -3  -1   44.33   10.93
 -13  -3   1   45.90   11.64
  13   3   0   42.05   18.14
  13  -3   0   18.95   14.38
  13  -3   0   22.36    8.54
 -13   3   0   33.94   15.61
  13  -3   1  138.04   19.81
  13   3   1   79.49   21.82
  13  -3   1   83.58   22.36
  13   3   2  -15.05   16.67
  13  -3   2   -8.60   13.80
  13  -3   2   -3.07    7.54
  13   3   3   81.67   25.63
  13  -3   3   84.69   20.48
  13  -3   3  106.81   18.59
  13   3   4   19.54   16.29
  13  -3   4    4.52   11.40
  13  -3   4   14.98    9.88
  13   3   5  -27.45   18.32
  13  -3   5    9.24    9.87
  13  -3   5  -11.58    8.85
  13   3   6    0.33   12.00
  13  -3   6   -3.89   11.71
  13  -3   6   -6.93   10.26
  13  -3   7   12.10   11.18
  13  -3   7    9.77    8.75
  13  -4 -15   12.03    9.05
  13   4 -14   -1.23   11.32
  13  -4 -14   10.70    8.65
  13  -4 -14   -4.88    8.09
  13  -4 -13   84.31   17.78
 -13   4  13   84.11   25.15
 -13  -4  13  142.24   29.36
  13  -4 -13   69.69   15.85
  13   4 -13   69.97   19.47
  13  -4 -12   36.22   12.04
 -13   4  12   30.36   18.22
  13  -4 -12   40.13   12.14
  13   4 -12   33.18   12.25
  13  -4 -11   71.29   18.44
  13   4 -11  150.58   26.20
 -13   4  11   95.24   26.56
 -13  -4  11   76.85   19.55
  13  -4 -11   82.98   15.80
 -13   4  10   23.06   15.33
[truncated: 30,810 more chars]
