# Supplementary material for: Management of triplet excitons transition: fine regulation of Förster and dexter energy transfer simultaneously
Source: Light Sci Appl. 2024 Jan 30;13:35. doi: 10.1038/s41377-023-01366-1 (PMC10828450; doi:10.1038/s41377-023-01366-1)
Supplement: Supplementary file 4 — crystal data [file 41377_2023_1366_MOESM4_ESM.cif]

data_phi-n+-2
_audit_creation_date               2022-10-19
_audit_creation_method
;
Olex2 1.5
(compiled 2022.04.07 svn.rca3783a0 for OlexSys, GUI svn.r6498)
;
_shelx_SHELXL_version_number       '2018/3'
_audit_contact_author_address      ?
_audit_contact_author_email        ?
_audit_contact_author_name         ''
_audit_contact_author_phone        ?
_publ_contact_author_id_orcid      ?
_publ_section_references
;
Dolomanov, O.V., Bourhis, L.J., Gildea, R.J, Howard, J.A.K. & Puschmann, H.
 (2009), J. Appl. Cryst. 42, 339-341.

Sheldrick, G.M. (2015). Acta Cryst. C71, 3-8.
;
_chemical_name_common              ?
_chemical_name_systematic          ?
_chemical_formula_moiety          
 '0.25(C14 H18 Br N2 O2), 0.25(Br), 0.125(H2 O)'
_chemical_formula_sum              'C3.50 H4.75 Br0.50 N0.50 O0.62'
_chemical_formula_weight           103.78
_chemical_melting_point            ?
_chemical_oxdiff_formula           'C H O N Br'
loop_
  _atom_type_symbol
  _atom_type_description
  _atom_type_scat_dispersion_real
  _atom_type_scat_dispersion_imag
  _atom_type_scat_source
 'C' 'C' 0.0181 0.0091 'International Tables Vol C Tables 4.2.6.8 and 6.1.1.4'
 'H' 'H' 0.0000 0.0000 'International Tables Vol C Tables 4.2.6.8 and 6.1.1.4'
 'Br' 'Br' -0.6763 1.2805
 'International Tables Vol C Tables 4.2.6.8 and 6.1.1.4'
 'N' 'N' 0.0311 0.0180 'International Tables Vol C Tables 4.2.6.8 and 6.1.1.4'
 'O' 'O' 0.0492 0.0322 'International Tables Vol C Tables 4.2.6.8 and 6.1.1.4'

_shelx_space_group_comment
;
The symmetry employed for this shelxl refinement is uniquely defined
by the following loop, which should always be used as a source of
symmetry information in preference to the above space-group names.
They are only intended as comments.
;
_space_group_crystal_system        'triclinic'
_space_group_IT_number             2
_space_group_name_H-M_alt          'P -1'
_space_group_name_Hall             '-P 1'
loop_
  _space_group_symop_operation_xyz
 'x, y, z'
 '-x, -y, -z'

_cell_length_a                     7.3001(10)
_cell_length_b                     10.0479(12)
_cell_length_c                     13.2986(16)
_cell_angle_alpha                  68.483(11)
_cell_angle_beta                   77.213(11)
_cell_angle_gamma                  79.429(11)
_cell_volume                       879.3(2)
_cell_formula_units_Z              8
_cell_measurement_reflns_used      1819
_cell_measurement_temperature      293(2)
_cell_measurement_theta_max        72.3400
_cell_measurement_theta_min        4.7710
_shelx_estimated_absorpt_T_max     ?
_shelx_estimated_absorpt_T_min     ?
_exptl_absorpt_coefficient_mu      5.908
_exptl_absorpt_correction_T_max    1.00000
_exptl_absorpt_correction_T_min    0.71007
_exptl_absorpt_correction_type     multi-scan
_exptl_absorpt_process_details
;
CrysAlisPro 1.171.39.46e (Rigaku Oxford Diffraction, 2018)
Empirical absorption correction using spherical harmonics,
 implemented in SCALE3 ABSPACK scaling algorithm.
;
_exptl_absorpt_special_details     ?
_exptl_crystal_colour              ?
_exptl_crystal_density_diffrn      1.568
_exptl_crystal_density_meas        ?
_exptl_crystal_density_method      ?
_exptl_crystal_description         block
_exptl_crystal_F_000               414
_exptl_crystal_size_max            ?
_exptl_crystal_size_mid            ?
_exptl_crystal_size_min            ?
_exptl_transmission_factor_max     ?
_exptl_transmission_factor_min     ?
_diffrn_reflns_av_R_equivalents    0.0491
_diffrn_reflns_av_unetI/netI       0.0549
_diffrn_reflns_Laue_measured_fraction_full  0.991
_diffrn_reflns_Laue_measured_fraction_max  0.991
_diffrn_reflns_limit_h_max         8
_diffrn_reflns_limit_h_min         -7
_diffrn_reflns_limit_k_max         11
_diffrn_reflns_limit_k_min         -10
_diffrn_reflns_limit_l_max         14
_diffrn_reflns_limit_l_min         -15
_diffrn_reflns_number              5293
_diffrn_reflns_point_group_measured_fraction_full  0.991
_diffrn_reflns_point_group_measured_fraction_max  0.991
_diffrn_reflns_theta_full          67.062
_diffrn_reflns_theta_max           67.062
_diffrn_reflns_theta_min           3.624
_diffrn_ambient_temperature        293(2)
_diffrn_detector                   'CCD plate'
_diffrn_detector_area_resol_mean   5.1975
_diffrn_detector_type              AtlasS2
_diffrn_measured_fraction_theta_full  0.991
_diffrn_measured_fraction_theta_max  0.991
_diffrn_measurement_details
;
List of Runs (angles in degrees, time in seconds):

  # Type    Start    End  Width  t~exp~   \w     \q     \k     \f   Frames
--------------------------------------------------------------------------
  1  \w   -109.00 -18.00   1.00    3.00    --  -40.87 -57.00   0.00   91
  2  \w    -65.00  29.00   1.00    3.00    --  -40.87  36.00 -56.00   94
  3  \w    -67.00  31.00   1.00    3.00    --  -40.87  57.00 150.00   98
  4  \w     58.00  91.00   1.00    3.00    --   40.87-125.00 -60.00   33
  5  \w     80.00 107.00   1.00   15.50    --  105.32 -61.00 -30.00   27
  6  \w    112.00 151.00   1.00   15.50    --  105.32  45.00 -60.00   39
  7  \w     32.00 113.00   1.00   15.50    --  105.32 -77.00 120.00   81
  8  \w     80.00 105.00   1.00   15.50    --  105.32-125.00-120.00   25
  9  \w     34.00  65.00   1.00   15.50    --  105.32-125.00-120.00   31
 10  \w     33.00  60.00   1.00   15.50    --  105.32-125.00 150.00   27
 11  \w     36.00 113.00   1.00   15.50    --  105.32-125.00 120.00   77
 12  \w     35.00 111.00   1.00   15.50    --  105.32 -45.00 -60.00   76
 13  \w     34.00 121.00   1.00   15.50    --  105.32 -45.00-180.00   87
 14  \w    121.00 153.00   1.00   15.50    --  105.32 125.00 -90.00   32
 15  \w     70.00 117.00   1.00   15.50    --  105.32-125.00 -60.00   47
 16  \w     26.00 102.00   1.00   15.50    --  105.32 -94.00 -30.00   76
 17  \w     23.00 163.00   1.00   15.50    --  105.32   0.00  90.00  140
;
_diffrn_measurement_device         'four-circle diffractometer'
_diffrn_measurement_device_type    'SuperNova, Dual, Cu at home/near, AtlasS2'
_diffrn_measurement_method         '\w scans'
_diffrn_orient_matrix_type        
 'CrysAlisPro convention (1999,Acta A55,543-557)'
_diffrn_orient_matrix_UB_11        -0.0285109000
_diffrn_orient_matrix_UB_12        -0.1185893000
_diffrn_orient_matrix_UB_13        -0.0408193000
_diffrn_orient_matrix_UB_21        -0.1816684000
_diffrn_orient_matrix_UB_22        0.0888526000
_diffrn_orient_matrix_UB_23        -0.0403368000
_diffrn_orient_matrix_UB_31        0.1166502000
_diffrn_orient_matrix_UB_32        0.0745273000
_diffrn_orient_matrix_UB_33        -0.1125458000
_diffrn_radiation_monochromator    mirror
_diffrn_radiation_probe            x-ray
_diffrn_radiation_type             'Cu K\a'
_diffrn_radiation_wavelength       1.54184
_diffrn_source                     'micro-focus sealed X-ray tube'
_diffrn_source_type                'SuperNova (Cu) X-ray Source'
_reflns_Friedel_coverage           0.000
_reflns_Friedel_fraction_full      .
_reflns_Friedel_fraction_max       .
_reflns_number_gt                  2505
_reflns_number_total               3106
_reflns_special_details
;
 Reflections were merged by SHELXL according to the crystal
 class for the calculation of statistics and refinement.
 
 _reflns_Friedel_fraction is defined as the number of unique
 Friedel pairs measured divided by the number that would be
 possible theoretically, ignoring centric projections and
 systematic absences.
;
_reflns_threshold_expression       'I > 2\s(I)'
_computing_cell_refinement         'CrysAlisPro 1.171.39.46e (Rigaku OD, 2018)'
_computing_data_collection         'CrysAlisPro 1.171.39.46e (Rigaku OD, 2018)'
_computing_data_reduction          'CrysAlisPro 1.171.39.46e (Rigaku OD, 2018)'
_computing_molecular_graphics      'Olex2 1.5 (Dolomanov et al., 2009)'
_computing_publication_material    'Olex2 1.5 (Dolomanov et al., 2009)'
_computing_structure_refinement    'SHELXL 2018/3 (Sheldrick, 2015)'
_computing_structure_solution      'SHELXT 2018/2 (Sheldrick, 2018)'
_refine_diff_density_max           1.272
_refine_diff_density_min           -0.404
_refine_diff_density_rms           0.145
_refine_ls_extinction_coef         .
_refine_ls_extinction_method       none
_refine_ls_goodness_of_fit_ref     1.101
_refine_ls_hydrogen_treatment      mixed
_refine_ls_matrix_type             full
_refine_ls_number_parameters       199
_refine_ls_number_reflns           3106
_refine_ls_number_restraints       3
_refine_ls_R_factor_all            0.0768
_refine_ls_R_factor_gt             0.0634
_refine_ls_restrained_S_all        1.101
_refine_ls_shift/su_max            0.000
_refine_ls_shift/su_mean           0.000
_refine_ls_structure_factor_coef   Fsqd
_refine_ls_weighting_details      
 'w=1/[\s^2^(Fo^2^)+(0.1027P)^2^+1.1703P] where P=(Fo^2^+2Fc^2^)/3'
_refine_ls_weighting_scheme        calc
_refine_ls_wR_factor_gt            0.1740
_refine_ls_wR_factor_ref           0.1907
_refine_special_details            ?
_olex2_refinement_description
;
1. Fixed Uiso
 At 1.2 times of:
  All C(H) groups, All C(H,H) groups
 At 1.5 times of:
  All C(H,H,H) groups, All O(H,H) groups
2. Restrained distances
 O3-H3B = O3-H3A
 0.85 with sigma of 0.01
 H3B-H3A
 1.45 with sigma of 0.01
3. Others
 Fixed Sof: O3(0.5) H3A(0.5) H3B(0.5)
4.a Secondary CH2 refined with riding coordinates:
 C9(H9A,H9B), C10(H10A,H10B), C11(H11A,H11B)
4.b Aromatic/amide H refined with riding coordinates:
 C2(H2), C7(H7), C8(H8)
4.c Idealised Me refined as rotating group:
 C12(H12A,H12B,H12C), C13(H13A,H13B,H13C), C14(H14A,H14B,H14C)
;
_atom_sites_solution_hydrogens     mixed
_atom_sites_solution_primary       ?
_atom_sites_solution_secondary     ?
loop_
  _atom_site_label
  _atom_site_type_symbol
  _atom_site_fract_x
  _atom_site_fract_y
  _atom_site_fract_z
  _atom_site_U_iso_or_equiv
  _atom_site_adp_type
  _atom_site_occupancy
  _atom_site_site_symmetry_order
  _atom_site_calc_flag
  _atom_site_refinement_flags_posn
  _atom_site_refinement_flags_adp
  _atom_site_refinement_flags_occupancy
  _atom_site_disorder_assembly
  _atom_site_disorder_group
 Br1 Br 0.73658(10) 1.27003(7) 0.46202(6) 0.0570(3) Uani 1 1 d . . . . .
 O1 O 0.7836(8) 0.6626(6) 0.7551(3) 0.0616(13) Uani 1 1 d . . . . .
 O2 O 0.7639(7) 0.5758(5) 0.4443(3) 0.0511(10) Uani 1 1 d . . . . .
 N1 N 0.7653(6) 0.5831(5) 0.6153(3) 0.0376(9) Uani 1 1 d . . . . .
 N2 N 0.3210(7) 0.3510(5) 0.8954(4) 0.0417(10) Uani 1 1 d . . . . .
 C1 C 0.7455(8) 1.0771(6) 0.4692(5) 0.0457(13) Uani 1 1 d . . . . .
 C2 C 0.7557(8) 0.9672(7) 0.5700(5) 0.0449(13) Uani 1 1 d . . . . .
 H2 H 0.758205 0.985456 0.633344 0.054 Uiso 1 1 calc R U . . .
 C3 C 0.7618(7) 0.8292(6) 0.5691(4) 0.0384(11) Uani 1 1 d . . . . .
 C4 C 0.7712(8) 0.6881(6) 0.6603(4) 0.0412(12) Uani 1 1 d . . . . .
 C5 C 0.7619(7) 0.6433(6) 0.5035(4) 0.0387(11) Uani 1 1 d . . . . .
 C6 C 0.7579(7) 0.8007(6) 0.4750(4) 0.0377(11) Uani 1 1 d . . . . .
 C7 C 0.7527(10) 0.9113(7) 0.3752(5) 0.0502(14) Uani 1 1 d . . . . .
 H7 H 0.752298 0.892334 0.311915 0.060 Uiso 1 1 calc R U . . .
 C8 C 0.7483(11) 1.0507(7) 0.3727(5) 0.0561(16) Uani 1 1 d . . . . .
 H8 H 0.747172 1.126953 0.306729 0.067 Uiso 1 1 calc R U . . .
 C9 C 0.7763(8) 0.4287(6) 0.6757(5) 0.0427(12) Uani 1 1 d . . . . .
 H9A H 0.853422 0.406161 0.731800 0.051 Uiso 1 1 calc R U . . .
 H9B H 0.839139 0.377922 0.625691 0.051 Uiso 1 1 calc R U . . .
 C10 C 0.5840(8) 0.3736(6) 0.7300(4) 0.0427(12) Uani 1 1 d . . . . .
 H10A H 0.496052 0.415670 0.678666 0.051 Uiso 1 1 calc R U . . .
 H10B H 0.597343 0.269904 0.748358 0.051 Uiso 1 1 calc R U . . .
 C11 C 0.5055(8) 0.4103(6) 0.8323(4) 0.0415(12) Uani 1 1 d . . . . .
 H11A H 0.486225 0.514251 0.812368 0.050 Uiso 1 1 calc R U . . .
 H11B H 0.598925 0.374269 0.880562 0.050 Uiso 1 1 calc R U . . .
 C12 C 0.2775(10) 0.3810(9) 1.0015(5) 0.0601(17) Uani 1 1 d . . . . .
 H12A H 0.378234 0.335242 1.042634 0.090 Uiso 1 1 calc R U . . .
 H12B H 0.161391 0.343861 1.043281 0.090 Uiso 1 1 calc R U . . .
 H12C H 0.264964 0.482997 0.986243 0.090 Uiso 1 1 calc R U . . .
 C13 C 0.1629(10) 0.4206(10) 0.8341(6) 0.068(2) Uani 1 1 d . . . . .
 H13A H 0.153703 0.523082 0.815894 0.103 Uiso 1 1 calc R U . . .
 H13B H 0.047023 0.386216 0.878661 0.103 Uiso 1 1 calc R U . . .
 H13C H 0.185447 0.397817 0.768060 0.103 Uiso 1 1 calc R U . . .
 C14 C 0.3386(12) 0.1908(8) 0.9228(7) 0.070(2) Uani 1 1 d . . . . .
 H14A H 0.366752 0.168597 0.856345 0.105 Uiso 1 1 calc R U . . .
 H14B H 0.221815 0.155335 0.964959 0.105 Uiso 1 1 calc R U . . .
 H14C H 0.438604 0.146041 0.964785 0.105 Uiso 1 1 calc R U . . .
 Br2 Br 0.78335(12) 0.19850(10) 1.07215(7) 0.0729(3) Uani 1 1 d . . . . .
 O3 O 0.8963(15) 0.0971(10) 0.8497(7) 0.058(2) Uani 0.5 1 d D . P . .
 H3A H 0.88(2) 0.139(14) 0.896(10) 0.087 Uiso 0.5 1 d D U P . .
 H3B H 0.979(18) 0.025(12) 0.855(13) 0.087 Uiso 0.5 1 d D U P . .

loop_
  _atom_site_aniso_label
  _atom_site_aniso_U_11
  _atom_site_aniso_U_22
  _atom_site_aniso_U_33
  _atom_site_aniso_U_23
  _atom_site_aniso_U_13
  _atom_site_aniso_U_12
 Br1 0.0509(4) 0.0424(4) 0.0790(5) -0.0245(3) -0.0063(3) -0.0057(3)
 O1 0.083(3) 0.070(3) 0.037(2) -0.020(2) -0.008(2) -0.021(3)
 O2 0.067(3) 0.048(2) 0.043(2) -0.0224(18) -0.0040(18) -0.009(2)
 N1 0.036(2) 0.044(2) 0.031(2) -0.0125(18) -0.0009(17) -0.0060(18)
 N2 0.039(2) 0.050(3) 0.034(2) -0.012(2) -0.0029(18) -0.009(2)
 C1 0.037(3) 0.037(3) 0.063(4) -0.021(3) -0.005(2) -0.002(2)
 C2 0.042(3) 0.051(3) 0.046(3) -0.021(3) -0.004(2) -0.010(2)
 C3 0.034(3) 0.043(3) 0.038(3) -0.015(2) -0.003(2) -0.005(2)
 C4 0.041(3) 0.051(3) 0.033(3) -0.018(2) 0.000(2) -0.007(2)
 C5 0.034(3) 0.046(3) 0.035(3) -0.015(2) 0.000(2) -0.007(2)
 C6 0.035(3) 0.044(3) 0.035(2) -0.016(2) -0.002(2) -0.006(2)
 C7 0.062(4) 0.052(3) 0.040(3) -0.019(3) -0.006(3) -0.010(3)
 C8 0.068(4) 0.047(3) 0.047(3) -0.007(3) -0.009(3) -0.012(3)
 C9 0.041(3) 0.041(3) 0.045(3) -0.014(2) -0.007(2) -0.003(2)
 C10 0.046(3) 0.047(3) 0.035(3) -0.014(2) -0.003(2) -0.010(2)
 C11 0.044(3) 0.045(3) 0.037(3) -0.013(2) -0.004(2) -0.013(2)
 C12 0.059(4) 0.086(5) 0.037(3) -0.028(3) 0.000(3) -0.010(4)
 C13 0.041(3) 0.110(7) 0.045(3) -0.014(4) -0.008(3) -0.010(4)
 C14 0.075(5) 0.052(4) 0.073(5) -0.017(3) 0.014(4) -0.026(4)
 Br2 0.0630(5) 0.0811(6) 0.0620(5) -0.0122(4) -0.0140(4) 0.0013(4)
 O3 0.068(6) 0.047(5) 0.042(4) -0.005(4) -0.015(4) 0.018(4)

_geom_special_details
;
 All esds (except the esd in the dihedral angle between two l.s. planes)
 are estimated using the full covariance matrix.  The cell esds are taken
 into account individually in the estimation of esds in distances, angles
 and torsion angles; correlations between esds in cell parameters are only
 used when they are defined by crystal symmetry.  An approximate (isotropic)
 treatment of cell esds is used for estimating esds involving l.s. planes.
;
loop_
  _geom_bond_atom_site_label_1
  _geom_bond_atom_site_label_2
  _geom_bond_distance
  _geom_bond_site_symmetry_2
  _geom_bond_publ_flag
 Br1 C1 1.895(6) . ?
 O1 C4 1.212(7) . ?
 O2 C5 1.210(7) . ?
 N1 C4 1.401(7) . ?
 N1 C5 1.388(7) . ?
 N1 C9 1.458(7) . ?
 N2 C11 1.516(7) . ?
 N2 C12 1.503(8) . ?
 N2 C13 1.479(8) . ?
 N2 C14 1.502(9) . ?
 C1 C2 1.397(9) . ?
 C1 C8 1.397(10) . ?
 C2 H2 0.9300 . ?
 C2 C3 1.383(8) . ?
 C3 C4 1.492(8) . ?
 C3 C6 1.389(8) . ?
 C5 C6 1.481(8) . ?
 C6 C7 1.386(9) . ?
 C7 H7 0.9300 . ?
 C7 C8 1.383(10) . ?
 C8 H8 0.9300 . ?
 C9 H9A 0.9700 . ?
 C9 H9B 0.9700 . ?
 C9 C10 1.530(8) . ?
 C10 H10A 0.9700 . ?
 C10 H10B 0.9700 . ?
 C10 C11 1.503(8) . ?
 C11 H11A 0.9700 . ?
 C11 H11B 0.9700 . ?
 C12 H12A 0.9600 . ?
 C12 H12B 0.9600 . ?
 C12 H12C 0.9600 . ?
 C13 H13A 0.9600 . ?
 C13 H13B 0.9600 . ?
 C13 H13C 0.9600 . ?
 C14 H14A 0.9600 . ?
 C14 H14B 0.9600 . ?
 C14 H14C 0.9600 . ?
 O3 H3A 0.845(10) . ?
 O3 H3B 0.845(10) . ?

loop_
  _geom_angle_atom_site_label_1
  _geom_angle_atom_site_label_2
  _geom_angle_atom_site_label_3
  _geom_angle
  _geom_angle_site_symmetry_1
  _geom_angle_site_symmetry_3
  _geom_angle_publ_flag
 C4 N1 C9 124.6(5) . . ?
 C5 N1 C4 111.5(5) . . ?
 C5 N1 C9 123.8(5) . . ?
 C12 N2 C11 107.8(5) . . ?
 C13 N2 C11 111.7(5) . . ?
 C13 N2 C12 108.5(5) . . ?
 C13 N2 C14 109.9(6) . . ?
 C14 N2 C11 111.0(5) . . ?
 C14 N2 C12 107.7(5) . . ?
 C2 C1 Br1 118.5(5) . . ?
 C8 C1 Br1 118.6(5) . . ?
 C8 C1 C2 122.8(6) . . ?
 C1 C2 H2 122.3 . . ?
 C3 C2 C1 115.3(5) . . ?
 C3 C2 H2 122.3 . . ?
 C2 C3 C4 130.0(5) . . ?
 C2 C3 C6 122.8(5) . . ?
 C6 C3 C4 107.2(5) . . ?
 O1 C4 N1 124.4(6) . . ?
 O1 C4 C3 129.3(6) . . ?
 N1 C4 C3 106.3(4) . . ?
 O2 C5 N1 124.8(5) . . ?
 O2 C5 C6 128.9(5) . . ?
 N1 C5 C6 106.3(5) . . ?
 C3 C6 C5 108.7(5) . . ?
 C7 C6 C3 120.9(5) . . ?
 C7 C6 C5 130.4(5) . . ?
 C6 C7 H7 121.0 . . ?
 C8 C7 C6 118.0(6) . . ?
 C8 C7 H7 121.0 . . ?
 C1 C8 H8 119.9 . . ?
 C7 C8 C1 120.1(6) . . ?
 C7 C8 H8 119.9 . . ?
 N1 C9 H9A 108.7 . . ?
 N1 C9 H9B 108.7 . . ?
 N1 C9 C10 114.0(5) . . ?
 H9A C9 H9B 107.6 . . ?
 C10 C9 H9A 108.7 . . ?
 C10 C9 H9B 108.7 . . ?
 C9 C10 H10A 109.3 . . ?
 C9 C10 H10B 109.3 . . ?
 H10A C10 H10B 107.9 . . ?
 C11 C10 C9 111.8(5) . . ?
 C11 C10 H10A 109.3 . . ?
 C11 C10 H10B 109.3 . . ?
 N2 C11 H11A 108.5 . . ?
 N2 C11 H11B 108.5 . . ?
 C10 C11 N2 115.2(5) . . ?
 C10 C11 H11A 108.5 . . ?
 C10 C11 H11B 108.5 . . ?
 H11A C11 H11B 107.5 . . ?
 N2 C12 H12A 109.5 . . ?
 N2 C12 H12B 109.5 . . ?
 N2 C12 H12C 109.5 . . ?
 H12A C12 H12B 109.5 . . ?
 H12A C12 H12C 109.5 . . ?
 H12B C12 H12C 109.5 . . ?
 N2 C13 H13A 109.5 . . ?
 N2 C13 H13B 109.5 . . ?
 N2 C13 H13C 109.5 . . ?
 H13A C13 H13B 109.5 . . ?
 H13A C13 H13C 109.5 . . ?
 H13B C13 H13C 109.5 . . ?
 N2 C14 H14A 109.5 . . ?
 N2 C14 H14B 109.5 . . ?
 N2 C14 H14C 109.5 . . ?
 H14A C14 H14B 109.5 . . ?
 H14A C14 H14C 109.5 . . ?
 H14B C14 H14C 109.5 . . ?
 H3A O3 H3B 118(2) . . ?

loop_
  _geom_torsion_atom_site_label_1
  _geom_torsion_atom_site_label_2
  _geom_torsion_atom_site_label_3
  _geom_torsion_atom_site_label_4
  _geom_torsion
  _geom_torsion_site_symmetry_1
  _geom_torsion_site_symmetry_2
  _geom_torsion_site_symmetry_3
  _geom_torsion_site_symmetry_4
  _geom_torsion_publ_flag
 Br1 C1 C2 C3 -180.0(4) . . . . ?
 Br1 C1 C8 C7 -179.3(5) . . . . ?
 O2 C5 C6 C3 -178.5(6) . . . . ?
 O2 C5 C6 C7 1.0(10) . . . . ?
 N1 C5 C6 C3 0.9(6) . . . . ?
 N1 C5 C6 C7 -179.7(6) . . . . ?
 N1 C9 C10 C11 -76.6(6) . . . . ?
 C1 C2 C3 C4 -179.4(5) . . . . ?
 C1 C2 C3 C6 -0.1(8) . . . . ?
 C2 C1 C8 C7 3.0(10) . . . . ?
 C2 C3 C4 O1 -3.5(10) . . . . ?
 C2 C3 C4 N1 177.3(6) . . . . ?
 C2 C3 C6 C5 -178.7(5) . . . . ?
 C2 C3 C6 C7 1.8(9) . . . . ?
 C3 C6 C7 C8 -1.1(9) . . . . ?
 C4 N1 C5 O2 177.1(5) . . . . ?
 C4 N1 C5 C6 -2.3(6) . . . . ?
 C4 N1 C9 C10 90.5(6) . . . . ?
 C4 C3 C6 C5 0.7(6) . . . . ?
 C4 C3 C6 C7 -178.8(5) . . . . ?
 C5 N1 C4 O1 -176.5(6) . . . . ?
 C5 N1 C4 C3 2.7(6) . . . . ?
 C5 N1 C9 C10 -94.5(6) . . . . ?
 C5 C6 C7 C8 179.5(6) . . . . ?
 C6 C3 C4 O1 177.1(6) . . . . ?
 C6 C3 C4 N1 -2.1(6) . . . . ?
 C6 C7 C8 C1 -1.2(10) . . . . ?
 C8 C1 C2 C3 -2.3(9) . . . . ?
 C9 N1 C4 O1 -1.0(9) . . . . ?
 C9 N1 C4 C3 178.3(5) . . . . ?
 C9 N1 C5 O2 1.5(9) . . . . ?
 C9 N1 C5 C6 -177.9(5) . . . . ?
 C9 C10 C11 N2 -176.2(5) . . . . ?
 C12 N2 C11 C10 172.6(5) . . . . ?
 C13 N2 C11 C10 -68.2(7) . . . . ?
 C14 N2 C11 C10 54.8(7) . . . . ?

_shelx_res_file
;
TITL phi-n+-2_a.res in P-1
    phi-n+-2.res
    created by SHELXL-2018/3 at 00:50:53 on 19-Oct-2022
REM Old TITL PHI-N+-2 in P1
REM SHELXT solution in P-1: R1 0.151, Rweak 0.016, Alpha 0.049
REM <I/s> 0.000 for 0 systematic absences, Orientation as input
REM Formula found by SHELXT: C14 N3 O2 Br2
CELL 1.54184 7.3001 10.0479 13.2986 68.483 77.213 79.429
ZERR 8 0.001 0.0012 0.0016 0.011 0.011 0.011
LATT 1
SFAC C H Br N O
UNIT 28 38 4 4 5
DFIX 0.85 0.01 O3 H3b O3 H3a
DFIX 1.45 0.01 H3b H3a

L.S. 10 0 0
PLAN  6
CONF
htab
list 4
MORE -1
BOND $H
fmap 2 53
acta
REM <olex2.extras>
REM <HklSrc "%.\\PHI-N+-2.hkl">
REM </olex2.extras>

WGHT    0.102700    1.170300
FVAR       0.41680
BR1   3    0.736576    1.270026    0.462020    11.00000    0.05092    0.04242 =
         0.07901   -0.02453   -0.00629   -0.00572
O1    5    0.783638    0.662597    0.755127    11.00000    0.08348    0.07031 =
         0.03651   -0.01992   -0.00817   -0.02100
O2    5    0.763895    0.575816    0.444318    11.00000    0.06664    0.04844 =
         0.04250   -0.02239   -0.00400   -0.00903
N1    4    0.765328    0.583085    0.615297    11.00000    0.03629    0.04369 =
         0.03080   -0.01249   -0.00088   -0.00599
N2    4    0.321029    0.350996    0.895403    11.00000    0.03923    0.04980 =
         0.03431   -0.01244   -0.00292   -0.00868
C1    1    0.745495    1.077134    0.469164    11.00000    0.03653    0.03748 =
         0.06343   -0.02087   -0.00491   -0.00180
C2    1    0.755706    0.967159    0.570020    11.00000    0.04215    0.05063 =
         0.04629   -0.02138   -0.00360   -0.01041
AFIX  43
H2    2    0.758205    0.985456    0.633344    11.00000   -1.20000
AFIX   0
C3    1    0.761837    0.829196    0.569123    11.00000    0.03449    0.04325 =
         0.03754   -0.01544   -0.00285   -0.00456
C4    1    0.771164    0.688059    0.660321    11.00000    0.04057    0.05066 =
         0.03332   -0.01771   -0.00031   -0.00738
C5    1    0.761926    0.643343    0.503535    11.00000    0.03365    0.04634 =
         0.03545   -0.01541    0.00000   -0.00658
C6    1    0.757878    0.800742    0.475020    11.00000    0.03535    0.04374 =
         0.03516   -0.01636   -0.00201   -0.00562
C7    1    0.752742    0.911307    0.375246    11.00000    0.06156    0.05165 =
         0.04036   -0.01870   -0.00610   -0.01041
AFIX  43
H7    2    0.752298    0.892334    0.311915    11.00000   -1.20000
AFIX   0
C8    1    0.748297    1.050705    0.372722    11.00000    0.06827    0.04680 =
         0.04737   -0.00694   -0.00920   -0.01174
AFIX  43
H8    2    0.747172    1.126953    0.306729    11.00000   -1.20000
AFIX   0
C9    1    0.776283    0.428745    0.675661    11.00000    0.04079    0.04122 =
         0.04512   -0.01407   -0.00711   -0.00346
AFIX  23
H9A   2    0.853422    0.406161    0.731800    11.00000   -1.20000
H9B   2    0.839139    0.377922    0.625691    11.00000   -1.20000
AFIX   0
C10   1    0.584030    0.373564    0.730050    11.00000    0.04578    0.04747 =
         0.03470   -0.01404   -0.00276   -0.00979
AFIX  23
H10A  2    0.496052    0.415670    0.678666    11.00000   -1.20000
H10B  2    0.597343    0.269904    0.748358    11.00000   -1.20000
AFIX   0
C11   1    0.505458    0.410276    0.832324    11.00000    0.04381    0.04478 =
         0.03669   -0.01259   -0.00398   -0.01272
AFIX  23
H11A  2    0.486225    0.514251    0.812368    11.00000   -1.20000
H11B  2    0.598925    0.374269    0.880562    11.00000   -1.20000
AFIX   0
C12   1    0.277469    0.380983    1.001473    11.00000    0.05907    0.08629 =
         0.03722   -0.02758    0.00038   -0.00999
AFIX 137
H12A  2    0.378234    0.335242    1.042634    11.00000   -1.50000
H12B  2    0.161391    0.343861    1.043281    11.00000   -1.50000
H12C  2    0.264964    0.482997    0.986243    11.00000   -1.50000
AFIX   0
C13   1    0.162932    0.420637    0.834129    11.00000    0.04071    0.11021 =
         0.04530   -0.01442   -0.00806   -0.01040
AFIX 137
H13A  2    0.153703    0.523082    0.815894    11.00000   -1.50000
H13B  2    0.047023    0.386216    0.878661    11.00000   -1.50000
H13C  2    0.185447    0.397817    0.768060    11.00000   -1.50000
AFIX   0
C14   1    0.338638    0.190798    0.922847    11.00000    0.07524    0.05183 =
         0.07304   -0.01653    0.01446   -0.02645
AFIX 137
H14A  2    0.366752    0.168597    0.856345    11.00000   -1.50000
H14B  2    0.221815    0.155335    0.964959    11.00000   -1.50000
H14C  2    0.438604    0.146041    0.964785    11.00000   -1.50000
AFIX   0

BR2   3    0.783354    0.198498    1.072154    11.00000    0.06299    0.08108 =
         0.06203   -0.01218   -0.01404    0.00131
O3    5    0.896325    0.097085    0.849721    10.50000    0.06778    0.04693 =
         0.04249   -0.00528   -0.01454    0.01824
H3A   2    0.882699    0.139176    0.895937    10.50000   -1.50000
H3B   2    0.978684    0.024784    0.855325    10.50000   -1.50000
HKLF 4


REM  phi-n+-2_a.res in P-1
REM wR2 = 0.1907, GooF = S = 1.101, Restrained GooF = 1.101 for all data
REM R1 = 0.0634 for 2505 Fo > 4sig(Fo) and 0.0768 for all 3106 data
REM 199 parameters refined using 3 restraints

END

WGHT      0.1027      1.1703

REM Instructions for potential hydrogen bonds
EQIV $1 x, y+1, z-1
HTAB C8 Br2_$1
EQIV $2 x, y-1, z
HTAB C9 Br1_$2
HTAB C11 Br2
HTAB C12 Br2
EQIV $3 -x+1, -y+1, -z+2
HTAB C12 Br2_$3
EQIV $4 x-1, y, z
HTAB C13 Br2_$4
HTAB O3 Br2
EQIV $5 -x+2, -y, -z+2
HTAB O3 Br2_$5

REM Highest difference peak  1.272,  deepest hole -0.404,  1-sigma level  0.145
Q1    1   0.6063  1.0198  0.7894  11.00000  0.05    1.27
Q2    1   0.8545  0.0630  0.8557  11.00000  0.05    1.24
Q3    1   0.8397  0.0968  0.8616  11.00000  0.05    1.23
Q4    1   0.9122  0.1176  0.8527  11.00000  0.05    1.08
Q5    1   0.7554  1.2548  0.3939  11.00000  0.05    0.87
Q6    1   0.8161  0.1953  1.0039  11.00000  0.05    0.85
;
_shelx_res_checksum                97570
_shelx_hkl_file
;
  -7   2  -8    0.80    0.55
  -7   3  -7    3.22    0.89
  -6  -3 -13    0.58    0.69
  -6  -2 -13    2.24    0.77
  -6  -2 -12    8.80    1.32
  -6  -1 -12    0.45    0.67
  -6   0 -12    0.05    0.65
  -6   0 -11   25.73    2.51
  -6   1 -11    1.48    0.99
  -6   2 -10    0.28    0.79
  -6   2  -9   35.69    2.62
  -6   3  -9   -0.27    0.60
  -6   3  -9    1.41    0.68
  -6   3  -8    3.52    0.98
  -6   3  -8    5.38    1.20
  -6   4  -8    2.62    0.82
  -6   4  -7   40.94    2.95
  -6   5  -6   11.10    1.54
  -6   6  -2    3.78    1.49
  -6   6   5    6.12    1.43
  -6   7   1   10.57    1.65
  -6   7   2    7.53    1.48
  -5  -6 -14    0.09    0.50
  -5  -6 -13    1.59    0.82
  -5  -6 -12    8.34    1.47
  -5  -5 -14    0.58    0.58
  -5  -5 -13   21.08    2.30
  -5  -5 -12    3.27    1.40
  -5  -5 -11   -0.12    0.83
  -5  -5 -10    5.99    1.57
  -5  -4 -14   -1.15    1.02
  -5  -4 -13   -0.33    0.85
  -5  -4 -12   40.57    3.36
  -5  -4 -11    4.03    1.70
  -5  -4 -10   65.31    4.36
  -5  -4  -9   12.18    1.91
  -5  -3 -14    1.40    0.64
  -5  -3 -13   54.73    3.17
  -5  -3 -13   55.33    3.57
  -5  -3 -12    5.54    1.48
  -5  -3 -11   36.13    3.29
  -5  -3 -10    6.65    1.67
  -5  -3  -9    8.67    1.81
  -5  -3  -8   68.99    4.32
  -5  -2 -14   -0.02    0.47
  -5  -2 -13    3.25    1.06
  -5  -2 -13    1.71    0.77
  -5  -2 -12    2.93    1.17
  -5  -2 -12    2.87    0.95
  -5  -2 -12    0.51    1.08
  -5  -2 -11    4.86    1.58
  -5  -2 -10   60.74    4.31
  -5  -2  -9   11.59    1.98
  -5  -2  -8   82.55    4.84
  -5  -2  -7   77.02    4.33
  -5  -2  -6   97.94    4.60
  -5  -1 -13   32.40    2.50
  -5  -1 -12    0.95    0.84
  -5  -1 -12    2.11    1.15
  -5  -1 -11  116.11    5.11
  -5  -1 -11  118.47    5.94
  -5  -1 -10    9.83    1.63
  -5  -1 -10   12.39    2.21
  -5  -1  -9   43.24    3.66
  -5  -1  -8   61.41    4.29
  -5  -1  -7    3.65    1.26
  -5  -1  -6   63.44    3.93
  -5   0 -13    0.77    0.74
  -5   0 -12    0.11    0.82
  -5   0 -11    1.01    1.10
  -5   0 -10   64.27    3.98
  -5   0  -9    2.66    1.36
  -5   0  -8  142.49    5.85
  -5   1 -12    2.29    0.86
  -5   1 -11   27.25    2.75
  -5   2 -11    1.35    0.84
  -5   2 -10    1.37    0.95
  -5   2 -10    0.90    0.61
  -5   2  -9    4.15    1.25
  -5   3 -10    2.04    0.98
  -5   3 -10    0.96    0.77
  -5   3  -9   26.91    2.66
  -5   3  -9   30.29    2.67
  -5   4  -9    1.28    0.72
  -5   4  -9    1.39    0.68
  -5   4  -8    9.94    1.52
  -5   4  -8   13.86    1.86
  -5   4  -7    2.72    1.06
  -5   5  -8   -0.13    0.68
  -5   5  -7   14.73    1.95
  -5   6  -6   19.99    2.05
  -5   6  -3    9.81    2.03
  -5   7  -4    0.37    0.75
  -5   7  -2   -2.91    1.08
  -5   7  -1   16.41    2.26
  -5   7   0    0.78    1.23
  -5   7   5   22.61    2.53
  -5   7   6   26.09    2.47
  -5   8  -1    2.04    0.79
  -5   8  -1    1.15    0.73
  -5   8   0   19.10    2.09
  -5   8   1    9.99    1.52
  -5   8   2    1.59    0.94
  -5   8   3    8.68    1.37
  -5   8   4   -1.20    0.94
  -5   8   5   12.14    1.57
  -4  -8 -14    0.88    0.60
  -4  -7 -14   15.47    1.73
  -4  -7 -13    0.50    0.74
  -4  -7 -12   40.48    3.07
  -4  -7 -11   39.64    3.06
  -4  -6 -15   11.38    1.42
  -4  -6 -14    4.89    1.27
  -4  -6 -13   13.27    1.89
  -4  -6 -12   36.49    3.26
  -4  -6 -11   26.02    2.68
  -4  -6 -10   23.50    2.52
  -4  -5 -15    7.69    1.23
  -4  -5 -15    7.42    1.37
  -4  -5 -14    2.46    1.12
  -4  -5 -13    6.83    1.68
  -4  -5 -12   35.11    3.29
  -4  -5 -11    0.00    1.12
  -4  -5 -10  101.80    5.48
  -4  -5  -9   43.60    3.48
  -4  -4 -15   28.59    2.29
  -4  -4 -15   23.11    1.95
  -4  -4 -14    2.25    1.03
  -4  -4 -14    2.84    1.26
  -4  -4 -13    1.83    1.11
  -4  -4 -12    7.47    1.66
  -4  -4 -11   14.35    2.31
  -4  -4 -10   82.18    5.21
  -4  -4  -9   28.14    2.82
  -4  -4  -8   22.21    2.44
  -4  -3 -15    4.24    0.99
  -4  -3 -15    4.13    0.92
  -4  -3 -14    1.02    0.83
  -4  -3 -14    0.09    0.96
  -4  -3 -13    0.01    0.70
  -4  -3 -13    0.75    1.05
  -4  -3 -12   -0.47    1.44
  -4  -3 -12   -0.16    0.94
  -4  -3 -11   32.21    3.14
  -4  -3 -10   69.49    4.71
  -4  -3  -9    4.18    1.44
  -4  -3  -8  129.12    5.85
  -4  -2 -14    3.11    1.00
  -4  -2 -14    2.49    0.92
  -4  -2 -14    3.16    0.94
  -4  -2 -13   23.34    2.40
  -4  -2 -13   24.44    2.73
  -4  -2 -13   21.94    2.40
  -4  -2 -12   10.25    1.74
  -4  -2 -12   11.15    1.84
  -4  -2 -12    8.73    1.46
  -4  -2 -11   -0.90    1.15
  -4  -2 -10   14.18    2.15
  -4  -2  -9    7.05    1.42
  -4  -2  -8   90.07    4.82
  -4  -1 -14    2.30    0.93
  -4  -1 -14    0.47    0.78
  -4  -1 -13    2.01    1.11
  -4  -1 -13    2.00    1.23
  -4  -1 -13    3.36    1.34
  -4  -1 -12   -0.10    1.03
  -4  -1 -12   -0.78    1.15
  -4  -1 -12   -0.22    0.92
  -4  -1 -11   10.87    2.13
  -4  -1 -11   10.57    2.06
  -4  -1 -10   25.56    2.81
  -4  -1 -10   25.13    2.74
  -4  -1  -9   -0.04    0.98
  -4  -1  -9   -1.69    1.22
  -4  -1  -8  188.76    7.05
  -4  -1  -7    1.21    0.75
  -4   0 -14    1.05    0.84
  -4   0 -13   44.49    3.23
  -4   0 -13   48.14    3.36
  -4   0 -12    7.68    1.75
  -4   0 -12    5.30    1.33
  -4   0 -11   80.66    5.15
  -4   0 -11   77.44    4.82
  -4   0 -11   72.88    4.75
  -4   0 -10    0.25    1.05
  -4   0 -10   -0.97    1.15
  -4   0  -9   47.88    3.73
  -4   0  -9   45.39    3.60
  -4   0  -8   54.62    3.98
  -4   0  -8   56.31    3.80
  -4   0  -7   68.13    4.08
  -4   0  -7   70.53    3.85
  -4   1 -13   -0.20    0.66
  -4   1 -12    0.37    0.88
  -4   1 -12    0.92    0.90
  -4   1 -11   -0.76    1.09
  -4   1 -11    0.89    1.31
  -4   1 -10    2.84    0.90
  -4   1 -10    2.88    1.29
  -4   1  -9   13.64    1.92
  -4   1  -9   14.23    2.02
  -4   1  -9   13.49    2.06
  -4   1  -8  106.97    5.50
  -4   1  -8  113.25    5.60
  -4   1  -7    1.84    0.95
  -4   1  -7    3.23    1.29
  -4   1  -6  318.27    8.60
  -4   1  -6  334.01   22.47
  -4   1  -6  327.79    8.28
  -4   1  -5   35.06    6.84
  -4   1  -4  149.97   12.73
  -4   2 -12    1.10    0.87
  -4   2 -11   57.16    4.04
  -4   2 -10    1.42    0.94
  -4   2 -10   -0.04    1.06
  -4   2 -10    2.56    1.47
  -4   2  -9  132.39    6.33
  -4   2  -9  125.11    5.85
  -4   2  -8    0.62    1.24
  -4   2  -7    0.25    2.24
  -4   2  -7    0.74    0.97
  -4   2  -6   16.78    2.28
  -4   2  -6   16.58    5.22
  -4   2  -5  106.46   12.16
  -4   2  -4   23.10    5.48
  -4   3 -11   -0.05    0.84
  -4   3 -10    1.59    0.75
  -4   3 -10   -0.30    1.08
  -4   3  -9   13.78    2.26
  -4   3  -9   16.65    2.24
  -4   3  -8   58.01    4.24
  -4   3  -6  142.44   16.86
  -4   3  -5    6.03    4.07
  -4   4 -10   -0.15    0.69
  -4   4  -9   59.15    3.80
  -4   4  -9   62.95    3.96
  -4   4  -8    1.19    1.27
  -4   4  -8    2.00    1.24
  -4   4  -7  133.76    6.43
  -4   5  -9    0.49    0.73
  -4   5  -8    0.43    0.62
  -4   5  -8    1.18    0.93
  -4   5  -7    1.38    1.02
  -4   6  -8   -0.12    0.67
  -4   6  -7   34.63    2.86
  -4   6  -6    0.47    1.03
  -4   6  -3    2.05    1.31
  -4   7  -6    6.37    1.17
  -4   7  -5   -0.01    0.77
  -4   7  -4   15.42    2.13
  -4   7  -2   18.09    2.53
  -4   7  -1    4.44    1.70
  -4   7   6   15.74    2.41
  -4   7   7    4.66    1.33
  -4   8  -4    0.30    0.56
  -4   8  -3    6.25    1.20
  -4   8  -2    9.88    1.71
  -4   8  -2    8.71    1.47
  -4   8  -1   -0.94    1.03
  -4   8   0   15.45    2.31
  -4   8   1    7.08    1.65
  -4   8   2    1.92    1.42
  -4   8   3   43.53    3.90
  -4   8   4   47.12    4.04
  -4   8   5   19.58    2.51
  -4   8   6   35.67    3.03
  -4   8   7   -0.40    0.76
  -4   9   0   18.81    1.97
  -4   9   1    5.45    1.16
  -4   9   2   13.16    1.89
  -4   9   3   17.29    2.10
  -4   9   4   -1.70    1.01
  -4   9   5    2.76    0.95
  -4   9   6    2.63    0.91
  -3  -9 -14    6.74    1.04
  -3  -9 -13    0.45    0.62
  -3  -8 -14   11.66    1.51
  -3  -8 -13   13.93    1.84
  -3  -8 -12    8.04    1.45
  -3  -8 -11    0.72    0.94
  -3  -7 -15    7.73    1.22
  -3  -7 -14    2.78    1.05
  -3  -7 -13    3.07    1.26
  -3  -7 -12   14.04    2.09
  -3  -7 -11   15.35    2.34
  -3  -7 -10  102.44    5.34
  -3  -6 -15    2.20    0.76
  -3  -6 -14    3.48    1.22
  -3  -6 -13    4.81    1.30
  -3  -6 -12    4.17    1.33
  -3  -6 -11    1.23    1.30
  -3  -6 -10   10.07    1.65
  -3  -6  -9  100.59    5.22
  -3  -5 -15   11.82    1.66
  -3  -5 -14    7.02    1.53
  -3  -5 -13   30.70    3.11
  -3  -5 -12    0.63    1.10
  -3  -5 -11    7.19    1.88
  -3  -5 -10   51.81    3.96
  -3  -5  -9   36.59    3.23
  -3  -5  -8   52.24    3.54
  -3  -4 -15    0.14    0.80
  -3  -4 -14    1.66    0.98
  -3  -4 -13    3.64    2.04
  -3  -4 -12  184.82    7.80
  -3  -4 -11   32.20    3.52
  -3  -4 -10   47.92    3.85
  -3  -4  -9   47.03    3.55
  -3  -3 -15    8.45    1.47
  -3  -3 -15    7.75    1.34
  -3  -3 -14   -0.67    1.14
  -3  -3 -13   48.52    3.89
  -3  -3 -12   21.39    2.73
  -3  -3 -11   65.58    4.73
  -3  -3 -10    8.20    2.57
  -3  -3  -9    0.47    1.05
  -3  -2 -15    2.39    0.84
  -3  -2 -15    1.02    0.71
  -3  -2 -14    1.72    0.87
  -3  -2 -14    1.45    0.89
  -3  -2 -14    0.12    0.85
  -3  -2 -13    0.62    1.01
  -3  -2 -13    2.54    1.24
  -3  -2 -12   53.23    4.04
  -3  -2 -12   53.08    3.86
  -3  -2 -11   52.23    4.10
  -3  -2 -11   45.65    3.61
  -3  -2 -10  169.73    7.15
  -3  -2  -9    4.91    1.18
  -3  -1 -14    3.69    0.94
  -3  -1 -14    2.27    0.91
  -3  -1 -14    2.28    0.94
  -3  -1 -13   51.08    3.68
  -3  -1 -13   56.53    3.80
  -3  -1 -13   54.55    3.94
  -3  -1 -12   42.34    3.61
  -3  -1 -12   38.42    3.51
  -3  -1 -11   85.96    5.14
  -3  -1 -11   88.35    5.31
  -3  -1 -10   21.46    2.63
  -3  -1  -9   69.68    4.38
  -3  -1  -8  144.10    5.81
  -3   0 -14    5.42    1.12
  -3   0 -14    4.33    0.98
  -3   0 -13    0.39    1.06
  -3   0 -13   -0.03    0.87
  -3   0 -13    1.41    1.07
  -3   0 -12    1.25    1.10
  -3   0 -12   -0.74    0.93
  -3   0 -12    0.77    1.19
  -3   0 -11    0.93    1.18
  -3   0 -11    1.65    1.14
  -3   0 -11   -0.11    1.07
  -3   0 -10  309.56    9.33
  -3   0  -9    9.17    1.63
  -3   0  -8  314.17    8.68
  -3   0  -7   28.08    6.47
  -3   0  -6  163.22   13.83
  -3   0  -5  593.42   23.93
  -3   0  -4   48.18    6.22
  -3   0  -3  841.34   22.88
  -3   0  -2    7.36    2.08
  -3   1 -13   22.46    2.36
  -3   1 -13   21.88    2.21
  -3   1 -12   13.56    1.98
  -3   1 -12   15.43    2.35
  -3   1 -11   25.55    3.09
  -3   1 -11   24.15    2.64
  -3   1 -11   27.48    3.06
  -3   1 -10    1.44    1.06
  -3   1 -10   -1.22    1.58
  -3   1 -10    0.09    0.89
  -3   1 -10    1.36    0.77
  -3   1  -9    3.07    1.35
  -3   1  -9    1.98    1.04
  -3   1  -9    2.95    1.16
  -3   1  -8   36.28    3.01
  -3   1  -8   39.00    3.15
  -3   1  -8   34.11    8.57
  -3   1  -7    0.22    0.90
  -3   1  -7   -0.42    1.22
  -3   1  -7   -0.81    2.55
  -3   1  -6  201.04   16.06
  -3   1  -5   38.80    6.54
  -3   1  -4  388.25   18.21
  -3   1  -3  423.05   17.06
  -3   1  -2    2.78    1.91
  -3   1  -1  173.18    8.38
  -3   2 -13    4.35    1.06
  -3   2 -12    3.55    1.31
  -3   2 -12    3.66    1.20
  -3   2 -11   12.22    2.13
  -3   2 -11   11.14    2.15
  -3   2 -10    3.20    1.37
  -3   2 -10    4.45    1.10
  -3   2 -10    5.13    1.62
  -3   2  -9    7.86    1.52
  -3   2  -9    7.75    1.73
  -3   2  -9    5.55    1.56
  -3   2  -8   61.48   11.44
  -3   2  -8   72.63    4.56
  -3   2  -8   68.75    4.29
  -3   2  -8   70.25    4.31
  -3   2  -7   65.06    4.00
  -3   2  -7   55.33   10.02
  -3   2  -7   64.74    3.96
  -3   2  -6  348.78    8.66
  -3   2  -6  358.83   23.28
  -3   2  -6  381.78    8.87
  -3   2  -5   35.96    6.64
  -3   2  -4    0.94    1.42
  -3   2  -3  584.12   22.13
  -3   2  -2    7.83    2.69
  -3   2  -1  322.43   13.25
  -3   2   0  109.98    6.88
  -3   3 -12    3.49    1.00
  -3   3 -11   79.97    4.56
  -3   3 -10   -0.07    1.07
  -3   3 -10    0.52    0.94
  -3   3  -9   28.57    3.17
  -3   3  -9   22.93    2.76
  -3   3  -9   27.54    3.15
  -3   3  -8    1.23    1.22
  -3   3  -8   -0.55    1.13
  -3   3  -8    1.25    1.12
  -3   3  -7    4.68    1.46
  -3   3  -7    6.05    3.77
  -3   3  -6   73.56   11.79
  -3   3  -6   82.60    4.53
  -3   3  -5    0.48    0.74
  -3   3  -5   -2.22    3.58
  -3   3  -4   79.11   10.14
  -3   3  -3  188.69   14.20
  -3   3  -2   29.02    5.21
  -3   3  -1  482.75   19.18
  -3   3   0  309.52   14.22
  -3   4 -11   -0.89    0.81
  -3   4 -10    3.48    1.10
  -3   4  -9    3.04    1.32
  -3   4  -9    1.41    0.89
  -3   4  -8   37.12    3.57
  -3   4  -8   36.01    3.44
  -3   4  -7    5.04    1.60
  -3   4  -7    4.36    1.59
  -3   4  -6  102.03   14.45
  -3   4  -5    8.85    5.29
  -3   4  -4  232.71   19.06
  -3   4  -3  106.19   12.18
  -3   4  -2  130.93   12.41
  -3   4  -1  647.68   25.74
  -3   4   0    3.99    2.49
  -3   4   1  324.16   16.43
  -3   5 -10    0.00    0.59
  -3   5  -9   33.09    2.62
  -3   5  -9   36.76    3.24
  -3   5  -8    9.94    1.70
  -3   5  -8    8.21    1.79
  -3   5  -7   22.51    2.43
  -3   5  -7   20.72    2.73
  -3   5  -6    2.78    1.46
  -3   5  -6    2.62    1.05
  -3   5  -4   18.13    6.38
  -3   5  -3    1.70    2.40
  -3   5  -2   35.83    7.37
  -3   5  -1   64.57    9.47
  -3   5   0   19.26    5.06
  -3   6  -9    1.85    0.82
  -3   6  -8    1.99    0.91
  -3   6  -8    2.20    0.88
  -3   6  -7   -0.09    0.91
  -3   6  -6   34.37    3.34
  -3   6  -5    2.69    1.68
  -3   6  -2  128.83   14.87
  -3   6  -1  116.94   13.71
  -3   6   0   10.07    4.48
  -3   7  -7   29.36    2.80
  -3   7  -6   -0.93    0.93
  -3   7  -5   18.08    2.22
  -3   7  -4   10.37    1.87
  -3   7  -2    0.42    0.98
  -3   7  -1   54.74    4.96
  -3   7   0    1.19    1.66
  -3   7   6   96.16    5.94
  -3   7   7    3.18    1.52
  -3   8  -5    0.16    0.81
  -3   8  -5    0.04    0.70
  -3   8  -4   17.38    1.92
  -3   8  -3   -0.32    0.85
  -3   8  -3    0.81    0.45
  -3   8  -2   51.58    3.86
  -3   8  -2   52.45    3.65
  -3   8  -1   10.59    1.99
  -3   8   0   52.65    4.50
  -3   8   1   31.14    3.68
  -3   8   2    1.63    1.81
  -3   8   3   58.31    5.00
  -3   8   4    3.48    1.96
  -3   8   5   22.26    3.08
  -3   8   6    2.07    1.23
  -3   8   7   -0.17    1.07
  -3   9  -3    2.11    0.84
  -3   9  -2    3.48    0.81
  -3   9  -2    3.30    1.04
  -3   9  -1    4.79    1.30
  -3   9   0    1.97    1.00
  -3   9   1   23.48    2.84
  -3   9   2    5.69    1.61
  -3   9   3   20.40    2.70
  -3   9   4   -1.13    1.34
  -3   9   5    9.01    1.88
  -3   9   6   16.62    2.12
  -3   9   7    2.90    0.96
  -3   9   8   17.42    1.84
  -3  10   1   10.45    1.52
  -3  10   2   16.42    1.97
  -3  10   3   21.76    2.28
  -3  10   4   -0.02    0.83
  -3  10   5   10.33    1.62
  -3  10   6    0.93    0.90
  -3  10   6    0.91    0.70
  -2  -9 -14    0.85    0.51
  -2  -9 -13   -0.08    0.74
  -2  -9 -12   16.95    1.96
  -2  -9 -11   38.85    2.90
  -2  -9 -10    1.92    1.14
  -2  -8 -14    4.62    1.10
  -2  -8 -13    2.14    1.28
  -2  -8 -12   20.59    2.39
  -2  -8 -11    6.70    1.60
  -2  -8 -10   12.52    1.89
  -2  -8  -9    6.08    1.29
  -2  -7 -15    0.31    0.61
  -2  -7 -14   21.97    2.34
  -2  -7 -13    2.31    1.30
  -2  -7 -12   62.67    4.33
  -2  -7 -11   56.92    4.19
  -2  -7 -10  125.22    6.11
  -2  -7  -9  241.27    8.31
  -2  -7  -8   42.00    3.36
  -2  -6 -15   15.43    1.73
  -2  -6 -14    5.11    1.44
  -2  -6 -13   11.77    2.02
  -2  -6 -12   97.02    5.45
  -2  -6 -11   -0.18    1.35
  -2  -6 -10   19.40    2.41
  -2  -6  -9   20.82    2.41
  -2  -6  -8    7.44    1.64
  -2  -5 -15   -0.11    0.72
  -2  -5 -14   17.09    2.39
  -2  -5 -13    9.86    1.89
  -2  -5 -12   41.65    3.76
  -2  -5 -11   10.86    2.01
  -2  -5 -10  195.40    7.68
  -2  -5  -9   69.04    4.33
  -2  -4 -15   33.95    2.64
  -2  -4 -14    1.83    1.04
  -2  -4 -13    3.14    1.22
  -2  -4 -12    8.41    2.08
  -2  -4 -11    3.62    1.49
  -2  -4 -10  204.04    7.78
  -2  -4  -9  135.52    5.97
  -2  -3 -15    9.01    1.39
  -2  -3 -14   -0.88    1.17
  -2  -3 -13    8.32    1.81
  -2  -3 -12    7.73    1.73
  -2  -3 -11   12.83    2.02
  -2  -3 -10   37.10    3.35
  -2  -3  -9    5.58    1.23
  -2  -2 -15   25.22    2.22
  -2  -2 -15   20.19    1.83
  -2  -2 -14    3.81    0.98
  -2  -2 -14    3.04    0.83
  -2  -2 -13   18.44    2.14
  -2  -2 -13   20.40    2.43
  -2  -2 -12   24.68    2.72
  -2  -2 -12   27.03    2.63
  -2  -2 -12   26.28    2.65
  -2  -2 -11    3.69    1.21
  -2  -2 -11    2.89    1.13
  -2  -2 -10   44.19    3.61
  -2  -2 -10   43.26    3.04
  -2  -2 -10   44.54    3.27
  -2  -2  -9  152.23    6.17
  -2  -1 -15    0.97    0.56
  -2  -1 -15    2.05    0.86
  -2  -1 -14   -0.42    1.12
  -2  -1 -14    0.72    0.66
  -2  -1 -14    0.11    0.76
  -2  -1 -13   -1.38    1.25
  -2  -1 -13   -1.05    0.80
  -2  -1 -12    5.32    1.41
  -2  -1 -12    5.78    1.36
  -2  -1 -11   41.29    3.54
  -2  -1 -11   41.71    3.50
  -2  -1 -11   42.87    3.59
  -2  -1 -10   51.73    3.85
  -2  -1 -10   47.15    3.60
  -2  -1 -10   45.25    3.38
  -2  -1  -9   16.51    2.08
  -2  -1   2   79.11    3.46
  -2  -1   3  287.76    9.36
  -2  -1   4   19.90    3.18
  -2   0 -14    0.47    0.72
  -2   0 -14    1.38    0.86
  -2   0 -13   62.95    4.17
  -2   0 -13   55.60    3.49
  -2   0 -12    0.07    0.79
  -2   0 -12    0.16    1.05
  -2   0 -11   88.48    5.37
  -2   0 -11   81.95    4.74
  -2   0 -10    1.34    0.96
  -2   0 -10    1.69    1.29
  -2   0  -9   53.92    3.61
  -2   0  -9   57.53    4.07
  -2   0  -9   54.57    3.70
  -2   0  -8   94.77   12.78
  -2   0  -7  215.82   16.35
  -2   0  -6  331.33   18.32
  -2   0  -5  376.15   17.42
  -2   0  -4    7.80    2.75
  -2   0  -3    4.57    1.58
  -2   0  -2 2208.70   28.18
  -2   0  -1 1024.02   15.31
  -2   0   2 2347.62   16.03
  -2   0   3   53.25    4.07
  -2   0   4   71.24    5.48
  -2   1 -14   13.19    1.56
  -2   1 -14   13.24    1.60
  -2   1 -13    0.02    0.87
  -2   1 -13    0.77    0.89
  -2   1 -12    0.42    0.64
  -2   1 -12    2.07    1.08
  -2   1 -12   -0.28    1.32
  -2   1 -11   16.41    2.53
  -2   1 -11   20.11    2.74
  -2   1 -11   18.26    2.25
  -2   1 -10   65.68    4.80
  -2   1 -10   57.08    3.99
  -2   1 -10   60.07    3.97
  -2   1  -9   14.73    2.35
  -2   1  -9   12.74    6.68
  -2   1  -9   14.17    2.00
  -2   1  -9   13.96    1.87
  -2   1  -8  154.15    5.79
  -2   1  -8  156.97   16.54
  -2   1  -8  159.53    5.91
  -2   1  -7   -2.77    3.00
  -2   1  -6  285.32   17.85
  -2   1  -5  209.20   13.63
  -2   1  -4  418.43   17.26
  -2   1  -3  728.85   20.16
  -2   1  -2  174.10    8.81
  -2   1  -1 2008.07   25.53
  -2   1   0   55.39    3.53
  -2   1   1    5.95    0.90
  -2   1   2   25.99    2.76
  -2   1   3  349.91   10.84
  -2   1   4   35.29    3.93
  -2   1   5  550.49   18.69
  -2   2 -13   18.62    2.01
  -2   2 -13   18.44    1.91
  -2   2 -12    1.87    1.01
  -2   2 -12   -0.17    1.22
  -2   2 -11   61.84    4.55
  -2   2 -11   55.84    4.11
  -2   2 -10    1.18    1.00
  -2   2 -10   -0.73    1.25
  -2   2 -10    1.10    1.05
  -2   2  -9  168.24    6.32
  -2   2  -9  164.04    6.71
  -2   2  -9  170.15    6.86
  -2   2  -9  172.37    7.62
  -2   2  -8   19.16    2.20
  -2   2  -8   20.62    2.31
  -2   2  -8   19.45    6.88
  -2   2  -8   20.49    2.33
  -2   2  -8   17.27    2.32
  -2   2  -7   41.38    2.85
  -2   2  -7   29.67    2.44
  -2   2  -7   39.11    7.99
  -2   2  -6   29.98    6.39
  -2   2  -5  363.63   19.57
  -2   2  -4   17.85    4.03
  -2   2  -3  662.84   21.49
  -2   2  -2   90.64    7.23
  -2   2  -1    8.15    2.03
  -2   2   0  266.49   10.42
  -2   2   1   21.20    3.00
  -2   2   2 1186.92   20.79
  -2   2   2 1047.87   20.19
  -2   2   3   25.74    3.36
  -2   2   4  581.28   18.15
  -2   2   5   52.16    6.11
  -2   3 -12    3.79    1.03
  -2   3 -11   -0.80    1.18
  -2   3 -11    1.84    1.32
  -2   3 -10    1.80    1.23
  -2   3 -10    0.32    1.15
  -2   3  -9   44.71    3.67
  -2   3  -9   41.16    3.86
  -2   3  -9   41.14    3.62
  -2   3  -8  199.67    8.11
  -2   3  -8  216.10    7.67
  -2   3  -8  206.78    7.89
  -2   3  -7    0.03    0.91
  -2   3  -7    0.53    1.06
  -2   3  -7   -0.87    2.14
  -2   3  -7    0.49    0.82
  -2   3  -6  284.60    7.77
  -2   3  -6  365.75   24.04
  -2   3  -5   27.18    6.18
  -2   3  -4   67.44    8.63
  -2   3  -3  232.21   14.52
  -2   3  -2   -0.40    1.75
  -2   3  -1  596.00   19.86
  -2   3   0    2.62    1.64
  -2   3   1  322.00   13.47
  -2   3   2   79.56    6.75
  -2   3   3    4.75    2.05
  -2   3   4    5.97    2.23
  -2   3   5  320.20   15.87
  -2   3   6   12.44    4.03
  -2   4 -11   21.34    2.19
  -2   4 -10   -0.01    0.92
  -2   4  -9   68.19    4.68
  -2   4  -9   74.82    4.80
  -2   4  -8   21.71    2.83
  -2   4  -8   23.05    2.73
  -2   4  -8   19.41    2.66
  -2   4  -7  141.77    6.23
  -2   4  -7  127.84    6.35
  -2   4  -7  138.26    6.79
  -2   4  -6   65.09    4.10
  -2   4  -6   54.98    4.01
  -2   4  -6   65.81   11.20
  -2   4  -5    1.59    1.11
  -2   4  -5   -1.03    2.26
  -2   4  -5    2.23    0.94
  -2   4  -4  180.65   15.86
  -2   4  -3  376.28   21.05
  -2   4  -2  180.14   13.61
  -2   4  -1  132.33   10.91
  -2   4   0   24.24    4.64
  -2   4   1  104.30    9.23
  -2   4   2  845.13   25.57
  -2   4   3   27.33    4.68
  -2   4   4  377.75   17.93
  -2   4   5   50.33    7.11
  -2   4   6  330.50   18.57
  -2   5 -10    0.74    0.65
  -2   5  -9   -0.01    0.92
  -2   5  -9    0.98    0.82
  -2   5  -8   30.44    2.91
  -2   5  -8   29.08    3.22
  -2   5  -7    3.07    1.56
  -2   5  -7    5.21    1.43
  -2   5  -6   95.84    5.78
  -2   5  -6  105.08    5.35
  -2   5  -5    2.71    3.13
  -2   5  -4  112.60   14.01
  -2   5  -3  139.85   14.45
  -2   5  -2   35.49    6.81
  -2   5  -1   77.71    9.67
  -2   5   0   12.28    4.10
  -2   5   1  293.75   17.86
  -2   5   2  102.03   10.59
  -2   5   3    2.05    2.44
  -2   5   4   26.10    5.46
  -2   5   5   19.25    4.89
  -2   5   5    9.98    4.16
  -2   5   6    9.91    4.10
  -2   6  -9   18.82    2.15
  -2   6  -8   -0.56    0.97
  -2   6  -7   57.57    4.26
  -2   6  -6    0.54    1.14
  -2   6  -5    6.44    1.29
  -2   6  -5    6.90    1.62
  -2   6  -3   18.66    5.95
  -2   6  -2   27.78    6.55
  -2   6  -2   16.07    2.97
  -2   6  -1  325.68   22.48
  -2   6   0    1.31    1.58
  -2   6   1  189.14   16.02
  -2   6   2  100.73   11.72
  -2   6   3    7.15    3.19
  -2   6   4  212.13   17.10
  -2   6   5   -0.16    2.47
  -2   7  -8    2.71    1.00
  -2   7  -7    1.09    0.81
  -2   7  -6   16.18    2.23
  -2   7  -5    2.46    1.14
  -2   7  -5    0.91    0.61
  -2   7  -4   65.96    4.63
  -2   7  -3    0.83    1.01
  -2   7  -2   12.30    2.11
  -2   7  -1   51.28    9.91
  -2   7  -1   49.54    4.39
  -2   7   0   11.53    5.21
  -2   7   0   12.02    2.54
  -2   7   1  137.84   15.05
  -2   7   1  143.03    7.74
  -2   7   2    8.72    3.97
  -2   7   2    5.72    1.59
  -2   7   3   19.62    5.52
  -2   7   4   32.55    3.70
  -2   7   4   24.59    6.48
  -2   7   5    0.93    1.28
  -2   7   6   38.96    3.99
  -2   7   7   75.74    4.92
  -2   8  -6   -0.09    0.65
  -2   8  -5    6.74    1.73
  -2   8  -5    9.67    1.36
  -2   8  -4    2.80    0.94
  -2   8  -4    3.21    1.18
  -2   8  -3    9.09    1.54
  -2   8  -2   14.72    2.07
  -2   8  -2   13.86    2.12
  -2   8  -1    3.29    0.97
  -2   8  -1    3.87    1.52
  -2   8   0   46.08    4.30
  -2   8   1   33.16    3.76
  -2   8   2   13.15    2.49
  -2   8   3  106.93    6.73
  -2   8   4  178.15    8.50
  -2   8   5    4.32    1.73
  -2   8   6   85.43    5.44
  -2   8   7    2.68    1.44
  -2   8   8   34.41    3.00
  -2   9  -4   18.81    2.22
  -2   9  -4   14.62    1.46
  -2   9  -3    0.27    0.48
  -2   9  -3   -0.48    0.87
  -2   9  -2   65.33    4.59
  -2   9  -1   18.04    2.36
  -2   9   0   40.38    3.67
  -2   9   1   25.12    3.08
  -2   9   2    6.89    1.94
  -2   9   3   36.58    3.81
  -2   9   4   -1.87    1.53
  -2   9   5   -0.15    1.19
  -2   9   6   16.48    2.35
  -2   9   7    4.25    1.23
  -2   9   8    6.03    1.38
  -2   9   8    7.52    1.64
  -2   9   9    9.62    1.53
  -2  10  -1   -0.38    0.59
  -2  10  -1    0.05    0.51
  -2  10   0   -0.10    0.69
  -2  10   1   10.16    1.68
  -2  10   2    1.60    1.06
  -2  10   3   49.98    3.87
  -2  10   4   16.93    2.35
  -2  10   5   39.46    3.29
  -2  10   6   66.94    4.10
  -2  10   7   14.85    1.86
  -2  10   7   17.85    2.13
  -2  10   8   29.72    2.51
  -2  10   8   18.98    1.91
  -2  10   9    1.64    0.64
  -1 -10 -12    4.33    0.80
  -1 -10 -11   34.72    2.43
  -1 -10 -10   14.28    1.61
  -1  -9 -13    0.59    0.62
  -1  -9 -12    4.02    1.08
  -1  -9 -11    1.65    1.22
  -1  -9 -10    3.03    1.28
  -1  -9  -9   46.88    4.00
  -1  -9  -8   65.62    4.26
  -1  -8 -14   29.81    2.42
  -1  -8 -13   13.19    1.87
  -1  -8 -12    7.49    1.58
  -1  -8 -11   15.19    2.14
  -1  -8 -10    7.43    1.45
  -1  -8  -9   40.65    3.44
  -1  -7 -15    1.19    0.66
  -1  -7 -14    8.82    1.60
  -1  -7 -13   -0.23    0.95
  -1  -7 -12   15.09    2.37
  -1  -7 -11    0.74    1.33
  -1  -7 -10   56.18    4.35
  -1  -7  -9    5.98    1.94
  -1  -6 -15   -0.30    0.67
  -1  -6 -14    5.10    1.44
  -1  -6 -13    1.85    1.25
  -1  -6 -12    3.93    1.22
  -1  -6 -11   -0.61    1.02
  -1  -6 -10    6.65    1.64
  -1  -6  -9  333.39   10.01
  -1  -5 -15   14.93    1.87
  -1  -5 -14   16.96    2.33
  -1  -5 -13   11.68    2.09
  -1  -5 -12    8.22    1.80
  -1  -5 -11   60.58    4.60
  -1  -5 -10   27.96    3.05
  -1  -5  -9    2.51    1.09
  -1  -4 -15   -0.18    0.67
  -1  -4 -14   10.58    1.52
  -1  -4 -14    9.33    1.66
  -1  -4 -13   -0.05    0.95
  -1  -4 -13    0.35    0.95
  -1  -4 -12  188.62    6.89
  -1  -4 -12  198.48    8.54
  -1  -4 -11   23.96    3.06
  -1  -4 -10  150.02    6.85
  -1  -4  -9   80.56    4.78
  -1  -3 -15    7.52    1.22
  -1  -3 -14   -0.51    0.78
  -1  -3 -14   -1.91    1.07
  -1  -3 -13   64.08    4.16
  -1  -3 -13   57.19    4.33
  -1  -3 -12   22.50    2.59
  -1  -3 -12   25.24    3.16
  -1  -3 -11    5.33    1.36
  -1  -3 -11    5.56    1.17
  -1  -3 -10   96.61    5.85
  -1  -3 -10  102.89    5.32
  -1  -2 -14   -0.49    0.91
  -1  -2 -13   12.63    2.01
  -1  -2 -13    9.70    1.54
  -1  -2 -13   10.40    1.83
  -1  -2 -12  107.28    5.32
  -1  -2 -12  105.00    5.30
  -1  -2 -12   99.76    5.42
  -1  -2 -11    1.59    0.89
  -1  -2 -11   -1.27    1.66
  -1  -2 -11   -0.25    1.12
  -1  -2 -10  110.37    5.71
  -1  -2 -10  113.08    5.32
  -1  -2 -10  111.96    5.42
  -1  -1 -15   13.16    1.56
  -1  -1 -14    0.12    0.64
  -1  -1 -13   49.69    3.66
  -1  -1 -13   59.27    4.00
  -1  -1 -13   48.19    3.37
  -1  -1 -12   38.05    3.24
  -1  -1 -12   39.72    3.46
  -1  -1 -12   46.07    3.57
  -1  -1 -11   90.07    4.97
  -1  -1 -11   93.00    5.20
  -1  -1 -11   85.98    5.03
  -1  -1 -10   99.82    5.18
  -1  -1 -10  109.22    5.45
  -1  -1 -10  103.08    5.05
  -1  -1   7    8.09    3.10
  -1  -1   8   92.74   10.63
  -1   0 -14    8.83    1.37
  -1   0 -14   10.60    1.56
  -1   0 -13    0.45    0.98
  -1   0 -13   -0.81    1.19
  -1   0 -12   12.57    2.18
  -1   0 -12    8.97    1.59
  -1   0 -12   13.27    2.16
  -1   0 -11   -1.39    1.55
  -1   0 -11    1.40    1.56
  -1   0 -11    0.05    0.83
  -1   0 -10  331.71    9.13
  -1   0 -10  348.74   10.24
  -1   0 -10  334.05    9.40
  -1   0  -9    1.09    1.07
  -1   0  -9    1.10    0.85
  -1   0  -9    1.13    0.85
  -1   0  -8  346.77   22.21
  -1   0  -7  143.59   13.05
  -1   0  -6  147.46   11.85
  -1   0  -5  928.04   26.04
  -1   0  -4   18.92    3.44
  -1   0  -3 2752.71   33.31
  -1   0  -2  483.44   11.71
  -1   0  -1  122.66    4.39
  -1   0   1   44.50    2.03
  -1   0   2  260.27    6.95
  -1   0   3 2430.97   27.07
  -1   0   4   18.02    2.90
  -1   0   5  767.85   21.27
  -1   0   6  119.42    9.37
  -1   0   7  217.52   14.28
  -1   0   8  229.44   16.25
  -1   1 -14    1.56    0.65
  -1   1 -14    0.42    0.64
  -1   1 -13   23.98    2.47
  -1   1 -13   18.50    2.08
  -1   1 -12    1.23    1.05
  -1   1 -12   -0.95    1.24
  -1   1 -11   17.66    2.65
  -1   1 -10    7.10    1.59
  -1   1 -10    8.03    1.59
  -1   1  -9    2.23    3.67
  -1   1  -9    0.44    0.75
  -1   1  -9    1.05    1.13
  -1   1  -9    0.70    1.02
  -1   1  -8  102.56    4.77
  -1   1  -8   94.45   12.41
  -1   1  -8  101.81    5.22
  -1   1  -7    3.19    2.56
  -1   1  -6  436.76   21.01
  -1   1  -5  268.30   14.55
  -1   1  -4  453.85   16.87
  -1   1  -3   71.18    5.97
  -1   1  -2  733.43   15.91
  -1   1  -1  373.06    9.67
  -1   1   0  102.26    4.42
  -1   1   1  180.51    6.09
  -1   1   2  369.57   10.37
  -1   1   3   13.33    2.51
  -1   1   4 1351.06   25.68
  -1   1   5  152.86    9.81
  -1   1   6   16.15    3.35
  -1   1   7  301.42   17.27
  -1   1   8  253.32   16.83
  -1   1   9    1.17    2.39
  -1   2 -13    9.24    1.54
  -1   2 -13    7.11    1.35
  -1   2 -12   -0.19    1.02
  -1   2 -12   -1.76    1.29
  -1   2 -11    1.30    1.19
  -1   2 -11    1.99    1.48
  -1   2 -10   52.77    4.31
  -1   2 -10   46.37    3.53
  -1   2  -9   14.81    2.17
  -1   2  -9   11.68    6.22
  -1   2  -9   16.36    2.37
  -1   2  -8   62.38    4.45
  -1   2  -8   70.50    4.29
  -1   2  -8   60.78   10.61
  -1   2  -7   -0.70    3.35
  -1   2  -6  258.73   17.48
  -1   2  -5  188.71   13.37
  -1   2  -4    4.48    2.29
  -1   2  -3  620.92   19.47
  -1   2  -2  271.34   11.60
  -1   2  -1 1590.17   25.39
  -1   2   0  736.30   16.07
  -1   2   1   18.39    2.84
  -1   2   2   26.69    3.35
  -1   2   3  668.58   18.26
  -1   2   4    0.85    1.38
  -1   2   5  467.79   18.47
  -1   2   6   66.10    7.57
  -1   2   7  390.87   20.05
  -1   2   8  103.24   11.12
  -1   2   9   14.96    5.20
  -1   3 -12    7.47    1.50
  -1   3 -11   88.52    5.02
  -1   3 -11   83.50    4.46
  -1   3 -10    1.79    1.35
  -1   3 -10    0.30    1.28
  -1   3  -9   23.42    2.73
  -1   3  -9   25.05    3.08
  -1   3  -8    3.10    3.86
  -1   3  -8    2.94    1.53
  -1   3  -8    4.37    2.20
  -1   3  -8    3.18    1.54
  -1   3  -7   -1.33    0.83
  -1   3  -7    2.01    2.82
  -1   3  -7   -0.32    1.32
  -1   3  -7    0.62    1.63
  -1   3  -6  193.05   16.79
  -1   3  -5   40.26    6.78
  -1   3  -4  166.17   12.68
  -1   3  -3  238.95   13.74
  -1   3  -2   73.20    7.11
  -1   3  -1  697.80   20.14
  -1   3   0  790.81   20.72
  -1   3   1    0.45    1.22
  -1   3   2 2158.32   33.43
  -1   3   3    1.46    1.45
  -1   3   4  727.38   22.97
  -1   3   5  104.21    9.50
  -1   3   6   18.11    4.68
  -1   3   7   19.23    4.78
  -1   3   8   45.55    7.72
  -1   3   9    8.33    3.75
  -1   4 -11   -0.16    0.85
  -1   4 -10   -0.47    1.09
  -1   4  -9    0.14    1.13
  -1   4  -9   -0.88    1.10
  -1   4  -8   60.68    4.28
  -1   4  -8   56.93    4.39
  -1   4  -8   58.29    4.49
  -1   4  -7   19.78    2.70
  -1   4  -7   18.99    2.15
  -1   4  -7   18.41    5.86
  -1   4  -7   20.24    2.64
  -1   4  -7   19.73    2.26
  -1   4  -6  187.41    7.38
  -1   4  -6  205.86    7.61
  -1   4  -6  194.44    6.52
  -1   4  -6  193.51   18.46
  -1   4  -6  204.03    6.64
  -1   4  -5    0.65    0.78
  -1   4  -5   -0.11    2.15
  -1   4  -5    0.34    0.72
  -1   4  -4  103.68   11.36
  -1   4  -3  386.56   20.18
  -1   4  -2  262.96   15.61
  -1   4  -1 1028.87   29.17
  -1   4   0   -0.20    1.34
  -1   4   1  667.33   22.01
  -1   4   2    1.41    1.42
  -1   4   2   -0.19    1.38
  -1   4   3  236.68   13.54
  -1   4   4   -0.28    2.12
  -1   4   5  682.99   25.48
  -1   4   6    3.20    2.68
  -1   4   7  365.05   21.41
  -1   4   8   14.70    5.05
  -1   4   9  121.41   13.73
  -1   5 -10    1.81    0.90
  -1   5  -9   48.81    3.60
  -1   5  -9   49.79    3.98
  -1   5  -8    5.20    1.28
  -1   5  -8    3.63    1.61
  -1   5  -7    3.86    1.12
  -1   5  -7    2.84    1.16
  -1   5  -7    3.15    1.30
  -1   5  -6    5.37    1.44
  -1   5  -6    4.08    3.52
  -1   5  -6    3.49    1.07
  -1   5  -6    4.56    1.33
  -1   5  -5   20.36    2.33
  -1   5  -5   22.53    2.47
  -1   5  -5   14.01    5.53
  -1   5  -5   20.01    2.43
  -1   5  -4   46.57    3.59
  -1   5  -4   43.48    8.25
  -1   5  -3  135.64   13.87
  -1   5  -2  136.97   12.91
  -1   5  -1   96.66   10.28
  -1   5   0  407.55   20.45
  -1   5   1  114.86   10.65
  -1   5   2  773.64   27.54
  -1   5   3   55.10    7.70
  -1   5   3   44.24    6.65
  -1   5   4  649.98   25.21
  -1   5   5   42.01    7.09
  -1   5   6  254.71   17.60
  -1   5   7    8.72    3.88
  -1   5   8    4.65    3.31
  -1   5   9   14.34    5.18
  -1   6  -9    2.10    0.84
  -1   6  -9    0.59    0.62
  -1   6  -8   11.02    1.58
  -1   6  -8   10.17    1.98
  -1   6  -7   -0.88    0.93
  -1   6  -7   -0.63    1.06
  -1   6  -7    0.18    0.72
  -1   6  -6   91.90    4.97
  -1   6  -6   77.67    5.25
  -1   6  -5    7.50    1.69
  -1   6  -5   10.32    1.77
  -1   6  -4  315.61    9.91
  -1   6  -4  269.17   22.37
  -1   6  -3   72.63    4.55
  -1   6  -3   81.44   11.96
  -1   6  -2  287.34   21.41
  -1   6  -1  202.69   16.95
  -1   6   0    8.88    3.35
  -1   6   1  293.49   19.46
  -1   6   2   36.19    7.15
  -1   6   3  101.80   11.40
  -1   6   4   38.57    7.22
  -1   6   5   61.80    9.21
  -1   6   6    0.32    2.16
  -1   6   7  244.77   19.51
  -1   6   8    8.77    4.77
  -1   6   9  162.59   16.52
  -1   7  -8    1.52    0.92
  -1   7  -7   44.85    2.97
  -1   7  -7   37.73    3.65
  -1   7  -6    9.14    2.13
  -1   7  -6   13.14    1.81
  -1   7  -5    3.33    1.33
  -1   7  -5    5.48    1.29
  -1   7  -4   15.60    2.23
  -1   7  -4   14.77    2.26
  -1   7  -3   34.54    3.14
  -1   7  -2    3.61    1.33
  -1   7  -2    0.90    2.06
  -1   7  -2    2.65    1.26
  -1   7  -1  138.07    7.10
  -1   7  -1  157.77   16.67
  -1   7   0   17.08    5.56
  -1   7   0   17.78    2.86
  -1   7   1   91.75   11.94
  -1   7   1   88.43    5.78
  -1   7   2   45.20    8.41
  -1   7   2   44.12    4.13
  -1   7   3   41.31    4.04
  -1   7   3   36.21    7.88
  -1   7   4  352.13   23.62
  -1   7   4  356.97   11.23
  -1   7   5   99.07   12.59
  -1   7   5  105.22    6.10
  -1   7   6  125.75    6.52
  -1   7   6  134.82   15.44
  -1   7   7    2.15    3.17
  -1   7   7    7.49    4.39
  -1   7   7    1.64    0.98
  -1   7   8    8.92    4.41
  -1   7   9   -0.06    0.99
  -1   8  -6   10.37    1.37
  -1   8  -6   12.95    2.17
  -1   8  -5   -0.12    0.97
  -1   8  -5   -0.43    0.70
  -1   8  -4   61.97    5.32
  -1   8  -4   63.86    4.11
  -1   8  -3   -0.30    0.95
  -1   8  -2   48.06    3.56
  -1   8  -2   48.59    3.90
  -1   8  -1   42.73    4.07
  -1   8   0   45.90    4.21
  -1   8   1   66.79    5.21
  -1   8   2    5.27    1.67
  -1   8   2    2.64    2.41
  -1   8   3   64.27   10.79
  -1   8   3   69.80    5.37
  -1   8   4   -2.15    4.27
  -1   8   4    0.44    1.35
  -1   8   5   67.37    4.98
  -1   8   5   48.07    9.46
  -1   8   6   -1.06    1.52
  -1   8   7    5.77    1.41
  -1   8   8    6.79    1.52
  -1   8   9   22.11    2.91
  -1   9  -5   11.36    1.25
  -1   9  -5   14.85    1.91
  -1   9  -4    3.84    0.97
  -1   9  -4    4.95    1.34
  -1   9  -3    5.14    1.48
  -1   9  -3    2.32    0.86
  -1   9  -2    5.02    1.34
  -1   9  -2    2.90    1.37
  -1   9  -1   16.41    2.62
  -1   9  -1   14.79    2.23
  -1   9   0    0.72    0.98
  -1   9   0    3.39    1.63
  -1   9   1   82.18    5.68
  -1   9   1   62.80    4.63
  -1   9   2   13.03    2.44
  -1   9   3   26.64    3.26
  -1   9   4   22.95    2.93
  -1   9   5    1.49    1.17
  -1   9   6   38.73    3.66
  -1   9   7   27.25    3.08
  -1   9   8   44.10    3.50
  -1   9   8   42.70    3.75
  -1   9   9   10.05    1.82
  -1   9  10    2.28    0.87
  -1  10  -2   29.65    2.33
  -1  10  -2   32.24    2.81
  -1  10  -1   19.45    2.11
  -1  10  -1   15.44    2.00
  -1  10   0   26.00    2.57
  -1  10   1   38.94    3.39
  -1  10   2   14.22    2.28
  -1  10   3   36.25    3.61
  -1  10   4    2.98    1.74
  -1  10   5   15.24    2.45
  -1  10   6   11.99    2.10
  -1  10   7    1.30    1.08
  -1  10   7    1.16    1.20
  -1  10   8    3.26    1.12
  -1  10   8    2.80    1.06
  -1  10   9   13.15    1.72
  -1  10  10    5.75    1.00
  -1  11   1   14.43    1.59
  -1  11   2    5.98    1.24
  -1  11   3   26.27    2.33
  -1  11   4    9.58    1.62
  -1  11   5   18.95    2.11
  -1  11   6   49.82    3.23
  -1  11   7   14.25    1.75
  -1  11   8   18.69    1.90
   0 -10 -12   -0.80    0.62
   0 -10 -11    3.49    0.91
   0 -10 -10    5.01    1.22
   0 -10  -9    1.07    0.79
   0  -9 -13    3.16    0.76
   0  -9 -12   11.96    1.66
   0  -9 -11   30.35    2.76
   0  -9 -10    8.05    1.77
   0  -8 -14    1.83    0.87
   0  -8 -13   -0.30    0.90
   0  -8 -12   14.36    1.97
   0  -8 -11   18.90    2.59
   0  -7 -14   17.98    1.98
   0  -7 -13   11.57    1.81
   0  -7 -12   42.62    3.69
   0  -7 -11  106.86    5.90
   0  -6 -15    2.77    0.81
   0  -6 -14    6.30    1.32
   0  -6 -13   10.43    1.77
   0  -6 -12   73.89    4.84
   0  -6 -11    0.77    1.21
   0  -5 -15    0.67    0.67
   0  -5 -14   30.71    2.75
   0  -5 -14   21.83    1.97
   0  -5 -13    6.58    1.60
   0  -5 -13    6.17    1.37
   0  -5 -12   43.29    3.28
   0  -5 -12   50.24    4.05
   0  -5 -11   43.88    3.79
   0  -5 -11   37.90    2.98
   0  -5 -10  123.54    5.26
   0  -5 -10  132.64    6.54
   0  -5  -9  165.79    5.79
   0  -4 -15   14.36    1.50
   0  -4 -15   16.96    1.64
   0  -4 -14   -0.13    0.77
   0  -4 -14   -0.38    0.83
   0  -4 -13    0.99    1.07
   0  -4 -13   -2.32    1.48
   0  -4 -12   46.96    3.79
   0  -4 -12   45.46    3.46
   0  -4 -11    1.51    1.06
   0  -4 -11    0.98    1.20
   0  -4 -10   87.64    4.62
   0  -4 -10   95.90    5.40
   0  -4  -9   88.40    4.30
   0  -3 -15    6.62    1.19
   0  -3 -14    3.67    0.95
   0  -3 -14    4.62    1.22
   0  -3 -13   19.62    2.28
   0  -3 -13   20.11    2.41
   0  -3 -12   12.38    2.10
   0  -3 -12   12.81    2.15
   0  -3 -11   23.52    2.91
   0  -3 -11   23.05    2.73
   0  -3 -10   62.09    4.42
   0  -3 -10   66.57    4.22
   0  -3  -9  104.33    5.36
   0  -2 -14    1.50    1.05
   0  -2 -13   11.28    1.75
   0  -2 -13   10.63    1.76
   0  -2 -12   14.69    2.11
   0  -2 -12   16.68    2.23
   0  -2 -11    0.35    1.14
   0  -2 -11    3.46    1.01
   0  -2 -10   65.69    4.29
   0  -2 -10   73.72    4.34
   0  -2  -9  132.53    5.50
   0  -2   9   61.50    9.71
   0  -1 -14    3.75    0.86
   0  -1 -13    5.06    1.38
   0  -1 -13    5.26    1.39
   0  -1 -12    6.90    1.57
   0  -1 -12    6.25    1.32
   0  -1 -11   18.07    2.33
   0  -1 -11   18.75    2.35
   0  -1 -11   15.67    1.80
   0  -1 -10   62.20    3.97
   0  -1 -10   62.18    4.12
   0  -1  -9   18.38    2.21
   0  -1  -9   14.54    2.09
   0  -1  -9   19.56    2.35
   0  -1  -3 1213.75   20.89
   0  -1  -2  623.66   10.64
   0  -1  -1   54.26    1.63
   0  -1   8  231.47   17.00
   0  -1   9    0.65    2.41
   0  -1  10   33.08    7.31
   0   0 -14   -2.27    1.16
   0   0 -14    0.00    0.58
   0   0 -13   56.08    3.79
   0   0 -13   43.64    3.15
   0   0 -13   52.84    3.63
   0   0 -12    5.47    1.41
   0   0 -12    7.04    1.46
   0   0 -11   89.23    5.20
   0   0 -11   84.61    4.95
   0   0 -10   66.76    4.56
   0   0 -10   62.42    4.12
   0   0  -9    0.98    1.06
   0   0  -9   -0.78    0.90
   0   0  -9   -1.98    1.42
   0   0  -7   81.98    9.86
   0   0  -6   89.64    8.90
   0   0  -5  246.81   13.07
   0   0  -4   16.18    3.06
   0   0  -3  491.77   13.57
   0   0  -2 3184.03   27.37
   0   0  -1  465.70    7.19
   0   0   7   87.50    8.89
   0   0   8   74.35    9.40
   0   0   9    1.85    2.68
   0   0  10   51.34    9.20
   0   1 -14    6.16    1.02
   0   1 -13    0.81    0.92
   0   1 -13   -0.14    0.81
   0   1 -12   31.71    2.99
   0   1 -12   26.70    2.52
   0   1 -11   25.26    2.80
   0   1 -11   23.51    2.57
   0   1 -10   55.20    4.28
   0   1 -10   51.25    3.70
   0   1  -9    3.87    1.26
   0   1  -9    3.95    1.08
   0   1  -8  271.84    8.21
   0   1  -8  267.12    8.44
   0   1  -8  278.59    7.78
   0   1  -7    2.08    1.85
   0   1  -6   52.24    7.25
   0   1  -5  802.53   24.30
   0   1  -4   56.15    5.74
   0   1  -3  837.74   18.67
   0   1  -2    0.13    0.99
   0   1  -1  139.50    5.37
   0   1  -1  155.09    5.51
   0   1   0   75.12    2.99
   0   1   0   66.67    3.15
   0   1   1   59.51    3.29
   0   1   2  821.55   15.48
   0   1   3 1530.86   23.28
   0   1   4  196.12    9.65
   0   1   5 1787.95   32.22
   0   1   6   60.32    6.89
   0   1   7  346.15   17.72
   0   1   8  129.25   12.19
   0   1   9   12.41    4.15
   0   1  10   46.74    8.96
   0   2 -13   11.52    1.53
   0   2 -12   -2.09    0.87
   0   2 -12    0.35    1.03
   0   2 -11   55.68    3.59
   0   2 -11   58.30    4.17
   0   2 -10    1.84    1.29
   0   2 -10    3.08    1.60
   0   2 -10    1.85    0.99
   0   2  -9   90.13    5.38
   0   2  -9   95.95    5.08
   0   2  -8   40.23    8.82
   0   2  -8   50.98    3.87
   0   2  -8   49.33    3.97
   0   2  -8   52.75    3.57
   0   2  -7   97.95   11.61
   0   2  -6   48.75    7.61
   0   2  -5  681.52   24.33
   0   2  -4   24.56    4.24
   0   2  -3  403.39   14.71
   0   2  -2  415.23   13.14
   0   2  -1   52.38    4.38
   0   2   0 1210.56   19.45
   0   2   1  154.46    6.93
   0   2   2 2629.56   32.06
   0   2   3    6.76    2.28
   0   2   4  799.67   21.95
   0   2   5  432.46   17.55
   0   2   6  508.98   20.97
   0   2   7  198.95   14.22
   0   2   8  113.12   11.86
   0   2   9  110.23   12.29
   0   2  10   73.12   11.07
   0   2  11    4.22    4.17
   0   3 -12    1.01    0.86
   0   3 -11   18.56    2.42
   0   3 -11   16.31    1.99
   0   3 -10   15.24    1.90
   0   3 -10   18.12    2.53
   0   3  -9   19.77    2.30
   0   3  -9   16.53    2.42
   0   3  -8  218.51    8.34
   0   3  -8  227.29    7.12
   0   3  -8  209.77   19.86
   0   3  -7   14.03    1.50
   0   3  -7   12.90    1.84
   0   3  -7   14.05    2.06
   0   3  -7   14.85    2.21
   0   3  -7   14.53    2.30
   0   3  -7   18.75    2.70
   0   3  -7   10.08    4.33
   0   3  -7   20.46    2.47
   0   3  -6  275.80   19.16
   0   3  -5   32.60    6.18
   0   3  -4  111.78    9.97
   0   3  -3  447.48   17.85
   0   3  -2  265.60   12.69
   0   3  -1 2171.55   33.85
   0   3   0   15.16    3.11
   0   3   1    0.28    1.21
   0   3   2    7.07    2.36
   0   3   3  257.47   12.45
   0   3   4   31.63    5.03
   0   3   5  432.64   18.81
   0   3   6   49.59    7.23
   0   3   7  701.63   27.80
   0   3   8   33.52    6.68
   0   3   9  100.59   12.11
   0   3  10   52.92    9.79
   0   3  11   15.12    5.18
   0   4 -11    6.94    1.30
   0   4 -10    1.40    1.21
   0   4  -9   92.47    4.61
   0   4  -9   87.86    5.26
   0   4  -9   93.66    5.46
   0   4  -8   68.34    4.78
   0   4  -8   68.01    5.21
   0   4  -8   74.80    4.19
   0   4  -7   32.71    2.99
   0   4  -7   27.20    6.66
   0   4  -7   28.61    3.04
   0   4  -7   31.29    3.57
   0   4  -7   34.03    2.72
   0   4  -6  136.97    5.77
   0   4  -6  149.07    5.38
   0   4  -6  134.16    6.18
   0   4  -6  131.32   14.82
   0   4  -6  140.64    6.22
   0   4  -5    3.87    2.52
   0   4  -5    8.59    1.56
   0   4  -4  117.57   11.55
   0   4  -3  222.84   14.63
   0   4  -2    9.51    3.23
   0   4  -1   68.56    7.19
   0   4   0   -0.07    1.35
   0   4   1  452.35   18.14
   0   4   2 1602.22   32.22
   0   4   3    1.15    2.25
   0   4   4  992.00   28.98
   0   4   5   89.48    9.58
   0   4   6  207.40   15.06
   0   4   7  519.89   25.28
   0   4   8   19.42    5.64
   0   4   9   67.68   10.56
   0   4  10   77.28   11.93
   0   4  11    6.96    4.47
   0   5 -10    0.98    0.86
   0   5  -9    2.74    1.21
   0   5  -9    2.79    0.99
   0   5  -8   67.11    5.14
   0   5  -8   70.61    4.57
   0   5  -7    6.78    1.46
   0   5  -7    6.81    1.81
   0   5  -7    8.70    1.66
   0   5  -6  163.08    6.71
   0   5  -6  154.12   17.14
   0   5  -6  161.88    6.82
   0   5  -6  164.91    8.46
   0   5  -6  153.60    7.11
   0   5  -5    6.55    1.49
   0   5  -5    5.67    3.52
   0   5  -5    5.03    1.27
   0   5  -5    6.81    1.38
   0   5  -4  104.43   12.14
   0   5  -4   91.68    4.84
   0   5  -3  231.64   17.05
   0   5  -2    1.14    2.54
   0   5  -1  363.03   19.22
   0   5   0  189.95   13.55
   0   5   1  323.55   17.54
   0   5   2  116.20   10.66
   0   5   3   45.38    6.49
   0   5   4    1.34    2.18
   0   5   5  128.27   12.10
   0   5   6    3.89    2.81
   0   5   7  122.08   12.82
   0   5   8    2.76    2.89
   0   5   9  160.38   16.44
   0   5  10  113.95   14.25
   0   6  -9    9.36    1.18
   0   6  -9   15.03    1.76
   0   6  -8    4.13    1.21
   0   6  -8    3.47    1.34
   0   6  -7   34.76    3.12
   0   6  -7   34.10    3.77
   0   6  -7   37.88    3.06
   0   6  -6    5.01    1.41
   0   6  -6    4.21    1.21
   0   6  -6    2.08    1.30
   0   6  -5    7.54    1.55
   0   6  -5    7.34    2.05
   0   6  -5    8.25    1.61
   0   6  -4   59.05    4.20
   0   6  -4   64.37   10.70
   0   6  -4   67.06    4.40
   0   6  -3   90.79   12.06
   0   6  -3   87.58    4.79
   0   6  -2    3.57    1.08
   0   6  -2    6.64    4.14
   0   6  -1  259.19   18.71
   0   6   0   83.90   10.09
   0   6   1  267.73   18.14
   0   6   2  214.47   16.08
   0   6   3   12.57    4.11
   0   6   4  164.12   13.66
   0   6   5   -3.59    2.61
   0   6   6  514.67   26.32
   0   6   7    0.03    2.32
   0   6   8   16.39    2.41
   0   6   8   14.67    5.68
   0   6   9   61.94    4.30
   0   6   9   62.67   10.60
   0   6  10   16.09    6.59
   0   7  -8   -0.02    0.66
   0   7  -7    2.48    1.25
   0   7  -6   53.34    4.87
   0   7  -6   57.78    3.99
   0   7  -5    0.58    1.15
   0   7  -5    2.26    0.97
   0   7  -4   43.42    3.66
   0   7  -4   46.12    4.75
   0   7  -3   12.98    2.08
   0   7  -2   24.61    6.67
   0   7  -2   19.95    2.28
   0   7  -1   49.15    4.32
   0   7  -1   62.31   10.25
   0   7   0    2.71    1.76
   0   7   0    1.44    2.53
   0   7   1  423.82   11.94
   0   7   1  423.05   25.50
   0   7   2    2.72    2.31
   0   7   2    3.13    1.26
   0   7   3   20.97    5.57
   0   7   3   23.26    2.85
   0   7   4   30.64    3.17
   0   7   4   33.71    7.44
   0   7   5   78.04    4.86
   0   7   5   67.95    9.63
   0   7   5   69.03   10.93
   0   7   6    6.92    4.37
   0   7   6    4.55    1.36
   0   7   7  226.50    8.08
   0   7   7  224.92   18.87
   0   7   8  127.12   14.83
   0   7   8  119.38    6.53
   0   7   9  140.95   16.04
   0   7   9  138.59    6.83
   0   7  10   44.34    3.84
   0   8  -7   10.10    1.53
   0   8  -6    0.83    0.80
   0   8  -6    0.79    0.69
   0   8  -5    5.11    1.60
   0   8  -5    3.86    1.06
   0   8  -4    1.73    0.98
   0   8  -4    2.04    1.33
   0   8  -3    1.17    0.79
   0   8  -3    0.41    1.14
   0   8  -2   40.29    4.39
   0   8  -1   11.80    2.37
   0   8  -1    9.56    1.88
   0   8   0   14.54    2.58
   0   8   0   16.90    2.67
   0   8   1   33.85    3.83
   0   8   1   36.30    3.78
   0   8   2   73.28    5.25
   0   8   2   45.91    8.79
   0   8   3  148.30   16.53
   0   8   3  187.88    8.26
   0   8   4  263.19    9.68
   0   8   4  243.37   20.96
   0   8   5   13.76    2.51
   0   8   5   11.36    5.42
   0   8   6  150.06    7.07
   0   8   6  139.25   16.07
   0   8   7   -0.90    3.88
   0   8   7    3.89    1.59
   0   8   8   87.18    5.06
   0   8   8   74.77    5.40
   0   8   9   12.79    2.20
   0   8  10    8.46    1.75
   0   9  -5    1.43    0.93
   0   9  -5    0.57    0.52
   0   9  -4   50.53    3.96
   0   9  -4   44.53    3.16
   0   9  -3    7.28    1.52
   0   9  -3    7.64    1.88
   0   9  -2   76.39    5.44
   0   9  -2   69.79    4.50
   0   9  -1   44.81    4.24
   0   9   0   31.51    3.38
   0   9   0   35.11    3.79
   0   9   1   57.15    4.73
   0   9   1   59.29    4.47
   0   9   2    7.41    1.97
   0   9   3   28.59    3.56
   0   9   4   15.65    2.65
   0   9   5    0.41    1.34
   0   9   6   20.04    2.59
   0   9   7   82.74    5.13
   0   9   7   74.96    5.26
   0   9   8    8.11    1.69
   0   9   8    9.07    2.09
   0   9   9   32.52    3.29
   0   9  10    5.54    1.47
   0   9  11   23.72    2.45
   0  10  -3    2.32    0.75
   0  10  -3    2.83    0.86
   0  10  -2    1.72    0.86
   0  10  -2    2.36    0.74
   0  10  -1    7.35    1.49
   0  10  -1    7.52    1.43
   0  10   0    1.70    1.04
   0  10   1   28.26    2.83
   0  10   2    9.04    1.93
   0  10   2    9.16    1.84
   0  10   3   67.92    4.89
   0  10   4  101.93    5.96
   0  10   5   50.41    4.22
   0  10   5   51.58    4.18
   0  10   6   88.61    5.32
   0  10   6   88.77    5.39
   0  10   7   50.91    3.88
   0  10   7   49.24    4.01
   0  10   8   61.15    4.28
   0  10   9    0.54    0.83
   0  10  10    7.28    1.37
   0  10  11    1.61    0.79
   0  11   0   24.73    2.03
   0  11   1   12.66    1.65
   0  11   2   20.00    1.89
   0  11   3   32.57    2.65
   0  11   4    2.09    0.80
   0  11   5    9.83    1.79
   0  11   6    2.51    0.98
   0  11   7    0.12    0.86
   0  11   8   -0.18    0.74
   0  11   9   20.24    1.96
   0  11  10   12.02    1.41
   1 -10 -11   28.44    2.00
   1 -10 -10   10.00    1.48
   1  -9 -12    1.07    0.70
   1  -9 -11    0.07    0.81
   1  -8 -13    6.36    1.17
   1  -8 -12    6.11    1.47
   1  -8 -11   18.73    2.52
   1  -7 -14    6.88    1.18
   1  -7 -13    2.07    0.92
   1  -7 -12    5.76    1.49
   1  -7 -12    4.46    1.07
   1  -7 -11    0.68    1.32
   1  -7 -11    0.54    0.98
   1  -7 -10   23.75    2.25
   1  -7  -9    1.62    0.82
   1  -7  -8    5.11    1.15
   1  -6 -14    5.38    1.11
   1  -6 -14    1.22    0.58
   1  -6 -13    0.56    0.87
   1  -6 -13   -0.68    1.04
   1  -6 -12   -0.84    0.96
   1  -6 -12   -0.38    0.97
   1  -6 -11    3.26    1.08
   1  -6 -11    3.68    0.93
   1  -6 -10    0.32    0.81
   1  -6  -9  207.93    6.86
   1  -6  -8   13.06    1.92
   1  -6  -6    3.52    1.47
   1  -5 -14    5.95    0.90
   1  -5 -14    7.02    1.27
   1  -5 -13    1.06    0.90
   1  -5 -13    0.09    0.85
   1  -5 -12    7.06    1.56
   1  -5 -12    6.11    1.42
   1  -5 -11   37.34    3.08
   1  -5 -11   39.51    3.68
   1  -5 -10   14.14    2.07
   1  -5  -9   15.49    2.04
   1  -5  -8    7.47    1.41
   1  -4 -14   13.63    1.67
   1  -4 -14   12.40    1.48
   1  -4 -13    9.47    1.70
   1  -4 -13    8.97    1.55
   1  -4 -12  112.65    5.76
   1  -4 -12  116.24    5.72
   1  -4 -11   23.65    2.86
   1  -4 -11   25.49    2.90
   1  -4 -10   54.48    4.33
   1  -4 -10   53.47    3.84
   1  -4  -9  147.36    5.83
   1  -4  -8   17.45    2.03
   1  -3 -14    0.84    0.74
   1  -3 -13   22.02    2.17
   1  -3 -13   25.29    2.61
   1  -3 -12   43.49    3.42
   1  -3 -12   38.30    3.38
   1  -3 -11    3.15    1.27
   1  -3 -11    4.81    1.19
   1  -3 -10   61.54    4.20
   1  -3 -10   57.96    4.32
   1  -3  -9   10.09    1.65
   1  -3  -9    8.16    1.68
   1  -3  -6   26.16    4.30
   1  -3  -5  117.80    7.76
   1  -3  -4  834.63   18.21
   1  -2 -14    5.20    1.29
   1  -2 -13    2.45    1.18
   1  -2 -12   86.70    5.51
   1  -2 -11    1.36    1.04
   1  -2 -11   -0.64    0.94
   1  -2 -10  111.01    5.55
   1  -2 -10  121.85    6.21
   1  -2 -10  119.37    5.22
   1  -2  -9   10.70    1.37
   1  -2  -9   14.06    2.05
   1  -2  -9   13.79    2.07
   1  -2  -6   78.06    7.88
   1  -2  -5  497.97   17.68
   1  -2  -4    1.06    1.42
   1  -1 -14    0.82    0.85
   1  -1 -13   45.15    2.88
   1  -1 -13   54.19    3.67
   1  -1 -12   47.89    3.43
   1  -1 -12   51.35    3.97
   1  -1 -11   15.43    2.23
   1  -1 -11   12.13    2.28
   1  -1 -11   16.98    2.43
   1  -1 -10  159.04    6.39
   1  -1 -10  154.16    7.12
   1  -1 -10  153.98    6.40
   1  -1  -9    0.96    1.21
   1  -1  -9    2.68    1.48
   1  -1  -9    2.77    1.12
   1  -1  -6   22.33    4.71
   1  -1  -5  141.15    6.77
   1  -1  -5  166.21   10.97
   1  -1  -4 1416.25   22.96
   1  -1  -4 1419.55   28.80
   1  -1   3   83.23    5.37
   1  -1   4  371.30   10.43
   1  -1   9   -4.65    3.83
   1  -1  10    0.81    3.91
   1   0 -14    0.41    0.50
   1   0 -13    9.58    1.83
   1   0 -13    5.65    1.06
   1   0 -12   19.50    2.39
   1   0 -12   18.16    2.21
   1   0 -11    9.37    1.87
   1   0 -11    8.86    1.59
   1   0 -10  217.30    8.00
   1   0 -10  228.18    8.20
   1   0 -10  202.93    7.67
   1   0  -9   -0.67    1.35
   1   0  -9    1.97    1.12
   1   0  -9    1.32    1.13
   1   0  -8  263.14    7.85
   1   0  -8  247.94    7.64
   1   0  -6  122.58   11.21
   1   0  -5  829.29   26.29
   1   0  -4   20.00    3.94
   1   0  -4   16.11    1.91
   1   0  -4   17.10    3.21
   1   0  -3 2309.35   28.38
   1   0  -3 2286.09   23.81
   1   0  -2  256.93    7.32
   1   0  -2  273.04    8.40
   1   0  -1   58.50    3.83
   1   0   0    1.08    1.08
   1   0   1  134.33    5.70
   1   0   2  505.04   10.93
   1   0   3 2775.14   25.12
   1   0   4   17.83    1.88
   1   0   8  355.67   20.56
   1   0   9   -0.46    2.68
   1   0  10  306.71   22.68
   1   1 -13   14.63    1.66
   1   1 -12    3.29    1.04
   1   1 -12    5.08    1.59
   1   1 -11    8.09    1.81
   1   1 -11    6.46    1.58
   1   1 -10   -0.12    1.41
   1   1 -10    1.13    1.06
   1   1  -9   46.10    3.92
   1   1  -9   51.30    3.80
   1   1  -9   49.82    3.93
   1   1  -9   46.95    3.41
   1   1  -8  109.57    5.32
   1   1  -8  112.56    5.59
   1   1  -8  109.93    5.40
   1   1  -8  112.72    5.20
   1   1  -7    9.23    3.87
   1   1  -6  226.34   16.11
   1   1  -6  182.94   13.38
   1   1  -5  117.53    9.36
   1   1  -5  131.36   11.57
   1   1  -4   84.11    6.83
   1   1  -4   90.21    8.59
   1   1  -3   83.26    5.30
   1   1  -3   99.71    7.95
   1   1  -3   91.98    6.06
   1   1  -2 1105.48   18.21
   1   1  -2 1132.68   16.81
   1   1  -1   24.40    2.79
   1   1  -1   21.58    1.79
   1   1   0  634.67    7.59
   1   1   0  680.93   13.37
   1   1   1  147.07    5.91
   1   1   1  148.87    5.03
   1   1   2   32.97    2.93
   1   1   2   32.09    2.95
   1   1   3  263.38    8.37
   1   1   3  269.37    9.90
   1   1   4  268.93   11.41
   1   1   4  237.80    8.29
   1   1   5  796.22   21.80
   1   1   6    9.89    2.72
   1   1   7   73.19    8.27
   1   1   8  308.16   18.81
   1   1   9   -2.83    2.54
   1   1  10   95.39   12.55
   1   1  11   60.93   10.58
   1   2 -13   -0.41    0.69
   1   2 -12    2.75    1.06
   1   2 -11    1.58    1.26
   1   2 -10   40.35    3.63
   1   2 -10   39.68    3.33
   1   2  -9   23.08    2.92
   1   2  -9   26.23    3.13
   1   2  -9   22.14    2.40
   1   2  -9   20.92    2.78
   1   2  -8   80.32    4.99
   1   2  -8   77.48    4.72
   1   2  -8   82.96    4.52
   1   2  -8   85.99    4.88
   1   2  -7   15.03    1.95
   1   2  -7   14.84    1.68
   1   2  -7   14.16    4.34
   1   2  -7   12.06    1.84
   1   2  -7   15.94    2.00
   1   2  -6   60.51    8.40
   1   2  -5  328.58   16.78
   1   2  -5  386.47   20.33
   1   2  -4    0.66    2.51
   1   2  -4    2.20    1.62
   1   2  -3  803.15   23.84
   1   2  -3  807.15   19.88
   1   2  -2  141.28    9.47
   1   2  -2  159.85    7.87
   1   2  -1  358.57   10.49
   1   2  -1  367.90   13.50
   1   2   0  896.37   16.26
   1   2   0  880.51   20.13
   1   2   1  242.84    8.39
   1   2   1  261.77   10.59
   1   2   2    7.71    2.16
   1   2   2    6.35    2.01
   1   2   3 2048.18   30.49
   1   2   3 1981.50   30.12
   1   2   4   98.67    7.65
   1   2   5 1386.72   30.21
   1   2   6   14.49    3.49
   1   2   7  407.95   19.78
   1   2   8  451.37   22.94
   1   2   9    7.89    3.43
   1   2  10  100.47   13.64
   1   2  11   -1.35    3.18
   1   3 -12   -1.03    0.93
   1   3 -11   80.51    4.54
   1   3 -10    5.76    1.54
   1   3  -9    3.97    1.57
   1   3  -9    6.59    1.75
   1   3  -8   13.49    2.33
   1   3  -8   12.73    2.10
   1   3  -8   17.11    2.37
   1   3  -8   16.05    2.33
   1   3  -7    1.78    1.01
   1   3  -7   -0.25    1.83
   1   3  -7   -0.49    0.85
   1   3  -7   -1.13    1.25
   1   3  -7    0.77    1.03
   1   3  -7   -0.71    1.39
   1   3  -6  178.68    6.51
   1   3  -6  186.73    6.52
   1   3  -6  183.17    6.99
   1   3  -6  190.83   15.93
   1   3  -5  104.41   10.70
   1   3  -4   79.48    8.14
   1   3  -3  119.12    9.71
   1   3  -3  117.30    8.94
   1   3  -2  285.78   13.91
   1   3  -2  306.62   13.14
   1   3  -1  351.75   13.10
   1   3  -1  399.54   13.90
   1   3   0 1824.71   29.00
   1   3   0 1684.27   24.03
   1   3   1   18.93    2.82
   1   3   2 1879.10   30.75
   1   3   3  162.72    9.91
   1   3   4  667.44   21.63
   1   3   5  118.59    9.78
   1   3   6    4.83    2.13
   1   3   7    8.91    3.02
   1   3   8   85.96   10.38
   1   3   9    4.27    3.48
   1   3  10   79.55   12.28
   1   3  11    6.29    3.72
   1   4 -11   12.27    1.56
   1   4 -10   15.55    2.00
   1   4  -9    1.34    1.29
   1   4  -8   44.98    3.91
   1   4  -8   41.38    3.52
   1   4  -8   43.06    3.69
   1   4  -7    9.86    2.02
   1   4  -7   10.04    2.26
   1   4  -7    7.93    1.73
   1   4  -7    9.53    2.04
   1   4  -7    7.29    1.73
   1   4  -6   93.35    5.02
   1   4  -6  101.46    4.95
   1   4  -6   84.36   11.47
   1   4  -6   93.21    5.05
   1   4  -6   95.80    6.09
   1   4  -6   87.80    4.66
   1   4  -5   22.86    6.00
   1   4  -5   29.44    3.28
   1   4  -5   30.54    2.79
   1   4  -5   28.99    2.64
   1   4  -4   59.62    8.07
   1   4  -3  517.20   21.74
   1   4  -2   62.96    7.06
   1   4  -1 1035.96   26.73
   1   4   0    3.15    1.44
   1   4   0    1.80    1.45
   1   4   1  237.49   12.74
   1   4   2  122.80    8.87
   1   4   3    1.50    1.69
   1   4   4    1.82    2.30
   1   4   5  719.72   26.27
   1   4   6    0.77    2.71
   1   4   7  794.54   31.11
   1   4   8   12.87    4.78
   1   4   9   73.19   10.97
   1   4  10  131.47   15.13
   1   4  11   13.84    5.72
   1   5 -10    0.00    0.97
   1   5  -9   46.86    3.40
   1   5  -9   47.68    3.39
   1   5  -8    1.60    1.09
   1   5  -8    1.14    1.08
   1   5  -7    2.74    1.55
   1   5  -7    0.71    0.99
   1   5  -7    1.53    0.96
   1   5  -6    7.55    1.95
   1   5  -6    7.59    1.68
   1   5  -6    8.50    1.77
   1   5  -5   77.90   11.19
   1   5  -5   81.09    5.98
   1   5  -5   83.02    4.84
   1   5  -5   86.78    4.91
   1   5  -4   46.57    8.17
   1   5  -4   49.14    3.42
   1   5  -4   49.28    4.49
   1   5  -4   47.33    3.46
   1   5  -3   88.55   10.45
   1   5  -2   24.38    5.34
   1   5  -1  296.16   16.81
   1   5   0  379.86   18.63
   1   5   1   75.80    8.19
   1   5   2 1504.38   33.70
   1   5   3    6.06    2.53
   1   5   4 1010.33   31.33
   1   5   5   38.59    6.98
   1   5   6   41.23    7.02
   1   5   7  110.73   12.25
   1   5   8   -1.16    3.09
   1   5   9   -0.22    3.02
   1   5  10   27.35    7.65
   1   5  11   40.50    9.25
   1   6  -9   -0.20    0.53
   1   6  -9   -0.66    0.68
   1   6  -8   18.79    1.93
   1   6  -8   17.39    2.31
   1   6  -7   -2.04    1.16
   1   6  -7    0.05    0.98
   1   6  -6  101.31    5.70
   1   6  -6   96.78    6.61
   1   6  -6  105.39    5.28
   1   6  -5   56.99    4.30
   1   6  -5   56.96    5.07
   1   6  -5   59.68    3.90
   1   6  -4  212.73   19.22
   1   6  -4  228.28    8.20
   1   6  -4  221.99    9.80
   1   6  -3  156.11    6.55
   1   6  -3  150.62    7.84
   1   6  -3  143.32   14.96
   1   6  -2  166.46   15.27
   1   6  -2  165.46    7.95
   1   6  -1  347.56   21.06
   1   6   0   10.75    3.61
   1   6   1   57.39    8.20
   1   6   2    5.45    2.69
   1   6   3   39.92    6.65
   1   6   4   70.14    8.94
   1   6   5  211.25   16.27
   1   6   6   25.04    5.99
   1   6   7  383.02   24.16
   1   6   8   12.90    5.56
   1   6   8    9.76    1.91
   1   6   9  316.60   23.77
   1   6   9  255.59    8.91
   1   6  10    3.64    3.77
   1   6  10    6.06    1.69
   1   7  -8   -0.60    0.59
   1   7  -7   23.38    2.73
   1   7  -6   13.85    2.09
   1   7  -6   11.11    2.20
   1   7  -5    1.93    1.10
   1   7  -5    2.79    1.45
   1   7  -4   23.38    3.51
   1   7  -4   26.28    2.96
   1   7  -3  150.86    6.87
   1   7  -3  145.81    8.26
   1   7  -2    0.35    3.72
   1   7  -2    1.84    1.32
   1   7  -1  173.72    8.38
   1   7  -1  169.66   16.45
   1   7   0   56.39    4.69
   1   7   0   49.54    4.11
   1   7   0   51.79    8.81
   1   7   1   79.66    5.06
   1   7   1   76.87    4.86
   1   7   1   73.79   10.43
   1   7   2  132.92   13.86
   1   7   2  110.69    5.92
   1   7   3   21.08    5.77
   1   7   3   19.45    2.48
   1   7   4  494.60   12.40
   1   7   4  601.16   30.60
   1   7   5  100.32    5.55
   1   7   5   73.11   10.02
   1   7   6  217.98    8.10
   1   7   6  196.65   16.96
   1   7   7   17.50    2.60
   1   7   7   18.26    5.59
   1   7   7   24.29    3.04
   1   7   8   12.13    5.59
   1   7   8   10.78    2.10
   1   7   9    6.05    1.72
   1   7   9    3.58    2.97
   1   7  10   45.36    3.86
   1   7  11    1.99    1.17
   1   8  -6   24.17    2.65
   1   8  -5    1.20    1.21
   1   8  -5    1.07    0.73
   1   8  -4   28.96    2.99
   1   8  -4   30.44    3.68
   1   8  -3    7.26    1.51
   1   8  -3    7.56    2.09
   1   8  -2   62.58    4.47
   1   8  -2   67.42    5.49
   1   8  -1   46.97    4.60
   1   8   0    7.39    4.12
   1   8   0    9.85    2.16
   1   8   1   70.04   11.10
   1   8   1   87.63    5.67
   1   8   1   77.74    5.33
   1   8   2   12.60    2.39
   1   8   2   15.16    5.18
   1   8   3   64.37    4.84
   1   8   3   62.74   10.64
   1   8   4    0.68    2.74
   1   8   4    1.31    1.23
   1   8   5    4.68    2.14
   1   8   5   10.47    2.03
   1   8   6   -0.63    3.09
   1   8   6    1.48    1.19
   1   8   6    1.31    1.62
   1   8   6    4.22    4.10
   1   8   7    6.17    3.59
   1   8   7    4.40    1.43
   1   8   7    4.65    1.77
   1   8   8    1.06    1.19
   1   8   9   37.21    3.60
   1   8  10    4.57    1.53
   1   8  11   11.95    2.20
   1   9  -5    9.92    1.61
   1   9  -4    2.46    0.82
   1   9  -4    2.10    1.03
   1   9  -3    1.02    0.79
   1   9  -3    1.39    1.31
   1   9  -2   12.76    2.13
   1   9  -2   13.86    2.30
   1   9  -1   23.19    2.71
   1   9  -1   25.16    3.08
   1   9   0    9.77    2.06
   1   9   1   97.30    5.82
   1   9   2   32.81    3.29
   1   9   3   17.21    2.67
   1   9   3   17.55    2.60
   1   9   4   51.46    4.49
   1   9   4   51.82    4.38
   1   9   5   11.06    2.24
   1   9   5   10.00    2.08
   1   9   6   91.02    5.72
   1   9   6   95.52    6.03
   1   9   7    5.29    1.61
   1   9   7   11.16    2.27
   1   9   8   60.47    4.64
   1   9   9   38.18    3.86
   1   9  10    0.61    0.87
   1   9  11    0.44    0.86
   1   9  12    3.16    0.94
   1  10  -3    9.23    1.48
   1  10  -3    7.70    1.21
   1  10  -2   29.21    2.71
   1  10  -2   25.38    2.39
   1  10  -1   25.37    2.51
   1  10  -1   26.85    2.69
   1  10   0   40.89    3.36
   1  10   0   39.35    3.29
   1  10   1   54.15    3.82
   1  10   2    5.92    1.49
   1  10   3   38.38    3.41
   1  10   4    0.53    0.98
   1  10   5   17.15    2.61
   1  10   6    4.91    1.60
   1  10   7   12.18    2.01
   1  10   8   13.31    2.07
   1  10   9   22.90    2.73
   1  10  10   16.75    2.11
   1  10  11   40.60    2.90
   1  10  12    4.35    0.92
   1  11   0    0.87    0.71
   1  11   1   23.76    2.19
   1  11   2   10.61    1.59
   1  11   3   25.80    2.32
   1  11   4   26.83    2.49
   1  11   5   31.66    2.87
   1  11   6   50.85    3.56
   1  11   7   18.55    2.22
   1  11   8   39.09    3.06
   1  11   9    3.71    1.13
   1  11  10   10.60    1.50
   2  -9 -11   17.61    1.78
   2  -9  -8    8.38    1.31
   2  -8 -12    0.91    0.80
   2  -8 -12    1.29    0.70
   2  -8 -11    7.13    1.17
   2  -8 -11   13.02    1.83
   2  -8 -10   17.22    1.81
   2  -8  -9    5.53    1.17
   2  -8  -8   49.77    3.24
   2  -7 -13    5.25    0.89
   2  -7 -13    7.85    1.17
   2  -7 -12   22.31    2.16
   2  -7 -12   19.73    1.86
   2  -7 -11   72.10    4.42
   2  -7 -11   65.75    3.66
   2  -7 -10   28.31    2.45
   2  -7  -9   91.62    4.69
   2  -7  -8   37.82    2.94
   2  -7  -6   58.20    4.83
   2  -7  -5    2.06    1.09
   2  -7  -4   47.44    4.33
   2  -7  -3   38.55    3.74
   2  -6 -13    1.06    0.72
   2  -6 -13    1.48    0.76
   2  -6 -12   30.51    2.66
   2  -6 -12   28.89    2.51
   2  -6 -11    9.61    1.65
   2  -6 -11    7.69    1.71
   2  -6 -10    0.72    0.91
   2  -6  -9   29.59    2.88
   2  -6  -8   52.65    4.85
   2  -6  -8   47.61    3.42
   2  -6  -7    8.22    1.92
   2  -6  -6  264.20    9.81
   2  -6  -5    2.89    1.71
   2  -6  -4  293.49   10.10
   2  -6  -3   12.61    2.31
   2  -6  -2  114.55    6.19
   2  -6  -1  249.07    8.92
   2  -6   0    1.77    0.90
   2  -6   1  375.17   11.24
   2  -6   2   26.15    3.16
   2  -5 -14   10.86    1.20
   2  -5 -13    0.49    0.64
   2  -5 -13   -0.33    0.77
   2  -5 -12   23.79    2.46
   2  -5 -12   25.60    2.58
   2  -5 -11   69.48    4.57
   2  -5 -11   74.51    4.34
   2  -5 -10   32.70    3.02
   2  -5  -9   81.04    5.35
   2  -5  -9   76.81    4.53
   2  -5  -8   -0.69    1.00
   2  -5  -8    1.76    1.08
   2  -5  -7   69.20    5.06
   2  -5  -6   14.27    2.23
   2  -5   3  163.67    7.17
   2  -4 -14   -0.13    0.70
   2  -4 -13   -0.38    1.02
   2  -4 -12   27.69    2.58
   2  -4 -12   30.64    2.83
   2  -4 -11    0.39    1.16
   2  -4 -11   -0.07    0.91
   2  -4 -10   49.06    4.22
   2  -4 -10   53.41    3.99
   2  -4  -9   98.86    5.13
   2  -4  -8    1.88    0.99
   2  -4  -7   54.78    4.26
   2  -4  -6  361.44   22.97
   2  -3 -14    7.99    1.13
   2  -3 -13   12.10    1.73
   2  -3 -12    4.33    1.70
   2  -3 -11    3.84    1.56
   2  -3 -10    7.28    1.72
   2  -3 -10    6.65    1.66
   2  -3  -9  104.65    5.21
   2  -3  -8    8.34    1.75
   2  -3  -7  337.90   18.46
   2  -3  -6   14.21    3.78
   2  -3  -6   14.27    4.48
   2  -3  -5  374.38   16.55
   2  -3  -5  343.79   19.77
   2  -3   4   81.05    9.27
   2  -2 -14    0.29    0.66
   2  -2 -13   -1.18    1.07
   2  -2 -12   -0.04    1.19
   2  -2 -11    2.59    0.89
   2  -2 -11    3.49    1.20
   2  -2 -10    1.51    0.80
   2  -2 -10    1.65    1.17
   2  -2  -9   30.35    3.33
   2  -2  -9   28.11    2.49
   2  -2  -8   38.31    3.00
   2  -2  -8   42.33    7.30
   2  -2  -8   37.37    2.82
   2  -2  -7   61.49    8.39
   2  -2  -6    0.68    1.99
   2  -2  -5   56.56    7.33
   2  -2  -5   65.30    7.42
   2  -2  -4  616.45   23.68
   2  -2  -3   29.95    5.42
   2  -2   3  761.37   24.69
   2  -2   4   25.78    4.46
   2  -1 -13    2.29    0.97
   2  -1 -12    6.87    1.19
   2  -1 -12    8.20    1.32
   2  -1 -11   37.45    2.87
   2  -1 -11   39.44    3.15
   2  -1 -11   42.18    3.57
   2  -1 -10   83.67    5.04
   2  -1 -10   80.21    4.56
   2  -1 -10   78.53    4.48
   2  -1  -9   61.31    3.83
   2  -1  -9   61.62    4.12
   2  -1  -9   59.66    3.87
   2  -1  -8    2.09    0.86
   2  -1  -8    4.13    3.45
   2  -1  -8    1.13    0.85
   2  -1  -8    0.01    1.07
   2  -1  -7  337.72   20.66
   2  -1  -6    0.07    2.22
   2  -1  -5  569.38   19.71
   2  -1  -5  700.98   25.75
   2  -1  -4   52.11    6.09
   2  -1  -3  383.77   16.31
   2  -1  -2   35.67    5.36
   2  -1  -1    8.53    3.81
   2  -1   0   61.01    6.72
   2  -1   1 2351.07   38.71
   2  -1   2  217.48   11.63
   2  -1   3  807.64   22.11
   2  -1   4  453.80   16.26
   2  -1   5  214.29   10.75
   2  -1   9    8.77    3.29
   2   0 -13   18.12    1.83
   2   0 -13   18.72    1.91
   2   0 -12   -1.01    1.10
   2   0 -12    0.22    0.95
   2   0 -11    8.35    1.34
   2   0 -11   11.47    1.83
   2   0 -11   11.08    1.77
   2   0 -10   53.21    3.97
   2   0 -10   53.36    4.07
   2   0 -10   50.42    3.74
   2   0  -9   -2.01    1.54
   2   0  -9   -1.60    1.66
   2   0  -9    1.00    1.02
   2   0  -8   16.66    2.18
   2   0  -8   19.64    2.45
   2   0  -8   16.01    2.01
   2   0  -8   18.13    2.32
   2   0  -7  124.42   13.33
   2   0  -6   33.90    6.34
   2   0  -5   62.95    8.30
   2   0  -4  101.97    7.34
   2   0  -3   57.54    5.88
   2   0  -2 2774.06   39.57
   2   0  -1 1109.73   24.75
   2   0   0 9999.00   72.82
   2   0   1 1049.83   23.32
   2   0   2 2346.77   34.51
   2   0   3    2.84    1.47
   2   0   4    2.70    1.55
   2   0   5  293.15   11.29
   2   0   8   85.36   10.54
   2   0   9   51.65    9.02
   2   0  10    5.87    4.41
   2   1 -13    3.50    1.13
   2   1 -12   15.60    1.87
   2   1 -12   18.75    2.12
   2   1 -11    1.49    1.24
   2   1 -11    4.08    1.26
   2   1 -10   74.03    4.69
   2   1 -10   75.67    4.78
   2   1 -10   71.42    4.35
   2   1  -9    4.75    1.13
   2   1  -9    4.90    1.11
   2   1  -9    7.87    1.91
   2   1  -9    3.43    1.45
   2   1  -8  132.88    6.24
   2   1  -8  130.48    6.30
   2   1  -8  124.72    5.67
   2   1  -8  127.56    5.95
   2   1  -7   61.50    9.88
   2   1  -7   52.77    3.76
   2   1  -7   51.77    3.70
   2   1  -7   55.89    3.51
   2   1  -7   48.10    3.38
   2   1  -6    4.79    2.00
   2   1  -5  769.12   29.60
   2   1  -4   27.57    3.96
   2   1  -4   26.31    3.89
   2   1  -4   31.22    5.48
   2   1  -3  419.55   12.15
   2   1  -3  402.32   14.77
   2   1  -2   83.82    4.00
   2   1  -2   73.97    6.50
   2   1  -1    2.47    1.36
   2   1  -1    3.78    0.55
   2   1   0   18.98    3.40
   2   1   0   14.23    1.00
   2   1   1 1421.02   25.91
   2   1   1 1370.16   15.90
   2   1   2    5.34    2.50
   2   1   2    8.53    2.30
   2   1   3 1050.61   20.62
   2   1   3 1065.56   22.17
   2   1   4    9.62    2.55
   2   1   4    8.80    2.60
   2   1   5  682.94   21.19
   2   1   5  664.33   17.27
   2   1   6    0.44    1.52
   2   1   7   22.17    4.90
   2   1   8  234.20   16.78
   2   1   9   13.09    4.80
   2   1  10   43.50    8.98
   2   2 -12   -1.03    0.82
   2   2 -11   25.59    2.48
   2   2 -11   28.76    2.71
   2   2 -10   56.37    4.09
   2   2 -10   51.22    3.59
   2   2 -10   63.39    4.48
   2   2  -9    0.69    1.23
   2   2  -9    1.71    1.05
   2   2  -9   -0.79    1.87
   2   2  -9    2.59    1.04
   2   2  -8   32.68    3.32
   2   2  -8   29.16    2.69
   2   2  -8   31.73    3.16
   2   2  -8   28.15    2.85
   2   2  -7   83.84    5.09
   2   2  -7   87.60    4.55
   2   2  -7   83.30    4.75
   2   2  -7   89.82    5.05
   2   2  -6    9.70    4.03
   2   2  -6   10.04    1.78
   2   2  -6    9.06    1.59
   2   2  -6    9.36    1.42
   2   2  -5  396.37   22.61
   2   2  -4   68.17    8.87
   2   2  -4   66.89    6.53
   2   2  -3  739.70   18.21
   2   2  -3  760.69   26.54
   2   2  -3  730.98   22.30
   2   2  -2  144.13    9.95
   2   2  -2  139.07    6.71
   2   2  -1   40.19    5.42
   2   2  -1   40.19    3.14
   2   2   0 2329.37   36.98
   2   2   0 2313.92   23.67
   2   2   1   56.67    3.72
   2   2   1   58.84    5.96
   2   2   2  850.65   18.28
   2   2   2  942.39   22.44
   2   2   3   83.81    6.21
   2   2   3   84.77    6.93
   2   2   4  152.65    9.61
   2   2   4  145.02    9.41
   2   2   5  256.22   13.29
   2   2   5  242.62   12.02
   2   2   6  225.29   13.88
   2   2   6  218.36   11.81
   2   2   7   60.61    8.16
   2   2   8  244.70   17.02
   2   2   9  148.37   14.54
   2   2  10   41.48    8.67
   2   2  11   -4.10    4.57
   2   3 -11    4.65    1.11
   2   3 -10    0.91    1.57
   2   3  -9    3.50    1.51
   2   3  -9    2.77    1.45
   2   3  -9    7.13    1.90
   2   3  -9    5.01    1.48
   2   3  -8  205.69    8.36
   2   3  -8  211.93    7.24
   2   3  -8  219.87    8.25
   2   3  -8  220.81    8.13
   2   3  -7   17.87    2.04
   2   3  -7   23.62    2.77
   2   3  -7   21.21    2.63
   2   3  -7   22.23    2.29
   2   3  -7   24.51    2.62
   2   3  -6  101.87    5.58
   2   3  -6   93.36    5.20
   2   3  -6   99.51    4.39
   2   3  -6   90.47    4.91
   2   3  -5  134.41   13.91
   2   3  -4    1.84    1.63
   2   3  -4    7.05    3.60
   2   3  -3  425.39   16.59
   2   3  -3  461.60   21.56
   2   3  -2   16.95    3.13
   2   3  -2   15.58    3.76
   2   3  -1  417.43   13.54
   2   3  -1  437.49   19.36
   2   3   0    4.54    1.64
   2   3   0    7.48    3.18
   2   3   1   35.14    5.67
   2   3   1   31.47    3.40
   2   3   2   29.38    4.86
   2   3   2   29.39    3.85
   2   3   3  477.65   16.92
   2   3   3  542.44   20.17
   2   3   4  104.26    9.18
   2   3   4  105.42    8.69
   2   3   5  944.75   27.26
   2   3   5  987.79   28.13
   2   3   6   33.50    5.66
   2   3   7  203.96   15.13
   2   3   8   88.19   10.31
   2   3   9    3.64    2.45
   2   3  10   34.67    7.60
   2   3  11   10.54    5.01
   2   4 -11   13.09    1.61
   2   4 -10   -1.77    1.26
   2   4  -9   22.09    2.30
   2   4  -9   22.70    2.82
   2   4  -8  118.31    5.97
   2   4  -8  107.87    5.90
   2   4  -8  110.43    5.91
   2   4  -8  112.52    5.73
   2   4  -7   -0.67    1.39
   2   4  -7    0.39    0.78
   2   4  -7   -0.86    1.03
   2   4  -7    0.86    1.17
   2   4  -6  128.09    6.29
   2   4  -6  145.43    7.27
   2   4  -6  133.18    6.54
   2   4  -6  142.89    5.43
   2   4  -6  120.57    5.85
   2   4  -5   47.58    3.62
   2   4  -5   48.29    4.29
   2   4  -5   47.56    3.67
   2   4  -5   44.88    3.34
   2   4  -4   31.68    2.82
   2   4  -4   25.95    5.89
   2   4  -3   59.92    8.10
   2   4  -3   60.95    7.31
   2   4  -2    2.32    1.04
   2   4  -2    4.31    1.98
   2   4  -1    3.14    2.09
   2   4  -1    3.07    2.03
   2   4   0  326.11   14.23
   2   4   1  117.77    8.76
   2   4   2  927.37   23.08
   2   4   3    9.87    2.90
   2   4   4  626.02   22.88
   2   4   5  246.83   15.29
   2   4   6   50.28    7.61
   2   4   7  301.79   19.24
   2   4   8   17.15    5.03
   2   4   9  127.55   14.46
   2   4  10  203.52   19.11
   2   4  11    2.05    3.20
   2   5 -10    3.63    1.00
   2   5  -9    0.04    0.97
   2   5  -8   41.40    3.39
   2   5  -8   41.78    3.48
   2   5  -8   44.47    3.46
   2   5  -7   -0.69    1.16
   2   5  -7   -2.20    1.61
   2   5  -7   -1.92    1.24
   2   5  -6  101.44    5.88
   2   5  -6  111.74    6.64
   2   5  -6  107.99    5.67
   2   5  -6  117.82    5.76
   2   5  -6   96.12    4.93
   2   5  -5    8.66    1.08
   2   5  -5   13.01    2.20
   2   5  -5   13.42    2.56
   2   5  -5   14.01    2.01
   2   5  -4  131.83    5.80
   2   5  -4  126.77    7.12
   2   5  -4  129.88    6.05
   2   5  -3  205.57    7.15
   2   5  -3  210.84    7.02
   2   5  -3  193.61   15.50
   2   5  -2   75.11    8.85
   2   5  -1  353.14   18.12
   2   5   0   77.48    8.02
   2   5   1   99.81    9.03
   2   5   3  138.22   10.52
   2   5   4    4.45    2.59
   2   5   5  136.51   12.24
   2   5   6    3.27    2.70
   2   5   7  250.09   18.54
   2   5   8   -1.30    3.36
   2   5   9   55.57    4.14
   2   5   9   69.92   11.05
   2   5  10  166.99    6.92
   2   5  10  178.73   18.03
   2   5  11    2.04    2.87
   2   6  -9   12.98    1.57
   2   6  -8    9.33    1.51
   2   6  -8    6.57    1.18
   2   6  -7    1.03    0.90
   2   6  -7    0.79    1.09
   2   6  -7    1.25    0.76
   2   6  -6   20.46    2.81
   2   6  -6   21.22    2.19
   2   6  -6   23.35    2.46
   2   6  -5    3.35    1.38
   2   6  -5    2.77    1.55
   2   6  -4   48.79    4.05
   2   6  -4   48.39    4.69
   2   6  -4   43.10    3.08
   2   6  -3   27.06    2.71
   2   6  -3   24.57    3.22
   2   6  -3   26.66    2.87
   2   6  -2   42.48    3.33
   2   6  -2   41.09    4.05
   2   6  -2   37.69    7.11
   2   6  -2   42.28    3.12
   2   6  -1  192.69    8.21
   2   6  -1  181.26    6.19
   2   6  -1  181.54   14.82
   2   6   0  123.25   11.83
   2   6   1  109.47   10.91
   2   6   2  400.29   21.22
   2   6   3    1.74    2.29
   2   6   4  148.16   12.45
   2   6   5    3.83    3.01
   2   6   6  157.15   14.48
   2   6   7   49.83    8.93
   2   6   7   49.85    3.83
   2   6   8    6.76    4.40
   2   6   8    3.82    1.21
   2   6   9   17.49    2.38
   2   6   9   20.60    6.36
   2   6  10   16.94    2.41
   2   6  10   17.71    6.98
   2   6  11    0.57    0.80
   2   7  -7    2.10    0.90
   2   7  -6   43.04    3.73
   2   7  -5    0.66    1.03
   2   7  -5   -0.71    1.41
   2   7  -4   33.96    3.41
   2   7  -4   32.41    3.90
   2   7  -3    5.16    1.44
   2   7  -3    5.99    2.02
   2   7  -2    5.33    1.33
   2   7  -2    5.11    1.82
   2   7  -2    6.59    1.43
   2   7  -1  128.78    6.08
   2   7  -1  127.44    7.27
   2   7  -1  130.28    5.58
   2   7  -1  126.43   13.75
   2   7   0    0.30    1.59
   2   7   0    3.13    1.49
   2   7   0    3.70    0.93
   2   7   1  255.56   19.07
   2   7   1  273.13    9.49
   2   7   2   14.90    4.43
   2   7   2   16.36    2.25
   2   7   3    7.61    3.54
   2   7   3    8.98    1.77
   2   7   4   16.69    5.22
   2   7   4   16.03    2.34
   2   7   5   93.46   11.18
   2   7   5  101.21    5.77
   2   7   6   12.58    5.16
   2   7   6   16.20    2.60
   2   7   7  367.29   23.94
   2   7   7  372.54   11.12
   2   7   8   35.96    3.56
   2   7   8   37.71    8.29
   2   7   9  210.47   19.88
   2   7   9  209.20    8.65
   2   7  10  105.18    6.08
   2   7  11   39.81    3.67
   2   7  12   39.54    3.58
   2   8  -6    0.49    0.63
   2   8  -5   -1.20    1.08
   2   8  -4   10.45    1.89
   2   8  -4   11.44    2.13
   2   8  -3    4.48    1.33
   2   8  -3    5.83    1.79
   2   8  -2   10.50    1.88
   2   8  -2   10.04    2.30
   2   8  -1   -0.40    1.00
   2   8  -1   -0.23    1.07
   2   8  -1    0.76    0.71
   2   8   0   -0.39    0.99
   2   8   0    0.59    0.98
   2   8   0    0.99    0.58
   2   8   1   40.74    4.00
   2   8   1   35.08    7.59
   2   8   1   36.43    2.95
   2   8   2  166.24    7.28
   2   8   2  143.17   15.76
   2   8   3  126.79    6.38
   2   8   3  120.38   14.02
   2   8   4  175.22    7.57
   2   8   4  160.65   16.68
   2   8   5    4.92    2.79
   2   8   5    9.01    2.02
   2   8   6   97.60   12.11
   2   8   6  111.00    6.17
   2   8   7   -2.68    2.97
   2   8   7    1.21    1.26
   2   8   8   15.03    2.48
   2   8   9    4.86    1.49
   2   8  10   11.48    2.24
   2   8  11    4.31    1.36
   2   8  12   15.50    2.10
   2   9  -4   23.49    2.54
   2   9  -3   12.37    1.84
   2   9  -3   14.72    2.24
   2   9  -2   73.85    4.69
   2   9  -2   87.90    5.45
   2   9  -1   40.85    3.81
   2   9  -1   36.47    3.31
   2   9   0    8.39    1.67
   2   9   0    7.30    1.70
   2   9   1   77.00    5.12
   2   9   1   75.47    4.71
   2   9   1   75.85    4.22
   2   9   2    0.41    0.75
   2   9   2    0.61    0.65
   2   9   3   15.04    2.14
   2   9   4   25.59    3.04
   2   9   5   38.77    3.66
   2   9   6   10.48    2.24
   2   9   7   86.64    5.59
   2   9   8   15.18    2.52
   2   9   9   76.29    5.15
   2   9  10    5.65    1.66
   2   9  11   31.89    3.12
   2   9  12   14.35    1.86
   2   9  13   -0.09    0.51
   2  10  -2    5.03    1.07
   2  10  -2    5.27    1.07
   2  10  -1   12.30    1.78
   2  10  -1   12.77    1.78
   2  10   0    0.84    0.67
   2  10   0    1.31    0.70
   2  10   1   23.04    2.50
   2  10   1   24.60    2.56
   2  10   2   14.99    2.04
   2  10   3   56.79    3.95
   2  10   4   81.42    4.89
   2  10   4   59.74    3.56
   2  10   5   58.36    4.20
   2  10   6  109.59    6.00
   2  10   7   26.83    2.98
   2  10   8   37.84    3.43
   2  10   9    8.01    1.88
   2  10  10    1.62    0.95
   2  10  11    2.06    0.98
   2  10  12    1.54    0.75
   2  10  13    0.54    0.50
   2  11   0   17.35    1.60
   2  11   0   16.74    1.61
   2  11   1   16.66    1.76
   2  11   2   12.51    1.61
   2  11   3   14.17    1.69
   2  11   4    0.40    0.48
   2  11   4    0.74    0.63
   2  11   5    3.47    1.02
   2  11   5    3.93    1.14
   2  11   6   -0.28    0.80
   2  11   7    1.36    0.98
   2  11   8   12.57    1.82
   2  11   9   22.74    2.31
   2  11  10    9.54    1.44
   2  11  11   28.88    2.13
   3  -9  -9    3.30    0.72
   3  -9  -8   24.14    1.82
   3  -9  -7    5.68    1.09
   3  -8 -11    7.46    1.14
   3  -8 -11    4.77    0.80
   3  -8 -10   -1.12    0.77
   3  -8  -9    9.04    1.37
   3  -8  -8    2.23    0.86
   3  -7 -12    1.00    0.60
   3  -7 -12    1.18    0.61
   3  -7 -11    1.63    0.86
   3  -7 -11    1.94    0.78
   3  -7 -10    2.82    1.16
   3  -7  -9    4.95    1.30
   3  -7  -8    7.91    1.50
   3  -7  -7    4.68    1.81
   3  -7  -6  135.85    7.63
   3  -7  -5   48.25    4.59
   3  -7  -4  139.65    7.65
   3  -7  -3   75.78    5.66
   3  -7  -2    6.35    1.81
   3  -7  -1  102.44    6.15
   3  -6 -12    0.27    0.58
   3  -6 -12    0.90    0.79
   3  -6 -11    3.45    1.27
   3  -6 -11    5.49    1.29
   3  -6 -10    0.97    1.01
   3  -6  -9  112.99    5.28
   3  -6  -8    2.59    1.43
   3  -6  -8    1.29    1.09
   3  -6  -7   98.91    6.37
   3  -6  -6   23.13    3.24
   3  -6  -5    1.44    1.30
   3  -6  -5    2.13    4.55
   3  -6  -4    5.52    2.54
   3  -6  -4    3.56    2.87
   3  -6  -3   75.29    5.51
   3  -6  -3   57.25   12.26
   3  -6  -2    8.06    1.98
   3  -6  -2   10.02    6.09
   3  -6  -1  214.25    8.77
   3  -6  -1  209.08   22.63
   3  -6  -1  199.40    8.68
   3  -6   0   13.58    2.54
   3  -6   0   18.73    8.24
   3  -6   1  157.58   20.34
   3  -6   1  178.44    8.17
   3  -6   2  204.90    9.03
   3  -6   2  198.44   21.58
   3  -6   3    9.02    2.21
   3  -6   4  402.48   12.10
   3  -5 -13    2.39    0.83
   3  -5 -12    2.10    0.89
   3  -5 -11    8.56    1.67
   3  -5 -11    6.67    1.50
   3  -5 -10    0.00    1.08
   3  -5  -9    3.42    1.46
   3  -5  -9    2.64    1.27
   3  -5  -8   41.77    3.94
   3  -5  -8   44.14    3.54
   3  -5  -7    7.71    1.85
   3  -5  -6  186.04    8.26
   3  -5  -6  162.07   18.20
   3  -5  -5   11.87    5.40
   3  -5  -5   13.35    2.34
   3  -5  -4  479.35   31.95
   3  -5  -4  482.90   12.91
   3  -5  -3   67.38    4.79
   3  -5  -3   56.51   11.51
   3  -5  -3   54.94    4.44
   3  -5  -2  155.78    7.30
   3  -5  -2  148.81    6.98
   3  -5  -1  233.45    8.95
   3  -5  -1  233.63    8.67
   3  -5   0   24.91    2.86
   3  -5   0   22.51    2.99
   3  -5   0   27.85    7.93
   3  -5   1   77.62    5.08
   3  -5   1   75.96   12.44
   3  -5   2   43.98    3.82
   3  -5   2   44.13   10.07
   3  -5   3    4.56    1.50
   3  -5   3    0.85    4.39
   3  -5   4   24.63    3.21
   3  -5   5   11.32    2.10
   3  -4 -13   16.00    1.64
   3  -4 -12   46.19    3.22
   3  -4 -11   30.01    2.92
   3  -4 -10   13.95    2.22
   3  -4 -10    9.13    1.60
   3  -4  -9   62.58    4.18
   3  -4  -8    7.98    1.78
   3  -4  -8   11.13    1.96
   3  -4  -7  214.31    8.47
   3  -4  -7  233.87    7.83
   3  -4  -6   -0.17    1.00
   3  -4  -5   88.43    5.23
   3  -4  -5   88.40   13.04
   3  -4  -4   10.82    5.35
   3  -4  -3  132.30   15.30
   3  -4  -2    1.64    4.10
   3  -4  -1  502.01   29.59
   3  -4   0    1.36    2.68
   3  -4   1  729.56   35.85
   3  -4   2  150.38   16.18
   3  -4   3  130.98    6.06
   3  -4   3  119.35   14.36
   3  -4   4  272.69    9.06
   3  -4   5   14.08    2.23
   3  -3 -13   10.61    1.39
   3  -3 -12   21.51    2.33
   3  -3 -11   13.64    2.10
   3  -3 -10   46.05    3.85
   3  -3  -9   29.63    2.96
   3  -3  -8   -0.17    1.10
   3  -3  -7    2.50    1.31
   3  -3  -7    3.61    1.24
   3  -3  -6   38.99    3.50
   3  -3  -6   41.14    6.44
   3  -3  -5   -2.30    2.79
   3  -3  -5    1.87    2.34
   3  -3  -4  394.26   24.43
   3  -3  -3    7.16    5.14
   3  -3  -2  644.69   30.43
   3  -3  -1   18.93    5.60
   3  -3   0  345.78   22.50
   3  -3   1  533.04   27.63
   3  -3   2   37.12    7.77
   3  -3   3  220.78   17.76
   3  -3   4   91.03   11.24
   3  -3   5    2.23    1.20
   3  -3   6   83.17    5.13
   3  -2 -13    0.82    0.66
   3  -2 -12   30.95    2.59
   3  -2 -11   10.70    1.48
   3  -2 -11   13.02    2.08
   3  -2 -10   30.28    3.28
   3  -2 -10   24.24    2.51
   3  -2  -9   56.50    4.15
   3  -2  -9   52.00    3.68
   3  -2  -8   78.43    4.29
   3  -2  -8   88.02   11.64
   3  -2  -8   84.30    4.76
   3  -2  -7  163.82    5.95
   3  -2  -7  175.83   15.56
   3  -2  -7  173.42    6.52
   3  -2  -6    5.97    2.89
   3  -2  -6    0.82    0.95
   3  -2  -5  310.83   19.54
   3  -2  -4   17.95    5.11
   3  -2  -3    0.69    2.03
   3  -2  -2   34.11    6.87
   3  -2  -1  179.67   14.84
   3  -2   0  130.45   12.59
   3  -2   1  359.08   20.64
   3  -2   2    9.01    4.04
   3  -2   3  635.07   26.94
   3  -2   4    3.62    2.89
   3  -1 -13   24.63    1.85
   3  -1 -12   24.99    2.18
   3  -1 -11    1.33    0.86
   3  -1 -11    3.81    1.34
   3  -1 -10   82.40    4.97
   3  -1 -10   76.36    4.37
   3  -1 -10   74.90    4.32
   3  -1  -9   22.55    2.57
   3  -1  -9   26.20    3.09
   3  -1  -9   23.13    2.93
   3  -1  -8  220.11    7.75
   3  -1  -8  231.00    7.67
   3  -1  -8  219.01    7.92
   3  -1  -7  207.50    7.17
   3  -1  -7  218.64    7.30
   3  -1  -7  202.83    7.38
   3  -1  -7  214.76   18.47
   3  -1  -7  201.89    7.35
   3  -1  -6  105.04   12.05
   3  -1  -5  119.44   13.04
   3  -1  -4  498.38   22.81
   3  -1  -3    1.44    1.89
   3  -1  -2  588.87   24.47
   3  -1  -1  109.65   10.45
   3  -1   0  262.01   16.17
   3  -1   1  243.70   15.59
   3  -1   2   -0.26    2.01
   3  -1   3  451.58   20.61
   3  -1   4  386.82   19.12
   3  -1   5   42.18    6.48
   3  -1   9    0.05    2.26
   3   0 -12   23.51    2.07
   3   0 -11    4.24    1.21
   3   0 -11    3.97    0.91
   3   0 -10   68.62    4.32
   3   0 -10   73.01    4.52
   3   0 -10   72.84    4.44
   3   0  -9   67.75    4.37
   3   0  -9   70.97    4.56
   3   0  -9   74.44    4.73
   3   0  -8   20.64    2.46
   3   0  -8   13.14    5.39
   3   0  -8   21.66    2.60
   3   0  -8   21.64    2.87
   3   0  -8   24.97    2.87
   3   0  -7  162.50    6.46
   3   0  -7  152.56    6.12
   3   0  -7  161.38    6.48
   3   0  -7  157.01    6.40
   3   0  -6   74.75   10.97
   3   0  -6   72.12    4.09
   3   0  -6   65.66    3.81
   3   0  -6   70.58    3.98
   3   0  -5  388.64   22.79
   3   0  -4   58.53    8.75
   3   0  -3  451.22   20.29
   3   0  -2  173.39   14.26
   3   0  -1   24.01    5.37
   3   0   0  254.02   15.00
   3   0   1  394.99   18.41
   3   0   2   10.52    3.36
   3   0   3  836.39   26.42
   3   0   4   45.83    6.22
   3   0   5  575.09   20.66
   3   0   8  283.67   20.01
   3   0   9    6.23    3.00
   3   1 -11    0.10    0.91
   3   1 -11    2.11    1.20
   3   1 -11    1.72    0.77
   3   1 -10   -2.28    1.52
   3   1 -10    0.35    1.05
   3   1 -10   -1.69    1.25
   3   1  -9    9.86    1.28
   3   1  -9   11.83    1.78
   3   1  -9    8.93    1.58
   3   1  -8   69.66    4.56
   3   1  -8   69.36    4.39
   3   1  -8   74.70    4.92
   3   1  -8   74.19    4.87
   3   1  -7  104.46    5.58
   3   1  -7  103.70    5.45
   3   1  -7   88.99   12.74
   3   1  -7  107.40    5.08
   3   1  -7  104.40    5.39
   3   1  -6   94.05    4.94
   3   1  -6  100.46    5.06
   3   1  -6   99.07    4.50
   3   1  -6  104.24    5.00
   3   1  -5    5.95    3.93
   3   1  -3    2.04    2.26
   3   1  -2 1164.65   31.02
   3   1  -1    8.25    2.92
   3   1   0   84.10    8.57
   3   1   1  120.57   10.21
   3   1   2  419.03   11.85
   3   1   2  417.26   17.97
   3   1   3  110.58    7.47
   3   1   3  112.50    9.75
   3   1   4   26.95    4.55
   3   1   4   25.44    4.08
   3   1   5 1024.09   27.82
   3   1   5 1028.91   27.29
   3   1   6   62.59    7.68
   3   1   6   68.02    7.09
   3   1   7   20.58    4.51
   3   1   8  129.49   13.11
   3   1   9   62.22    9.83
   3   1  10   17.93    6.10
   3   2 -11    3.60    1.30
   3   2 -10   38.96    3.18
   3   2 -10   35.08    2.76
   3   2 -10   41.43    3.38
   3   2  -9    9.05    1.14
   3   2  -9   11.91    1.80
   3   2  -9   12.49    1.79
   3   2  -9   11.53    2.32
   3   2  -8    8.69    1.84
   3   2  -8    6.95    1.60
   3   2  -8    5.43    0.89
   3   2  -8    8.90    1.81
   3   2  -7   82.40    5.06
   3   2  -7   82.39   12.66
   3   2  -7   80.02    4.45
   3   2  -7   84.16    5.00
   3   2  -7   90.98    5.37
   3   2  -6   27.10    2.73
   3   2  -6   31.02    2.96
   3   2  -6   25.61    2.43
   3   2  -6   29.04    6.70
   3   2  -6   29.95    2.43
   3   2  -6   28.16    2.75
   3   2  -5  190.13    6.79
   3   2  -5  214.59   18.20
   3   2  -4    1.28    1.99
   3   2  -3  327.19   17.57
   3   2  -2   20.85    4.66
   3   2  -1   70.47    7.98
   3   2   0  266.28   14.81
   3   2   1   78.89    7.95
   3   2   2   24.69    2.94
   3   2   2   30.03    5.31
   3   2   3  766.78   24.07
   3   2   3  778.76   20.11
   3   2   4   21.04    3.64
   3   2   4   19.78    4.46
   3   2   5  664.97   24.16
   3   2   5  647.53   24.74
   3   2   6   47.82    7.31
   3   2   6   39.55    5.78
   3   2   7  320.78   18.80
   3   2   8  160.53   14.35
   3   2   9    6.49    3.30
   3   2  10  172.03   17.54
   3   3 -10    4.23    1.43
   3   3 -10    9.94    2.22
   3   3  -9   -1.95    1.68
   3   3  -9   -1.58    1.29
   3   3  -9    0.47    1.03
   3   3  -8    0.83    1.33
   3   3  -8    2.38    1.13
   3   3  -8    4.81    1.21
   3   3  -8    3.36    1.28
   3   3  -7    1.04    0.83
   3   3  -7   -1.75    1.73
   3   3  -7    0.67    0.91
   3   3  -7    1.09    0.94
   3   3  -6   69.17    4.64
   3   3  -6   79.31    5.08
   3   3  -6   81.48    4.88
   3   3  -6   84.38   12.86
   3   3  -6   80.99    4.96
   3   3  -5   49.78    3.73
   3   3  -5   57.95    4.25
   3   3  -5   51.66    3.67
   3   3  -5   54.52    9.92
   3   3  -4   12.57    1.59
   3   3  -4   10.87    3.94
   3   3  -3   99.47   11.54
   3   3  -3   93.69   10.43
   3   3  -2  480.33   23.00
   3   3  -1    1.62    1.96
   3   3   0 1490.92   38.44
   3   3   1   33.45    5.95
   3   3   1   32.33    3.64
   3   3   2  878.72   18.46
   3   3   2  917.18   29.30
   3   3   3   82.33    6.83
   3   3   3   89.68    9.36
   3   3   4   89.39    9.19
   3   3   4   83.48    7.79
   3   3   5   -1.10    2.20
   3   3   5    0.62    1.93
   3   3   6   75.71    8.65
   3   3   6   82.05    9.10
   3   3   7   39.75    7.32
   3   3   7   42.21    9.89
   3   3   8  183.63   15.68
   3   3   9    4.68    3.21
   3   3   9   -0.47    0.79
   3   3  10   16.19    6.87
   3   3  10    8.50    1.69
   3   4 -10   25.28    2.47
   3   4  -9    5.16    1.52
   3   4  -9    9.09    2.12
   3   4  -9    7.59    1.64
   3   4  -8   67.26    4.25
   3   4  -8   61.48    4.16
   3   4  -8   68.27    4.57
   3   4  -8   62.72    4.01
   3   4  -7   -2.83    1.87
   3   4  -7    1.44    1.17
   3   4  -7   -1.99    1.62
   3   4  -7   -0.66    1.13
   3   4  -6    8.30    1.93
   3   4  -6    7.28    1.71
   3   4  -6    7.35    1.42
   3   4  -6    6.71    1.58
   3   4  -5   85.52    5.59
   3   4  -5   81.33    4.79
   3   4  -5   77.95   11.30
   3   4  -5   80.36    4.80
   3   4  -4    5.66    1.49
   3   4  -4    6.21    1.49
   3   4  -4    6.12    1.11
   3   4  -4    4.65    2.84
   3   4  -4    4.71    1.14
   3   4  -3  372.06    9.52
   3   4  -3  391.08   11.11
   3   4  -3  387.24    9.44
   3   4  -2   58.38    8.84
   3   4   0   16.53    4.89
   3   4   1  179.32   10.26
   3   4   1  213.00   16.07
   3   4   2  116.39    7.58
   3   4   2  133.37   12.38
   3   4   3  166.05   10.17
   3   4   3  207.40   15.39
   3   4   4   12.52    3.17
   3   4   4   14.34    4.54
   3   4   5  670.82   25.58
   3   4   5  734.72   29.42
   3   4   6    0.63    2.91
   3   4   6   -2.69    3.19
   3   4   7  279.76   18.91
   3   4   8   88.55   11.53
   3   4   9   43.44    3.60
   3   4   9   48.55    9.09
   3   4  10   44.68    9.12
   3   4  10   46.86    3.65
   3   4  11   24.46    2.76
   3   5  -8    1.64    0.91
   3   5  -8    3.06    1.69
   3   5  -8    2.77    1.32
   3   5  -7    0.53    0.90
   3   5  -7    1.31    0.87
   3   5  -7    0.90    0.95
   3   5  -7   -1.17    1.11
   3   5  -6   -0.88    1.09
   3   5  -6    2.06    1.10
   3   5  -6    1.17    1.16
   3   5  -6   -0.08    0.94
   3   5  -5   59.69    4.88
   3   5  -5   57.28    4.05
   3   5  -5   51.66    3.58
   3   5  -4    9.11    1.69
   3   5  -4    8.81    1.84
   3   5  -4    8.69    1.96
   3   5  -4    8.48    1.67
   3   5  -3   61.90    4.19
   3   5  -3   64.81    4.87
   3   5  -3   56.82    9.25
   3   5  -3   61.20    4.04
   3   5  -3   58.06    3.77
   3   5  -2    0.28    0.77
   3   5  -2   -0.31    1.05
   3   5  -2    0.90    0.74
   3   5  -2   -0.65    2.71
   3   5  -2    0.93    0.52
   3   5  -1  191.14    7.70
   3   5  -1  233.22   15.68
   3   5   0  616.55   24.25
   3   5   1   31.59    4.91
   3   5   2  794.32   26.50
   3   5   3   85.61    7.70
   3   5   4  506.48   21.15
   3   5   5   19.11    4.85
   3   5   6   16.51    4.57
   3   5   7   44.76    8.13
   3   5   8   56.69    9.50
   3   5   8   49.60    3.90
   3   5   9   42.29    8.70
   3   5   9   31.15    3.15
   3   5  10   39.86    3.54
   3   5  10   50.98    9.81
   3   5  11    5.26    1.43
   3   5  12    2.04    1.18
   3   6  -8   20.90    1.92
   3   6  -7    1.49    0.88
   3   6  -7    4.34    1.36
   3   6  -7    4.50    1.66
   3   6  -6   70.72    4.93
   3   6  -6   74.37    4.38
   3   6  -6   74.13    4.53
   3   6  -5   62.02    4.90
   3   6  -5   65.44    4.20
   3   6  -4   69.77    5.12
   3   6  -4   69.39    5.57
   3   6  -4   75.19    4.44
   3   6  -3  237.21    8.74
   3   6  -3  228.59    9.62
   3   6  -3  243.62    7.75
   3   6  -3  259.01    8.85
   3   6  -2   17.48    2.30
   3   6  -2   16.41    2.52
   3   6  -2   18.19    2.28
   3   6  -1  239.20    8.08
   3   6  -1  223.32    9.09
   3   6  -1  249.81    7.77
   3   6   0   22.17    2.68
   3   6   0   23.78    2.38
   3   6   0   25.89    2.47
   3   6   1   12.45    3.57
   3   6   1   13.40    2.07
   3   6   2    1.87    1.85
   3   6   3   11.41    3.67
   3   6   4   18.38    4.25
   3   6   5  236.83   16.45
   3   6   6   19.64    2.34
   3   6   6   21.44    4.99
   3   6   7  352.26   22.72
   3   6   7  317.92    9.86
   3   6   8   66.23   10.69
   3   6   8   53.59    4.33
   3   6   9  105.02   13.60
   3   6   9   86.08    5.35
   3   6  10    7.46    1.80
   3   6  10   10.01    5.45
   3   6  11   -0.36    0.96
   3   6  12    3.64    1.30
   3   7  -7    4.87    1.05
   3   7  -6   13.30    2.02
   3   7  -6   11.31    1.69
   3   7  -5    0.99    0.92
   3   7  -5   -1.32    1.02
   3   7  -4    3.24    1.43
   3   7  -4    1.43    1.02
   3   7  -3   72.66    5.00
   3   7  -3   74.81    5.56
   3   7  -2    2.83    1.37
   3   7  -2    1.83    1.04
   3   7  -2    5.45    1.51
   3   7  -1  225.05    9.50
   3   7  -1  229.67    8.25
   3   7  -1  237.88    8.10
   3   7   0   20.51    2.89
   3   7   0   20.68    2.47
   3   7   0   22.18    2.50
   3   7   1   24.96    2.91
   3   7   1   27.24    2.57
   3   7   1   25.62    2.44
   3   7   2  182.89    7.55
   3   7   2  178.96   15.30
   3   7   3   11.94    4.13
   3   7   3   16.94    2.28
   3   7   4  407.11   11.05
   3   7   4  456.20   26.35
   3   7   5   51.76    7.86
   3   7   5   47.64    3.87
   3   7   6   67.41    9.39
   3   7   6   68.18    4.78
   3   7   7   21.95    5.74
   3   7   7   26.09    3.07
   3   7   8    3.24    2.95
   3   7   8    4.51    1.79
   3   7   9    1.50    1.19
   3   7   9    7.81    3.21
   3   7  10   79.46    5.39
   3   7  11   13.43    2.14
   3   7  12   11.23    1.98
   3   7  13    2.76    0.93
   3   8  -5    2.82    0.88
   3   8  -4   20.89    2.58
   3   8  -4   21.04    2.13
   3   8  -3    9.72    1.85
   3   8  -3   10.30    2.10
   3   8  -2    7.05    1.65
   3   8  -2    6.07    1.75
   3   8  -1   97.28    6.16
   3   8  -1   92.61    5.34
   3   8  -1  101.77    5.41
   3   8   0    0.97    0.63
   3   8   0    1.83    1.25
   3   8   0    0.11    0.65
   3   8   1    6.17    1.47
   3   8   1    4.74    1.52
   3   8   1    4.91    1.32
   3   8   2    1.30    0.78
   3   8   2    0.84    1.04
   3   8   2   -0.16    0.61
   3   8   3   17.73    5.08
   3   8   4    0.42    0.99
   3   8   4    1.69    4.20
   3   8   5    4.35    3.29
   3   8   5    1.22    0.98
   3   8   6    1.34    1.98
   3   8   6    4.07    1.31
   3   8   7   20.29    2.91
   3   8   8    4.45    1.73
   3   8   9   17.85    2.54
   3   8  10    2.94    1.46
   3   8  11    1.08    0.88
   3   8  12    7.02    1.43
   3   8  13   11.34    1.65
   3   9  -4    8.30    1.43
   3   9  -3    2.83    1.15
   3   9  -2    1.56    0.85
   3   9  -2    0.76    0.88
   3   9  -1   13.58    2.01
   3   9  -1   17.09    2.43
   3   9   0    7.45    1.47
   3   9   0   11.64    2.15
   3   9   0    6.84    1.47
   3   9   1   82.44    4.66
   3   9   1   86.89    4.69
   3   9   1   92.08    5.57
   3   9   2   45.55    3.62
   3   9   2   38.50    3.15
   3   9   2   40.53    3.18
   3   9   3    4.22    1.13
   3   9   4   58.94    4.28
   3   9   5    0.64    0.86
   3   9   6   87.30    5.55
   3   9   7   21.08    2.83
   3   9   8   26.50    3.12
   3   9   9   17.78    2.52
   3   9  10    0.15    1.11
   3   9  11    0.01    0.84
   3   9  12   14.27    1.85
   3   9  13    0.71    0.55
   3  10  -2   35.70    2.55
   3  10  -1   21.68    2.21
   3  10  -1   18.24    1.95
   3  10   0    8.17    1.36
   3  10   0   12.19    1.68
   3  10   1   43.18    3.26
   3  10   1   40.31    3.01
   3  10   1   43.19    2.98
   3  10   2    3.22    1.01
   3  10   2    1.58    0.64
   3  10   3   14.16    1.73
   3  10   3   15.59    1.91
   3  10   4    1.52    0.90
   3  10   5    1.56    1.17
   3  10   6    7.45    1.94
   3  10   7    4.72    1.39
   3  10   8   17.09    2.43
   3  10   9   56.65    3.94
   3  10  10   20.89    2.40
   3  10  11   21.40    2.23
   3  10  12    8.70    1.25
   3  11   1   16.46    1.47
   3  11   3   17.14    1.63
   3  11   4   20.00    1.76
   3  11   5   25.33    2.18
   3  11   5   22.90    1.97
   3  11   6   55.40    3.44
   3  11   6   47.14    2.83
   3  11   7    5.22    1.25
   3  11   7    3.77    0.91
   3  11   8   17.39    2.05
   3  11   9    9.52    1.54
   3  11  10    4.13    0.94
   3  11  11    1.40    0.59
   4  -9  -6    3.51    0.86
   4  -8  -9    3.73    0.78
   4  -8  -8   24.02    1.87
   4  -8  -7    1.09    0.93
   4  -7 -10    7.82    1.21
   4  -7 -10    8.33    1.17
   4  -7  -9   34.39    2.41
   4  -7  -8   15.39    1.76
   4  -7  -7    6.79    1.82
   4  -7  -7    6.96    1.53
   4  -7  -6   27.34    3.30
   4  -7  -5    1.56    1.43
   4  -7  -4   23.62    3.18
   4  -7  -3   64.56    5.00
   4  -7  -2    7.65    1.89
   4  -7  -1   43.39    3.89
   4  -6 -11    5.08    0.99
   4  -6 -10    0.96    0.75
   4  -6 -10    3.55    1.04
   4  -6  -9   10.86    1.59
   4  -6  -8   25.15    2.89
   4  -6  -8   27.17    2.60
   4  -6  -7   18.04    2.67
   4  -6  -7   18.50    2.36
   4  -6  -6  109.43    6.48
   4  -6  -5    0.02    1.07
   4  -6  -4   73.62    5.41
   4  -6  -3   19.46    2.86
   4  -6  -2   30.81    3.49
   4  -6  -1   86.63    5.81
   4  -6  -1   77.04    5.65
   4  -6   0    4.36    1.57
   4  -6   0    2.46    1.66
   4  -6   1  146.33    7.66
   4  -6   2   16.00    2.81
   4  -6   3    4.06    1.36
   4  -6   4    9.80    2.01
   4  -5 -11   50.74    2.93
   4  -5 -10    7.09    1.47
   4  -5  -9   40.37    3.48
   4  -5  -9   47.59    3.48
   4  -5  -8    1.05    1.12
   4  -5  -8    2.20    1.34
   4  -5  -7   14.38    2.49
   4  -5  -7   16.72    2.36
   4  -5  -6    1.89    1.14
   4  -5  -5    2.14    1.01
   4  -5  -4   20.22    3.00
   4  -5  -4   13.25    6.25
   4  -5  -3   23.94    3.19
   4  -5  -3   14.07    5.77
   4  -5  -2   17.26    2.72
   4  -5  -2   14.48    2.47
   4  -5  -2   11.95    6.51
   4  -5  -1   98.51    6.10
   4  -5  -1   98.41    6.19
   4  -5   0    1.94    1.23
   4  -5   0    0.74    1.31
   4  -5   0   -1.09    4.27
   4  -5   1   54.30    4.64
   4  -5   1   48.80   10.03
   4  -5   2   49.51   11.41
   4  -5   2   78.67    5.71
   4  -5   3    7.77    2.06
   4  -5   4  123.55    7.14
   4  -5   5    0.16    1.02
   4  -5   6   27.21    3.07
   4  -4 -11    0.46    0.86
   4  -4 -10    9.55    1.79
   4  -4  -9   20.60    2.36
   4  -4  -8   17.24    2.46
   4  -4  -8   21.98    2.67
   4  -4  -7   25.09    3.06
   4  -4  -7   30.22    3.16
   4  -4  -6  102.27    6.46
   4  -4  -5   -0.93    2.70
   4  -4  -5    2.89    1.46
   4  -4  -4  256.11    9.45
   4  -4  -4  230.79   22.38
   4  -4  -3   41.08    3.78
   4  -4  -3   31.80    3.61
   4  -4  -3   35.89    9.07
   4  -4  -2  182.46    7.77
   4  -4  -2  168.45   19.56
   4  -4  -2  159.37    7.43
   4  -4  -1   80.22    5.18
   4  -4  -1   83.41    5.19
   4  -4  -1   73.66   12.92
   4  -4   0    1.20    1.07
   4  -4   0    0.58    0.96
   4  -4   1   85.00    5.29
   4  -4   1  100.23   15.08
   4  -4   1   90.90    5.67
   4  -4   2   45.48   10.71
   4  -4   2   54.15    4.48
   4  -4   3   90.57   13.89
   4  -4   3   91.04    5.63
   4  -4   4  135.65    7.06
   4  -4   5    0.03    1.01
   4  -4   6   42.92    3.92
   4  -4   7  169.40    7.35
   4  -3 -12    0.61    0.67
   4  -3 -11    0.57    0.88
   4  -3 -10    0.86    1.09
   4  -3  -9   39.85    3.39
   4  -3  -8    1.17    1.03
   4  -3  -7  128.11    6.68
   4  -3  -7  154.12    6.64
   4  -3  -6    7.14    1.85
   4  -3  -6    7.98    1.73
   4  -3  -5   19.85    6.25
   4  -3  -5   18.61    2.64
   4  -3  -4   -3.15    4.30
   4  -3  -4    0.39    0.88
   4  -3  -3    3.59    3.46
   4  -3  -3    0.94    0.83
   4  -3  -2   43.82    9.82
   4  -3  -2   42.70    3.56
   4  -3  -1  330.47   25.58
   4  -3   0   -0.71    3.45
   4  -3   1  174.06   18.21
   4  -3   1  173.20    6.78
   4  -3   2   27.78    7.67
   4  -3   2   31.28    3.08
   4  -3   3   34.66    8.07
   4  -3   3   36.47    3.59
   4  -3   4  162.14   17.12
   4  -3   4  171.23    7.31
   4  -3   5    0.32    0.96
   4  -3   6  207.20    8.43
   4  -3   7    1.52    1.13
   4  -2 -12    2.00    0.60
   4  -2 -11    2.92    0.88
   4  -2 -11    4.49    1.06
   4  -2 -10   -1.13    1.19
   4  -2 -10    1.37    0.90
   4  -2  -9   14.73    1.85
   4  -2  -9   18.43    2.26
   4  -2  -8   -0.30    0.78
   4  -2  -8    0.11    1.10
   4  -2  -7    1.38    1.00
   4  -2  -7   -0.05    0.93
   4  -2  -6   32.16    3.29
   4  -2  -6   37.67    7.81
   4  -2  -6   37.60    3.21
   4  -2  -5   18.65    2.51
   4  -2  -4  266.32    8.51
   4  -2  -4  262.06   21.22
   4  -2  -3    0.54    2.69
   4  -2  -2  372.28   24.77
   4  -2  -1   14.26    5.80
   4  -2   0  113.29   13.58
   4  -2   1   44.54    8.82
   4  -2   2    8.46    4.60
   4  -2   3  314.11   22.04
   4  -2   4   26.77    6.43
   4  -2   4   29.87    2.85
   4  -2   5  115.19   13.69
   4  -2   5  123.88    5.89
   4  -2   6   17.42    2.47
   4  -2   7    1.00    0.88
   4  -2   8    3.17    1.28
   4  -1 -11    6.37    1.11
   4  -1 -11    8.76    1.24
   4  -1 -10   15.27    1.84
   4  -1 -10   19.29    2.18
   4  -1  -9   20.25    2.61
   4  -1  -9   20.05    2.55
   4  -1  -8    3.57    1.30
   4  -1  -8    2.76    1.04
   4  -1  -7  100.85    5.28
   4  -1  -7  104.51    5.39
   4  -1  -6   30.56    7.71
   4  -1  -6   25.02    2.69
   4  -1  -6   25.63    2.73
   4  -1  -5  254.23    8.24
   4  -1  -5  252.32    7.60
   4  -1  -4    2.13    2.55
   4  -1  -4    0.87    0.81
   4  -1  -3   21.56    6.27
   4  -1  -2   33.34    7.07
   4  -1  -1  119.89   13.24
   4  -1   0    9.77    3.78
   4  -1   1  676.61   30.56
   4  -1   2    9.58    4.68
   4  -1   3  529.22   26.82
   4  -1   4  190.71   16.05
   4  -1   5   40.54    7.42
   4  -1   6  348.23    9.48
   4  -1   7    3.07    1.02
   4  -1   8   95.06   13.16
   4  -1   8  110.10    5.92
   4   0 -11    1.71    0.99
   4   0 -11   -0.80    0.88
   4   0 -10   21.59    2.02
   4   0 -10   24.03    2.33
   4   0  -9    3.24    1.52
   4   0  -9    1.67    1.14
   4   0  -8    3.99    1.20
   4   0  -8    4.72    1.53
   4   0  -7    9.99    2.00
   4   0  -7   10.41    1.88
   4   0  -7   10.24    2.03
   4   0  -6   12.71    4.75
   4   0  -6   17.93    2.30
   4   0  -6   17.93    2.23
   4   0  -5   16.76    7.27
   4   0  -5   26.44    4.36
   4   0  -5   21.56    2.36
   4   0  -4   80.28   10.08
   4   0  -3   -0.31    2.36
   4   0  -2 1059.36   36.88
   4   0  -1  602.00   27.94
   4   0   0 1880.08   49.03
   4   0   1  391.04   22.06
   4   0   2  218.74   16.29
   4   0   3  135.91   12.72
   4   0   4    1.02    2.37
   4   0   5   35.23    6.45
   4   0   6   99.24   10.53
   4   0   6   93.15   10.51
   4   0   7   72.19    4.35
   4   0   7   55.15    8.98
   4   0   8   54.30    9.13
   4   0   8   60.81    4.16
   4   0   9   50.50    4.06
   4   0   9   38.20    8.10
   4   1 -11    4.91    1.35
   4   1 -11    2.24    0.90
   4   1 -10   28.75    2.20
   4   1 -10   34.21    2.79
   4   1  -9    0.74    1.40
   4   1  -9    0.96    0.97
   4   1  -8   31.35    3.60
   4   1  -8   24.74    2.45
   4   1  -8   22.85    2.87
   4   1  -8   26.15    3.04
   4   1  -7   24.10    2.71
   4   1  -7   30.45    3.49
   4   1  -7   24.34    2.58
   4   1  -7   25.12    2.83
   4   1  -6    5.91    1.33
   4   1  -6   10.15    2.27
   4   1  -6    5.59    4.54
   4   1  -6    6.01    1.27
   4   1  -6    6.50    1.45
   4   1  -5  286.63    9.12
   4   1  -5  286.71    9.07
   4   1  -5  287.57    8.25
   4   1  -4   30.56    2.96
   4   1  -4   31.53    3.20
   4   1  -3  125.28   12.44
   4   1  -2   71.49   11.70
   4   1  -1   37.06   10.34
   4   1   0  188.06   18.20
   4   1   1 1203.33   37.26
   4   1   2    3.02    3.77
   4   1   3  683.78   27.27
   4   1   4    3.52    2.22
   4   1   5  170.06   12.61
   4   1   5  162.94   13.32
   4   1   6   81.54    9.63
   4   1   6   89.32    9.60
   4   1   7    3.60    1.12
   4   1   7    2.17    2.39
   4   1   8  202.28    7.43
   4   1   8  180.82   16.27
   4   1   9   -0.83    0.91
   4   1   9   -2.82    2.21
   4   1  10   27.54    2.85
   4   2 -10   29.79    2.50
   4   2  -9   -2.98    1.66
   4   2  -8   25.27    2.98
   4   2  -8   30.24    3.27
   4   2  -7   98.53    5.77
   4   2  -7   92.43    5.43
   4   2  -7   94.06    5.68
   4   2  -6    0.86    0.95
   4   2  -6    1.80    1.09
   4   2  -6    1.35    1.45
   4   2  -6   -0.61    1.30
   4   2  -5   72.47    4.82
   4   2  -5   66.16    4.63
   4   2  -5   65.24   11.42
   4   2  -4  153.66    6.86
   4   2  -4  164.84   16.89
   4   2  -4  128.92    6.17
   4   2  -3  121.74   12.74
   4   2  -3  129.18    5.80
   4   2  -2  184.02   15.57
   4   2  -1   12.97    3.70
   4   2   0  387.79   21.26
   4   2   1   23.27   10.18
   4   2   2  376.28   20.19
   4   2   3  162.80   14.68
   4   2   4    6.19    3.14
   4   2   5   97.71    9.64
   4   2   5  104.26   11.13
   4   2   6  161.38   13.30
   4   2   6  177.91   14.05
   4   2   7   38.86    3.18
   4   2   7   37.03    7.00
   4   2   8   89.25   11.27
   4   2   8   97.18    5.16
   4   2   9    8.33    1.85
   4   2   9    8.58    4.41
   4   2  10   11.93    5.16
   4   2  10   17.32    2.35
   4   2  11    0.27    0.99
   4   3  -9   -0.39    1.16
   4   3  -8   61.08    4.66
   4   3  -8   52.81    4.09
   4   3  -8   51.14    3.56
   4   3  -7   43.53    3.64
   4   3  -7   46.00    4.18
   4   3  -7   40.47    3.68
   4   3  -7   45.70    3.90
   4   3  -6   28.06    3.11
   4   3  -6   28.39    3.05
   4   3  -6   28.55    3.15
   4   3  -6   29.28    3.09
   4   3  -5   74.01    4.83
   4   3  -5   86.16    5.57
   4   3  -5   75.86    5.03
   4   3  -5   87.94   13.10
   4   3  -4    5.90    1.73
   4   3  -4    7.75    1.97
   4   3  -4    8.74    4.86
   4   3  -3  216.87    8.36
   4   3  -3  204.63    7.46
   4   3  -3  224.17   19.47
   4   3  -2    9.03    1.64
   4   3  -2    7.59    1.43
   4   3  -1  186.53   15.96
   4   3   0    2.09    3.28
   4   3   1  106.17   11.82
   4   3   2   18.01    5.47
   4   3   3  242.35   17.04
   4   3   4    3.52    2.91
   4   3   5  572.79   26.53
   4   3   6   32.53    6.72
   4   3   6   34.16    7.30
   4   3   7   73.93    4.56
   4   3   7   79.56   10.74
   4   3   7   82.70   10.72
   4   3   8  125.90    6.34
   4   3   8  120.76   13.81
   4   3   9    7.44    4.19
   4   3   9    3.29    1.45
   4   3  10   78.23    4.90
   4   3  10   75.48   12.10
   4   3  11   36.41    3.29
   4   4  -8   45.83    3.67
   4   4  -8   44.26    3.11
   4   4  -7   -2.84    1.83
   4   4  -7    1.07    0.68
   4   4  -7   -0.90    1.19
   4   4  -6   82.69    5.35
   4   4  -6   74.52    5.11
   4   4  -6   80.41    4.97
   4   4  -6   74.63    4.80
   4   4  -5   40.35    3.91
   4   4  -5   39.55    3.85
   4   4  -5   30.74    3.04
   4   4  -4   -0.12    1.07
   4   4  -4    3.88    3.59
   4   4  -4    2.52    1.30
   4   4  -4    2.74    1.77
   4   4  -3   26.97    3.20
   4   4  -3   31.42    3.39
   4   4  -3   26.89    6.73
   4   4  -2   30.28    3.25
   4   4  -2   22.63    5.93
   4   4  -2   31.28    2.97
   4   4  -1    6.66    1.69
   4   4  -1    7.86    4.67
   4   4  -1    8.38    1.44
   4   4   0  326.24   22.87
   4   4   1   64.77    9.95
   4   4   2  411.05   24.45
   4   4   3    5.91    3.87
   4   4   4  140.09   13.99
   4   4   5  219.58   17.66
   4   4   6    9.09    4.11
   4   4   6   13.48    4.10
   4   4   7  110.18    5.55
   4   4   7  123.80   13.66
   4   4   7  112.34   12.39
   4   4   8   23.95    5.95
   4   4   8   20.97    2.60
   4   4   9   29.77    3.05
   4   4   9   26.38    6.63
   4   4  10   85.93    5.48
   4   4  10   72.56   12.67
   4   4  11   14.77    2.44
   4   4  12    6.42    1.50
   4   5  -8   22.36    2.38
   4   5  -7   12.88    1.59
   4   5  -7   14.88    2.01
   4   5  -7   14.44    1.99
   4   5  -6   19.26    1.93
   4   5  -6   21.11    2.68
   4   5  -6   22.18    2.70
   4   5  -5   38.41    3.90
   4   5  -5   33.92    3.09
   4   5  -4   41.97    4.18
   4   5  -4   33.98    3.10
   4   5  -3   76.12    4.42
   4   5  -3   83.28    5.75
   4   5  -2    4.16    1.13
   4   5  -2    7.77    1.87
   4   5  -2    5.46    1.45
   4   5  -1   65.93    4.97
   4   5  -1   65.98    4.08
   4   5  -1   72.11    4.30
   4   5   0   38.09    3.65
   4   5   0   41.34    3.11
   4   5   1   32.57    3.25
   4   5   1   34.41    2.75
   4   5   2   62.18   10.54
   4   5   3  221.78   19.63
   4   5   4   -1.22    3.19
   4   5   5  207.41   18.78
   4   5   6   -0.79    0.84
   4   5   7   82.38   11.02
   4   5   7   85.32    5.07
   4   5   8   25.71    2.88
   4   5   8   16.57    5.40
   4   5   9   42.26    3.79
   4   5   9   39.94    8.43
   4   5  10  101.08    5.84
   4   5  11    2.08    1.21
   4   5  12   33.80    3.19
   4   5  13    5.67    1.29
   4   6  -7   -1.16    0.68
   4   6  -7    2.73    1.03
   4   6  -6   16.80    2.21
   4   6  -6   19.15    2.22
   4   6  -5    8.74    2.02
   4   6  -5    5.43    1.24
   4   6  -4   26.32    3.37
   4   6  -3   25.50    3.33
   4   6  -2   29.42    3.56
   4   6  -2   35.68    3.60
   4   6  -1   25.16    3.29
   4   6  -1   26.40    2.82
   4   6  -1   29.15    3.04
   4   6   0  233.42    9.39
   4   6   0  263.32    8.39
   4   6   1   16.63    2.42
   4   6   1   16.66    2.05
   4   6   2  168.41    7.41
   4   6   3    1.42    1.08
   4   6   4   93.62    5.10
   4   6   5   13.25    2.14
   4   6   6   33.11    3.28
   4   6   7   30.53    3.18
   4   6   8    3.39    1.48
   4   6   9   24.20    2.93
   4   6  10   24.47    2.88
   4   6  11   24.23    2.84
   4   6  12   31.74    3.14
   4   6  13    9.22    1.58
   4   7  -6   10.39    1.52
   4   7  -6    9.35    1.37
   4   7  -5   -0.43    0.92
   4   7  -5   -0.96    0.82
   4   7  -4   10.74    2.11
   4   7  -3   10.26    2.67
   4   7  -2    1.85    1.41
   4   7  -1   32.35    3.77
   4   7  -1   26.89    2.91
   4   7  -1   33.61    3.38
   4   7   0    2.20    1.02
   4   7   0    1.28    1.17
   4   7   0    1.48    0.92
   4   7   1   88.63    5.68
   4   7   1   92.01    5.12
   4   7   2   26.26    3.07
   4   7   2   26.05    2.59
   4   7   3    4.46    1.44
   4   7   4    6.97    1.66
   4   7   5   61.76    4.46
   4   7   6   12.08    2.13
   4   7   7  260.57    9.37
   4   7   8   39.51    3.70
   4   7   9  115.07    6.36
   4   7  10   63.04    4.64
   4   7  11   43.46    3.83
   4   7  12   37.59    3.22
   4   7  13   -0.26    0.86
   4   8  -4    6.16    1.35
   4   8  -4    3.67    0.95
   4   8  -3    1.35    1.05
   4   8  -2    4.21    1.45
   4   8  -1    3.10    1.45
   4   8  -1    1.01    0.74
   4   8   0    1.42    0.61
   4   8   0    3.96    1.54
   4   8   0    1.97    1.17
   4   8   1    3.72    1.42
   4   8   1    1.75    0.73
   4   8   2  200.22    8.29
   4   8   2  201.98    7.60
   4   8   3   69.42    4.67
   4   8   3   66.76    4.45
   4   8   4   94.16    5.66
   4   8   5    8.08    2.11
   4   8   6   12.92    2.27
   4   8   7    3.23    1.35
   4   8   8    1.48    0.99
   4   8   9    3.41    1.35
   4   8  10    0.78    1.22
   4   8  11   -1.55    1.19
   4   8  12    8.74    1.58
   4   8  13    3.81    1.05
   4   8  14    0.96    0.55
   4   9  -3   13.82    1.75
   4   9  -3    6.71    1.14
   4   9  -2   24.68    2.50
   4   9  -1   38.90    3.38
   4   9   0   12.42    2.07
   4   9   0    7.72    1.55
   4   9   1   27.08    2.94
   4   9   1   22.76    2.55
   4   9   2    1.95    1.09
   4   9   2   -0.81    0.59
   4   9   3    4.06    1.19
   4   9   4   31.00    2.94
   4   9   5   35.93    3.17
   4   9   6   19.05    2.54
   4   9   7   93.65    5.39
   4   9   8    4.28    1.38
   4   9   9   50.51    3.95
   4   9  10   13.14    1.92
   4   9  11   26.60    2.65
   4   9  12    7.34    1.50
   4   9  13   -0.44    0.59
   4  10  -1    8.59    1.26
   4  10   0    1.62    0.83
   4  10   1   15.82    1.85
   4  10   2   27.84    2.41
   4  10   2   25.84    2.41
   4  10   3   24.34    2.38
   4  10   4   53.41    3.52
   4  10   5   28.48    2.63
   4  10   6   53.40    3.57
   4  10   6   54.05    3.60
   4  10   7   34.30    2.95
   4  10   8    7.86    1.58
   4  10   9    1.79    1.16
   4  10  10    0.82    0.85
   4  10  11    0.93    0.64
   4  10  12    1.72    0.62
   4  11   3    6.19    0.95
   4  11   4    0.24    0.40
   4  11   5    0.13    0.44
   4  11   6    2.65    0.77
   4  11   7    1.85    0.66
   4  11   7    1.99    0.72
   4  11   8    6.35    1.09
   4  11   8    6.79    1.18
   4  11   9   29.97    2.23
   4  11  10    8.01    1.23
   5  -8  -5   17.39    1.61
   5  -7  -7    0.87    0.77
   5  -7  -6   42.09    2.76
   5  -7  -5   29.69    3.03
   5  -7  -4    8.14    1.73
   5  -7  -3   23.26    2.81
   5  -7  -2    1.13    1.09
   5  -6  -9   19.36    1.74
   5  -6  -8    3.57    0.94
   5  -6  -7   11.42    1.96
   5  -6  -7    8.06    1.34
   5  -6  -6    2.96    1.26
   5  -6  -6    2.67    1.14
   5  -6  -5    0.59    1.14
   5  -6  -4    0.47    1.06
   5  -6  -3   60.50    4.93
   5  -6  -2    0.90    1.37
   5  -6  -1   55.42    4.46
   5  -6   0   33.18    3.40
   5  -6   1   30.75    3.74
   5  -6   2  104.08    6.32
   5  -6   3   15.00    2.55
   5  -5  -9    0.01    0.71
   5  -5  -8   19.17    2.33
   5  -5  -8   25.68    2.39
   5  -5  -7    0.99    0.93
   5  -5  -7    2.81    1.20
   5  -5  -6  122.37    6.67
   5  -5  -6  134.26    5.76
   5  -5  -5    3.11    1.61
   5  -5  -4  114.56    6.70
   5  -5  -3   51.43    4.62
   5  -5  -2   32.87    3.81
   5  -5  -1  108.38    6.50
   5  -5  -1  101.65    6.22
   5  -5   0    2.70    1.54
   5  -5   0    2.05    1.41
   5  -5   1   18.87    2.70
   5  -5   1   23.45    3.25
   5  -5   2   26.02    3.41
   5  -5   3    0.92    1.19
   5  -5   4    6.10    1.84
   5  -5   5   11.58    2.36
   5  -5   6    2.37    1.15
   5  -4 -10    0.93    0.72
   5  -4  -9   33.00    2.65
   5  -4  -8    1.10    0.75
   5  -4  -8   -0.31    0.99
   5  -4  -7   36.70    3.47
   5  -4  -7   41.67    3.19
   5  -4  -6   22.08    2.94
   5  -4  -6   26.72    2.78
   5  -4  -5    0.76    1.21
   5  -4  -4    0.22    1.20
   5  -4  -3   55.21    4.81
   5  -4  -2   -0.11    1.27
   5  -4  -2   -0.70    0.96
   5  -4  -1  171.18    8.11
   5  -4  -1  174.55    7.93
   5  -4   0    5.61    1.88
   5  -4   0    6.44    1.91
   5  -4   1  226.15    9.06
   5  -4   1  259.91    9.85
   5  -4   2   97.19    6.13
   5  -4   3   10.62    2.29
   5  -4   4  136.19    7.42
   5  -4   5    3.86    1.58
   5  -4   6   44.86    4.18
   5  -4   7    2.26    1.42
   5  -3 -10    0.84    0.74
   5  -3  -9    7.80    1.52
   5  -3  -8    0.83    0.90
   5  -3  -7    2.59    1.18
   5  -3  -7    1.30    0.95
   5  -3  -6   15.73    2.69
   5  -3  -6   18.23    2.35
   5  -3  -5    5.08    1.63
   5  -3  -5    6.01    1.56
   5  -3  -4  210.55    8.92
   5  -3  -3    2.81    4.75
   5  -3  -3    5.34    1.46
   5  -3  -2   77.54    5.33
   5  -3  -2   78.60   14.00
   5  -3  -2   75.52    4.88
   5  -3  -1   59.79   12.31
   5  -3  -1   57.56    4.55
   5  -3  -1   54.23    4.26
   5  -3   0   10.94    4.75
   5  -3   0   15.74    2.54
   5  -3   0   11.47    2.19
   5  -3   1  150.45    7.08
   5  -3   1  158.97    7.46
   5  -3   1  153.45   19.09
   5  -3   2   18.67    6.77
   5  -3   2   12.42    2.05
   5  -3   2   12.49    2.46
   5  -3   3   38.22    9.74
   5  -3   3   30.07    3.42
   5  -3   4   74.37    5.25
   5  -3   5   -1.63    1.19
   5  -3   6   15.34    2.66
   5  -3   7   28.42    3.36
   5  -3   8   11.56    2.10
   5  -2 -10    3.99    0.75
   5  -2  -9   39.80    2.86
   5  -2  -9   26.16    2.11
   5  -2  -8    8.30    1.38
   5  -2  -8    6.75    1.28
   5  -2  -7   90.12    4.58
   5  -2  -7   86.85    5.28
   5  -2  -6    2.04    1.04
   5  -2  -6    0.44    0.89
   5  -2  -5   20.80    2.84
   5  -2  -5   22.55    2.54
   5  -2  -4    4.09    4.76
   5  -2  -4   23.92    2.85
   5  -2  -3   -4.86    3.93
   5  -2  -3    5.89    1.74
   5  -2  -2   17.22    7.04
   5  -2  -2   18.19    2.57
   5  -2  -1  103.93    5.72
   5  -2  -1   91.98    5.15
   5  -2   0   15.98    7.23
   5  -2   0   13.77    2.27
   5  -2   0   10.65    2.08
   5  -2   1  159.67    6.91
   5  -2   1  178.91   19.69
   5  -2   1  156.21    6.89
   5  -2   2    2.95    3.60
   5  -2   2    1.87    1.33
   5  -2   2    1.90    1.13
   5  -2   3   85.31    5.32
   5  -2   3   90.75   13.84
   5  -2   4   77.06   12.52
   5  -2   4   73.74    5.17
   5  -2   5   -0.03    1.22
   5  -2   6   98.42    5.97
   5  -2   7   18.91    2.71
   5  -2   8   29.29    3.16
   5  -2   9    2.97    1.02
   5  -1 -10   28.77    2.01
   5  -1 -10   22.79    1.78
   5  -1  -9    2.48    0.80
   5  -1  -9    3.11    1.14
   5  -1  -8   10.52    1.77
   5  -1  -8   10.46    1.63
   5  -1  -7   17.68    2.26
   5  -1  -7   20.22    2.30
   5  -1  -6   33.52    3.31
   5  -1  -6   33.32    2.95
   5  -1  -5   57.38    4.42
   5  -1  -5   57.26    3.81
   5  -1  -4  182.09    7.58
   5  -1  -4  173.21    6.46
   5  -1  -3   -1.07    3.43
   5  -1  -3   -0.36    0.77
   5  -1  -2  176.41    7.26
   5  -1  -2  176.36   18.60
   5  -1  -1   11.89    5.46
   5  -1  -1   15.18    2.28
   5  -1   0   96.22    5.14
   5  -1   0   83.47   13.09
   5  -1   1  165.43    6.69
   5  -1   1  179.38   18.51
   5  -1   1  153.98    6.41
   5  -1   2   30.82    8.06
   5  -1   2   33.42    3.10
   5  -1   2   30.36    2.98
   5  -1   3  134.63    5.94
   5  -1   3  144.34   16.26
   5  -1   3  139.00    6.30
   5  -1   4  118.53    6.06
   5  -1   4  114.78   14.45
   5  -1   5    7.45    3.85
   5  -1   5   11.81    2.17
   5  -1   6  126.70    6.49
   5  -1   7    9.78    1.89
   5  -1   8    3.06    1.44
   5  -1   9   15.21    2.30
   5  -1  10    7.01    1.50
   5   0 -10    8.72    1.12
   5   0  -9   32.37    2.28
   5   0  -9   34.73    2.81
   5   0  -8    7.91    1.73
   5   0  -8    8.95    1.67
   5   0  -7  104.98    5.50
   5   0  -7  103.12    4.85
   5   0  -6    2.26    1.16
   5   0  -5  127.94    6.19
   5   0  -4    7.60    1.68
   5   0  -3   15.06    5.73
   5   0  -3    9.18    1.88
   5   0  -2    1.35    2.51
   5   0  -2    3.29    1.23
   5   0  -1   21.00    5.98
   5   0  -1   29.72    2.79
   5   0   0   50.30    9.50
   5   0   0   45.49    3.59
   5   0   1   45.80    9.16
   5   0   1   44.63    3.33
   5   0   2    0.15    4.23
   5   0   2    6.95    1.44
   5   0   3  338.05    9.11
   5   0   3  357.12   23.84
   5   0   3  352.92    9.28
   5   0   4   26.09    6.66
   5   0   4   28.09    2.73
   5   0   5   69.12   10.40
   5   0   5   78.49    4.80
   5   0   6  207.75    7.97
   5   0   7    1.23    1.08
   5   0   8  153.71    7.12
   5   0   9   -0.31    1.08
   5   0  10   78.45    4.83
   5   1 -10   -0.58    0.58
   5   1  -9   11.54    1.35
   5   1  -8   21.83    2.55
   5   1  -7   13.20    2.18
   5   1  -7   15.84    2.26
   5   1  -6    0.14    0.95
   5   1  -6    0.90    0.95
   5   1  -5    2.97    1.33
   5   1  -5    3.60    1.33
   5   1  -4   36.84    3.26
   5   1  -4   47.67   10.18
   5   1  -4   40.32    3.19
   5   1  -4   38.39    3.83
   5   1  -3    1.00    1.23
   5   1  -3    1.83    1.09
   5   1  -2  358.88    9.89
   5   1  -2  339.03   23.83
   5   1  -2  375.80   11.44
   5   1  -1   13.88    2.40
   5   1  -1   12.83    5.37
   5   1  -1   14.32    2.01
   5   1   0  135.09    5.74
   5   1   0  135.57   15.14
   5   1   0  114.37    6.36
   5   1   1   17.26    4.93
   5   1   1   22.05    2.36
   5   1   1   20.44    2.72
   5   1   2   12.48    4.42
   5   1   3  166.12   15.76
   5   1   4   24.00    6.04
   5   1   4   24.63    2.53
   5   1   5  198.06    7.33
   5   1   5  179.82   16.25
   5   1   6   69.82    4.57
   5   1   6   67.00   10.30
   5   1   7    3.41    1.24
   5   1   8   66.72    4.65
   5   1   9   45.51    3.90
   5   1  10   14.57    2.27
   5   1  11  125.83    5.87
   5   2  -9   -1.53    1.02
   5   2  -8   -1.27    1.19
   5   2  -7   26.94    2.94
   5   2  -7   31.40    3.11
   5   2  -6    6.28    1.32
   5   2  -6    5.63    1.53
   5   2  -6    7.69    1.66
   5   2  -5  118.98    5.79
   5   2  -5  121.58    6.54
   5   2  -4    0.18    0.96
   5   2  -4   -0.92    0.99
   5   2  -3   90.18    5.86
   5   2  -3   82.25    4.81
   5   2  -2    5.64    1.71
   5   2  -2    7.46    2.96
   5   2  -2    7.17    1.47
   5   2  -1    7.62    1.92
   5   2  -1    5.49    4.08
   5   2  -1    6.03    1.36
   5   2   0    0.65    0.79
   5   2   0   -1.95    3.12
   5   2   0   -0.85    0.91
   5   2   1  148.88    5.90
   5   2   1  145.29   15.25
   5   2   1  130.07    6.67
   5   2   2    3.42    1.30
   5   2   2    2.55    2.78
   5   2   3  212.49   17.87
   5   2   4   22.14    5.87
   5   2   4   18.73    2.34
   5   2   5  204.21    7.32
   5   2   5  198.88   17.33
   5   2   6  109.61    5.74
   5   2   6  107.84   12.66
   5   2   7   92.40    5.33
   5   2   8   97.74    5.59
   5   2   9   10.97    1.88
   5   2  10   64.94    4.55
   5   2  11    5.86    1.42
   5   2  12    3.18    1.17
   5   3  -8    5.85    0.88
   5   3  -7    3.68    1.19
   5   3  -7    2.65    1.19
   5   3  -6   12.60    1.94
   5   3  -6   13.59    2.26
   5   3  -6   12.06    1.94
   5   3  -5    2.64    1.15
   5   3  -5    3.60    1.07
   5   3  -5    3.09    1.18
   5   3  -4    6.89    1.84
   5   3  -3    9.01    1.95
   5   3  -3    6.67    4.69
   5   3  -2  257.66    9.83
   5   3  -2  240.40    7.95
   5   3  -1   11.75    2.28
   5   3  -1    9.60    1.63
   5   3  -1   10.31    4.72
   5   3  -1   11.52    1.75
   5   3   0  321.24   10.72
   5   3   0  318.60   24.03
   5   3   0  308.61    8.19
   5   3   1    1.61    1.03
   5   3   1   -1.98    3.89
   5   3   2  485.62   28.46
   5   3   2  483.32   12.78
   5   3   3   23.82    6.02
   5   3   3   23.49    2.96
   5   3   4    3.60    1.49
   5   3   4    5.94    1.19
   5   3   5   40.92    8.70
   5   3   5   35.66    3.08
   5   3   6   97.99    5.32
   5   3   6  101.66   13.16
   5   3   7   17.57    5.28
   5   3   7   18.71    2.42
   5   3   8   80.39    5.09
   5   3   9   11.63    2.14
   5   3  10    5.12    1.68
   5   3  11   39.94    3.45
   5   3  12    4.43    1.30
   5   4  -8    7.15    1.07
   5   4  -7   -0.74    1.31
   5   4  -7    1.17    0.75
   5   4  -7    1.63    1.03
   5   4  -6    6.58    1.52
   5   4  -6    5.58    1.54
   5   4  -6    5.08    1.36
   5   4  -5   36.55    3.59
   5   4  -5   33.76    3.14
   5   4  -5   30.63    3.03
   5   4  -4    1.28    0.87
   5   4  -4    1.79    0.94
   5   4  -3  150.67    7.83
   5   4  -2    5.63    1.85
   5   4  -2    4.81    1.27
   5   4  -2    3.39    2.39
   5   4  -1   58.57    4.78
   5   4  -1   52.25    3.75
   5   4  -1   65.02   11.58
   5   4  -1   53.44    3.97
   5   4   0   -0.22    1.09
   5   4   0   -0.21    3.68
   5   4   0   -0.78    0.77
   5   4   1    1.60    1.07
   5   4   1    7.13    5.11
   5   4   1    4.68    1.05
   5   4   2   62.03    4.76
   5   4   2   70.69   11.72
   5   4   2   67.71    3.77
   5   4   3  119.33   14.61
   5   4   3   96.71    5.75
   5   4   4    3.86    1.30
   5   4   4    3.90    3.33
   5   4   4    2.86    1.17
   5   4   5  234.28    8.06
   5   4   5  286.28   22.53
   5   4   6   14.45    5.93
   5   4   6    7.40    1.54
   5   4   7   95.02    5.49
   5   4   7  103.46   13.95
   5   4   8   30.06    3.24
   5   4   9   12.82    2.25
   5   4  10   70.22    4.83
   5   4  11    3.07    1.16
   5   4  12   43.68    3.53
   5   4  13    0.42    0.66
   5   5  -7    2.74    0.90
   5   5  -7    5.36    1.13
   5   5  -7    6.34    1.28
   5   5  -6   -1.41    1.19
   5   5  -6   -0.23    0.64
   5   5  -6    0.28    0.87
   5   5  -5   21.08    2.68
   5   5  -5   17.30    2.06
   5   5  -5   20.99    2.49
   5   5  -4    0.46    0.81
   5   5  -4    0.41    1.24
   5   5  -3   14.44    1.98
   5   5  -3   18.33    2.91
   5   5  -2   30.84    2.74
   5   5  -2   34.83    3.84
   5   5  -1   41.04    4.23
   5   5  -1   44.12    3.77
   5   5   0  219.95    9.27
   5   5   0  231.34    7.98
   5   5   1   55.52    4.59
   5   5   1   67.62   12.48
   5   5   1   58.17    3.86
   5   5   2  249.66    9.49
   5   5   2  264.99    7.98
   5   5   3   39.53    3.85
   5   5   3   46.19    9.63
   5   5   3   42.00    3.18
   5   5   4  139.84    6.10
   5   5   4  127.83    6.67
   5   5   5   26.41    7.90
   5   5   5   22.66    2.57
   5   5   6   -2.59    2.93
   5   5   6   -0.87    0.90
   5   5   7   28.51    3.09
   5   5   8   80.54    5.21
   5   5   9    4.99    1.56
   5   5  10    5.62    1.64
   5   5  11    0.41    1.03
   5   5  12    2.00    0.92
   5   5  13   22.59    2.20
   5   6  -6   21.65    2.08
   5   6  -6   23.60    2.13
   5   6  -5   32.91    2.96
   5   6  -5   38.20    3.06
   5   6  -4   17.50    2.49
   5   6  -3  114.83    6.64
   5   6  -2   12.74    2.46
   5   6  -1   92.62    6.20
   5   6  -1  110.17    6.00
   5   6   0    2.32    1.56
   5   6   0    3.54    1.48
   5   6   1    8.54    1.87
   5   6   1    6.64    1.48
   5   6   2    0.54    0.97
   5   6   2    0.39    0.69
   5   6   3   77.20    5.28
   5   6   3   80.33    4.57
   5   6   4    5.00    1.48
   5   6   4    5.05    1.16
   5   6   5  170.00    7.06
   5   6   6   15.68    2.49
   5   6   7  110.40    6.02
   5   6   8   67.23    4.78
   5   6   9   37.45    3.68
   5   6  10    3.52    1.35
   5   6  11    0.53    0.99
   5   6  12    9.82    1.80
   5   6  13    1.36    0.94
   5   6  14    0.14    0.48
   5   7  -5    1.78    0.78
   5   7  -5    0.25    0.64
   5   7  -4    0.76    0.90
   5   7  -4   -0.42    0.92
   5   7  -3   37.02    3.44
   5   7  -2   13.23    2.29
   5   7  -1   68.36    5.03
   5   7  -1   70.90    4.91
   5   7   0   48.98    4.35
   5   7   0   52.75    4.14
   5   7   1   17.13    2.65
   5   7   1   17.36    2.40
   5   7   2   42.19    4.07
   5   7   2   38.68    3.40
   5   7   3   33.01    3.39
   5   7   3   31.32    3.02
   5   7   4  195.54    7.84
   5   7   5   20.81    2.56
   5   7   6   23.45    2.68
   5   7   7    2.01    1.14
   5   7   8   11.09    2.14
   5   7   9    4.71    1.57
   5   7  10   51.41    4.07
   5   7  11    0.96    0.93
   5   7  12    2.93    1.08
   5   7  13    1.18    0.62
   5   7  14    1.22    0.60
   5   8  -3   19.67    2.25
   5   8  -3   17.55    1.78
   5   8  -2    0.50    0.88
   5   8  -1   29.90    3.10
   5   8   0    1.31    1.19
   5   8   0    0.47    0.79
   5   8   1    9.27    1.85
   5   8   1    6.11    1.32
   5   8   2    4.54    1.41
   5   8   2    3.36    1.17
   5   8   3   -0.29    0.79
   5   8   3    0.46    0.69
   5   8   4    4.84    1.28
   5   8   5    9.27    1.64
   5   8   6    0.42    0.91
   5   8   7   14.35    2.00
   5   8   8    0.23    0.91
   5   8   9    1.38    1.12
   5   8  10    2.02    1.35
   5   8  11   -0.24    0.89
   5   8  12    9.61    1.53
   5   8  13    0.80    0.62
   5   9  -1   21.08    2.19
   5   9   0   15.57    2.04
   5   9   1   23.52    2.45
   5   9   1   19.07    2.25
   5   9   2   29.04    2.71
   5   9   2   25.46    2.57
   5   9   3    4.78    1.11
   5   9   3    4.96    1.20
   5   9   4   26.91    2.69
   5   9   5    1.85    0.92
   5   9   6   30.37    2.70
   5   9   6   32.84    2.98
   5   9   7    7.03    1.57
   5   9   8   21.08    2.46
   5   9   9    5.07    1.35
   5   9  10   10.49    1.74
   5   9  11    0.54    0.74
   5   9  12    6.05    1.13
   5  10   1    7.58    1.12
   5  10   2   -0.10    0.51
   5  10   3    7.92    1.40
   5  10   4    0.00    0.50
   5  10   5    1.35    0.67
   5  10   6    2.49    0.92
   5  10   7   14.51    1.74
   5  10   7   16.48    1.86
   5  10   8    3.54    1.09
   5  10   8    4.30    1.06
   5  10   9   22.91    2.12
   5  10  10   30.05    2.31
   5  10  11    9.45    1.29
   6  -6  -6   16.46    1.88
   6  -6  -6   15.27    1.49
   6  -6  -5    8.93    1.54
   6  -6  -5    6.32    1.13
   6  -6  -4    9.22    1.74
   6  -6  -4    6.28    1.18
   6  -6  -3    5.88    1.55
   6  -6  -2    5.33    1.44
   6  -6  -1   22.58    2.53
   6  -5  -7    1.92    0.87
   6  -5  -7    0.12    0.61
   6  -5  -6   -0.05    0.80
   6  -5  -6   -0.50    0.75
   6  -5  -5    3.13    1.69
   6  -5  -5    2.45    1.40
   6  -5  -4   17.95    2.58
   6  -5  -3   38.22    3.75
   6  -5  -2    0.81    1.07
   6  -5  -1   13.83    2.33
   6  -5   0    7.58    1.79
   6  -5   0    5.29    1.49
   6  -5   1    5.96    1.81
   6  -5   2   49.27    4.35
   6  -5   3    1.87    1.28
   6  -5   4   37.73    3.60
   6  -5   5    3.12    1.35
   6  -4  -8   13.91    1.38
   6  -4  -7    2.68    0.88
   6  -4  -7    2.90    0.97
   6  -4  -6   43.62    3.56
   6  -4  -6   45.24    2.95
   6  -4  -5    3.68    1.46
   6  -4  -5    2.79    1.10
   6  -4  -4   36.31    3.82
   6  -4  -4   38.38    3.03
   6  -4  -3   35.94    3.87
   6  -4  -2   41.82    4.07
   6  -4  -1   24.46    3.22
   6  -4  -1   18.90    2.72
   6  -4   0    4.89    1.58
   6  -4   0    7.10    1.96
   6  -4   1   32.33    3.52
   6  -4   1   31.87    3.74
   6  -4   2   18.25    2.93
   6  -4   3   15.78    2.88
   6  -4   4   21.89    3.03
   6  -4   5   20.97    2.88
   6  -4   6   12.66    2.21
   6  -4   7   48.41    3.57
   6  -3  -8    0.32    0.67
   6  -3  -7   12.69    1.81
   6  -3  -7   14.96    1.74
   6  -3  -6    0.87    0.95
   6  -3  -6   -0.10    0.77
   6  -3  -5    1.80    1.04
   6  -3  -5    0.12    0.80
   6  -3  -4    0.40    1.13
   6  -3  -4    0.31    0.78
   6  -3  -3    6.92    1.73
   6  -3  -2   14.10    2.60
   6  -3  -1  105.87    6.46
   6  -3  -1   95.80    5.77
   6  -3   0    2.00    1.44
   6  -3   0    1.37    1.36
   6  -3   1   40.43    4.00
   6  -3   1   41.31    4.11
   6  -3   2   30.83    3.39
   6  -3   2   30.35    3.59
   6  -3   3    0.41    1.12
   6  -3   4   87.22    5.85
   6  -3   5    0.34    1.21
   6  -3   6   92.89    5.66
   6  -3   7    2.31    1.32
   6  -3   8    2.98    0.95
   6  -3   9    1.83    0.75
   6  -2  -8    1.17    0.54
   6  -2  -7    0.06    0.63
   6  -2  -7    0.95    0.87
   6  -2  -7   -0.76    0.62
   6  -2  -6   34.73    2.68
   6  -2  -6   37.43    3.36
   6  -2  -6   42.75    2.97
   6  -2  -5    1.88    1.27
   6  -2  -5    1.82    1.02
   6  -2  -4  116.32    6.58
   6  -2  -4  123.92    5.29
   6  -2  -3    8.41    2.00
   6  -2  -3    9.46    1.72
   6  -2  -2   46.93    4.21
   6  -2  -1   23.56    3.14
   6  -2   0    6.10    1.72
   6  -2   0    4.43    1.56
   6  -2   1   21.73    2.92
   6  -2   1   21.10    2.93
   6  -2   2    2.81    1.21
   6  -2   2    0.00    1.06
   6  -2   3   54.77    4.31
   6  -2   3   58.05    4.76
   6  -2   4   34.02    3.78
   6  -2   5   27.83    3.48
   6  -2   6   -0.03    1.17
   6  -2   7   26.13    3.29
   6  -2   8    4.17    1.49
   6  -2   9   52.23    3.78
   6  -1  -8    0.37    0.55
   6  -1  -7   21.01    2.12
   6  -1  -6   -0.35    0.90
   6  -1  -6   -0.66    0.88
   6  -1  -5   18.21    2.77
   6  -1  -4    0.34    0.95
   6  -1  -3   12.25    2.31
   6  -1  -2    4.49    1.46
   6  -1  -1   98.21    5.96
   6  -1   0    5.23    1.59
   6  -1   1  192.39    8.07
   6  -1   1  188.19    7.74
   6  -1   2   -0.17    0.94
   6  -1   2    2.70    1.37
   6  -1   3   75.85    5.06
   6  -1   3   76.26    5.53
   6  -1   4  163.40    7.56
   6  -1   5   14.25    2.65
   6  -1   6   88.90    5.94
   6  -1   7   -0.17    1.26
   6  -1   8   58.20    4.53
   6  -1   9    6.65    1.61
   6  -1  10   -0.66    0.74
   6   0  -8    1.35    0.72
   6   0  -7    2.38    1.03
   6   0  -6    8.68    1.88
   6   0  -5    0.58    0.82
   6   0  -4   99.19    5.71
   6   0  -3    0.97    1.08
   6   0  -2  312.89   10.16
   6   0  -1  200.86    8.30
   6   0   0  255.42    9.39
   6   0   0  227.62   21.72
   6   0   1  190.71    7.79
   6   0   1  187.90    7.26
   6   0   2    4.15    2.58
   6   0   2    4.86    1.59
   6   0   2    2.54    0.87
   6   0   3   43.10    3.69
   6   0   3   37.71    8.58
   6   0   3   42.55    3.85
   6   0   4    3.99    3.59
   6   0   4    7.27    1.59
   6   0   4    6.34    1.72
   6   0   5   27.64    3.19
   6   0   6   40.23    3.94
   6   0   7   -1.33    1.28
   6   0   8    5.08    2.01
   6   0   9   39.19    3.79
   6   0  10   -0.09    0.84
   6   0  11   17.17    2.01
   6   1  -8    5.93    1.02
   6   1  -7   25.23    2.50
   6   1  -6   -0.93    0.97
   6   1  -4   -0.71    0.72
   6   1  -3    6.93    1.97
   6   1  -2   -0.87    1.07
   6   1  -1    4.74    4.17
   6   1  -1    9.05    1.99
   6   1   0   10.78    5.76
   6   1   0    5.21    1.48
   6   1   1  315.50    9.91
   6   1   1  265.52   23.44
   6   1   2   -2.60    3.26
   6   1   2   -0.42    0.89
   6   1   2   -0.92    0.95
   6   1   3  337.58   10.33
   6   1   3  350.80    9.95
   6   1   3  329.30   25.41
   6   1   4   -0.24    3.76
   6   1   4    1.65    0.88
   6   1   4    3.22    1.33
   6   1   5    7.80    4.85
   6   1   5    8.22    1.66
   6   1   5    8.94    1.86
   6   1   6   68.22    4.75
   6   1   7   -0.49    1.03
   6   1   8   84.74    5.54
   6   1   9    2.94    1.40
   6   1  10    6.04    1.55
   6   1  11    5.08    1.49
   6   2  -7    8.27    1.38
   6   2  -6    9.15    1.78
   6   2  -6    9.88    1.61
   6   2  -5   35.82    3.15
   6   2  -5   40.35    3.19
   6   2  -4   49.08    3.66
   6   2  -4   54.41    3.74
   6   2  -4   50.70    4.45
   6   2  -3   11.26    2.38
   6   2  -3   10.86    2.02
   6   2  -2  136.88    6.59
   6   2  -2  142.08    7.88
   6   2  -1    6.26    2.42
   6   2  -1    5.29    1.91
   6   2   0  149.43    7.36
   6   2   0  151.51    8.31
   6   2   1   39.08    3.68
   6   2   1   39.90    8.85
   6   2   2    6.81    4.39
   6   2   2    4.45    1.30
   6   2   3   99.19    5.50
   6   2   3   94.31    5.11
   6   2   3   83.33   12.72
   6   2   4   -0.08    0.85
   6   2   4   -0.61    0.92
   6   2   5    2.08    3.17
   6   2   5    5.22    1.34
   6   2   5    4.98    1.63
   6   2   6   60.05    4.15
   6   2   6   56.16    4.44
   6   2   7   14.70    2.30
   6   2   8   28.46    3.21
   6   2   9   -0.94    1.21
   6   2  10   -0.29    0.98
   6   2  11    5.63    1.43
   6   2  12    8.07    1.32
   6   3  -7    8.77    1.11
   6   3  -6    1.44    0.87
   6   3  -6    1.89    1.01
   6   3  -5   49.22    3.60
   6   3  -5   49.86    3.55
   6   3  -5   49.16    3.99
   6   3  -4    4.09    1.13
   6   3  -4    4.82    1.61
   6   3  -4    3.47    1.00
   6   3  -3   31.76    2.95
   6   3  -3   36.13    3.02
   6   3  -3   38.05    4.03
   6   3  -2    0.69    1.21
   6   3  -2    0.60    1.02
   6   3  -1   10.20    2.46
   6   3  -1    5.94    1.38
   6   3   0    5.65    1.90
   6   3   0    4.83    1.16
   6   3   1   30.10    3.08
   6   3   1   28.60    9.23
   6   3   1   35.32    4.08
   6   3   2    2.44    1.51
   6   3   2   -1.98    1.45
   6   3   3  104.17    5.69
   6   3   3  102.94    5.25
   6   3   3   90.01   14.17
   6   3   4    7.07    4.44
   6   3   4    5.87    1.48
   6   3   4    4.99    1.54
   6   3   5  175.16    7.27
   6   3   5  183.12    7.49
   6   3   5  189.33   19.62
   6   3   6   44.30    3.65
   6   3   6   48.79    4.17
   6   3   7    3.91    0.85
   6   3   7    5.88    1.40
   6   3   8   69.37    5.08
   6   3   9    3.90    1.48
   6   3  10   20.20    2.69
   6   3  11    7.69    1.60
   6   3  12    0.45    0.70
   6   3  13    1.24    0.68
   6   4  -6    1.33    0.69
   6   4  -6    5.54    1.28
   6   4  -5    3.93    1.24
   6   4  -5    4.46    1.31
   6   4  -5    2.83    1.09
   6   4  -4    0.04    0.82
   6   4  -4    1.01    0.93
   6   4  -4    1.71    0.95
   6   4  -3    3.34    1.00
   6   4  -3    4.40    1.56
   6   4  -2   16.59    2.79
   6   4  -2   16.80    2.23
   6   4  -1   -0.13    1.13
   6   4  -1    0.83    0.82
   6   4   0  123.79    6.12
   6   4   0  122.24    7.37
   6   4   1    1.30    1.57
   6   4   1    0.86    0.87
   6   4   1    1.95    0.82
   6   4   2  115.31    5.97
   6   4   2  105.20    6.82
   6   4   3   21.28    3.14
   6   4   4    1.09    1.04
   6   4   5   81.20    5.04
   6   4   6    0.66    1.11
   6   4   7   32.54    3.34
   6   4   8    7.73    2.04
   6   4   9    1.37    1.30
   6   4  10   29.18    3.16
   6   4  11    0.00    0.95
   6   4  12   -0.13    0.71
   6   4  13    5.40    1.14
   6   5  -5   30.22    2.51
   6   5  -5   22.39    1.75
   6   5  -5   26.34    2.57
   6   5  -4    1.74    0.67
   6   5  -4    1.39    1.08
   6   5  -4    1.21    0.83
   6   5  -3   30.74    2.64
   6   5  -3   32.75    3.52
   6   5  -2    2.06    0.94
   6   5  -2    2.98    1.49
   6   5  -1   13.18    2.63
   6   5  -1   12.02    1.90
   6   5   0    0.44    1.12
   6   5   0   -0.81    0.98
   6   5   0    0.71    0.72
   6   5   1   10.66    2.56
   6   5   1   11.39    2.05
   6   5   1   13.38    2.03
   6   5   2   12.62    2.57
   6   5   2   11.83    1.87
   6   5   3   42.73    3.25
   6   5   3   42.40    4.21
   6   5   4    7.86    1.91
   6   5   4    5.88    1.37
   6   5   5   88.95    5.23
   6   5   6    0.12    0.81
   6   5   7   35.09    3.43
   6   5   8   19.04    2.66
   6   5   9    8.83    1.87
   6   5  10   80.42    5.21
   6   5  11    2.87    1.18
   6   5  12    2.26    0.95
   6   5  13    0.06    0.59
   6   6  -4    3.30    0.99
   6   6  -4    2.45    0.90
   6   6  -3    8.28    1.78
   6   6  -3    7.68    1.34
   6   6  -2   22.99    2.98
   6   6  -1    5.75    1.76
   6   6  -1    6.00    1.40
   6   6   0   69.49    5.24
   6   6   0   71.96    4.43
   6   6   1    7.03    1.93
   6   6   1    6.93    1.45
   6   6   1    7.54    1.61
   6   6   2  104.40    5.48
   6   6   2  105.06    6.50
   6   6   3    3.14    1.54
   6   6   3    3.54    1.06
   6   6   4   22.03    2.44
   6   6   4   22.08    2.95
   6   6   5   25.47    2.76
   6   6   5   21.65    2.43
   6   6   6    0.59    0.81
   6   6   6    0.42    0.54
   6   6   7   16.28    2.46
   6   6   8    1.85    0.99
   6   6   9   -0.14    1.23
   6   6  10    7.43    1.59
   6   6  11   16.20    2.24
   6   6  12   26.45    2.50
   6   6  13   12.48    1.58
   6   7  -3    3.45    0.97
   6   7  -3    2.87    0.85
   6   7  -2    1.28    0.93
   6   7  -1   10.05    2.11
   6   7   0    1.07    1.20
   6   7   0    1.63    1.40
   6   7   1    4.60    1.60
   6   7   1    5.49    1.22
   6   7   1    3.59    1.18
   6   7   2    1.33    1.27
   6   7   2    0.17    0.66
   6   7   3   17.91    2.30
   6   7   3   18.48    2.70
   6   7   4    8.99    1.93
   6   7   4    7.31    1.54
   6   7   5   25.35    2.55
   6   7   6   15.18    2.13
   6   7   6   12.41    1.78
   6   7   7   84.65    5.00
   6   7   8   20.35    2.53
   6   7   9   66.85    4.41
   6   7  10   28.23    2.78
   6   7  11    4.76    1.29
   6   7  12   22.94    2.22
   6   8  -1   -0.23    0.68
   6   8   0   10.18    1.75
   6   8   1    7.61    1.52
   6   8   1    6.65    1.16
   6   8   2   72.22    4.28
   6   8   2   72.17    4.51
   6   8   3   16.25    2.17
   6   8   3   14.86    1.98
   6   8   4   48.34    3.45
   6   8   4   44.35    3.40
   6   8   5   -0.28    0.66
   6   8   6    1.18    0.70
   6   8   6    1.11    0.66
   6   8   7    2.09    0.88
   6   8   7    1.93    0.84
   6   8   8    3.31    1.07
   6   8   8    4.99    1.18
   6   8   9    6.41    1.42
   6   8  10   -0.43    0.90
   6   8  11    3.16    1.04
   6   8  12    2.99    0.92
   6   9   1   16.25    1.79
   6   9   2    1.26    0.77
   6   9   2   -0.72    0.67
   6   9   3    2.86    0.95
   6   9   3    1.97    0.77
   6   9   4    8.29    1.36
   6   9   5   22.73    2.15
   6   9   6   14.93    1.76
   6   9   7   27.59    2.24
   6   9   7   32.00    2.44
   6   9   8    6.12    1.12
   6   9   8    8.51    1.29
   6   9   9   17.27    1.88
   6   9   9   17.03    1.76
   6   9  10    1.76    0.75
   6   9  10    2.55    0.69
   6  10   5    9.67    1.23
   6  10   6   18.58    1.62
   6  10   7    7.25    1.05
   7  -5  -2    6.87    1.42
   7  -5  -2    5.49    1.03
   7  -5  -1   27.76    2.42
   7  -5   0    2.50    0.97
   7  -4  -4    1.00    0.87
   7  -4  -3   31.21    2.94
   7  -4  -3   27.67    1.96
   7  -4  -2    2.54    1.21
   7  -4  -2    2.22    0.99
   7  -4  -1   30.59    3.06
   7  -4   0   17.43    2.34
   7  -4   1   33.94    2.96
   7  -4   1   38.39    3.38
   7  -4   2   34.31    3.25
   7  -4   3    2.97    1.24
   7  -4   4   20.37    2.46
   7  -4   5    0.86    0.80
   7  -3  -5    0.24    0.69
   7  -3  -4   29.09    2.81
   7  -3  -3    4.33    1.39
   7  -3  -2   17.28    2.47
   7  -3  -1   21.20    2.68
   7  -3   0    2.17    1.23
   7  -3   0   -0.64    0.86
   7  -3   1   39.91    3.55
   7  -3   1   34.40    3.45
   7  -3   2    9.62    2.03
   7  -3   2   13.93    2.30
   7  -3   3    4.59    1.51
   7  -3   4   17.42    2.63
   7  -3   5    9.08    1.97
   7  -3   6    1.65    0.87
   7  -3   7    6.35    1.30
   7  -2  -6    2.36    0.84
   7  -2  -5    1.86    0.62
   7  -2  -5    3.34    1.05
   7  -2  -4    4.18    1.38
   7  -2  -3   10.43    2.02
   7  -2  -2    8.64    1.99
   7  -2  -1   33.31    3.53
   7  -2   0   -0.66    1.11
   7  -2   1   38.50    3.76
   7  -2   1   33.80    3.47
   7  -2   2    9.54    1.96
   7  -2   2    9.34    2.10
   7  -2   3    6.94    1.79
   7  -2   3    4.62    1.41
   7  -2   4   35.05    3.57
   7  -2   5    3.36    1.48
   7  -2   6   25.64    3.08
   7  -2   7   12.18    1.99
   7  -2   8    2.92    1.00
   7  -1  -6   13.54    1.45
   7  -1  -5    5.87    1.12
   7  -1  -5    6.53    1.57
   7  -1  -4   36.26    3.24
   7  -1  -3    1.88    1.05
   7  -1  -2   18.32    2.63
   7  -1  -1    0.68    1.06
   7  -1   0   12.56    2.17
   7  -1   1   45.62    4.06
   7  -1   1   41.67    3.69
   7  -1   2    8.51    2.00
   7  -1   2    9.80    2.04
   7  -1   3   23.95    2.84
   7  -1   3   21.96    3.05
   7  -1   4   45.55    3.74
   7  -1   4   50.33    4.46
   7  -1   5    1.13    1.15
   7  -1   6   17.50    2.78
   7  -1   7   12.42    2.24
   7  -1   8   -0.60    0.82
   7  -1   9   10.42    1.65
   7   0  -6    1.05    0.84
   7   0  -5   18.66    1.95
   7   0  -5   15.29    1.90
   7   0  -4   -0.98    0.97
   7   0  -3    1.43    1.14
   7   0  -2    7.30    1.79
   7   0  -1   25.86    3.16
   7   0   0   17.92    2.69
   7   0   1   19.30    2.77
   7   0   2    7.71    2.09
   7   0   2    5.26    1.60
   7   0   3   36.98    3.52
   7   0   3   34.51    3.57
   7   0   4   54.34    4.15
   7   0   4   57.23    4.56
   7   0   5    9.73    1.99
   7   0   6   48.30    4.39
   7   0   7    1.42    1.02
   7   0   8   56.38    4.21
   7   0   9    2.07    1.12
   7   0  10    9.73    1.57
   7   1  -6    0.68    0.75
   7   1  -5    0.42    0.71
   7   1  -4   44.61    3.44
   7   1  -3    3.85    1.44
   7   1  -2   60.73    4.49
   7   1  -1    2.40    1.43
   7   1   0   25.87    3.09
   7   1   1    2.39    1.50
   7   1   2    1.54    1.51
   7   1   3   27.49    3.15
   7   1   3   24.38    2.89
   7   1   4   11.37    2.12
   7   1   4    7.34    1.85
   7   1   5   44.43    3.73
   7   1   5   47.90    4.12
   7   1   6   37.82    3.83
   7   1   7    6.58    1.83
   7   1   8   13.64    2.42
   7   1   9   27.38    2.96
   7   1  10    4.26    1.35
   7   1  11   54.79    3.26
   7   2  -5   26.05    2.26
   7   2  -4    1.21    0.79
   7   2  -3    9.79    1.73
   7   2  -2   -0.81    0.95
   7   2  -1   23.47    3.05
   7   2   0   10.94    2.19
   7   2   1   72.80    5.10
   7   2   2    0.10    1.42
   7   2   3   82.48    5.32
   7   2   3   72.26    4.59
   7   2   4   28.51    3.16
   7   2   4   23.76    2.90
   7   2   5   23.24    2.88
   7   2   5   18.87    2.70
   7   2   6   72.68    4.62
   7   2   6   76.56    5.06
   7   2   7   16.51    2.49
   7   2   8   35.48    3.71
   7   2   9    5.68    1.87
   7   2  10    7.79    1.64
   7   2  11    0.52    0.65
   7   3  -5    1.09    0.71
   7   3  -4    7.84    1.35
   7   3  -3   -0.54    1.07
   7   3  -3    0.93    0.61
   7   3  -2   64.11    4.30
   7   3  -1    3.71    1.13
   7   3   0   87.56    5.31
   7   3   1   10.32    2.21
   7   3   2   55.67    4.35
   7   3   3   15.36    2.54
   7   3   4    3.46    1.26
   7   3   4    3.18    1.21
   7   3   5   10.24    2.41
   7   3   5    6.55    1.88
   7   3   6   48.83    3.94
   7   3   6   47.03    3.83
   7   3   7    5.91    1.63
   7   3   7    5.51    1.51
   7   3   8   23.92    2.93
   7   3   9    8.89    1.86
   7   3  10    3.96    1.23
   7   3  11   32.24    2.90
   7   4  -4    1.40    0.78
   7   4  -3   19.51    1.96
   7   4  -2    1.76    0.96
   7   4  -2   -0.82    0.89
   7   4  -1    1.26    0.86
   7   4   0    3.53    1.16
   7   4   1    7.09    1.62
   7   4   2    8.56    1.86
   7   4   3   71.31    4.79
   7   4   4    2.48    1.36
   7   4   5   52.16    4.07
   7   4   5   47.23    3.71
   7   4   6   30.64    3.14
   7   4   6   24.88    2.88
   7   4   7   12.70    2.08
   7   4   7   10.79    1.98
   7   4   8   21.61    2.77
   7   4   9    0.57    0.96
   7   4  10   25.24    2.68
   7   4  11    7.33    1.45
   7   4  12    8.85    1.30
   7   5  -3    1.60    0.82
   7   5  -3    1.14    0.60
   7   5  -2   31.05    2.34
   7   5  -2   27.17    2.29
   7   5  -1   13.03    1.67
   7   5  -1   16.60    2.40
   7   5  -1   16.28    1.98
   7   5  -1   14.61    1.77
   7   5   0   78.62    4.60
   7   5   0   72.89    5.22
   7   5   1   18.86    2.46
   7   5   2   78.00    4.90
   7   5   3   48.69    3.97
   7   5   4   16.28    2.35
   7   5   5    9.12    1.87
   7   5   5    7.55    1.49
   7   5   6    0.42    0.81
   7   5   6    0.22    0.73
   7   5   7    4.90    1.37
   7   5   7    5.18    1.42
   7   5   8   32.86    2.91
   7   5   8   29.96    3.00
   7   5   9    1.36    0.81
   7   5  10    3.97    1.21
   7   5  11    5.48    1.43
   7   6  -2    2.91    0.90
   7   6  -1   21.13    1.96
   7   6  -1   23.47    2.63
   7   6   0   -0.32    0.91
   7   6   0    1.21    0.93
   7   6   1   -0.99    1.08
   7   6   1    0.10    0.68
   7   6   2    0.66    0.80
   7   6   3   22.97    2.66
   7   6   3   23.67    2.32
   7   6   4    3.05    1.49
   7   6   5   90.75    5.24
   7   6   6    8.97    1.85
   7   6   6    8.03    1.53
   7   6   7   29.69    2.84
   7   6   7   27.24    2.87
   7   6   8   28.76    2.66
   7   6   8   28.87    2.74
   7   6   9    0.84    0.69
   7   6   9    1.86    1.01
   7   6  10    7.24    1.51
   7   6  11    0.77    0.70
   7   7   0   14.31    1.89
   7   7   1    4.53    1.26
   7   7   1    4.89    1.13
   7   7   2   23.22    2.31
   7   7   3   14.02    1.89
   7   7   4   22.22    2.41
   7   7   4   17.21    1.90
   7   7   5   15.71    2.05
   7   7   5   13.22    1.61
   7   7   6    1.17    0.86
   7   7   6    1.16    0.52
   7   7   7   -1.10    0.83
   7   7   7    0.78    0.79
   7   7   8    6.48    1.38
   7   7   8    5.83    1.15
   7   7   9    1.86    0.77
   7   7   9    0.92    0.88
   7   7  10   10.94    1.55
   7   8   2    0.49    0.64
   7   8   3   -0.52    0.65
   7   8   4    0.27    0.60
   7   8   4   -0.05    0.40
   7   8   5    6.39    1.21
   7   8   5    5.66    1.03
   7   8   6    0.99    0.63
   7   8   6    0.03    0.37
   7   8   7    9.26    1.47
   7   8   7    4.70    0.88
   7   8   8   -0.14    0.71
   7   8   8    0.49    0.56
   7   8   9    0.19    0.44
   7   8   9   -0.25    0.54
   8  -2  -1    4.99    1.27
   8  -2   0    0.05    0.87
   8  -2   1   10.65    1.72
   8  -2   2    2.18    0.86
   8  -2   2    2.51    0.94
   8  -2   3    4.15    1.16
   8  -2   4    0.27    0.79
   8  -1  -2    2.95    1.07
   8  -1  -1   24.44    2.60
   8  -1   0    1.99    1.10
   8  -1   1   29.20    2.85
   8  -1   2    7.11    1.63
   8  -1   3    8.69    1.46
   8  -1   3   12.17    1.86
   8  -1   4   23.18    2.54
   8  -1   5    4.74    1.17
   8  -1   6   29.41    2.78
   8   0  -2   60.58    3.84
   8   0  -1   57.45    3.90
   8   0   0   37.78    3.33
   8   0   1   40.79    3.45
   8   0   2    0.55    0.91
   8   0   3   17.42    2.29
   8   0   3   13.39    1.99
   8   0   4    7.87    1.34
   8   0   4    9.85    1.77
   8   0   5    2.97    1.19
   8   0   6    0.09    0.77
   8   0   7    3.89    1.13
   8   1  -2   -1.02    0.86
   8   1  -1   13.06    2.02
   8   1   0    4.77    1.50
   8   1   1   89.08    5.08
   8   1   2    6.85    1.62
   8   1   3   39.86    3.39
   8   1   4   11.99    1.89
   8   1   4    8.49    1.67
   8   1   5    2.45    0.65
   8   1   5    3.42    1.18
   8   1   6    4.87    1.29
   8   1   7    0.70    0.84
   8   1   8   21.94    2.37
   8   2  -2   31.19    2.59
   8   2  -1    6.59    1.54
   8   2   0   18.91    2.54
   8   2   1   22.34    2.58
   8   2   2    0.29    0.90
   8   2   3   19.15    2.40
   8   2   4    5.64    1.47
   8   2   5    7.83    1.47
   8   2   5    7.83    1.53
   8   2   6   16.34    1.93
   8   2   6   17.29    2.19
   8   2   7   -1.33    0.94
   8   2   8    1.09    0.89
   8   2   9    4.74    1.21
   8   3  -2   -0.18    0.52
   8   3  -2    2.00    0.78
   8   3  -1   -0.80    0.89
   8   3   0   -0.91    0.94
   8   3   1    9.92    1.75
   8   3   2   -0.26    0.99
   8   3   3   32.04    3.00
   8   3   4    2.53    1.21
   8   3   5   15.88    2.13
   8   3   5   10.50    1.79
   8   3   6   12.46    1.77
   8   3   6   15.03    2.07
   8   3   7    3.20    1.05
   8   3   8   12.41    1.81
   8   3   9    1.30    0.81
   8   4  -1   -0.04    0.50
   8   4  -1    0.41    0.57
   8   4   0   32.78    2.64
   8   4   1    2.14    0.82
   8   4   2    2.50    0.90
   8   4   3   11.25    1.91
   8   4   4    2.97    1.39
   8   4   5   16.97    2.14
   8   4   6    3.11    1.10
   8   4   6    0.65    0.88
   8   4   7    7.59    1.29
   8   4   7    8.17    1.51
   8   4   8    1.42    0.80
   8   4   9    1.17    0.76
   8   5   1    3.72    0.98
   8   5   2    6.74    1.34
   8   5   3   27.74    2.64
   8   5   4    1.65    0.96
   8   5   5   18.26    2.14
   8   5   6    4.27    1.12
   8   5   7    2.93    0.97
   8   5   7    3.26    0.95
   8   5   8    9.58    1.38
   8   5   9    2.45    0.80
   8   6   2   17.87    1.77
   8   6   3    0.19    0.67
   8   6   4    1.20    0.73
   8   6   5    2.67    0.91
   8   6   6    0.51    0.74
   8   6   7    4.29    0.97
   8   6   8   -0.83    0.58
   8   6   8    0.30    0.45
   0   0   0    0.00    0.00


TITL PHI-N+-2 in P1
REM P1 (#1 in standard setting)
CELL 1.54184   7.300129  10.047864  13.298628  68.4826  77.2125  79.4288
ZERR   12.00   0.001021   0.001169   0.001627   0.0113   0.0112   0.0113
LATT -1
SFAC C H N O Br
UNIT 12.00 12.00 12.00 12.00 12.00
TREF
HKLF 4
END
_computing_structure_solution     'SHELXT 2018/2 (Sheldrick, 2018)'
;
_shelx_hkl_checksum                3168
_olex2_submission_special_instructions  'No special instructions were received'
_oxdiff_exptl_absorpt_empirical_details
;
Empirical correction (ABSPACK) includes:
- Absorption correction using spherical harmonics
- Frame scaling
;
_oxdiff_exptl_absorpt_empirical_full_max  1.473
_oxdiff_exptl_absorpt_empirical_full_min  0.682
