# Supplementary material for: Management of triplet excitons transition: fine regulation of Förster and dexter energy transfer simultaneously
Source: Light Sci Appl. 2024 Jan 30;13:35. doi: 10.1038/s41377-023-01366-1 (PMC10828450; doi:10.1038/s41377-023-01366-1)
Supplement: Supplementary file 5 — crystal data [file 41377_2023_1366_MOESM5_ESM.cif]

data_ph2-ch_auto
_audit_creation_date               2022-07-18
_audit_creation_method
;
Olex2 1.5
(compiled 2022.04.07 svn.rca3783a0 for OlexSys, GUI svn.r6498)
;
_shelx_SHELXL_version_number       '2018/3'
_audit_contact_author_address      ?
_audit_contact_author_email        ?
_audit_contact_author_name         ''
_audit_contact_author_phone        ?
_publ_contact_author_id_orcid      ?
_publ_section_references
;
Dolomanov, O.V., Bourhis, L.J., Gildea, R.J, Howard, J.A.K. & Puschmann, H.
 (2009), J. Appl. Cryst. 42, 339-341.

Sheldrick, G.M. (2015). Acta Cryst. A71, 3-8.

Sheldrick, G.M. (2015). Acta Cryst. C71, 3-8.
;
_chemical_name_common              ?
_chemical_name_systematic          ?
_chemical_formula_moiety           '0.8(C11 H10 Br N O3)'
_chemical_formula_sum              'C8.80 H8 Br0.80 N0.80 O2.40'
_chemical_formula_weight           227.29
_chemical_melting_point            ?
loop_
  _atom_type_symbol
  _atom_type_description
  _atom_type_scat_dispersion_real
  _atom_type_scat_dispersion_imag
  _atom_type_scat_source
 'C' 'C' 0.0033 0.0016 'International Tables Vol C Tables 4.2.6.8 and 6.1.1.4'
 'H' 'H' 0.0000 0.0000 'International Tables Vol C Tables 4.2.6.8 and 6.1.1.4'
 'Br' 'Br' -0.2901 2.4595
 'International Tables Vol C Tables 4.2.6.8 and 6.1.1.4'
 'N' 'N' 0.0061 0.0033 'International Tables Vol C Tables 4.2.6.8 and 6.1.1.4'
 'O' 'O' 0.0106 0.0060 'International Tables Vol C Tables 4.2.6.8 and 6.1.1.4'

_shelx_space_group_comment
;
The symmetry employed for this shelxl refinement is uniquely defined
by the following loop, which should always be used as a source of
symmetry information in preference to the above space-group names.
They are only intended as comments.
;
_space_group_crystal_system        'triclinic'
_space_group_IT_number             2
_space_group_name_H-M_alt          'P -1'
_space_group_name_Hall             '-P 1'
loop_
  _space_group_symop_operation_xyz
 'x, y, z'
 '-x, -y, -z'

_cell_length_a                     7.0443(6)
_cell_length_b                     10.1741(8)
_cell_length_c                     15.3812(13)
_cell_angle_alpha                  97.434(7)
_cell_angle_beta                   92.256(7)
_cell_angle_gamma                  90.119(7)
_cell_volume                       1092.22(16)
_cell_formula_units_Z              5
_cell_measurement_reflns_used      3020
_cell_measurement_temperature      293(2)
_cell_measurement_theta_max        28.2380
_cell_measurement_theta_min        3.5350
_shelx_estimated_absorpt_T_max     ?
_shelx_estimated_absorpt_T_min     ?
_exptl_absorpt_coefficient_mu      3.754
_exptl_absorpt_correction_T_max    1.00000
_exptl_absorpt_correction_T_min    0.12581
_exptl_absorpt_correction_type     multi-scan
_exptl_absorpt_process_details
;
CrysAlisPro 1.171.41.121a (Rigaku Oxford Diffraction, 2021)
Empirical absorption correction using spherical harmonics,
implemented in SCALE3 ABSPACK scaling algorithm.
;
_exptl_absorpt_special_details     ?
_exptl_crystal_colour              colourless
_exptl_crystal_colour_primary      colourless
_exptl_crystal_density_diffrn      1.728
_exptl_crystal_density_meas        ?
_exptl_crystal_density_method      ?
_exptl_crystal_description         block
_exptl_crystal_F_000               568
_exptl_crystal_preparation         ?
_exptl_crystal_recrystallization_method  ?
_exptl_crystal_size_max            ?
_exptl_crystal_size_mid            ?
_exptl_crystal_size_min            0.01
_exptl_transmission_factor_max     ?
_exptl_transmission_factor_min     ?
_diffrn_reflns_av_R_equivalents    0.0326
_diffrn_reflns_av_unetI/netI       0.0769
_diffrn_reflns_Laue_measured_fraction_full  0.997
_diffrn_reflns_Laue_measured_fraction_max  0.845
_diffrn_reflns_limit_h_max         9
_diffrn_reflns_limit_h_min         -9
_diffrn_reflns_limit_k_max         13
_diffrn_reflns_limit_k_min         -11
_diffrn_reflns_limit_l_max         19
_diffrn_reflns_limit_l_min         -20
_diffrn_reflns_number              9278
_diffrn_reflns_point_group_measured_fraction_full  0.997
_diffrn_reflns_point_group_measured_fraction_max  0.845
_diffrn_reflns_theta_full          25.242
_diffrn_reflns_theta_max           29.271
_diffrn_reflns_theta_min           3.517
_diffrn_ambient_temperature        293(2)
_diffrn_detector                   'CCD plate'
_diffrn_detector_area_resol_mean   8.0353
_diffrn_detector_type              EosS2
_diffrn_measured_fraction_theta_full  0.997
_diffrn_measured_fraction_theta_max  0.845
_diffrn_measurement_details
;
List of Runs (angles in degrees, time in seconds):

  # Type    Start    End  Width  t~exp~   \w     \q     \k     \f   Frames
--------------------------------------------------------------------------
  1  \w    -29.00  -2.00   1.00   16.54    --  -15.92 -77.00   0.00   27
  2  \w     -1.00  66.00   1.00   16.54    --   16.85-117.00 159.00   67
  3  \w    -11.00  33.00   1.00   16.54    --   16.85 -57.00-120.00   44
  4  \w    -10.00  38.00   1.00   16.54    --   16.85  77.00-120.00   48
  5  \w    -24.00  84.00   1.00   16.54    --   16.85   0.00 -30.00  108
  6  \w     -2.00  79.00   1.00   16.54    --   16.85  37.00  30.00   81
;
_diffrn_measurement_device         'four-circle diffractometer'
_diffrn_measurement_device_type   
 'SuperNova, Single source at offset/far, EosS2'
_diffrn_measurement_method         '\w scans'
_diffrn_orient_matrix_type        
 'CrysAlisPro convention (1999,Acta A55,543-557)'
_diffrn_orient_matrix_UB_11        0.0019940000
_diffrn_orient_matrix_UB_12        -0.0375851000
_diffrn_orient_matrix_UB_13        -0.0421381000
_diffrn_orient_matrix_UB_21        -0.0502884000
_diffrn_orient_matrix_UB_22        0.0508517000
_diffrn_orient_matrix_UB_23        -0.0183110000
_diffrn_orient_matrix_UB_31        0.0873044000
_diffrn_orient_matrix_UB_32        0.0307373000
_diffrn_orient_matrix_UB_33        -0.0074382000
_diffrn_radiation_monochromator    mirror
_diffrn_radiation_probe            x-ray
_diffrn_radiation_type             'Mo K\a'
_diffrn_radiation_wavelength       0.71073
_diffrn_source                     'micro-focus sealed X-ray tube'
_diffrn_source_type                'SuperNova (Mo) X-ray Source'
_reflns_Friedel_coverage           0.000
_reflns_Friedel_fraction_full      .
_reflns_Friedel_fraction_max       .
_reflns_number_gt                  3277
_reflns_number_total               5028
_reflns_special_details
;
 Reflections were merged by SHELXL according to the crystal
 class for the calculation of statistics and refinement.
 
 _reflns_Friedel_fraction is defined as the number of unique
 Friedel pairs measured divided by the number that would be
 possible theoretically, ignoring centric projections and
 systematic absences.
;
_reflns_threshold_expression       'I > 2\s(I)'
_computing_cell_refinement         'CrysAlisPro 1.171.41.121a (Rigaku OD, 2021)'
_computing_data_collection         'CrysAlisPro 1.171.41.121a (Rigaku OD, 2021)'
_computing_data_reduction          'CrysAlisPro 1.171.41.121a (Rigaku OD, 2021)'
_computing_molecular_graphics      'Olex2 1.5 (Dolomanov et al., 2009)'
_computing_publication_material    'Olex2 1.5 (Dolomanov et al., 2009)'
_computing_structure_refinement    'SHELXL 2018/3 (Sheldrick, 2015)'
_computing_structure_solution      'SHELXT 2018/2 (Sheldrick, 2018)'
_refine_diff_density_max           1.644
_refine_diff_density_min           -0.644
_refine_diff_density_rms           0.110
_refine_ls_extinction_coef         .
_refine_ls_extinction_method       none
_refine_ls_goodness_of_fit_ref     1.073
_refine_ls_hydrogen_treatment      constr
_refine_ls_matrix_type             full
_refine_ls_number_parameters       291
_refine_ls_number_reflns           5028
_refine_ls_number_restraints       0
_refine_ls_R_factor_all            0.1179
_refine_ls_R_factor_gt             0.0739
_refine_ls_restrained_S_all        1.073
_refine_ls_shift/su_max            0.000
_refine_ls_shift/su_mean           0.000
_refine_ls_structure_factor_coef   Fsqd
_refine_ls_weighting_details      
 'w=1/[\s^2^(Fo^2^)+(0.0545P)^2^+3.9542P] where P=(Fo^2^+2Fc^2^)/3'
_refine_ls_weighting_scheme        calc
_refine_ls_wR_factor_gt            0.1648
_refine_ls_wR_factor_ref           0.1888
_refine_special_details            ?
_olex2_refinement_description
;
1. Fixed Uiso
 At 1.2 times of:
  All C(H) groups, All C(H,H) groups
 At 1.5 times of:
  All O(H) groups
2.a Secondary CH2 refined with riding coordinates:
 C00O(H00H,H00I), C00P(H00A,H00B), C00R(H00C,H00D), C00T(H00K,H00M), C00V(H00E,
 H00F), C00W(H00O,H00P)
2.b Aromatic/amide H refined with riding coordinates:
 C00J(H00J), C00L(H00L), C00N(H00N), C00Q(H00Q), C00S(H00S), C00U(H00U)
2.c Idealised tetrahedral OH refined as rotating group:
 O006(H006), O00A(H00G)
;
_atom_sites_solution_hydrogens     geom
_atom_sites_solution_primary       dual
_atom_sites_solution_secondary     ?
loop_
  _atom_site_label
  _atom_site_type_symbol
  _atom_site_fract_x
  _atom_site_fract_y
  _atom_site_fract_z
  _atom_site_U_iso_or_equiv
  _atom_site_adp_type
  _atom_site_occupancy
  _atom_site_site_symmetry_order
  _atom_site_calc_flag
  _atom_site_refinement_flags_posn
  _atom_site_refinement_flags_adp
  _atom_site_refinement_flags_occupancy
  _atom_site_disorder_assembly
  _atom_site_disorder_group
 Br01 Br 0.24963(12) 0.89245(7) 0.49861(5) 0.0550(3) Uani 1 1 d . . . . .
 Br02 Br 0.73772(12) 0.08346(7) 0.98952(6) 0.0589(3) Uani 1 1 d . . . . .
 O003 O 0.2500(7) 0.2043(5) 0.5054(3) 0.0493(12) Uani 1 1 d . . . . .
 O004 O 0.4068(8) 0.5037(5) 0.7446(3) 0.0510(12) Uani 1 1 d . . . . .
 O005 O 0.7546(7) 0.7744(5) 1.0026(3) 0.0509(12) Uani 1 1 d . . . . .
 O006 O 0.2634(7) -0.0484(5) 0.7392(4) 0.0548(13) Uani 1 1 d . . . . .
 H006 H 0.164350 -0.067952 0.710578 0.082 Uiso 1 1 calc R U . . .
 N007 N 0.3317(7) 0.3278(5) 0.6379(3) 0.0368(12) Uani 1 1 d . . . . .
 O008 O 0.8984(8) 0.4880(5) 0.7620(3) 0.0559(13) Uani 1 1 d . . . . .
 N009 N 0.8307(7) 0.6575(5) 0.8696(3) 0.0380(12) Uani 1 1 d . . . . .
 O00A O 0.9005(7) 0.8901(6) 0.6638(3) 0.0607(15) Uani 1 1 d . . . . .
 H00G H 0.862823 0.853078 0.615699 0.091 Uiso 1 1 calc R U . . .
 C00B C 0.2597(8) 0.4468(6) 0.5234(4) 0.0320(13) Uani 1 1 d . . . . .
 C00C C 0.2762(9) 0.3093(6) 0.5484(4) 0.0340(13) Uani 1 1 d . . . . .
 C00D C 0.7591(8) 0.5335(6) 0.9788(4) 0.0340(13) Uani 1 1 d . . . . .
 C00E C 0.2548(9) 0.7091(6) 0.5099(4) 0.0367(14) Uani 1 1 d . . . . .
 C00F C 0.3035(8) 0.5364(6) 0.5958(4) 0.0333(13) Uani 1 1 d . . . . .
 C00G C 0.7978(8) 0.4473(6) 0.9055(4) 0.0342(14) Uani 1 1 d . . . . .
 C00H C 0.7755(8) 0.6721(6) 0.9577(4) 0.0355(14) Uani 1 1 d . . . . .
 C00I C 0.3527(9) 0.4616(6) 0.6710(4) 0.0359(14) Uani 1 1 d . . . . .
 C00J C 0.2997(9) 0.6713(6) 0.5918(4) 0.0371(14) Uani 1 1 d . . . . .
 H00J H 0.325538 0.733054 0.640991 0.045 Uiso 1 1 calc R U . . .
 C00K C 0.7452(9) 0.2675(7) 0.9838(5) 0.0419(16) Uani 1 1 d . . . . .
 C00L C 0.7920(9) 0.3120(7) 0.9058(4) 0.0410(15) Uani 1 1 d . . . . .
 H00L H 0.818067 0.253487 0.856226 0.049 Uiso 1 1 calc R U . . .
 C00M C 0.8487(9) 0.5263(7) 0.8338(4) 0.0400(15) Uani 1 1 d . . . . .
 C00N C 0.2103(9) 0.6190(7) 0.4368(4) 0.0408(15) Uani 1 1 d . . . . .
 H00N H 0.179249 0.649188 0.383550 0.049 Uiso 1 1 calc R U . . .
 C00O C 0.8699(10) 0.7696(7) 0.8228(5) 0.0452(17) Uani 1 1 d . . . . .
 H00H H 0.972948 0.747072 0.783655 0.054 Uiso 1 1 calc R U . . .
 H00I H 0.910586 0.844958 0.864643 0.054 Uiso 1 1 calc R U . . .
 C00P C 0.1976(10) 0.1871(7) 0.7409(5) 0.0471(17) Uani 1 1 d . . . . .
 H00A H 0.164942 0.264683 0.780899 0.056 Uiso 1 1 calc R U . . .
 H00B H 0.089267 0.164130 0.700932 0.056 Uiso 1 1 calc R U . . .
 C00Q C 0.7132(9) 0.4890(7) 1.0569(4) 0.0406(15) Uani 1 1 d . . . . .
 H00Q H 0.686933 0.548034 1.106276 0.049 Uiso 1 1 calc R U . . .
 C00R C 0.3683(9) 0.2192(6) 0.6888(4) 0.0403(15) Uani 1 1 d . . . . .
 H00C H 0.476169 0.242235 0.729150 0.048 Uiso 1 1 calc R U . . .
 H00D H 0.401434 0.140977 0.649554 0.048 Uiso 1 1 calc R U . . .
 C00S C 0.7080(9) 0.3547(7) 1.0587(4) 0.0420(16) Uani 1 1 d . . . . .
 H00S H 0.679361 0.321518 1.110212 0.050 Uiso 1 1 calc R U . . .
 C00T C 0.6973(10) 0.8078(7) 0.7700(5) 0.0452(17) Uani 1 1 d . . . . .
 H00K H 0.596382 0.835189 0.809358 0.054 Uiso 1 1 calc R U . . .
 H00M H 0.652465 0.731353 0.730154 0.054 Uiso 1 1 calc R U . . .
 C00U C 0.2115(9) 0.4848(7) 0.4421(4) 0.0410(15) Uani 1 1 d . . . . .
 H00U H 0.181489 0.422888 0.393589 0.049 Uiso 1 1 calc R U . . .
 C00V C 0.2408(12) 0.0725(7) 0.7928(5) 0.0523(19) Uani 1 1 d . . . . .
 H00E H 0.356209 0.092591 0.828629 0.063 Uiso 1 1 calc R U . . .
 H00F H 0.138205 0.063554 0.831933 0.063 Uiso 1 1 calc R U . . .
 C00W C 0.7430(11) 0.9198(8) 0.7177(5) 0.054(2) Uani 1 1 d . . . . .
 H00O H 0.632760 0.936799 0.681159 0.065 Uiso 1 1 calc R U . . .
 H00P H 0.770734 0.999756 0.757902 0.065 Uiso 1 1 calc R U . . .

loop_
  _atom_site_aniso_label
  _atom_site_aniso_U_11
  _atom_site_aniso_U_22
  _atom_site_aniso_U_33
  _atom_site_aniso_U_23
  _atom_site_aniso_U_13
  _atom_site_aniso_U_12
 Br01 0.0728(6) 0.0343(4) 0.0621(5) 0.0197(3) 0.0106(4) 0.0076(3)
 Br02 0.0721(6) 0.0358(4) 0.0716(6) 0.0197(4) -0.0027(4) -0.0037(4)
 O003 0.068(3) 0.031(3) 0.047(3) 0.000(2) -0.003(2) 0.004(2)
 O004 0.074(3) 0.045(3) 0.034(3) 0.004(2) -0.003(2) -0.006(2)
 O005 0.069(3) 0.030(3) 0.052(3) -0.001(2) 0.005(3) -0.001(2)
 O006 0.065(3) 0.036(3) 0.065(3) 0.009(2) 0.000(3) 0.004(2)
 N007 0.047(3) 0.027(3) 0.038(3) 0.011(2) 0.005(2) 0.000(2)
 O008 0.083(4) 0.052(3) 0.034(3) 0.007(2) 0.008(2) 0.010(3)
 N009 0.043(3) 0.032(3) 0.041(3) 0.013(2) 0.002(2) 0.004(2)
 O00A 0.058(3) 0.087(4) 0.039(3) 0.020(3) 0.001(2) -0.009(3)
 C00B 0.032(3) 0.030(3) 0.035(3) 0.006(3) 0.004(3) 0.006(2)
 C00C 0.037(3) 0.029(3) 0.037(3) 0.006(3) 0.004(3) 0.004(3)
 C00D 0.036(3) 0.032(3) 0.033(3) 0.002(3) -0.006(3) 0.002(3)
 C00E 0.037(3) 0.032(3) 0.045(4) 0.016(3) 0.004(3) 0.004(3)
 C00F 0.035(3) 0.028(3) 0.039(3) 0.010(3) 0.006(3) 0.002(3)
 C00G 0.035(3) 0.032(3) 0.036(3) 0.009(3) -0.005(3) 0.004(3)
 C00H 0.034(3) 0.036(4) 0.038(3) 0.009(3) -0.006(3) 0.000(3)
 C00I 0.039(3) 0.035(3) 0.035(3) 0.009(3) 0.001(3) -0.003(3)
 C00J 0.041(4) 0.030(3) 0.041(3) 0.003(3) 0.005(3) 0.001(3)
 C00K 0.044(4) 0.035(4) 0.048(4) 0.015(3) -0.011(3) 0.000(3)
 C00L 0.046(4) 0.038(4) 0.037(3) 0.001(3) -0.001(3) 0.004(3)
 C00M 0.047(4) 0.038(4) 0.036(4) 0.011(3) -0.004(3) 0.001(3)
 C00N 0.043(4) 0.045(4) 0.037(3) 0.013(3) 0.004(3) -0.001(3)
 C00O 0.051(4) 0.038(4) 0.049(4) 0.019(3) -0.007(3) -0.004(3)
 C00P 0.057(4) 0.030(4) 0.057(4) 0.011(3) 0.015(4) 0.006(3)
 C00Q 0.040(4) 0.050(4) 0.034(3) 0.011(3) 0.000(3) 0.002(3)
 C00R 0.050(4) 0.032(3) 0.041(4) 0.013(3) 0.005(3) 0.003(3)
 C00S 0.043(4) 0.048(4) 0.037(4) 0.014(3) -0.003(3) -0.006(3)
 C00T 0.044(4) 0.036(4) 0.058(4) 0.020(3) -0.004(3) 0.005(3)
 C00U 0.043(4) 0.043(4) 0.038(4) 0.007(3) 0.004(3) 0.004(3)
 C00V 0.070(5) 0.046(4) 0.044(4) 0.013(3) 0.007(4) -0.007(4)
 C00W 0.057(5) 0.050(5) 0.061(5) 0.029(4) 0.004(4) 0.009(4)

_geom_special_details
;
 All esds (except the esd in the dihedral angle between two l.s. planes)
 are estimated using the full covariance matrix.  The cell esds are taken
 into account individually in the estimation of esds in distances, angles
 and torsion angles; correlations between esds in cell parameters are only
 used when they are defined by crystal symmetry.  An approximate (isotropic)
 treatment of cell esds is used for estimating esds involving l.s. planes.
;
loop_
  _geom_bond_atom_site_label_1
  _geom_bond_atom_site_label_2
  _geom_bond_distance
  _geom_bond_site_symmetry_2
  _geom_bond_publ_flag
 Br01 C00E 1.896(6) . ?
 Br02 C00K 1.887(6) . ?
 O003 C00C 1.192(7) . ?
 O004 C00I 1.205(7) . ?
 O005 C00H 1.185(8) . ?
 O006 H006 0.8200 . ?
 O006 C00V 1.403(8) . ?
 N007 C00C 1.405(8) . ?
 N007 C00I 1.396(8) . ?
 N007 C00R 1.452(7) . ?
 O008 C00M 1.188(8) . ?
 N009 C00H 1.413(8) . ?
 N009 C00M 1.385(8) . ?
 N009 C00O 1.457(8) . ?
 O00A H00G 0.8200 . ?
 O00A C00W 1.421(9) . ?
 C00B C00C 1.501(8) . ?
 C00B C00F 1.369(8) . ?
 C00B C00U 1.385(8) . ?
 C00D C00G 1.373(9) . ?
 C00D C00H 1.493(8) . ?
 C00D C00Q 1.387(8) . ?
 C00E C00J 1.389(8) . ?
 C00E C00N 1.380(9) . ?
 C00F C00I 1.494(8) . ?
 C00F C00J 1.383(8) . ?
 C00G C00L 1.377(9) . ?
 C00G C00M 1.502(8) . ?
 C00J H00J 0.9300 . ?
 C00K C00L 1.387(9) . ?
 C00K C00S 1.394(9) . ?
 C00L H00L 0.9300 . ?
 C00N H00N 0.9300 . ?
 C00N C00U 1.378(9) . ?
 C00O H00H 0.9700 . ?
 C00O H00I 0.9700 . ?
 C00O C00T 1.515(9) . ?
 C00P H00A 0.9700 . ?
 C00P H00B 0.9700 . ?
 C00P C00R 1.529(9) . ?
 C00P C00V 1.520(9) . ?
 C00Q H00Q 0.9300 . ?
 C00Q C00S 1.370(9) . ?
 C00R H00C 0.9700 . ?
 C00R H00D 0.9700 . ?
 C00S H00S 0.9300 . ?
 C00T H00K 0.9700 . ?
 C00T H00M 0.9700 . ?
 C00T C00W 1.518(9) . ?
 C00U H00U 0.9300 . ?
 C00V H00E 0.9700 . ?
 C00V H00F 0.9700 . ?
 C00W H00O 0.9700 . ?
 C00W H00P 0.9700 . ?

loop_
  _geom_angle_atom_site_label_1
  _geom_angle_atom_site_label_2
  _geom_angle_atom_site_label_3
  _geom_angle
  _geom_angle_site_symmetry_1
  _geom_angle_site_symmetry_3
  _geom_angle_publ_flag
 C00V O006 H006 109.5 . . ?
 C00C N007 C00R 123.5(5) . . ?
 C00I N007 C00C 112.2(5) . . ?
 C00I N007 C00R 124.3(5) . . ?
 C00H N009 C00O 123.1(6) . . ?
 C00M N009 C00H 113.1(5) . . ?
 C00M N009 C00O 123.8(6) . . ?
 C00W O00A H00G 109.5 . . ?
 C00F C00B C00C 108.8(5) . . ?
 C00F C00B C00U 122.6(6) . . ?
 C00U C00B C00C 128.6(6) . . ?
 O003 C00C N007 124.8(6) . . ?
 O003 C00C C00B 130.3(6) . . ?
 N007 C00C C00B 104.9(5) . . ?
 C00G C00D C00H 108.9(5) . . ?
 C00G C00D C00Q 121.7(6) . . ?
 C00Q C00D C00H 129.4(6) . . ?
 C00J C00E Br01 118.5(5) . . ?
 C00N C00E Br01 118.6(5) . . ?
 C00N C00E C00J 122.9(6) . . ?
 C00B C00F C00I 108.4(5) . . ?
 C00B C00F C00J 121.4(6) . . ?
 C00J C00F C00I 130.2(6) . . ?
 C00D C00G C00L 121.6(6) . . ?
 C00D C00G C00M 108.6(5) . . ?
 C00L C00G C00M 129.8(6) . . ?
 O005 C00H N009 125.4(6) . . ?
 O005 C00H C00D 130.1(6) . . ?
 N009 C00H C00D 104.5(5) . . ?
 O004 C00I N007 125.3(6) . . ?
 O004 C00I C00F 129.0(6) . . ?
 N007 C00I C00F 105.7(5) . . ?
 C00E C00J H00J 122.1 . . ?
 C00F C00J C00E 115.9(6) . . ?
 C00F C00J H00J 122.1 . . ?
 C00L C00K Br02 119.0(5) . . ?
 C00L C00K C00S 121.9(6) . . ?
 C00S C00K Br02 119.0(5) . . ?
 C00G C00L C00K 116.7(6) . . ?
 C00G C00L H00L 121.7 . . ?
 C00K C00L H00L 121.7 . . ?
 O008 C00M N009 126.1(6) . . ?
 O008 C00M C00G 128.9(6) . . ?
 N009 C00M C00G 105.0(5) . . ?
 C00E C00N H00N 119.7 . . ?
 C00U C00N C00E 120.6(6) . . ?
 C00U C00N H00N 119.7 . . ?
 N009 C00O H00H 109.2 . . ?
 N009 C00O H00I 109.2 . . ?
 N009 C00O C00T 112.0(5) . . ?
 H00H C00O H00I 107.9 . . ?
 C00T C00O H00H 109.2 . . ?
 C00T C00O H00I 109.2 . . ?
 H00A C00P H00B 108.0 . . ?
 C00R C00P H00A 109.4 . . ?
 C00R C00P H00B 109.4 . . ?
 C00V C00P H00A 109.4 . . ?
 C00V C00P H00B 109.4 . . ?
 C00V C00P C00R 111.1(6) . . ?
 C00D C00Q H00Q 121.2 . . ?
 C00S C00Q C00D 117.5(6) . . ?
 C00S C00Q H00Q 121.2 . . ?
 N007 C00R C00P 112.6(5) . . ?
 N007 C00R H00C 109.1 . . ?
 N007 C00R H00D 109.1 . . ?
 C00P C00R H00C 109.1 . . ?
 C00P C00R H00D 109.1 . . ?
 H00C C00R H00D 107.8 . . ?
 C00K C00S H00S 119.7 . . ?
 C00Q C00S C00K 120.5(6) . . ?
 C00Q C00S H00S 119.7 . . ?
 C00O C00T H00K 109.4 . . ?
 C00O C00T H00M 109.4 . . ?
 C00O C00T C00W 111.4(6) . . ?
 H00K C00T H00M 108.0 . . ?
 C00W C00T H00K 109.4 . . ?
 C00W C00T H00M 109.4 . . ?
 C00B C00U H00U 121.7 . . ?
 C00N C00U C00B 116.7(6) . . ?
 C00N C00U H00U 121.7 . . ?
 O006 C00V C00P 113.0(6) . . ?
 O006 C00V H00E 109.0 . . ?
 O006 C00V H00F 109.0 . . ?
 C00P C00V H00E 109.0 . . ?
 C00P C00V H00F 109.0 . . ?
 H00E C00V H00F 107.8 . . ?
 O00A C00W C00T 112.2(6) . . ?
 O00A C00W H00O 109.2 . . ?
 O00A C00W H00P 109.2 . . ?
 C00T C00W H00O 109.2 . . ?
 C00T C00W H00P 109.2 . . ?
 H00O C00W H00P 107.9 . . ?

loop_
  _geom_torsion_atom_site_label_1
  _geom_torsion_atom_site_label_2
  _geom_torsion_atom_site_label_3
  _geom_torsion_atom_site_label_4
  _geom_torsion
  _geom_torsion_site_symmetry_1
  _geom_torsion_site_symmetry_2
  _geom_torsion_site_symmetry_3
  _geom_torsion_site_symmetry_4
  _geom_torsion_publ_flag
 Br01 C00E C00J C00F -179.3(4) . . . . ?
 Br01 C00E C00N C00U -179.7(5) . . . . ?
 Br02 C00K C00L C00G -179.2(5) . . . . ?
 Br02 C00K C00S C00Q 179.7(5) . . . . ?
 N009 C00O C00T C00W -177.0(6) . . . . ?
 C00B C00F C00I O004 176.5(7) . . . . ?
 C00B C00F C00I N007 -0.9(7) . . . . ?
 C00B C00F C00J C00E -1.9(9) . . . . ?
 C00C N007 C00I O004 -176.7(6) . . . . ?
 C00C N007 C00I C00F 0.8(7) . . . . ?
 C00C N007 C00R C00P -97.3(7) . . . . ?
 C00C C00B C00F C00I 0.6(7) . . . . ?
 C00C C00B C00F C00J -179.9(5) . . . . ?
 C00C C00B C00U C00N -178.8(6) . . . . ?
 C00D C00G C00L C00K 0.0(9) . . . . ?
 C00D C00G C00M O008 176.6(7) . . . . ?
 C00D C00G C00M N009 -1.8(7) . . . . ?
 C00D C00Q C00S C00K -0.9(9) . . . . ?
 C00E C00N C00U C00B -0.2(9) . . . . ?
 C00F C00B C00C O003 179.7(7) . . . . ?
 C00F C00B C00C N007 -0.2(7) . . . . ?
 C00F C00B C00U C00N 0.3(9) . . . . ?
 C00G C00D C00H O005 -179.5(7) . . . . ?
 C00G C00D C00H N009 -1.7(6) . . . . ?
 C00G C00D C00Q C00S 0.1(9) . . . . ?
 C00H N009 C00M O008 -177.8(7) . . . . ?
 C00H N009 C00M C00G 0.7(7) . . . . ?
 C00H N009 C00O C00T -94.5(7) . . . . ?
 C00H C00D C00G C00L -179.6(6) . . . . ?
 C00H C00D C00G C00M 2.1(7) . . . . ?
 C00H C00D C00Q C00S 180.0(6) . . . . ?
 C00I N007 C00C O003 179.7(6) . . . . ?
 C00I N007 C00C C00B -0.4(7) . . . . ?
 C00I N007 C00R C00P 84.7(8) . . . . ?
 C00I C00F C00J C00E 177.4(6) . . . . ?
 C00J C00E C00N C00U -1.0(10) . . . . ?
 C00J C00F C00I O004 -2.9(11) . . . . ?
 C00J C00F C00I N007 179.8(6) . . . . ?
 C00L C00G C00M O008 -1.5(12) . . . . ?
 C00L C00G C00M N009 -179.9(6) . . . . ?
 C00L C00K C00S C00Q 1.2(10) . . . . ?
 C00M N009 C00H O005 178.5(6) . . . . ?
 C00M N009 C00H C00D 0.5(7) . . . . ?
 C00M N009 C00O C00T 87.4(8) . . . . ?
 C00M C00G C00L C00K 177.9(6) . . . . ?
 C00N C00E C00J C00F 2.1(9) . . . . ?
 C00O N009 C00H O005 0.2(10) . . . . ?
 C00O N009 C00H C00D -177.7(5) . . . . ?
 C00O N009 C00M O008 0.5(11) . . . . ?
 C00O N009 C00M C00G 179.0(5) . . . . ?
 C00O C00T C00W O00A 54.2(9) . . . . ?
 C00Q C00D C00G C00L 0.3(9) . . . . ?
 C00Q C00D C00G C00M -178.0(6) . . . . ?
 C00Q C00D C00H O005 0.6(11) . . . . ?
 C00Q C00D C00H N009 178.5(6) . . . . ?
 C00R N007 C00C O003 1.5(10) . . . . ?
 C00R N007 C00C C00B -178.6(5) . . . . ?
 C00R N007 C00I O004 1.5(10) . . . . ?
 C00R N007 C00I C00F 179.0(5) . . . . ?
 C00R C00P C00V O006 -67.5(8) . . . . ?
 C00S C00K C00L C00G -0.7(10) . . . . ?
 C00U C00B C00C O003 -1.1(11) . . . . ?
 C00U C00B C00C N007 179.1(6) . . . . ?
 C00U C00B C00F C00I -178.6(6) . . . . ?
 C00U C00B C00F C00J 0.8(9) . . . . ?
 C00V C00P C00R N007 179.6(6) . . . . ?

_shelx_res_file
;
TITL ph2-ch_auto_a.res in P-1
    ph2-ch_auto.res
    created by SHELXL-2018/3 at 18:05:21 on 18-Jul-2022
REM Old TITL ph2-ch_auto_a.res in P-1
REM SHELXT solution in P-1: R1 0.205, Rweak 0.023, Alpha 0.065
REM <I/s> 0.000 for 0 systematic absences, Orientation as input
REM Formula found by SHELXT: Br2 C22 N4 O4
CELL 0.71073 7.0443 10.1741 15.3812 97.434 92.256 90.119
ZERR 5 0.0006 0.0008 0.0013 0.007 0.007 0.007
LATT 1
SFAC C H Br N O
UNIT 44 40 4 4 12

L.S. 10
PLAN  30
CONF
list 4
MORE -1
BOND $H
fmap 2
acta
REM <olex2.extras>
REM <HklSrc "%.\\PH2-CH_auto.hkl">
REM </olex2.extras>

WGHT    0.054500    3.954200
FVAR       0.34760
BR01  3    0.249626    0.892445    0.498610    11.00000    0.07281    0.03434 =
         0.06208    0.01969    0.01057    0.00761
BR02  3    0.737718    0.083458    0.989516    11.00000    0.07213    0.03576 =
         0.07164    0.01973   -0.00267   -0.00372
O003  5    0.249975    0.204260    0.505370    11.00000    0.06782    0.03120 =
         0.04732    0.00032   -0.00308    0.00422
O004  5    0.406753    0.503659    0.744650    11.00000    0.07415    0.04456 =
         0.03368    0.00446   -0.00268   -0.00568
O005  5    0.754562    0.774407    1.002563    11.00000    0.06919    0.03039 =
         0.05161   -0.00094    0.00482   -0.00059
O006  5    0.263386   -0.048447    0.739190    11.00000    0.06467    0.03558 =
         0.06464    0.00888    0.00020    0.00414
AFIX 147
H006  2    0.164350   -0.067952    0.710578    11.00000   -1.50000
AFIX   0
N007  4    0.331680    0.327754    0.637911    11.00000    0.04746    0.02721 =
         0.03786    0.01098    0.00525   -0.00031

O008  5    0.898394    0.487982    0.762047    11.00000    0.08281    0.05171 =
         0.03408    0.00729    0.00792    0.01001
N009  4    0.830720    0.657537    0.869648    11.00000    0.04319    0.03237 =
         0.04064    0.01278    0.00221    0.00374
O00A  5    0.900494    0.890141    0.663823    11.00000    0.05814    0.08749 =
         0.03940    0.02007    0.00076   -0.00932
AFIX 147
H00G  2    0.862823    0.853078    0.615699    11.00000   -1.50000
AFIX   0

C00B  1    0.259673    0.446796    0.523404    11.00000    0.03175    0.03036 =
         0.03467    0.00638    0.00386    0.00593
C00C  1    0.276213    0.309331    0.548406    11.00000    0.03664    0.02910 =
         0.03700    0.00589    0.00428    0.00373
C00D  1    0.759129    0.533533    0.978844    11.00000    0.03584    0.03228 =
         0.03289    0.00236   -0.00586    0.00151
C00E  1    0.254832    0.709073    0.509909    11.00000    0.03664    0.03160 =
         0.04504    0.01603    0.00418    0.00419
C00F  1    0.303454    0.536368    0.595811    11.00000    0.03457    0.02830 =
         0.03884    0.00956    0.00616    0.00211
C00G  1    0.797808    0.447255    0.905540    11.00000    0.03483    0.03223 =
         0.03624    0.00943   -0.00498    0.00368
C00H  1    0.775504    0.672111    0.957687    11.00000    0.03374    0.03564 =
         0.03766    0.00902   -0.00574   -0.00041
C00I  1    0.352667    0.461622    0.670977    11.00000    0.03876    0.03519 =
         0.03503    0.00899    0.00118   -0.00302
C00J  1    0.299665    0.671338    0.591838    11.00000    0.04100    0.02959 =
         0.04069    0.00339    0.00523    0.00120
AFIX  43
H00J  2    0.325538    0.733054    0.640991    11.00000   -1.20000
AFIX   0

C00K  1    0.745236    0.267499    0.983813    11.00000    0.04408    0.03512 =
         0.04799    0.01509   -0.01066    0.00010
C00L  1    0.791969    0.312037    0.905842    11.00000    0.04647    0.03831 =
         0.03699    0.00060   -0.00145    0.00413
AFIX  43
H00L  2    0.818067    0.253487    0.856226    11.00000   -1.20000
AFIX   0
C00M  1    0.848737    0.526335    0.833762    11.00000    0.04697    0.03842 =
         0.03597    0.01146   -0.00351    0.00145

C00N  1    0.210319    0.619037    0.436833    11.00000    0.04256    0.04534 =
         0.03663    0.01323    0.00379   -0.00073
AFIX  43
H00N  2    0.179249    0.649188    0.383550    11.00000   -1.20000
AFIX   0

C00O  1    0.869914    0.769637    0.822776    11.00000    0.05147    0.03779 =
         0.04906    0.01894   -0.00722   -0.00362
AFIX  23
H00H  2    0.972948    0.747072    0.783655    11.00000   -1.20000
H00I  2    0.910586    0.844958    0.864643    11.00000   -1.20000
AFIX   0

C00P  1    0.197634    0.187055    0.740937    11.00000    0.05668    0.02956 =
         0.05733    0.01071    0.01475    0.00588
AFIX  23
H00A  2    0.164942    0.264683    0.780899    11.00000   -1.20000
H00B  2    0.089267    0.164130    0.700932    11.00000   -1.20000
AFIX   0

C00Q  1    0.713207    0.488976    1.056929    11.00000    0.03963    0.04971 =
         0.03400    0.01142    0.00002    0.00175
AFIX  43
H00Q  2    0.686933    0.548034    1.106276    11.00000   -1.20000
AFIX   0

C00R  1    0.368329    0.219242    0.688838    11.00000    0.05028    0.03225 =
         0.04093    0.01286    0.00524    0.00340
AFIX  23
H00C  2    0.476169    0.242235    0.729150    11.00000   -1.20000
H00D  2    0.401434    0.140977    0.649554    11.00000   -1.20000
AFIX   0

C00S  1    0.707989    0.354714    1.058668    11.00000    0.04293    0.04780 =
         0.03717    0.01407   -0.00270   -0.00602
AFIX  43
H00S  2    0.679361    0.321518    1.110212    11.00000   -1.20000
AFIX   0
C00T  1    0.697305    0.807840    0.769974    11.00000    0.04447    0.03649 =
         0.05786    0.01974   -0.00365    0.00547
AFIX  23
H00K  2    0.596382    0.835189    0.809358    11.00000   -1.20000
H00M  2    0.652465    0.731353    0.730154    11.00000   -1.20000
AFIX   0

C00U  1    0.211517    0.484830    0.442145    11.00000    0.04255    0.04299 =
         0.03809    0.00671    0.00407    0.00378
AFIX  43
H00U  2    0.181489    0.422888    0.393589    11.00000   -1.20000
AFIX   0
C00V  1    0.240825    0.072464    0.792814    11.00000    0.06986    0.04559 =
         0.04375    0.01349    0.00746   -0.00714
AFIX  23
H00E  2    0.356209    0.092591    0.828629    11.00000   -1.20000
H00F  2    0.138205    0.063554    0.831933    11.00000   -1.20000
AFIX   0

C00W  1    0.743038    0.919835    0.717728    11.00000    0.05734    0.05031 =
         0.06132    0.02889    0.00430    0.00858
AFIX  23
H00O  2    0.632760    0.936799    0.681159    11.00000   -1.20000
H00P  2    0.770734    0.999756    0.757902    11.00000   -1.20000
AFIX   0
HKLF 4


REM  ph2-ch_auto_a.res in P-1
REM wR2 = 0.1888, GooF = S = 1.073, Restrained GooF = 1.073 for all data
REM R1 = 0.0739 for 3277 Fo > 4sig(Fo) and 0.1179 for all 5028 data
REM 291 parameters refined using 0 restraints

END

WGHT      0.0547      3.9466

REM Highest difference peak  1.644,  deepest hole -0.644,  1-sigma level  0.110
Q1    1   0.1855  0.7681  0.3864  11.00000  0.05    1.64
Q2    1   0.6831  0.2069  1.1083  11.00000  0.05    0.90
Q3    1   0.0532  0.8808  0.4986  11.00000  0.05    0.77
Q4    1   0.4367  0.9026  0.5020  11.00000  0.05    0.75
Q5    1   0.2736 -0.0992  0.6712  11.00000  0.05    0.67
Q6    1   0.7493  1.1044  0.6715  11.00000  0.05    0.66
Q7    1   0.2502 -0.1025  0.8362  11.00000  0.05    0.62
Q8    1   0.7363  1.0847  0.8268  11.00000  0.05    0.55
Q9    1   0.9138  0.0907  0.9920  11.00000  0.05    0.50
Q10   1   0.5282  0.0745  0.9908  11.00000  0.05    0.48
Q11   1   0.6552  0.1065  0.9505  11.00000  0.05    0.48
Q12   1   0.4394  0.1008  0.5049  11.00000  0.05    0.46
Q13   1   0.4041  0.0796  0.8244  11.00000  0.05    0.42
Q14   1   0.2249  0.7852  0.5037  11.00000  0.05    0.41
Q15   1   0.8260  0.0829  0.9291  11.00000  0.05    0.41
Q16   1   0.1106  0.0964  0.5065  11.00000  0.05    0.41
Q17   1   0.1486  0.8981  0.5574  11.00000  0.05    0.40
Q18   1   0.6647  0.0922  1.0500  11.00000  0.05    0.38
Q19   1   0.3118  0.9603  0.5752  11.00000  0.05    0.38
Q20   1   0.0961  0.9689  0.4997  11.00000  0.05    0.38
Q21   1   0.9465  0.9155  1.0243  11.00000  0.05    0.35
Q22   1   0.7433  0.8391  0.7137  11.00000  0.05    0.35
Q23   1   0.1932  0.9122  0.4479  11.00000  0.05    0.35
Q24   1   0.2756  0.2980  0.3725  11.00000  0.05    0.35
Q25   1  -0.0350  0.0823  0.6461  11.00000  0.05    0.34
Q26   1   0.2574  0.1432  0.4689  11.00000  0.05    0.33
Q27   1   0.6599  0.7844  0.9613  11.00000  0.05    0.32
Q28   1   0.2420  0.3088  0.8573  11.00000  0.05    0.32
Q29   1   0.2441  0.3538  0.6174  11.00000  0.05    0.32
Q30   1   0.9541  0.9277  0.9514  11.00000  0.05    0.31
;
_shelx_res_checksum                66459
_shelx_hkl_file
;
   0   0   3   22.38    2.12
   0   0  -3   22.13    1.65
   0   0   3   22.32    1.62
   0   0  -3   21.20    2.03
   0   0  -3   19.40    1.93
   0   0   3   21.84    2.04
   0   0   4 3232.02   29.21
   0   0  -4 3333.54   22.70
   0   0  -4 3300.63   29.02
   0   0  -4 3260.09   29.30
   0   0   4 3237.89   23.07
   0   0  -5    8.38    1.43
   0   0  -5    7.80    1.75
   0   0   5    8.15    1.74
   0   0   5    8.75    1.36
   0   0  -5    7.31    1.69
   0   0  -6  912.61   19.68
   0   0   6  928.57   15.37
   0   0   6  968.89   19.29
   0   0  -7   17.54    3.15
   0   0   7   11.91    2.75
   0   0  -7    8.52    2.11
   0   0   7   15.52    2.35
   0   0   8  956.05   22.50
   0   0  -8  942.38   23.03
   0   0   8 1001.37   18.54
   0   0   9    2.33    1.59
   0   0   9    1.84    1.02
   0   0  -9    1.49    0.90
   0   0  10  172.94   10.91
   0   0 -10  172.37   11.48
   0   0  10  178.82    8.76
   0   0  11   16.60    2.84
   0   0 -11   14.89    3.91
   0   0  11   19.79    4.62
   0   0  12  351.88   13.08
   0   0 -12  338.58   18.22
   0   0  12  333.81   16.99
   0   0 -13   31.26    6.08
   0   0  13   31.96    5.77
   0   0  13   27.11    3.95
   0   0  14   38.99    6.45
   0   0 -14   47.39    7.42
   0   0 -15   11.28    3.90
   0   0  15   10.21    4.03
   0   0 -16   41.20    7.60
   0   0 -17   11.20    4.20
   0   0 -18   23.22    6.08
   0   0 -19    6.91    4.24
   0   1 -19    4.22    3.05
   0   1 -18   17.95    5.82
   0   1 -17   28.68    6.24
   0   1 -16    0.39    0.74
   0   1 -15    5.36    3.03
   0   1 -14    6.53    2.82
   0   1 -13   38.22    6.35
   0   1 -12    7.69    2.81
   0  -1  12   10.65    3.17
   0  -1  12    7.95    1.95
   0  -1  11   25.80    4.61
   0   1 -11   23.48    4.33
   0  -1  11   24.63    3.39
   0  -1  10  359.49   12.78
   0  -1  10  369.67   15.44
   0   1 -10  380.32   16.52
   0  -1   9   37.53    3.87
   0   1  -9   36.74    4.79
   0  -1   9   39.19    5.05
   0  -1   9   38.58    4.73
   0  -1   8  529.81   13.81
   0   1  -8  502.04   17.07
   0  -1   8  510.70   15.98
   0  -1   8  513.28   17.00
   0  -1   7   27.09    3.46
   0  -1   7   26.93    2.96
   0   1  -7   23.79    3.37
   0   1  -7   22.99    3.42
   0   1  -7   24.92    1.40
   0  -1   7   27.19    3.47
   0  -1   6 1469.82   24.52
   0  -1   6 1458.38   23.40
   0  -1   6 1450.32   20.06
   0   1  -6 1460.54   24.51
   0   1  -6 1512.01   24.85
   0   1  -6 1460.79   10.97
   0  -1   5   78.74    4.88
   0  -1   5   72.48    4.99
   0   1  -5   73.51    5.00
   0   1  -5   77.30    2.72
   0   1  -5   71.98    4.99
   0   1  -4 1114.21   17.01
   0   1  -4 1156.47   17.28
   0  -1   4 1144.52   18.36
   0  -1   4 1146.76   16.75
   0   1  -3    4.05    0.91
   0  -1   3    5.05    1.06
   0   1  -3    3.71    0.88
   0   1   2   12.01    1.47
   0  -1  -2   10.82    1.33
   0  -1  -3   77.68    4.22
   0   1   3   76.01    4.24
   0   1   4 1445.04   11.35
   0   1   4 1378.25   20.33
   0  -1  -4 1439.49   16.91
   0   1   5    9.39    1.89
   0  -1  -5    9.50    1.85
   0   1   5   10.61    0.89
   0  -1  -5   11.17    1.62
   0  -1  -6  954.17   20.53
   0   1   6  915.53   20.17
   0  -1  -6  928.59   15.84
   0  -1  -7   11.96    1.81
   0  -1  -7   13.64    2.79
   0   1   7   10.14    2.41
   0  -1  -7   11.92    2.53
   0  -1  -8  187.75    8.04
   0   1   8  176.65   10.36
   0  -1  -8  203.09   11.15
   0   1   9    2.89    1.39
   0  -1  -9    2.99    1.05
   0  -1 -10  303.83   11.45
   0   1  10  295.30   14.59
   0   1  11   22.81    4.33
   0   1  12  146.45   11.69
   0   1  13    2.92    2.88
   0  -1 -14  177.69   14.46
   0   1  14  186.54   14.22
   0  -1 -15    5.71    2.58
   0   1  15    5.92    2.92
   0   1  16   31.21    6.79
   0  -1 -16   26.47    5.83
   0  -1 -17   -1.75    2.62
   0   1  17    4.62    3.31
   0  -1 -18    1.52    1.80
   0   2 -19    1.86    2.64
   0   2 -18    4.50    3.17
   0   2 -17   16.64    5.08
   0   2 -16    4.36    2.59
   0   2 -15    2.83    2.26
   0   2 -14    1.71    1.11
   0   2 -13    7.48    2.72
   0  -2  13   11.63    3.54
   0   2 -12   64.77    7.94
   0  -2  12   98.74    9.20
   0  -2  11   61.80    6.93
   0  -2  11   53.85    5.35
   0   2 -11   51.36    6.43
   0   2 -11   55.16    2.55
   0  -2  10   60.62    5.55
   0   2 -10   57.68    2.98
   0  -2  10   58.21    6.44
   0   2 -10   56.09    6.19
   0  -2   9   12.53    2.41
   0   2  -9   14.33    2.91
   0  -2   9   10.54    2.52
   0   2  -9   13.38    1.48
   0  -2   8  142.61    8.97
   0   2  -8  140.72    5.17
   0   2  -8  141.33    8.70
   0   2  -7    9.63    1.53
   0   2  -7    8.53    1.96
   0  -2   7    8.29    1.88
   0   2  -7    8.94    2.14
   0   2  -6  275.21   10.39
   0   2  -6  267.30    8.37
   0   2  -5   14.37    2.15
   0   2  -5   16.25    2.39
   0  -2   5   16.81    2.53
   0   2  -4  210.38    7.56
   0   2  -4  209.25    7.58
   0  -2   4  202.70    7.89
   0  -2   3    5.02    1.03
   0   2  -3    5.46    1.02
   0  -2   2  343.07    8.54
   0   2  -2  375.87    8.40
   0  -2   1  110.27    4.67
   0   2  -1  107.04    4.51
   0  -2   0  261.04    5.40
   0  -2   0  270.15    8.31
   0   2   0  266.81    8.64
   0   2   0  267.13    5.58
   0  -2  -1    1.95    0.68
   0   2   1    3.66    0.92
   0  -2  -1    1.70    0.44
   0   2   2  139.09    5.86
   0  -2  -2  137.59    5.45
   0   2   3  153.12    6.94
   0  -2  -3  157.29    6.40
   0  -2  -4  179.34    7.66
   0   2   4  172.84    7.98
   0   2   5  106.91    4.76
   0   2   5  106.06    6.71
   0  -2  -5  114.67    6.67
   0   2   6   71.70    5.91
   0  -2  -6   42.31    3.77
   0  -2  -6   81.40    6.35
   0  -2  -7   89.08    5.70
   0   2   7   87.37    6.99
   0   2   7   90.74    3.90
   0  -2  -8  269.73   10.34
   0   2   8  259.90   13.07
   0   2   8  273.21    6.36
   0  -2  -9   35.77    3.88
   0   2   9   39.41    2.20
   0   2   9   32.76    4.91
   0  -2 -10    6.71    1.55
   0   2  10    4.63    1.73
   0   2  11   49.38    6.56
   0  -2 -11   52.68    5.09
   0   2  12   18.72    4.68
   0  -2 -12   13.11    2.61
   0   2  13    8.83    3.37
   0   2  14    5.27    2.83
   0   2  15    6.83    3.47
   0   2  16    2.31    2.50
   0  -2 -16    1.12    1.72
   0  -2 -17    0.68    1.75
   0   2  17    7.84    4.41
   0  -2 -18    6.61    3.71
   0   2  18   13.36    5.91
   0   3 -19   -1.30    3.53
   0   3 -18    5.04    1.86
   0   3 -17   -3.13    2.59
   0   3 -16    2.09    0.81
   0   3 -15    4.20    2.65
   0  -3  15    2.70    2.08
   0   3 -14    6.95    2.30
   0  -3  14    4.76    2.36
   0   3 -13   18.50    3.75
   0   3 -13   16.16    1.70
   0  -3  13   16.18    3.94
   0   3 -12  196.90   12.89
   0  -3  12  204.65   13.20
   0   3 -12  190.92    6.86
   0  -3  11    0.09    0.78
   0   3 -11    0.07    1.43
   0   3 -11    2.65    1.02
   0   3 -10   64.90    6.66
   0   3 -10   68.24    4.41
   0  -3  10   69.83    7.18
   0   3  -9   -1.59    1.58
   0   3  -9    1.64    0.88
   0  -3   9   -0.17    1.09
   0   3  -8   16.67    2.49
   0   3  -8   17.95    2.98
   0   3  -7    0.66    0.42
   0   3  -7    0.41    0.73
   0  -3   7    0.82    0.48
   0   3  -7    0.04    0.66
   0  -3   6  276.69   11.50
   0   3  -6  279.96   10.66
   0   3  -6  278.60   11.10
   0  -3   5    8.56    1.88
   0   3  -5   10.13    2.38
   0   3  -5    7.71    1.76
   0   3  -4  193.14    7.72
   0  -3   4  199.00    8.51
   0  -3   3   10.83    1.89
   0   3  -3   11.46    1.77
   0   3  -2   60.57    4.05
   0  -3   2   60.84    4.32
   0   3  -1  219.17    8.88
   0  -3   1  241.23    8.70
   0  -3   1  242.41    5.87
   0   3   0  609.51   10.19
   0  -3   0  588.04   14.37
   0  -3   0  587.01    9.47
   0   3   0  559.67   15.53
   0  -3  -1   28.37    3.08
   0   3   1   28.99    3.27
   0   3   1   28.59    2.27
   0  -3  -2  179.93    7.29
   0  -3  -2  171.48    7.90
   0   3   2  179.47    7.94
   0   3   3  128.81    7.14
   0  -3  -3  128.83    6.55
   0  -3  -4  838.77   17.87
   0   3   4  832.68   19.65
   0   3   5   66.94    6.26
   0  -3  -5   70.01    5.43
   0   3   6  176.50   10.02
   0  -3  -6  227.29   10.54
   0  -3  -7  118.33    6.57
   0   3   7  127.85    9.08
   0   3   7  130.11    6.25
   0   3   8   93.64    8.41
   0   3   8   94.30    5.33
   0  -3  -8   93.84    6.16
   0  -3  -9   27.20    3.60
   0   3   9   26.98    4.60
   0   3   9   25.09    2.61
   0   3  10    1.80    0.87
   0  -3 -10    0.83    0.81
   0   3  10    1.78    1.95
   0   3  11   71.56    8.26
   0  -3 -11   67.05    5.69
   0   3  11   75.84    3.78
   0   3  12   53.96    7.85
   0  -3 -12   38.95    4.55
   0  -3 -13    6.64    1.76
   0   3  13    7.21    3.08
   0   3  14    7.37    3.59
   0  -3 -14    6.05    1.88
   0   3  15   17.05    5.35
   0   3  16    5.58    4.00
   0   3  17   10.78    5.11
   0   3  18    8.27    5.12
   0   4 -19   -2.51    2.67
   0   4 -18   31.67    6.36
   0  -4  17    2.10    2.97
   0   4 -17    3.10    2.17
   0  -4  16   30.49    6.24
   0   4 -16   29.57    5.76
   0   4 -15    0.91    1.55
   0  -4  15    4.98    2.68
   0  -4  14  297.52   18.14
   0   4 -14  323.42   18.01
   0  -4  13   25.73    5.11
   0   4 -13   26.58    4.75
   0   4 -13   29.07    3.25
   0   4 -12  122.74   10.11
   0  -4  12  123.13   10.91
   0   4 -12  119.45    6.84
   0   4 -11    1.73    1.06
   0  -4  11    1.40    2.17
   0   4 -11    1.70    1.07
   0   4 -10  237.14   10.67
   0   4 -10  261.11   13.21
   0   4  -9    1.93    0.60
   0   4  -9    1.56    1.12
   0   4  -8  176.98    9.66
   0   4  -8  142.33    9.04
   0   4  -7    5.68    1.93
   0   4  -7    4.63    1.60
   0   4  -7    1.01    1.04
   0   4  -6 1172.49   24.05
   0   4  -6 1235.22   23.08
   0  -4   6 1203.42   25.46
   0   4  -5  146.79    7.72
   0  -4   5  140.30    8.27
   0   4  -4   38.23    3.74
   0  -4   4   32.62    3.76
   0  -4   3    2.49    1.09
   0   4  -3    2.86    0.99
   0   4  -2  954.04   19.46
   0  -4   2  977.12   20.06
   0  -4   1  292.84   11.09
   0  -4   1  311.07    7.71
   0   4  -1  274.84   11.92
   0  -4   0   34.94    3.85
   0   4   0   40.58    4.78
   0   4   1   48.26    4.84
   0   4   1   45.41    3.13
   0  -4  -1   50.90    4.76
   0   4   2  327.93    9.22
   0   4   2  316.83   12.29
   0  -4  -2  324.57   12.05
   0  -4  -3  137.70    7.49
   0   4   3  133.99    8.23
   0  -4  -3  134.67    8.21
   0   4   4  121.70    8.40
   0  -4  -4  126.61    7.51
   0   4   5   62.68    6.37
   0  -4  -5   68.40    5.76
   0   4   6   93.51    8.09
   0   4   6   29.82    3.66
   0   4   7  124.45    9.73
   0   4   7  126.20    7.41
   0   4   8   14.82    3.23
   0   4   8   19.77    3.02
   0   4   9   16.85    3.79
   0  -4  -9   19.07    3.10
   0   4   9   27.73    3.42
   0   4  10    9.18    3.23
   0  -4 -10   12.82    2.46
   0   4  10   16.00    2.36
   0   4  11   43.46    6.76
   0  -4 -11   46.24    4.94
   0   4  11   54.46    4.55
   0  -4 -12   14.97    2.79
   0   4  12   22.10    5.36
   0  -4 -13   16.42    3.07
   0   4  13   18.30    5.14
   0   4  14    3.83    2.97
   0   4  15   10.62    4.16
   0   4  16    0.08    1.32
   0   4  17    6.36    4.04
   0   5 -19    3.41    1.52
   0  -5  18   20.90    5.97
   0   5 -18   27.87    6.33
   0   5 -17   -0.67    1.50
   0  -5  17    3.13    2.66
   0   5 -16   39.40    6.75
   0  -5  16   36.13    7.15
   0   5 -15   -0.06    0.87
   0  -5  15   -0.88    1.40
   0   5 -14   52.80    7.17
   0  -5  14   52.17    7.91
   0  -5  13    3.70    1.40
   0   5 -13    3.31    1.15
   0   5 -13    4.51    1.68
   0   5 -12   73.07    7.72
   0   5 -12   69.61    6.52
   0   5 -11    7.58    2.28
   0   5 -11    5.97    2.57
   0   5 -10  239.70   12.98
   0   5 -10  292.41   14.53
   0   5  -9   -0.37    1.10
   0   5  -9    2.11    1.57
   0   5  -8  210.12   12.43
   0   5  -8  284.23   12.65
   0   5  -7    2.13    1.53
   0   5  -7    0.16    0.56
   0   5  -6  590.23   16.79
   0  -5   5    1.76    1.32
   0   5  -5    2.00    1.30
   0  -5   4  924.11   23.05
   0   5  -4  968.56   21.02
   0   5  -3   57.69    5.33
   0  -5   3   53.07    5.41
   0   5  -2 1287.24   27.48
   0  -5   2 1298.54   26.20
   0  -5   2 1323.88   17.58
   0  -5   1    3.51    1.22
   0  -5   1    3.58    0.85
   0   5  -1    3.33    0.95
   0  -5   0 1947.46   31.52
   0   5   0 1992.35   38.09
   0   5   1    2.86    0.82
   0  -5  -1    2.65    1.06
   0   5   1    3.57    1.39
   0  -5  -2  268.72   11.96
   0   5   2  263.51    9.14
   0   5   3   13.56    2.85
   0   5   3   15.39    2.40
   0   5   4  165.96   10.82
   0  -5  -4  166.61    9.40
   0   5   5    3.22    2.10
   0  -5  -5    1.31    0.42
   0   5   5    1.91    1.22
   0   5   6  174.26   10.20
   0   5   6  236.82   14.08
   0   5   7   38.37    6.09
   0   5   7   37.91    4.76
   0   5   8  101.28    9.77
   0   5   8  150.08    9.36
   0   5   9    4.97    1.79
   0   5   9    7.14    1.93
   0  -5 -10    1.60    1.05
   0   5  10    2.02    0.79
   0   5  11   19.64    4.90
   0  -5 -11   19.29    3.32
   0   5  11   24.88    3.48
   0  -5 -12   45.47    5.25
   0   5  12   52.89    8.34
   0  -5 -13    9.11    2.36
   0   5  13   10.07    3.66
   0   5  14    9.27    4.13
   0   5  15    4.98    3.47
   0   5  16    1.56    2.30
   0   5  17    5.40    4.07
   0  -6  18   14.56    5.19
   0   6 -18    8.25    3.38
   0   6 -17    0.72    1.57
   0  -6  17    1.99    2.51
   0  -6  16    8.39    3.34
   0   6 -16   10.75    3.77
   0  -6  15   -1.66    2.44
   0   6 -15    4.46    2.60
   0  -6  14   50.33    8.41
   0   6 -14   45.69    5.46
   0   6 -14   49.54    7.39
   0   6 -13    1.79    1.81
   0   6 -13   -1.75    1.98
   0   6 -12   85.52    8.50
   0   6 -12   72.96    7.60
   0   6 -11   16.99    3.91
   0   6 -11   12.05    3.58
   0   6 -10  324.60   15.38
   0   6 -10  381.20   18.68
   0   6  -9    3.15    1.89
   0   6  -9    1.70    0.91
   0   6  -8  324.89   17.20
   0   6  -8  231.73   11.96
   0   6  -7   57.05    5.89
   0   6  -7   64.59    7.98
   0   6  -6  912.47   22.58
   0   6  -5    6.25    1.69
   0   6  -4  429.79   15.54
   0   6  -3   70.39    6.77
   0  -6   3   80.44    4.76
   0  -6   2  238.75    7.85
   0   6  -2  218.15   12.70
   0  -6   1   13.96    1.84
   0   6  -1   13.59    3.04
   0   6   0  148.63    9.85
   0   6   0  157.89   11.75
   0   6   1   46.66    5.63
   0   6   1   59.24    4.07
   0   6   2  582.98   13.94
   0   6   2  517.75   19.18
   0   6   3    9.76    2.44
   0   6   3   14.26    2.34
   0   6   4  411.89   14.05
   0   6   4  364.81   17.53
   0   6   4  415.47   16.84
   0   6   5   31.54    5.10
   0   6   5   20.43    4.49
   0   6   6  294.15   17.10
   0   6   6  344.44   15.79
   0   6   7    3.26    2.18
   0   6   7    2.75    2.36
   0   6   8    7.55    2.86
   0   6   8   14.98    3.73
   0   6   9    8.03    2.91
   0   6   9    5.83    2.14
   0   6  10  105.62    9.01
   0   6  10   95.97   11.23
   0  -6 -11    3.21    1.62
   0   6  11    1.96    1.65
   0   6  11    2.86    2.03
   0   6  12   15.04    5.37
   0  -6 -12   14.33    3.15
   0   6  13   -0.69    1.39
   0   6  14   13.40    4.65
   0   6  15    0.35    1.78
   0   6  16    1.86    3.07
   0  -7  18    2.03    2.43
   0   7 -18    1.91    2.45
   0  -7  17   -1.98    2.25
   0   7 -17   -0.05    1.90
   0  -7  16    8.05    3.60
   0   7 -16   19.07    5.10
   0   7 -15    3.09    1.97
   0  -7  15   -2.97    2.94
   0   7 -14   -2.57    2.67
   0   7 -14    5.16    2.42
   0   7 -13    1.78    1.32
   0   7 -13   -0.47    1.58
   0   7 -12   14.49    3.56
   0   7 -12   13.64    3.53
   0   7 -11    1.09    2.19
   0   7 -11    0.34    1.07
   0   7 -10    8.28    2.62
   0   7 -10   12.34    4.02
   0   7  -9    1.96    1.36
   0   7  -9    6.50    3.67
   0   7  -8   11.05    2.78
   0   7  -8   25.51    5.40
   0   7  -7   45.75    5.28
   0   7  -7   54.78    7.66
   0   7  -6   16.90    3.29
   0   7  -6   44.63    6.71
   0   7  -5   19.57    3.88
   0   7  -5   36.50    5.97
   0   7  -4  280.26   14.50
   0  -7   4  335.30   10.83
   0  -7   3   55.05    4.11
   0   7  -3   44.58    6.02
   0   7  -2    3.13    1.06
   0  -7   2    4.63    1.14
   0   7  -1  152.48   11.91
   0   7   0  590.61   24.82
   0   7   0  574.71   20.72
   0   7   1  148.16   10.65
   0   7   2   36.76    5.62
   0   7   2   42.82    3.79
   0   7   3  159.31   11.34
   0   7   3  141.03   11.16
   0   7   3  150.71    8.14
   0   7   4   82.59    8.96
   0   7   4   98.44    7.14
   0   7   4  109.79    9.62
   0   7   5  200.61   11.05
   0   7   5  202.06   13.18
   0   7   6   43.82    6.73
   0   7   6   52.98    7.07
   0   7   7   67.33    7.94
   0   7   7   45.36    7.35
   0   7   8  106.51   11.54
   0   7   8  149.21   11.53
   0   7   9    8.12    2.73
   0   7   9   13.39    3.17
   0   7  10   12.48    2.83
   0   7  10   16.94    5.02
   0  -7 -11    5.91    2.40
   0   7  11    4.23    2.67
   0   7  12   18.84    5.98
   0  -7 -12    6.52    2.47
   0   7  13    0.09    2.89
   0   7  14    0.55    2.39
   0   7  15    0.13    2.86
   0  -8  17    9.74    4.00
   0   8 -17   -2.43    2.54
   0   8 -16   35.54    6.39
   0  -8  16   27.01    6.74
   0   8 -15   -0.89    1.28
   0   8 -14   24.29    5.21
   0   8 -14   12.58    3.10
   0   8 -13    0.84    1.28
   0   8 -13   -4.51    3.14
   0   8 -12   18.42    4.31
   0   8 -12   14.68    4.01
   0   8 -11    7.71    3.22
   0   8 -11    3.92    1.95
   0   8 -10    2.53    1.82
   0   8 -10    4.54    3.85
   0   8  -9   12.01    3.20
   0   8  -9   17.65    5.69
   0   8  -8   28.20    6.12
   0   8  -8   12.01    3.25
   0   8  -7   25.36    4.45
   0   8  -7   28.96    6.49
   0   8  -6   36.79    7.20
   0   8  -6   19.83    4.22
   0   8  -5   30.65    5.22
   0   8  -5   44.53    7.71
   0  -8   5   38.60    4.21
   0  -8   4   24.14    3.00
   0   8  -4   13.63    3.53
   0  -8   3  137.50    6.43
   0   8  -3  148.56   12.16
   0   8  -2   -0.06    2.04
   0  -8   2    1.60    0.67
   0   8  -1   57.37    7.71
   0   8  -1   65.26    7.17
   0   8   0   24.63    5.82
   0   8   0   13.90    3.35
   0   8   1   54.99    7.00
   0   8   1   80.66    8.48
   0   8   2   13.70    4.49
   0   8   2    9.45    2.99
   0   8   3   21.82    3.00
   0   8   3   18.32    4.32
   0   8   3   29.68    5.86
   0   8   4    2.99    1.90
   0   8   4   13.66    4.29
   0   8   5   30.07    6.08
   0   8   5   31.63    5.99
   0   8   6   36.18    6.18
   0   8   6   38.47    6.73
   0   8   7   30.82    5.70
   0   8   7   18.20    4.89
   0   8   8    7.60    3.74
   0   8   8    7.08    2.93
   0   8   9   29.05    5.11
   0   8   9   30.80    7.03
   0   8  10    5.24    3.35
   0   8  10   -3.09    3.81
   0   8  11   31.39    7.50
   0   8  12    8.18    3.99
   0   8  13    4.38    1.65
   0   8  14    0.42    2.39
   0   8  15    0.47    2.32
   0  -9  17    3.37    2.29
   0   9 -16   24.47    5.94
   0   9 -15    2.39    1.67
   0   9 -14   19.79    3.54
   0   9 -14   31.72    6.07
   0   9 -13    0.92    0.99
   0   9 -13   -2.58    3.50
   0   9 -12  100.28   10.08
   0   9 -12   88.12   10.78
   0   9 -11   24.52    6.20
   0   9 -11   20.95    4.41
   0   9 -10  135.24   13.60
   0   9 -10  119.56   10.48
   0   9  -9   11.34    3.91
   0   9  -9    8.41    2.71
   0   9  -8  161.05   13.99
   0   9  -8  130.21   10.91
   0   9  -7   25.58    5.07
   0   9  -7   41.25    7.26
   0   9  -6  293.17   17.75
   0  -9   6  315.65   12.94
   0   9  -5   34.78    5.82
   0  -9   5   35.21    3.99
   0   9  -5   45.99    7.75
   0  -9   4   14.76    2.20
   0   9  -4   23.16    5.22
   0   9  -4   14.32    3.56
   0   9  -3   11.22    3.79
   0  -9   3    5.89    1.34
   0   9  -3    6.18    2.15
   0   9  -2  254.93   17.02
   0   9  -2  259.32   15.99
   0   9  -1   27.61    5.04
   0   9  -1   33.52    6.38
   0   9  -1   42.83    7.20
   0   9   0  170.46   12.84
   0   9   0  167.91   12.26
   0   9   1  120.97   10.74
   0   9   1   96.89    9.44
   0   9   2   76.12    8.53
   0   9   2   83.58    8.99
   0   9   3   87.97    9.51
   0   9   3   80.53    9.36
   0   9   4   14.29    4.28
   0   9   4    4.16    2.07
   0   9   5   85.18   10.42
   0   9   5   92.49    9.73
   0   9   6   83.88   10.50
   0   9   6   74.21    8.89
   0   9   7   61.11    8.50
   0   9   7   52.26    8.39
   0   9   8    3.02    3.25
   0   9   8    2.06    1.74
   0   9   9   24.92    4.64
   0   9   9   24.34    6.54
   0   9  10   27.95    7.24
   0   9  10   15.66    3.44
   0   9  11   16.32    5.21
   0   9  12    8.56    4.19
   0   9  13    4.58    2.32
   0   9  14   -3.00    3.69
   0  10 -15   14.76    4.54
   0  10 -14   20.30    3.54
   0  10 -14   38.24    6.67
   0  10 -13    0.01    1.34
   0  10 -13  -10.52    5.87
   0  10 -12   98.07   11.79
   0  10 -12  110.25   10.94
   0  10 -11    1.82    1.99
   0  10 -11    4.55    3.18
   0  10 -10  155.96   14.46
   0  10 -10  138.93   12.02
   0  10  -9    2.19    2.09
   0  10  -9    3.74    3.11
   0  10  -8  165.95   14.31
   0  10  -8  149.62   12.84
   0  10  -7   14.88    4.53
   0  10  -7    6.30    2.68
   0  10  -6  188.96   14.59
   0  10  -6  168.77   13.87
   0  10  -5   14.51    4.90
   0  10  -5    2.96    1.53
   0  10  -4  193.10   15.20
   0  10  -4  209.69   14.98
   0  10  -3   24.64    5.82
   0  10  -3   25.34    5.85
   0  10  -2  142.20   13.80
   0  10  -2  122.88   10.10
   0  10  -2  148.50   12.70
   0  10  -1   36.26    6.72
   0  10  -1   24.16    4.59
   0  10   0  134.49   11.11
   0  10   0  131.67   11.68
   0  10   1   31.44    6.31
   0  10   1   30.46    5.61
   0  10   2   42.63    6.49
   0  10   2   42.78    6.80
   0  10   3    9.81    3.16
   0  10   3   20.32    5.06
   0  10   4   86.20   10.11
   0  10   4  104.58   10.92
   0  10   5   22.68    5.45
   0  10   5   23.38    5.34
   0  10   6   28.03    5.71
   0  10   6   51.84    8.45
   0  10   7   10.50    4.27
   0  10   7   11.98    3.85
   0  10   8   -0.48    3.83
   0  10   8    6.52    3.34
   0  10   9    1.20    2.94
   0  11 -14   39.12    7.10
   0  11 -14   23.01    3.93
   0  11 -13   15.61    5.01
   0  11 -13   -4.07    4.11
   0  11 -12   34.72    6.70
   0  11 -12   53.71    8.34
   0  11 -11    4.48    3.28
   0  11 -11   -1.46    3.31
   0  11 -10   55.69    8.46
   0  11 -10   56.16    9.03
   0  11  -9   13.25    4.21
   0  11  -9   10.01    3.83
   0  11  -8   59.17    9.10
   0  11  -8   59.24    8.51
   0  11  -7   10.39    3.58
   0  11  -7   12.19    4.47
   0  11  -6  144.34   13.25
   0  11  -6  124.12   12.63
   0  11  -5   -3.12    2.78
   0  11  -5    3.71    2.74
   0  11  -4   58.29    8.99
   0  11  -4   69.07    9.01
   0  11  -3    4.63    2.51
   0  11  -3   12.64    4.61
   0  11  -2   86.76   10.21
   0  11  -1   10.73    4.63
   0  11   0   60.16    8.35
   0  11   1    5.64    3.53
   0  11   2   47.09    7.43
   0  11   3    1.66    1.74
   0  11   4   33.41    6.38
   0  11   5    3.66    2.63
   0  11   6    8.08    3.12
   0  11   7   -2.53    3.20
   0  11   8   -0.83    3.90
   0  12 -12   -2.92    4.79
   0  12 -12    8.39    3.74
   0  12 -11   11.10    4.01
   0  12 -11   12.20    4.06
   0  12 -10    5.89    3.14
   0  12 -10   -0.75    3.84
   0  12  -9    5.97    3.17
   0  12  -9    8.07    3.37
   0  12  -8   -1.08    2.42
   0  12  -8    1.49    1.63
   0  12  -7   29.23    6.55
   0  12  -7   22.48    5.71
   0  12  -6   10.17    4.32
   0  12  -6    3.21    1.74
   0  12  -5   39.39    7.31
   0  12  -5   45.54    7.88
   0  12  -4    6.74    2.95
   0  12  -4    7.35    3.49
   0  12  -3   55.13    8.32
   0  12  -2    4.01    3.09
   0  12  -1   63.77    9.05
   0  12   0    8.32    3.61
   0  12   1   56.52    8.45
   0  12   2    3.95    3.14
   0  12   3   35.03    6.54
   0  12   4   -0.36    1.79
   0  12   5   28.37    6.45
   0  12   6   -5.86    3.99
   0  12   7   -3.76    4.92
   0  12   8   -3.76    4.65
   0  13  -9    9.38    3.54
   0  13  -8    8.40    3.48
   0  13  -7   45.47    8.17
   0  13  -6   -2.19    2.55
   0  13  -5   51.07    8.94
  -1  13  -4   41.45    8.74
  -1  13  -5    5.87    2.96
  -1  13  -6   32.38    7.57
  -1  12   8    0.67    2.54
  -1  12   7   15.37    4.84
  -1  12   6   35.37    7.27
  -1  12   5    6.44    3.93
  -1  12   4   17.67    5.55
  -1  12   3    9.12    4.41
  -1  12   2   43.64    7.58
  -1  12   1   26.89    6.10
  -1  12   0   40.99    7.91
  -1  12  -1   11.94    4.59
  -1  12  -2   67.23    9.24
  -1  12  -3    7.44    3.51
  -1  12  -3   27.16    6.27
  -1  12  -4   41.40    8.23
  -1  12  -4   64.54    9.32
  -1  12  -5   13.62    5.65
  -1  12  -5   -0.42    1.92
  -1  12  -6   61.79    9.05
  -1  12  -6   46.02    8.59
  -1  12  -7   -1.90    2.24
  -1  12  -7   10.17    4.88
  -1  12  -8   36.16    7.34
  -1  12  -8   44.07    7.82
  -1  12  -9    1.90    1.91
  -1  12  -9    8.68    4.42
  -1  12 -10   37.15    7.59
  -1  12 -10   36.67    7.20
  -1  12 -11    9.62    4.70
  -1  11   8    6.48    4.47
  -1  11   7   26.30    6.16
  -1  11   6   20.40    5.44
  -1  11   6   13.63    4.56
  -1  11   5   60.21    8.66
  -1  11   5   50.19    8.93
  -1  11   4    0.60    1.53
  -1  11   4    2.49    3.56
  -1  11   3   59.92    8.82
  -1  11   3   53.81    8.53
  -1  11   2   13.38    4.77
  -1  11   2    9.26    4.01
  -1  11   1   56.72    8.63
  -1  11   1   75.16    9.34
  -1  11   0    6.04    2.76
  -1  11  -1   29.08    6.03
  -1  11  -2    9.99    4.20
  -1  11  -2    2.77    1.35
  -1  11  -3   81.02   11.04
  -1  11  -4   14.14    4.75
  -1  11  -5   29.42    6.05
  -1  11  -5   18.31    5.53
  -1  11  -6   25.28    5.67
  -1  11  -6   31.78    6.76
  -1  11  -7   70.37    9.87
  -1  11  -7   58.53    8.81
  -1  11  -8   39.56    7.39
  -1  11  -8   45.44    8.12
  -1  11  -9    9.05    3.61
  -1  11  -9   15.02    5.17
  -1  11 -10   57.53    8.53
  -1  11 -10   47.87    8.28
  -1  11 -11   18.36    5.17
  -1  11 -11   16.22    5.05
  -1  11 -12   26.42    6.09
  -1  11 -12   32.46    6.94
  -1  11 -13   28.13    6.31
  -1  11 -13   22.32    5.65
  -1  10  12    3.69    3.26
  -1  10  11    9.48    5.16
  -1  10  10    8.05    4.61
  -1  10   9   10.70    4.44
  -1  10   9    5.05    2.39
  -1  10   8   -1.13    2.41
  -1  10   8    8.67    4.04
  -1  10   7   17.11    5.91
  -1  10   7   30.46    6.22
  -1  10   6   18.74    6.01
  -1  10   6   18.38    5.53
  -1  10   5   45.45    8.60
  -1  10   5   56.53    8.00
  -1  10   4    5.62    2.44
  -1  10   3   73.20    9.81
  -1  10   2   16.03    4.50
  -1  10   1   47.58    7.62
  -1  10   0   20.44    4.80
  -1  10  -1   53.73    7.63
  -1  10  -1   63.35    9.58
  -1  10  -2   51.08    8.72
  -1  10  -3  106.74   12.29
  -1  10  -4    7.09    2.70
  -1  10  -5   54.22    8.26
  -1  10  -6   10.53    4.00
  -1  10  -7   32.59    6.60
  -1  10  -8   13.14    4.38
  -1  10  -8    6.15    3.11
  -1  10  -9   38.99    6.64
  -1  10  -9   45.62    7.69
  -1  10 -10    9.69    4.13
  -1  10 -10    9.94    4.25
  -1  10 -11    8.05    2.98
  -1  10 -11   21.35    5.97
  -1  10 -12    3.27    3.37
  -1  10 -12   -1.15    1.65
  -1  10 -13    5.45    3.47
  -1  10 -13    3.04    1.94
  -1  10 -14    4.88    3.25
  -1  10 -14    0.50    1.48
  -1   9  13   -0.40    1.40
  -1   9  12    7.68    5.21
  -1   9  11   10.00    5.49
  -1   9  10    8.10    4.20
  -1   9  10    1.09    2.55
  -1   9   9    9.61    4.47
  -1   9   9   17.74    4.89
  -1   9   8   23.20    5.72
  -1   9   8    9.46    3.91
  -1   9   7   15.65    5.39
  -1   9   7   10.10    4.71
  -1   9   6   65.61   10.30
  -1   9   5   22.54    5.92
  -1   9   4   36.97    7.32
  -1   9   3    9.68    3.68
  -1   9   2  159.43   13.82
  -1   9   1   78.78    9.59
  -1   9   0   33.29    5.89
  -1   9  -1   83.33   10.41
  -1   9  -2   45.19    7.44
   1  -9   2   39.05    4.21
   1  -9   3   37.06    4.45
  -1   9  -3   37.24    6.62
  -1   9  -4   13.22    3.57
   1  -9   4   10.20    1.87
  -1   9  -5   10.61    3.78
   1  -9   5    7.31    2.13
  -1   9  -6  138.08   12.20
   1  -9   6  158.37   10.68
  -1   9  -7   56.40    7.72
   1  -9   7   74.92    7.92
  -1   9  -8   61.91    8.19
  -1   9  -9    7.61    2.42
  -1   9 -10   79.56    9.48
  -1   9 -10   76.98    8.87
  -1   9 -11   27.63    6.72
  -1   9 -11   17.75    4.41
  -1   9 -12   44.21    6.83
  -1   9 -12   49.44    7.59
  -1   9 -13    2.01    2.06
  -1   9 -13    7.54    3.40
  -1   9 -14   11.20    3.81
  -1   9 -14   10.20    2.91
  -1   9 -15    2.56    2.05
  -1   9 -16    3.48    2.41
  -1   8  14    0.72    3.38
  -1   8  13   -0.03    1.49
  -1   8  12   11.90    5.01
  -1   8  11   16.35    6.22
  -1   8  10   18.89    4.94
  -1   8  10    9.44    3.63
  -1   8   9    0.80    1.33
  -1   8   9    8.10    4.27
  -1   8   8    7.48    3.66
  -1   8   8   17.75    4.67
  -1   8   7    1.75    2.29
  -1   8   6   42.83    7.97
  -1   8   5    4.13    3.03
  -1   8   4    5.79    2.95
  -1   8   3    0.97    1.12
  -1   8   3    3.99    2.82
  -1   8   2   40.81    6.78
  -1   8   1    5.45    1.80
  -1   8   0   55.53    7.50
  -1   8   0   54.61    8.11
  -1   8  -1   39.21    6.44
   1  -8   1   33.35    3.72
   1  -8   2  399.13   13.88
  -1   8  -2  411.96   21.49
  -1   8  -3   -0.62    2.24
   1  -8   3    0.37    0.98
   1  -8   4  300.85   13.09
  -1   8  -4  280.93   16.74
   1  -8   5   46.94    5.34
  -1   8  -5   46.14    6.60
  -1   8  -6  174.40   12.27
  -1   8  -7   40.96    5.69
  -1   8  -8  151.84   11.33
  -1   8  -9    5.42    2.71
  -1   8 -10  149.80   11.44
  -1   8 -11    4.92    2.44
  -1   8 -11   14.40    4.50
  -1   8 -12   63.93    8.56
  -1   8 -12   56.84    7.49
  -1   8 -13   -0.12    1.06
  -1   8 -13    7.97    3.63
  -1   8 -14   49.89    7.71
  -1   8 -14   39.24    6.49
  -1   8 -15   -1.54    1.05
  -1   8 -16   12.16    4.10
  -1   7  15    1.14    2.13
  -1   7  14   -0.94    1.38
  -1   7  13    0.03    2.40
  -1   7  12    1.68    1.12
  -1   7  11   10.69    3.83
  -1   7  10   -0.53    2.13
  -1   7  10    2.85    2.58
  -1   7   9   41.25    6.14
  -1   7   9   36.98    7.32
  -1   7   8   33.72    7.35
  -1   7   7   64.50    9.41
  -1   7   6  224.03   17.65
  -1   7   5   20.72    5.12
  -1   7   4  337.69   19.86
  -1   7   4  344.30   15.29
  -1   7   3   45.30    7.08
  -1   7   3   51.81    5.68
  -1   7   2  326.98   18.37
  -1   7   2  359.90   13.79
  -1   7   1   20.19    4.43
  -1   7   0  455.11   22.40
   1  -7   1   82.63    6.18
  -1   7  -1   93.62    9.54
  -1   7  -2  398.82   20.11
   1  -7   2  386.99   13.56
  -1   7  -3   -1.47    1.85
   1  -7   3    0.32    1.38
  -1   7  -4  269.10   14.65
   1  -7   4  286.69   12.08
  -1   7  -5   47.30    6.35
  -1   7  -6  355.94   15.99
  -1   7  -7    5.09    2.27
  -1   7  -8  317.82   15.52
  -1   7  -9   10.74    2.97
  -1   7 -10  120.80   10.07
  -1   7 -11    2.86    2.03
  -1   7 -12   87.59    9.12
  -1   7 -12   83.36    8.87
  -1   7 -13   14.15    4.36
  -1   7 -13    6.52    2.29
  -1   7 -14   84.14    8.65
  -1   7 -14  109.26   10.96
   1  -7  15    1.39    1.73
  -1   7 -15    3.34    1.30
   1  -7  16   40.63    7.61
  -1   7 -16   51.30    8.23
  -1   7 -17    8.78    3.79
  -1   6  16    0.81    1.65
  -1   6  15   10.46    4.68
  -1   6  14   -1.63    2.75
  -1   6  13   11.63    4.75
  -1   6  12   10.90    4.19
   1  -6 -11   40.31    4.80
  -1   6  11   44.91    8.37
  -1   6  10   96.15   11.98
  -1   6  10  111.82    9.03
  -1   6   9   37.51    7.33
  -1   6   8   22.53    5.80
  -1   6   7   33.95    7.02
  -1   6   6   48.88    7.51
  -1   6   5  136.91   12.05
  -1   6   4   48.88    5.53
  -1   6   4   46.03    7.14
  -1   6   3  209.54   14.75
  -1   6   3  227.56   11.36
  -1   6   2  208.64   14.04
  -1   6   2  212.69   10.48
  -1   6   1   29.74    4.06
  -1   6   1   24.18    5.04
  -1   6   1   32.71    5.72
   1  -6   0  165.69    8.29
  -1   6   0  198.74   14.01
  -1   6  -1   13.59    3.43
   1  -6   1   11.63    2.28
   1  -6   2  114.29    7.19
  -1   6  -2  109.54    9.23
   1  -6   3   81.09    5.94
  -1   6  -3   83.28    7.61
  -1   6  -4  440.86   17.03
  -1   6  -5   33.08    4.92
  -1   6  -6  237.97   12.29
  -1   6  -7   46.37    5.73
  -1   6  -8  490.43   18.13
  -1   6  -9   13.84    3.19
  -1   6 -10  205.19   12.86
  -1   6 -11   20.99    4.52
  -1   6 -12  120.70   10.27
  -1   6 -12  142.73   11.52
  -1   6 -13    5.39    2.33
  -1   6 -13    6.18    2.80
  -1   6 -14   47.91    5.80
   1  -6  14   55.69    7.94
  -1   6 -14   60.73    8.14
   1  -6  15    2.55    1.64
  -1   6 -15    5.51    2.79
  -1   6 -16   31.94    6.76
   1  -6  16   25.34    5.67
  -1   6 -17    6.40    3.92
  -1   6 -18   17.28    5.12
  -1   5  16    6.30    4.11
  -1   5  15    3.52    2.74
  -1   5  14    2.50    2.21
  -1   5  13   27.26    6.91
   1  -5 -12    4.70    1.45
  -1   5  12    7.93    3.23
  -1   5  11   13.61    4.27
  -1   5  11   22.15    3.81
   1  -5 -11   11.65    2.45
  -1   5  10    4.45    2.42
  -1   5  10    3.83    2.97
   1  -5 -10    1.32    0.74
  -1   5   9   34.57    6.55
  -1   5   8   53.34    7.90
  -1   5   7   94.17   10.05
  -1   5   6   39.75    6.43
  -1   5   5   45.27    6.41
  -1   5   5   56.43    6.19
  -1   5   4   36.80    6.25
  -1   5   4   40.72    4.87
  -1   5   3   64.97    7.74
  -1   5   3   69.95    6.17
  -1   5   2    4.22    1.98
  -1   5   2    3.19    1.29
  -1   5   1  152.58   11.60
  -1   5   1  147.84    8.18
   1  -5   0    7.26    1.62
  -1   5   0    8.20    2.34
  -1   5  -1  115.67    9.44
   1  -5   1  107.97    6.66
  -1   5  -2   63.24    6.22
   1  -5   2   60.56    4.91
  -1   5  -3  151.42    9.02
  -1   5  -4  122.00    7.97
  -1   5  -5    0.75    1.51
  -1   5  -6    7.64    2.47
  -1   5  -7   38.81    4.71
  -1   5  -8    1.65    1.28
  -1   5  -9   16.72    3.46
  -1   5 -10   34.84    5.46
  -1   5 -11   17.83    3.91
  -1   5 -12   33.28    5.56
  -1   5 -12   27.58    4.77
   1  -5  12   35.62    5.80
   1  -5  13   16.19    3.96
  -1   5 -13   15.11    3.20
  -1   5 -13   18.51    4.13
  -1   5 -14   20.30    4.65
   1  -5  14   18.32    4.27
   1  -5  15    6.10    2.61
  -1   5 -15    9.29    3.19
  -1   5 -16    4.90    2.28
   1  -5  16   10.00    3.49
   1  -5  17    3.72    2.73
  -1   5 -17    0.70    1.47
  -1   5 -18    6.36    3.43
  -1   4  17    1.46    2.27
  -1   4  16   14.73    5.26
  -1   4  15    3.45    1.66
  -1   4  14    0.20    1.40
  -1   4  13   -0.26    1.27
  -1   4  12  109.56   11.96
   1  -4 -12   83.46    5.70
  -1   4  11    1.66    1.37
   1  -4 -11    0.96    0.88
  -1   4  11    2.61    1.98
  -1   4  10   99.92   10.61
   1  -4 -10   88.94    5.83
   1  -4  -9   25.28    3.01
  -1   4   9   27.97    5.54
  -1   4   8  192.68   14.27
  -1   4   7   11.75    3.74
  -1   4   6  207.19   13.52
  -1   4   5    1.21    1.21
  -1   4   4 1187.06   25.23
  -1   4   4 1061.13   28.07
   1  -4  -3  119.40    7.94
  -1   4   3  121.31    7.59
  -1   4   3  117.22    9.15
   1  -4  -2  299.65   12.63
  -1   4   2  268.63   13.73
  -1   4   2  290.88   11.28
  -1   4   1   23.52    3.13
   1  -4  -1   21.03    2.84
  -1   4   1   20.51    3.75
   1  -4  -1   22.76    3.47
  -1   4   0 1273.54   23.30
   1  -4   0 1289.68   25.55
  -1   4   0 1303.35   29.55
   1  -4   0 1286.49   22.42
  -1   4  -1   16.58    3.15
   1  -4   1   13.83    2.26
   1  -4   1   12.75    2.65
   1  -4   2  837.72   16.88
  -1   4  -2  852.94   19.66
   1  -4   2  845.11   20.40
   1  -4   3   66.91    5.77
  -1   4  -3   68.59    5.41
  -1   4  -4  644.03   16.75
   1  -4   4  639.57   18.55
  -1   4  -5   89.84    6.52
  -1   4  -6  620.40   17.65
  -1   4  -7   36.34    4.44
  -1   4  -8  335.30   14.27
  -1   4  -9   18.94    3.60
  -1   4 -10   70.89    7.34
   1  -4  11   11.95    2.86
  -1   4 -11   12.46    3.24
   1  -4  12  158.92   11.27
  -1   4 -12  178.49   12.57
  -1   4 -13    2.34    1.14
  -1   4 -13    1.75    1.36
   1  -4  13    2.84    1.62
  -1   4 -14   33.76    5.97
   1  -4  14   32.99    5.68
  -1   4 -15    0.88    1.67
   1  -4  15    1.53    1.67
  -1   4 -16    5.25    2.39
   1  -4  16    9.81    3.60
  -1   4 -17    6.75    2.96
  -1   4 -18    1.61    1.24
  -1   3  17    3.39    3.59
  -1   3  16   22.35    6.12
  -1   3  15    5.48    3.34
  -1   3  14   51.91    8.33
  -1   3  13    0.53    1.04
   1  -3 -12  114.11    6.15
  -1   3  12  121.52   12.00
   1  -3 -11    1.87    0.79
  -1   3  11    2.75    1.06
  -1   3  11    1.71    1.13
  -1   3  10   94.80    9.57
   1  -3 -10   93.34    5.40
   1  -3  -9    0.38    0.51
  -1   3   9    1.12    1.94
   1  -3  -8  160.29    6.66
  -1   3   8  179.76   12.40
  -1   3   7    1.77    1.63
  -1   3   6  483.21   18.52
  -1   3   5    4.48    1.90
   1  -3  -5    4.82    1.66
  -1   3   4  548.25   18.34
   1  -3  -4  541.74   16.66
  -1   3   3    2.05    1.23
   1  -3  -3    1.40    0.95
  -1   3   3    2.37    1.20
   1  -3  -2  627.01   16.32
  -1   3   2  620.22   15.79
  -1   3   2  591.45   18.61
   1  -3  -1   14.87    2.61
  -1   3   1   15.87    2.39
  -1   3   1   14.72    2.71
   1  -3  -1   13.68    2.25
  -1   3   0 1538.33   28.29
   1  -3   0 1517.38   24.78
  -1   3   0 1526.52   24.09
   1  -3   0 1457.59   23.52
  -1   3  -1   10.83    2.21
   1  -3   1    8.40    1.81
   1  -3   1    7.04    1.48
  -1   3  -2 1694.10   23.98
   1  -3   2 1618.49   25.31
  -1   3  -3    1.83    0.76
   1  -3   3    0.96    0.64
   1  -3   4 1747.78   27.62
  -1   3  -4 1725.91   25.47
  -1   3  -5   68.07    5.34
   1  -3   5   72.67    5.96
  -1   3  -6  204.30    9.81
   1  -3   6  224.38   11.03
  -1   3  -7    6.18    1.81
  -1   3  -8  618.35   18.90
  -1   3  -9   22.83    3.69
   1  -3   9   21.39    3.41
   1  -3  10  158.51   10.09
  -1   3 -10  169.98   11.10
  -1   3 -11    5.87    1.69
   1  -3  11    8.90    2.69
  -1   3 -12  142.05   11.31
   1  -3  12  151.58   10.76
  -1   3 -12  129.67    6.53
   1  -3  13    0.72    0.89
  -1   3 -13   -1.58    1.86
  -1   3 -13    0.14    0.39
   1  -3  14   21.52    4.70
  -1   3 -14   19.38    4.44
  -1   3 -15   34.82    6.28
  -1   3 -16   44.24    7.24
  -1   3 -17    0.54    1.65
  -1   3 -18    1.06    1.96
  -1   3 -19    4.84    2.17
   1  -2 -18   -1.53    2.04
  -1   2  18    4.42    3.82
  -1   2  17   19.56    5.97
  -1   2  16   22.48    5.77
  -1   2  15    8.91    3.95
  -1   2  14    2.79    1.99
  -1   2  13   11.53    3.51
  -1   2  12   26.43    5.33
  -1   2  11   14.89    1.39
  -1   2  11   11.86    3.18
  -1   2  11   10.18    1.05
  -1   2  10   35.19    5.57
   1  -2 -10   33.66    2.93
   1  -2  -9   84.36    4.36
  -1   2   9   77.65    7.53
   1  -2  -8  389.74    9.33
  -1   2   8  367.51   16.47
   1  -2  -7    8.47    1.47
  -1   2   7    7.16    2.75
   1  -2  -6 1018.59   23.47
  -1   2   6  992.94   24.44
  -1   2   5   26.01    3.81
   1  -2  -5   27.71    3.72
   1  -2  -4  847.60   19.16
  -1   2   4  829.41   19.81
  -1   2   3   18.68    2.97
   1  -2  -3   18.31    2.94
   1  -2  -2 1587.04   22.93
  -1   2   2 1562.72   23.73
  -1   2   2 1608.94   26.88
  -1   2   1   32.59    3.30
   1  -2  -1   34.34    3.48
   1  -2  -1   31.63    3.24
  -1   2   1   34.40    3.61
  -1   2   0  470.79   13.24
   1  -2   0  444.05   11.55
   1  -2   0  468.64   12.37
  -1   2   0  430.97   12.14
  -1   2  -1    0.47    0.43
   1  -2   1    0.39    0.26
  -1   2  -2 1168.61   17.23
   1  -2   2 1157.11   18.12
  -1   2  -3    1.17    0.56
   1  -2   3    1.60    0.74
  -1   2  -4  629.40   14.56
   1  -2   4  646.43   15.71
   1  -2   5    0.78    0.60
  -1   2  -5    0.82    0.52
  -1   2  -6  664.62   17.31
   1  -2   6  689.38   18.74
   1  -2   7   39.92    3.98
  -1   2  -7   39.17    4.51
   1  -2   7   45.78    4.75
  -1   2  -8  630.68   19.20
   1  -2   8  611.31   16.58
   1  -2   8  638.72   18.78
  -1   2  -9    0.86    1.39
   1  -2   9   -0.21    0.47
  -1   2 -10  125.57    9.64
   1  -2  10  123.94    8.68
  -1   2 -11    7.71    2.41
   1  -2  11    8.04    2.91
  -1   2 -12  112.28   10.01
  -1   2 -12  106.39    3.44
  -1   2 -13   21.27    4.68
  -1   2 -14  110.14   11.01
  -1   2 -15    6.45    3.31
  -1   2 -16   28.61    6.36
  -1   2 -17    1.35    2.15
  -1   2 -18    8.35    3.98
  -1   2 -19   -2.29    1.98
   1  -1 -19   -0.80    2.71
  -1   1  18    6.50    3.34
   1  -1 -18   -3.60    3.17
  -1   1  17    6.91    3.91
   1  -1 -17   -0.49    1.93
  -1   1  16    1.35    1.92
   1  -1 -16    0.19    1.54
  -1   1  15   53.09    8.19
  -1   1  14   53.18    7.70
  -1   1  13   16.32    4.10
  -1   1  12  100.38    9.82
  -1   1  11   41.17    5.91
  -1   1  10  140.88   10.50
  -1   1   9   46.69    2.41
  -1   1   9   43.88    5.62
  -1   1   8   37.96    4.86
   1  -1  -7   11.71    3.53
  -1   1   7   21.00    4.01
  -1   1   6  186.15    9.78
   1  -1  -6  192.65    9.73
   1  -1  -5   80.40    5.81
  -1   1   5   71.25    5.67
   1  -1  -5   79.31    6.22
   1  -1  -4   17.70    2.69
  -1   1   4   16.87    2.49
   1  -1  -4   15.13    2.58
  -1   1   3  291.73    9.80
   1  -1  -3  280.30    9.65
   1  -1  -2 2148.40   25.92
  -1   1   2 2140.68   26.14
   1  -1  -1  184.91    6.48
   1  -1  -1  186.33    7.04
  -1   1   1  183.25    7.22
  -1   1   1  184.37    6.64
  -1   1   0   10.95    1.55
  -1   1   0    9.84    1.65
   1  -1   0    7.91    1.46
   1  -1   0    7.57    1.18
  -1   1  -1    2.25    0.62
   1  -1   1    1.61    0.55
   1  -1   2  638.35   11.72
   1  -1   2  660.41   13.12
  -1   1  -2  643.90   11.26
   1  -1   3   15.93    2.09
   1  -1   3   17.18    2.50
  -1   1  -3   16.25    1.97
  -1   1  -4  449.07   11.81
   1  -1   4  435.13   12.12
   1  -1   4  452.66    8.77
   1  -1   4  457.91   12.35
   1  -1   5   88.22    6.14
  -1   1  -5   89.89    5.70
   1  -1   5   94.80    4.74
  -1   1  -5  102.28    6.31
   1  -1   5  110.01    6.45
   1  -1   6  106.82    5.89
  -1   1  -6   98.42    6.49
   1  -1   6   99.55    6.46
  -1   1  -6  107.45    6.97
   1  -1   7    7.74    2.05
  -1   1  -7    7.53    2.30
  -1   1  -7    7.07    2.01
   1  -1   7    8.71    2.13
  -1   1  -8  196.07   10.81
   1  -1   8  194.02    9.98
   1  -1   9   -0.01    0.33
  -1   1  -9    0.65    1.32
  -1   1 -10  175.30   11.59
  -1   1 -10  178.22    4.20
  -1   1 -11    7.58    2.39
  -1   1 -12   29.54    5.20
  -1   1 -13   16.78    4.04
  -1   1 -14    5.27    2.40
  -1   1 -15    1.15    1.73
  -1   1 -16    5.29    2.55
  -1   1 -17    3.49    3.26
  -1   1 -18   13.98    5.05
  -1   1 -19    2.71    2.10
  -1   0  19    2.77    2.90
   1   0 -19    2.63    2.86
  -1   0  18   10.67    4.28
   1   0 -18   11.52    4.37
   1   0 -17   -0.02    0.93
  -1   0  17   -0.55    1.79
   1   0 -16    0.43    0.83
  -1   0  16    6.50    3.43
   1   0 -15    5.96    2.86
  -1   0  15   10.47    3.90
  -1   0  14  103.93   10.28
   1   0 -14   93.72   10.31
   1   0 -13   12.67    3.54
  -1   0  13   18.40    4.08
  -1   0  12   91.43    8.76
  -1   0  11   22.44    4.07
  -1   0  10  103.59    8.67
  -1   0  10  110.92    5.16
  -1   0   9   49.51    3.21
  -1   0   9   50.81    5.69
  -1   0   8   43.87    2.08
  -1   0   8   42.68    4.98
  -1   0   8   44.51    2.77
   1   0  -7   44.87    5.07
  -1   0   7   46.85    2.44
  -1   0   7   42.68    4.73
   1   0  -7   41.55    4.76
  -1   0   7   51.40    2.66
  -1   0   6   41.03    2.06
  -1   0   6   44.21    4.84
   1   0  -6   42.38    4.48
  -1   0   6   48.53    4.44
  -1   0   6   42.47    2.50
   1   0  -6   49.73    4.80
  -1   0   5    3.25    0.66
  -1   0   5    3.16    1.14
   1   0  -5    1.54    0.72
   1   0  -5    1.84    0.87
  -1   0   5    3.51    1.22
  -1   0   4    8.75    1.67
  -1   0   4    9.83    2.19
   1   0  -4    8.94    1.86
   1   0  -4   13.47    2.27
  -1   0   4   11.63    1.42
  -1   0   3    5.75    1.19
  -1   0   3   11.92    2.35
   1   0  -3   11.65    2.38
   1   0  -3    7.23    1.77
   1   0  -2  404.14    9.58
   1   0  -2  425.61    9.94
  -1   0   2  414.56    9.32
  -1   0   2  427.73    9.77
   1   0   2  603.82   10.74
  -1   0  -2  614.90   10.34
   1   0   2  629.48   11.73
  -1   0  -2  642.85   11.65
  -1   0  -3  404.95   10.22
   1   0   3  421.99   10.39
  -1   0  -3  444.03   10.48
   1   0   4   71.01    4.62
  -1   0  -4   65.55    4.41
  -1   0  -4   71.37    4.82
  -1   0  -4   71.38    3.62
  -1   0  -4   71.15    3.46
  -1   0  -4   66.82    4.38
  -1   0  -5    0.42    0.21
  -1   0  -5    1.73    0.87
  -1   0  -5    0.29    0.66
  -1   0  -5    0.52    0.34
  -1   0  -5    0.57    0.35
  -1   0  -6    8.48    2.15
   1   0   6    9.30    1.97
  -1   0  -6    6.81    1.24
  -1   0  -6    9.53    2.02
  -1   0  -6   14.56    2.63
  -1   0  -6    8.25    2.09
  -1   0  -7   63.89    5.76
  -1   0  -7   63.65    5.17
  -1   0  -7   71.71    6.42
  -1   0  -7   68.30    5.21
  -1   0  -7   69.09    2.94
   1   0   7   71.71    5.63
  -1   0  -8   72.85    5.82
  -1   0  -8   76.93    2.72
   1   0   8   78.69    6.20
  -1   0  -8   82.12    7.19
  -1   0  -8   73.82    5.89
  -1   0  -9   14.58    3.25
  -1   0  -9   13.24    2.67
   1   0   9   15.65    3.04
  -1   0 -10  158.81   10.02
  -1   0 -10  157.20   11.27
   1   0  10  149.40    9.47
  -1   0 -11   37.61    5.77
  -1   0 -12   75.37    8.70
  -1   0 -13   19.19    4.50
  -1   0 -14  106.39   11.25
  -1   0 -15   26.49    5.87
  -1   0 -16    6.07    3.22
  -1   0 -17   -0.71    1.82
  -1   0 -18    8.16    3.62
   1   1 -19    3.36    3.05
   1   1 -18   17.90    5.51
  -1  -1  17    1.22    2.27
   1   1 -17    2.43    2.54
  -1  -1  16    9.29    3.56
   1   1 -16    7.21    3.28
  -1  -1  15    7.32    2.90
   1   1 -15    9.17    3.47
  -1  -1  14    0.22    0.75
   1   1 -14    0.00    1.23
   1   1 -13    0.10    0.63
  -1  -1  13    1.20    1.48
  -1  -1  12   65.58    5.05
   1   1 -12   65.76    7.71
  -1  -1  12   70.44    7.62
   1   1 -11    1.30    1.27
  -1  -1  11    1.47    1.19
  -1  -1  11    2.45    1.93
  -1  -1  11    1.38    0.79
  -1  -1  10  151.14   11.22
   1   1 -10  169.44   11.16
  -1  -1  10  155.12   10.03
  -1  -1  10  150.07    7.06
   1   1  -9    0.58    0.58
  -1  -1   9    1.70    1.19
  -1  -1   9    1.25    0.86
  -1  -1   9    1.44    0.67
   1   1  -8  143.78    8.96
  -1  -1   8  136.95    9.47
  -1  -1   8  134.01    8.43
  -1  -1   8  127.88    4.29
  -1  -1   8  126.22    5.64
  -1  -1   7   75.53    3.25
  -1  -1   7   73.82    5.72
   1   1  -7   75.05    5.94
  -1  -1   7   74.34    6.45
   1   1  -7   72.79    6.07
  -1  -1   6  114.86    7.68
   1   1  -6  116.43    4.91
   1   1  -6  119.64    6.93
   1   1  -6  123.01    7.31
  -1  -1   6  113.68    4.11
  -1  -1   6  118.39    6.77
  -1  -1   5  176.70    8.83
  -1  -1   5  169.08    7.37
   1   1  -5  177.08    8.03
   1   1  -5  168.62    5.83
   1   1  -5  168.37    7.31
  -1  -1   5  171.10    5.16
  -1  -1   4  452.84   10.69
   1   1  -4  472.79    9.55
   1   1  -4  461.72   10.65
  -1  -1   4  454.88    8.67
   1   1  -4  443.26   11.49
  -1  -1   4  465.48   13.57
   1   1  -3  162.28    5.18
  -1  -1   3  155.25    5.07
   1   1  -3  149.98    5.84
  -1  -1   3  153.32    5.41
   1   1  -3  155.98    5.44
  -1  -1   2  261.93    6.62
   1   1  -2  239.55    6.13
  -1  -1   2  250.11    5.82
   1   1  -2  266.46    7.17
   1   1  -2  248.12    4.72
  -1  -1   1   16.83    1.81
   1   1  -1   15.99    1.71
  -1  -1   1   16.14    1.20
  -1  -1   1   15.92    1.69
  -1  -1   0   26.74    2.13
   1   1   0   30.39    2.21
   1   1   0   30.94    2.39
   1   1   1  109.11    4.48
  -1  -1  -1  111.39    4.40
  -1  -1  -2 2076.36   18.76
   1   1   2 2032.19   19.51
  -1  -1  -2 2066.04   23.14
  -1  -1  -2 2057.36   17.90
  -1  -1  -3    7.35    1.66
   1   1   3   16.62    2.01
  -1  -1  -3   13.01    1.67
  -1  -1  -3    4.43    1.46
   1   1   4   41.34    2.82
   1   1   4   49.07    3.80
  -1  -1  -4   40.06    3.76
  -1  -1  -4   42.71    3.47
  -1  -1  -4   40.25    2.54
   1   1   5    2.36    1.09
  -1  -1  -5    1.72    1.37
  -1  -1  -5    2.78    1.29
   1   1   5    4.83    1.57
  -1  -1  -5    1.82    0.59
   1   1   5    4.49    1.74
  -1  -1  -6   40.72    2.98
   1   1   6   37.37    3.93
  -1  -1  -6   29.28    4.84
  -1  -1  -7  268.48   11.04
  -1  -1  -7  253.10    5.65
   1   1   7  265.71   11.39
   1   1   7  283.65   11.27
  -1  -1  -7  268.90   11.51
  -1  -1  -8   28.88    4.06
  -1  -1  -8   27.97    3.79
   1   1   8   27.09    4.12
  -1  -1  -9  105.87    8.06
  -1  -1  -9  110.72    7.72
   1   1   9  103.51    8.18
   1   1  10   64.42    7.14
  -1  -1 -10   57.14    5.83
  -1  -1 -11   33.32    5.53
   1   1  11   37.31    5.81
  -1  -1 -11   35.81    4.72
  -1  -1 -12   87.67    7.79
  -1  -1 -12   91.43    9.67
  -1  -1 -13   49.20    7.41
  -1  -1 -14   24.49    5.39
  -1  -1 -15    1.91    1.50
  -1  -1 -16   -0.73    1.42
  -1  -1 -17    9.84    4.07
  -1  -1 -18    3.08    2.53
   1   2 -19    2.47    2.73
   1   2 -18    8.80    3.60
   1   2 -17    1.82    2.72
   1   2 -16   28.93    6.19
   1   2 -15    3.51    2.16
  -1  -2  15   10.61    3.98
  -1  -2  14  156.06   13.62
   1   2 -14  146.83   12.39
  -1  -2  14  148.78   11.92
  -1  -2  13    4.94    2.26
  -1  -2  13    7.22    2.83
   1   2 -13    5.21    2.47
  -1  -2  12  100.87    6.86
  -1  -2  12  108.19   10.46
  -1  -2  12  115.82    9.40
  -1  -2  11    3.79    2.05
  -1  -2  11    4.53    1.94
  -1  -2  11    3.11    1.24
   1   2 -11    3.79    1.79
   1   2 -10  182.23    6.93
  -1  -2  10  175.31   11.89
  -1  -2  10  182.27   10.62
   1   2 -10  176.73   10.88
   1   2  -9    0.38    0.36
   1   2  -9    0.54    1.18
  -1  -2   9   -0.32    0.58
  -1  -2   9   -0.35    0.82
   1   2  -8  513.69   16.05
   1   2  -8  506.14   11.65
  -1  -2   8  511.94   15.66
  -1  -2   8  480.86   18.14
   1   2  -7   35.38    3.93
  -1  -2   7   37.26    3.99
  -1  -2   7   31.44    4.40
   1   2  -7   28.01    3.74
   1   2  -7   35.61    3.05
   1   2  -6  808.94   14.70
   1   2  -6  825.07   17.28
  -1  -2   6  810.34   16.85
   1   2  -6  812.84   18.45
  -1  -2   6  828.91   13.37
  -1  -2   5    1.17    0.63
   1   2  -5    1.51    0.74
   1   2  -5    1.52    0.82
  -1  -2   5    1.15    0.65
   1   2  -5    1.80    0.81
   1   2  -4  873.72   14.70
  -1  -2   4  894.64   13.46
   1   2  -4  871.51   13.81
  -1  -2   4  893.26   15.38
   1   2  -4  863.46   15.06
  -1  -2   4  880.02   13.73
  -1  -2   3   33.48    2.44
  -1  -2   3   30.67    2.18
   1   2  -3   32.37    2.77
   1   2  -3   32.45    2.25
   1   2  -3   30.24    2.41
  -1  -2   3   31.82    2.57
   1   2  -2  707.05   12.94
   1   2  -2  703.60    9.21
  -1  -2   2  745.86   12.22
  -1  -2   2  721.51    8.23
   1   2  -2  730.99    9.15
  -1  -2   2  715.07    9.44
  -1  -2   1   15.71    1.42
  -1  -2   1   17.51    1.44
   1   2  -1   16.74    1.99
  -1  -2   1   15.76    1.75
   1   2  -1   16.85    1.66
  -1  -2   0  422.68    9.19
  -1  -2   0  433.36    8.01
   1   2   0  429.34   10.10
   1   2   1    4.77    0.75
  -1  -2  -1    5.90    0.77
   1   2   1    7.49    1.43
  -1  -2  -1    4.97    1.08
   1   2   2 1942.33   21.46
  -1  -2  -2 1911.34   19.36
   1   2   2 1892.31   17.95
  -1  -2  -2 1911.52   17.33
  -1  -2  -3   83.81    4.27
   1   2   3   77.55    4.47
   1   2   3   77.28    4.34
  -1  -2  -3   83.50    3.97
  -1  -2  -4  489.49    9.70
   1   2   4  482.79   12.29
  -1  -2  -4  504.03   12.11
   1   2   4  480.75   11.22
  -1  -2  -5   15.15    2.35
  -1  -2  -5   12.79    2.43
  -1  -2  -5   14.65    1.81
   1   2   5   16.22    2.84
   1   2   5   10.89    1.87
   1   2   6  822.29   14.44
  -1  -2  -6  784.14   18.85
   1   2   6  822.47   19.60
   1   2   7   48.24    5.14
  -1  -2  -7   50.87    5.02
  -1  -2  -7   50.98    4.98
   1   2   7   46.03    3.39
   1   2   8  323.08    9.00
  -1  -2  -8  332.08   13.61
   1   2   8  333.40   14.51
   1   2   9    6.12    2.70
  -1  -2  -9    4.57    2.01
   1   2  10   14.27    3.57
  -1  -2 -10   10.72    2.69
   1   2  11   10.45    3.28
  -1  -2 -11   10.49    2.64
   1   2  12   11.01    4.29
  -1  -2 -12    3.52    2.27
   1   2  13    9.13    3.59
  -1  -2 -13    6.07    2.09
  -1  -2 -14    2.73    1.96
  -1  -2 -14   -3.65    3.30
  -1  -2 -15   28.44    6.08
  -1  -2 -16    5.27    2.25
  -1  -2 -17    0.04    1.99
  -1  -2 -18   -2.66    2.86
   1   3 -19   -2.47    2.83
   1   3 -18    0.72    1.21
   1   3 -17    9.88    4.04
  -1  -3  16   92.59   11.51
   1   3 -16  102.74   10.95
  -1  -3  15    8.86    3.98
   1   3 -15   10.44    3.76
  -1  -3  14   10.14    3.80
   1   3 -14    9.73    3.31
  -1  -3  13    0.23    0.84
   1   3 -13   -0.58    0.72
  -1  -3  12  151.58   12.49
   1   3 -12  145.11    7.07
   1   3 -11    1.90    0.57
  -1  -3  11    0.64    1.03
   1   3 -11    1.54    1.57
   1   3 -10  336.77   14.73
  -1  -3  10  318.80   16.81
   1   3 -10  330.98   10.94
  -1  -3   9    2.43    1.58
   1   3  -9    2.26    1.20
   1   3  -9    3.34    1.43
  -1  -3   9   -0.05    1.09
  -1  -3   8  564.96   16.39
   1   3  -8  524.33   16.29
   1   3  -8  511.78   17.51
   1   3  -8  516.80   13.59
   1   3  -7   11.88    2.17
   1   3  -7    8.85    2.17
  -1  -3   7   11.35    2.40
   1   3  -7    9.68    1.83
  -1  -3   6  200.78    9.42
   1   3  -6  182.37    8.12
   1   3  -6  209.16    8.59
   1   3  -5   28.69    3.19
   1   3  -5   29.13    2.90
   1   3  -5   30.21    3.30
  -1  -3   5   27.43    3.13
   1   3  -4 2351.15   28.80
   1   3  -4 2360.15   23.99
  -1  -3   4 2373.32   25.30
  -1  -3   4 2358.89   25.85
   1   3  -4 2342.67   25.14
  -1  -3   3   17.15    2.35
   1   3  -3   20.34    2.01
   1   3  -3   19.19    1.89
  -1  -3   3   20.20    2.17
   1   3  -3   18.96    2.58
   1   3  -2 1358.44   21.86
  -1  -3   2 1284.25   17.21
   1   3  -2 1325.50   16.88
  -1  -3   2 1304.70   19.03
   1   3  -2 1323.54   12.17
   1   3  -1    7.38    1.76
  -1  -3   1    9.33    1.67
   1   3  -1    5.50    1.26
  -1  -3   1    5.50    1.13
  -1  -3   0 1323.74   18.47
  -1  -3   0 1260.23   18.54
   1   3   0 1268.51   21.11
   1   3   1   59.78    2.85
  -1  -3  -1   63.77    2.88
   1   3   1   67.30    4.84
  -1  -3  -1   61.36    4.08
  -1  -3  -1   65.25    4.21
   1   3   2  814.14   16.80
   1   3   2  791.01   13.27
  -1  -3  -2  799.15   14.59
  -1  -3  -2  807.12   12.16
   1   3   3    0.97    0.68
  -1  -3  -3    1.14    0.58
   1   3   3    1.73    0.81
   1   3   4  426.17   12.03
  -1  -3  -4  447.08   11.89
   1   3   4  413.49   12.53
  -1  -3  -5    5.41    1.45
   1   3   5    6.94    2.48
   1   3   5    6.95    1.79
   1   3   6  316.68   13.07
   1   3   6  288.08   10.05
   1   3   7   12.86    2.87
  -1  -3  -7   11.06    2.35
   1   3   7   11.79    2.02
   1   3   8  224.16    8.80
   1   3   8  222.65   12.28
  -1  -3  -8  217.09   10.96
  -1  -3  -9    4.24    1.52
   1   3   9    6.60    1.34
   1   3   9    8.01    2.81
  -1  -3 -10   78.60    7.11
   1   3  10   78.39    5.03
   1   3  11    2.12    0.79
  -1  -3 -11    5.40    1.65
   1   3  11    6.28    2.57
  -1  -3 -12   83.88    7.57
   1   3  12   97.21   10.48
  -1  -3 -13    5.19    2.10
   1   3  13    7.06    3.19
  -1  -3 -14   46.89    5.80
   1   3  14   56.26    8.93
  -1  -3 -15    2.38    1.26
   1   3  15    0.35    2.19
  -1  -3 -16   12.71    4.07
  -1  -3 -17    0.24    2.12
   1   4 -19   -3.02    2.95
   1   4 -18    6.57    1.62
  -1  -4  18   17.50    5.74
   1   4 -17   -0.86    1.94
  -1  -4  17    2.25    2.78
   1   4 -16    4.59    1.93
  -1  -4  16   10.26    3.98
   1   4 -15   10.63    3.07
  -1  -4  15   15.40    4.55
  -1  -4  14   45.23    7.74
   1   4 -14   43.90    6.61
   1   4 -13    0.94    0.42
  -1  -4  13    1.48    2.09
   1   4 -13   -1.38    1.86
   1   4 -12  208.10   12.96
  -1  -4  12  201.76   14.72
   1   4 -12  195.50    9.40
   1   4 -11    1.84    0.80
   1   4 -11    1.98    1.29
  -1  -4  11    1.24    1.11
   1   4 -10  129.82    9.21
   1   4 -10  124.98    7.90
   1   4  -9    3.91    1.90
   1   4  -9    3.83    1.65
   1   4  -8  300.26   12.23
   1   4  -8  286.65   12.08
   1   4  -8  306.63   14.26
   1   4  -7    7.40    2.18
  -1  -4   7    7.05    1.93
   1   4  -7    7.48    2.12
   1   4  -7    6.75    1.77
   1   4  -6  785.70   20.23
   1   4  -6  811.62   17.31
  -1  -4   6  766.26   19.00
   1   4  -5   46.18    5.02
   1   4  -5   45.14    3.83
   1   4  -5   45.91    4.29
  -1  -4   5   45.00    4.26
   1   4  -4  773.97   20.31
   1   4  -4  794.63   15.36
   1   4  -4  808.54   15.41
  -1  -4   4  751.24   16.48
   1   4  -3   10.59    1.68
   1   4  -3   11.30    1.74
  -1  -4   3    9.47    1.79
   1   4  -3   12.51    2.72
  -1  -4   2 1018.75   18.31
   1   4  -2 1014.72   22.97
   1   4  -2 1004.84   19.88
   1   4  -1   46.55    5.05
  -1  -4   1   44.33    3.89
   1   4  -1   37.59    4.05
   1   4   0 1014.34   22.88
   1   4   0 1014.56   13.04
   1   4   1  100.43    4.75
  -1  -4  -1   98.96    6.07
   1   4   1  101.00    7.06
  -1  -4  -2  406.52   10.17
   1   4   2  425.29   14.63
  -1  -4  -2  401.87   12.83
   1   4   2  400.05   10.80
  -1  -4  -3    3.00    1.18
   1   4   3    4.21    1.67
   1   4   3    6.27    2.09
  -1  -4  -4 1170.71   20.34
   1   4   4 1127.46   22.44
   1   4   5   62.95    5.46
  -1  -4  -5   50.34    4.47
   1   4   5   50.15    5.11
   1   4   6  172.12    9.07
   1   4   6  160.79   10.04
  -1  -4  -6  169.10    8.98
   1   4   7   47.85    4.83
   1   4   7   39.24    5.20
   1   4   8  233.54   10.60
   1   4   8  219.93   13.21
  -1  -4  -8  193.79   10.71
  -1  -4  -9   -0.57    0.87
   1   4   9    1.49    1.02
   1   4   9    1.68    1.25
   1   4  10  106.32   10.29
  -1  -4 -10   96.11    7.96
   1   4  10  108.06    6.94
  -1  -4 -11    7.22    2.56
   1   4  11    6.29    1.55
   1   4  11    8.80    3.38
  -1  -4 -12   61.48    6.77
   1   4  12   77.65   10.07
  -1  -4 -13    8.55    2.20
   1   4  13   17.47    5.17
  -1  -4 -14    0.39    0.75
   1   4  14    2.94    3.58
   1   4  15    2.46    1.25
   1   4  16   10.41    4.64
  -1  -4 -17   -4.80    3.26
  -1  -5  19    2.42    3.67
   1   5 -19   -1.52    1.50
  -1  -5  18   10.29    5.10
   1   5 -18   10.77    3.72
   1   5 -17    5.78    2.61
  -1  -5  17    1.94    2.56
   1   5 -16    2.38    2.18
  -1  -5  16    2.62    2.34
  -1  -5  15   -0.19    1.63
   1   5 -15   -0.11    1.45
   1   5 -14   12.08    3.48
   1   5 -14   11.22    2.39
  -1  -5  14    8.39    3.08
   1   5 -13   15.29    3.72
  -1  -5  13   15.94    4.21
   1   5 -13   16.26    2.87
   1   5 -12   30.50    4.31
   1   5 -12   27.58    4.69
   1   5 -11    0.36    0.52
   1   5 -11    2.79    1.82
   1   5 -10   42.53    5.32
   1   5 -10   47.15    5.61
   1   5  -9   43.22    4.89
   1   5  -9   39.87    5.18
   1   5  -8   45.52    4.76
   1   5  -8   41.79    5.43
   1   5  -7   43.46    5.25
   1   5  -7   38.81    5.40
   1   5  -7   43.46    4.46
   1   5  -6   29.78    4.91
   1   5  -6   29.09    3.39
  -1  -5   6   24.35    3.56
   1   5  -5   35.15    3.97
   1   5  -5   34.25    3.70
  -1  -5   5   34.68    4.14
   1   5  -5   32.78    4.92
  -1  -5   4  105.70    6.96
   1   5  -4  117.87    6.56
   1   5  -4   96.68    8.56
   1   5  -4  103.97    6.30
   1   5  -3  120.51    9.32
  -1  -5   3  124.05    7.53
   1   5  -3  128.06    7.54
   1   5  -2    6.62    2.51
   1   5  -2    5.85    1.67
  -1  -5   2    7.69    1.72
  -1  -5   1  133.74    7.63
   1   5  -1  111.52    8.87
   1   5  -1  107.36    5.63
   1   5  -1  119.17    8.55
   1   5   0   13.38    3.13
   1   5   0   13.36    2.02
  -1  -5   0   13.46    2.38
  -1  -5  -1  130.18    7.74
   1   5   1  130.56    9.53
   1   5   1  125.94    6.64
  -1  -5  -2   31.23    3.92
   1   5   2   31.98    4.67
   1   5   2   30.96    3.54
   1   5   3  158.11   10.26
  -1  -5  -3  155.89    9.32
   1   5   3  150.66    8.31
  -1  -5  -3  157.26    7.65
  -1  -5  -4   91.73    6.25
   1   5   4   90.72    7.79
   1   5   4   76.98    6.43
   1   5   5   78.59    7.03
   1   5   5   91.01    7.68
  -1  -5  -5   83.42    6.29
   1   5   6   39.65    5.23
   1   5   6   25.70    4.11
   1   5   7   58.84    6.82
   1   5   7   65.84    6.55
   1   5   8  107.75    8.37
   1   5   8   93.70    9.34
  -1  -5  -9   44.59    5.56
   1   5   9   54.84    6.00
   1   5   9   54.98    7.41
   1   5  10    3.05    2.28
   1   5  10    1.96    1.25
  -1  -5 -10    2.48    1.52
   1   5  11   59.01    5.83
  -1  -5 -11   44.00    5.67
   1   5  11   53.76    8.09
   1   5  12   10.83    4.32
  -1  -5 -12    5.15    2.10
  -1  -5 -13    6.88    2.51
   1   5  13   10.34    4.33
   1   5  14    7.23    3.65
  -1  -5 -14    1.78    0.88
   1   5  15   16.92    5.49
   1   5  16    3.40    3.49
  -1  -6  19    3.66    3.51
   1   6 -19    3.20    2.47
   1   6 -18   17.22    4.85
  -1  -6  18   18.47    6.25
  -1  -6  17    0.61    1.31
   1   6 -17    0.49    1.20
   1   6 -16   47.14    7.31
  -1  -6  16   30.88    7.16
   1   6 -15    3.36    2.79
  -1  -6  15   -2.69    2.33
  -1  -6  14   42.15    7.58
   1   6 -14   43.52    6.49
   1   6 -14   38.72    5.42
   1   6 -13   -0.79    1.27
   1   6 -13    1.73    1.56
   1   6 -12  212.93   13.16
   1   6 -12  207.25   12.96
   1   6 -11   41.50    5.61
   1   6 -11   33.93    5.50
   1   6 -10  221.79   12.08
   1   6 -10  208.25   13.94
   1   6  -9   15.31    3.72
   1   6  -9   22.01    3.79
   1   6  -8  356.94   13.83
   1   6  -8  295.61   17.40
   1   6  -7   77.79    7.60
   1   6  -7   66.85    5.70
   1   6  -7   60.03    7.81
   1   6  -6  231.86   11.90
   1   6  -6  229.85   10.44
   1   6  -5   37.39    4.39
  -1  -6   5   35.34    4.70
   1   6  -5   29.32    5.41
   1   6  -5   41.55    4.75
   1   6  -4  321.28   13.07
   1   6  -4  277.31   16.27
  -1  -6   4  304.98   13.58
  -1  -6   3   41.54    4.89
   1   6  -3   35.23    5.85
   1   6  -3   41.60    4.96
   1   6  -2   18.67    3.86
  -1  -6   2   14.90    2.79
   1   6  -2   15.25    3.90
   1   6  -1   31.60    5.24
  -1  -6   1   49.81    5.05
   1   6  -1   44.74    5.80
   1   6  -1   43.23    4.04
   1   6   0  162.04   11.80
   1   6   0  185.50    8.41
  -1  -6   0  192.66    9.84
   1   6   1  106.78    6.80
   1   6   1  103.88    9.37
   1   6   2  229.52    5.92
   1   6   2  207.11   13.29
   1   6   2  223.93   10.55
   1   6   3  169.51   11.94
   1   6   3  174.33    9.91
   1   6   3  185.93    7.09
   1   6   4    9.52    3.00
   1   6   4   10.26    2.77
   1   6   5   96.34    9.00
   1   6   5   83.00    7.91
  -1  -6  -5   92.98    7.32
   1   6   6   40.02    5.65
   1   6   6   20.65    4.14
   1   6   7  165.59   11.85
   1   6   7  144.67   11.47
   1   6   8   14.73    3.69
   1   6   8   15.36    4.22
   1   6   9   86.12    8.52
   1   6   9   77.45    9.34
   1   6  10   61.45    7.36
   1   6  10   50.13    7.96
  -1  -6 -10   45.45    6.05
  -1  -6 -11   11.42    3.02
   1   6  11   17.12    5.03
   1   6  11   14.34    3.36
   1   6  12    6.63    3.83
  -1  -6 -12    3.12    1.79
  -1  -6 -13   13.32    3.34
   1   6  13   23.56    6.39
   1   6  14    1.34    2.44
   1   6  15    9.54    5.21
   1   6  16    0.23    2.40
  -1  -7  19    4.56    3.73
  -1  -7  18   41.97    9.21
   1   7 -18   39.51    7.26
   1   7 -17    8.58    3.35
  -1  -7  17    4.73    2.13
   1   7 -16   46.96    7.59
  -1  -7  16   45.48    9.24
  -1  -7  15    4.81    2.22
   1   7 -15   10.50    3.39
   1   7 -14  103.63    9.97
   1   7 -14  113.80   10.40
   1   7 -13    0.42    0.74
   1   7 -13    2.79    2.66
   1   7 -12   69.96    7.72
   1   7 -12   67.69    8.75
   1   7 -11    0.79    0.75
   1   7 -11   -0.18    1.45
   1   7 -10  111.06    8.70
   1   7 -10   89.30   10.44
   1   7  -9    0.06    2.50
   1   7  -9    2.91    1.22
   1   7  -8  279.53   13.18
   1   7  -8  227.35   17.25
   1   7  -7    0.34    0.78
   1   7  -7    1.94    0.57
   1   7  -7    3.25    2.26
   1   7  -6  449.12   17.80
   1   7  -6  434.61   15.78
   1   7  -5    3.21    2.31
   1   7  -5    2.05    2.41
   1   7  -5    5.83    2.77
   1   7  -4  208.29   12.29
   1   7  -4  192.71   14.84
   1   7  -3   77.16    7.54
  -1  -7   3   78.84    2.85
   1   7  -3   75.38    9.50
   1   7  -2  382.03   19.84
   1   7  -2  392.34   18.20
   1   7  -1   55.85    7.62
   1   7  -1   42.31    6.10
   1   7  -1   42.34    4.60
   1   7   0  350.81   19.01
   1   7   0  365.99   13.29
   1   7   1   63.12    8.11
   1   7   1   54.19    5.41
   1   7   2  288.20   16.95
   1   7   2  256.43   12.64
   1   7   3   79.33    4.43
   1   7   3   58.63    6.12
   1   7   3   74.22    8.68
   1   7   4  196.70   12.10
   1   7   4  226.66   15.11
   1   7   5   20.58    4.10
   1   7   5   17.55    4.08
   1   7   6  197.61   14.29
   1   7   6  171.28   12.61
   1   7   7   25.19    5.53
   1   7   7   21.32    4.56
   1   7   8   16.63    2.90
   1   7   8   17.83    4.48
   1   7   9   14.80    4.46
   1   7   9    9.83    3.45
  -1  -7 -10    0.64    1.29
   1   7  10    1.62    1.97
   1   7  10    5.37    2.53
  -1  -7 -11   11.34    3.34
   1   7  11   12.38    4.18
  -1  -7 -12    0.85    0.70
   1   7  12    5.05    2.64
  -1  -7 -13    7.16    2.78
   1   7  13    6.80    3.36
   1   7  14   -2.40    3.41
   1   7  15    9.36    4.16
   1   7  16    2.07    3.58
   1   8 -18    4.24    2.17
  -1  -8  18    7.13    3.66
   1   8 -17    0.30    0.92
  -1  -8  17   -1.48    2.54
  -1  -8  16   10.06    3.71
   1   8 -16   10.56    3.39
   1   8 -15   -1.80    1.61
   1   8 -14   55.75    7.38
   1   8 -14   53.14    8.36
   1   8 -13   -0.06    1.03
   1   8 -13    4.26    2.87
   1   8 -12   70.96    9.83
   1   8 -12   79.39    8.12
   1   8 -11   -5.90    4.80
   1   8 -11    1.04    0.68
   1   8 -10  168.88   11.25
   1   8 -10  134.28   14.11
   1   8  -9   17.58    3.46
   1   8  -9    8.24    2.26
   1   8  -8  148.15   14.55
   1   8  -8  182.12   11.06
   1   8  -7    8.69    2.83
   1   8  -7    4.82    3.82
   1   8  -6   70.21    9.92
   1   8  -6   78.47    7.92
   1   8  -6   98.17    8.93
   1   8  -5   13.09    4.71
   1   8  -5    6.95    2.16
   1   8  -5   12.82    3.25
   1   8  -4  365.62   17.42
  -1  -8   4  370.94    7.67
   1   8  -4  393.34   22.33
   1   8  -3   10.38    4.39
   1   8  -3    2.98    0.85
   1   8  -2  380.28   14.04
   1   8  -2  407.15   19.87
   1   8  -1   13.17    5.11
   1   8  -1    2.08    1.46
   1   8   0   40.62    7.17
   1   8   0   32.08    4.29
   1   8   1   13.17    4.57
   1   8   1    6.22    2.10
   1   8   2   40.63    6.80
   1   8   2   43.70    5.48
   1   8   3    2.03    1.93
   1   8   3   -0.12    0.63
   1   8   4    2.04    1.16
   1   8   4   -0.98    2.75
   1   8   5   -4.71    3.52
   1   8   5    2.65    2.18
   1   8   6   -0.29    3.34
   1   8   6   16.07    4.33
   1   8   7    4.95    2.64
   1   8   7    0.99    3.07
   1   8   8    9.05    3.41
   1   8   8   -0.84    4.41
   1   8   9    1.87    1.80
   1   8   9    3.79    1.96
   1   8  10    5.49    2.65
   1   8  10    9.85    4.06
  -1  -8 -11    2.32    1.97
   1   8  11    2.38    2.23
   1   8  12   -1.01    2.31
  -1  -8 -12    0.07    1.43
   1   8  13    2.21    1.16
   1   8  14   -1.36    2.74
   1   8  15   -0.89    1.93
  -1  -9  17   -1.64    1.94
   1   9 -17   -0.48    1.31
   1   9 -16    4.27    2.36
   1   9 -15   -0.04    0.98
   1   9 -14   27.31    5.50
   1   9 -14   28.54    6.76
   1   9 -13    2.31    1.85
   1   9 -13    1.93    1.57
   1   9 -12   12.41    4.20
   1   9 -12   27.99    5.12
   1   9 -11    9.06    3.12
   1   9 -11   -8.03    6.96
   1   9 -10   91.64    8.78
   1   9 -10   71.39    9.28
   1   9  -9   11.61    1.37
   1   9  -9   31.70    5.39
   1   9  -8   52.23    6.66
   1   9  -8   40.67    7.13
   1   9  -7   44.63    6.31
   1   9  -7   38.64    7.01
   1   9  -6  157.97   11.98
   1   9  -6  165.44   15.63
   1   9  -5   37.44    7.27
   1   9  -5   37.16    5.66
   1   9  -4   17.17    4.35
   1   9  -4   20.18    4.20
   1   9  -3   73.63    8.62
   1   9  -3   70.08    6.16
   1   9  -3   77.29    9.88
   1   9  -2   40.72    7.48
   1   9  -2   35.46    6.09
   1   9  -2   30.56    4.10
   1   9  -1   30.36    4.69
   1   9  -1   31.55    6.47
   1   9   0   40.15    4.99
   1   9   0   44.21    7.27
   1   9   1   65.99    8.91
   1   9   1   56.67    6.34
   1   9   2  211.57   12.52
   1   9   2  206.22   15.88
   1   9   3   12.71    3.25
   1   9   3   10.33    2.58
   1   9   4   30.55    5.65
   1   9   4   30.61    5.31
   1   9   5    3.20    2.84
   1   9   5   19.47    4.65
   1   9   6   44.20    6.77
   1   9   6   52.77    7.66
   1   9   7    7.46    3.19
   1   9   7    0.73    5.21
   1   9   8   -0.88    6.14
   1   9   8    7.01    3.53
   1   9   9   16.03    5.32
   1   9   9    7.79    3.38
   1   9  10    5.71    3.37
  -1  -9 -11    1.70    1.83
   1  10 -16   13.60    4.41
   1  10 -15    3.90    2.56
   1  10 -14    1.57    1.72
   1  10 -14    1.39    2.40
   1  10 -13    5.89    3.99
   1  10 -13    9.43    3.14
   1  10 -12    0.65    0.96
   1  10 -12  -22.37   10.62
   1  10 -11   24.18    5.06
   1  10 -11    6.81    6.32
   1  10 -10    3.07    2.72
   1  10  -9   16.42    1.96
   1  10  -9   29.08    5.54
   1  10  -8    6.33    2.64
   1  10  -8   -8.84    5.94
   1  10  -7   40.06    7.35
   1  10  -7   54.05    7.34
   1  10  -6    7.57    1.84
   1  10  -6   11.54    3.58
   1  10  -5   49.19    8.01
   1  10  -5   49.26    7.35
   1  10  -4    1.23    2.41
   1  10  -4    9.50    3.33
   1  10  -3   99.92   11.85
   1  10  -3  112.52   11.50
   1  10  -2   70.56    9.63
   1  10  -1   46.70    7.86
   1  10   0   23.39    5.21
   1  10   1  128.92   12.79
   1  10   2   11.54    3.32
   1  10   3   36.70    6.32
   1  10   4    8.29    1.88
   1  10   5   36.14    6.74
   1  10   6    9.77    3.67
   1  10   7    3.47    3.63
   1  10   8  -13.38    6.95
   1  10   9   19.07    7.58
  -1 -10 -11    3.59    2.45
   1  11 -14   60.52    8.84
   1  11 -14   53.59   11.49
   1  11 -13   20.88    6.06
   1  11 -13   26.51    5.74
   1  11 -12   -8.82    9.86
   1  11 -12   18.41    4.90
   1  11 -11   13.62    4.41
   1  11 -10   34.09    6.47
   1  11 -10   17.54    3.97
   1  11  -9   11.19    3.12
   1  11  -9   28.84    5.69
   1  11  -8   39.06    6.57
   1  11  -8   25.28    5.84
   1  11  -7   23.90    5.48
   1  11  -7   29.07    6.18
   1  11  -6    2.31    3.76
   1  11  -6    5.81    2.62
   1  11  -5   55.53    8.03
   1  11  -5   43.57    7.95
   1  11  -4   13.79    3.70
   1  11  -4   11.26    3.23
   1  11  -3   59.02    9.02
   1  11  -2   -4.91    3.87
   1  11  -1   48.85    7.77
   1  11   0   -1.88    3.25
   1  11   1   62.43    9.03
   1  11   2  -10.14    5.25
   1  11   3   40.17    6.99
   1  11   4  -11.15    5.54
   1  11   5   32.47    6.27
   1  11   6  -12.14    7.54
   1  11   7   14.10    3.90
   1  11   8    2.27    3.76
   1  12 -11   -0.92    1.70
   1  12 -10   51.07    8.16
   1  12 -10   33.17    4.94
   1  12  -9  -11.75    7.04
   1  12  -9   -0.52    0.91
   1  12  -8    9.21    2.22
   1  12  -8   17.24    4.70
   1  12  -7    0.28    4.05
   1  12  -7   -0.34    2.02
   1  12  -6   34.16    7.07
   1  12  -6   49.50    8.11
   1  12  -5   -1.63    3.49
   1  12  -5    4.56    2.68
   1  12  -4   28.55    6.35
   1  12  -3   -2.36    4.47
   1  12  -2   20.22    5.05
   1  12  -1    1.03    2.83
   1  12   0   27.38    5.91
   1  12   1   -5.26    4.01
   1  12   2   12.60    2.51
   1  12   3   -5.33    5.86
   1  12   4   -3.98    4.74
   1  12   5  -10.42    7.03
   1  12   6    4.84    4.48
   1  12   7   -4.27    3.66
   1  12   8   19.20    8.74
   1  13  -7    2.07    2.48
   1  13  -6   32.16    6.76
  -2  12   6    5.96    4.50
  -2  12   5   43.22    8.13
  -2  12   1   37.07    7.66
  -2  12   0   -2.57    2.95
  -2  12  -1   36.86    7.33
  -2  12  -2    6.10    2.80
  -2  12  -2    0.77    2.73
  -2  12  -3   22.13    6.18
  -2  12  -4   -2.07    2.89
  -2  12  -5   30.65    7.20
  -2  12  -6    4.96    1.97
  -2  12  -7    6.22    2.89
  -2  12  -8   -3.26    3.60
  -2  11  10    1.82    1.59
  -2  11   9    1.83    3.22
  -2  11   8   12.90    5.57
  -2  11   8   21.29    5.98
  -2  11   7    7.22    4.69
  -2  11   6    6.10    3.73
  -2  11   5   -1.36    2.32
  -2  11   4   33.68    7.33
  -2  11   3    2.96    3.60
  -2  11   2   19.26    5.33
  -2  11   1   10.50    3.95
  -2  11   0   46.30    8.01
  -2  11  -1   -1.25    3.14
  -2  11  -1   -2.43    2.98
  -2  11  -2   43.37    8.73
  -2  11  -3    6.15    3.35
  -2  11  -4   65.65    9.87
  -2  11  -5    0.27    1.56
  -2  11  -6   70.02   10.19
  -2  11  -7   11.94    4.01
  -2  11  -8   39.44    8.12
  -2  11  -9    6.99    3.68
  -2  11 -10   58.60    9.30
  -2  11 -11   12.27    4.62
  -2  11 -11    3.00    2.92
  -2  11 -12   22.22    5.98
  -2  11 -13   12.78    5.30
  -2  10  11    1.74    3.38
  -2  10  10    4.97    3.95
  -2  10   9    7.35    4.64
  -2  10   9   14.28    5.14
  -2  10   8    6.51    3.64
  -2  10   7   13.27    5.62
  -2  10   6   46.02    8.90
  -2  10   5   24.72    6.57
  -2  10   4   48.69    8.95
  -2  10   3    8.44    4.50
  -2  10   2   65.41    9.62
  -2  10   1   16.12    4.82
  -2  10   0   71.92   10.03
  -2  10  -1   31.17    6.78
  -2  10  -2  125.18   14.17
   2 -10   2  113.75    8.50
   2 -10   3   18.24    3.52
  -2  10  -3   18.67    4.78
   2 -10   4  121.43    9.78
  -2  10  -4  116.76   13.09
  -2  10  -5    7.06    3.96
   2 -10   5    1.33    0.59
   2 -10   6  169.63   12.83
  -2  10  -6  152.51   14.47
  -2  10  -7    6.51    3.38
   2 -10   7    2.71    1.91
  -2  10  -8  113.57   12.19
   2 -10   8  121.24   11.70
  -2  10  -9    7.20    3.77
   2 -10   9    8.55    3.74
  -2  10 -10  128.59   12.81
  -2  10 -11    2.72    1.93
  -2  10 -12   59.41    8.63
  -2  10 -13   10.64    4.67
  -2  10 -13   -0.57    1.66
  -2   9  12   13.06    5.85
  -2   9  11   20.44    7.46
  -2   9  10    6.09    3.42
  -2   9   9    6.20    2.51
  -2   9   8   22.16    6.90
  -2   9   7   46.78    9.38
  -2   9   6   56.59   10.12
  -2   9   5   29.32    6.82
  -2   9   4   25.38    6.78
  -2   9   3   65.47    9.92
  -2   9   2   72.53    9.82
  -2   9   1   85.63   10.85
  -2   9   0  100.00   12.09
  -2   9   0   90.51   11.07
  -2   9  -1    7.03    2.53
   2  -9   1    6.00    2.11
  -2   9  -2  137.96   13.29
   2  -9   2  122.56    9.17
  -2   9  -3   -0.51    2.52
   2  -9   3    2.44    1.38
  -2   9  -4  101.03   11.50
   2  -9   4  105.88    8.91
   2  -9   5   50.77    6.53
  -2   9  -5   51.08    7.79
  -2   9  -6  126.01   12.16
   2  -9   6  151.68   11.56
  -2   9  -7   11.34    4.21
   2  -9   7   12.73    4.20
  -2   9  -8  130.50   11.93
   2  -9   8  172.78   13.49
  -2   9  -9    5.23    2.47
  -2   9 -10  109.14   10.88
  -2   9 -11    3.49    2.14
  -2   9 -12   72.03    9.17
  -2   9 -13    2.08    2.13
  -2   9 -14   21.83    5.46
  -2   8  13   10.43    5.06
  -2   8  12    5.37    3.30
  -2   8  11   12.54    5.88
  -2   8  10    3.49    3.59
  -2   8   9   52.50    9.80
  -2   8   8   -0.20    1.67
  -2   8   7    7.69    4.27
  -2   8   6   26.62    6.86
  -2   8   5   17.65    5.47
  -2   8   4    3.39    3.26
  -2   8   3    7.14    2.90
  -2   8   2   32.13    6.51
  -2   8   1   33.85    7.13
  -2   8   1   41.73    8.09
   2  -8   0    9.63    2.28
  -2   8   0   19.78    5.19
   2  -8   1    4.37    1.15
  -2   8  -1    5.34    1.59
  -2   8  -2   48.82    7.70
   2  -8   2   48.30    5.73
  -2   8  -3  191.90   14.93
   2  -8   3  201.60   11.92
  -2   8  -4    1.70    1.03
   2  -8   4    0.03    1.26
  -2   8  -5    7.24    4.14
   2  -8   5    2.30    2.12
   2  -8   6   45.68    6.28
  -2   8  -6   43.71    6.87
  -2   8  -7   -1.06    1.48
  -2   8  -8    6.80    2.35
  -2   8  -9    5.79    2.39
  -2   8 -10    2.58    1.98
  -2   8 -11   14.29    4.06
  -2   8 -12   10.32    3.38
  -2   8 -13   -1.56    1.99
  -2   8 -14   17.11    4.64
  -2   8 -15    1.21    2.32
  -2   7  14    6.13    4.38
  -2   7  13   -0.47    1.59
  -2   7  12   10.91    4.31
  -2   7  11    5.81    2.96
  -2   7  10   24.19    6.26
  -2   7   9    0.20    1.61
  -2   7   8   37.76    8.04
  -2   7   7   91.18   11.98
  -2   7   6   33.54    7.23
  -2   7   5  105.55   12.44
  -2   7   4   36.61    6.96
  -2   7   3   44.70    7.55
  -2   7   2   28.77    5.95
  -2   7   1   47.72    7.60
   2  -7   0  149.35    9.60
  -2   7   0  169.58   14.19
   2  -7   1  132.24    9.24
  -2   7  -1  130.90   11.82
  -2   7  -2   73.67    8.51
   2  -7   2   73.89    6.83
  -2   7  -3   13.64    3.62
   2  -7   3   14.35    2.91
  -2   7  -4   77.96    8.53
   2  -7   4   80.77    7.31
  -2   7  -5   37.52    5.97
   2  -7   5   32.67    4.96
  -2   7  -6    9.03    2.90
  -2   7  -7   72.06    7.43
  -2   7  -8    2.83    1.67
  -2   7  -9    7.14    2.47
  -2   7 -10    6.96    2.47
  -2   7 -11    8.16    2.85
  -2   7 -12    2.48    1.71
  -2   7 -13    3.08    1.21
  -2   7 -14    8.59    3.33
  -2   7 -15    0.36    0.78
  -2   7 -16   -2.24    2.33
  -2   6  15    4.66    3.14
  -2   6  14   -0.83    3.23
  -2   6  13   -4.66    3.76
  -2   6  12   15.14    5.22
  -2   6  11    2.95    2.56
  -2   6  10   52.82    9.34
  -2   6   9   20.12    5.37
  -2   6   8   66.21   10.25
  -2   6   7    3.29    1.48
  -2   6   6   84.23   10.48
  -2   6   5   10.39    4.18
  -2   6   4  360.31   21.43
  -2   6   3    6.44    2.48
  -2   6   2  202.61   15.37
  -2   6   1  161.30   13.27
   2  -6  -1  168.40   10.11
   2  -6   0  215.42   11.59
  -2   6   0  245.85   15.90
  -2   6  -1   -0.29    1.33
   2  -6   1    0.75    0.76
  -2   6  -2  122.70   10.29
   2  -6   2  123.15    8.76
  -2   6  -3    3.41    2.47
   2  -6   3    1.91    0.61
  -2   6  -4  329.05   15.44
   2  -6   4  342.30   14.53
  -2   6  -5    4.53    1.70
  -2   6  -6  337.09   15.54
  -2   6  -7   38.67    5.32
  -2   6  -8  371.81   16.71
  -2   6  -9    5.45    2.25
  -2   6 -10  194.61   13.08
  -2   6 -11   25.24    4.78
  -2   6 -12   62.20    7.72
   2  -6  13   -0.50    1.03
  -2   6 -13    1.09    1.32
  -2   6 -14   36.48    6.67
   2  -6  14   20.50    4.53
  -2   6 -15    1.53    1.99
  -2   6 -16   14.08    4.48
  -2   6 -17    4.97    3.38
  -2   5  16   -3.64    3.95
  -2   5  15    1.80    2.93
  -2   5  14   19.92    5.79
  -2   5  13   13.92    4.65
  -2   5  12   18.52    6.03
  -2   5  11    4.42    3.25
  -2   5  10   23.88    6.16
  -2   5   9   60.22    9.35
  -2   5   8   83.60   10.48
  -2   5   7    3.18    1.99
  -2   5   6  171.32   14.12
  -2   5   5    3.38    3.17
  -2   5   4  156.43   13.16
  -2   5   3   39.79    6.45
  -2   5   2  475.45   17.94
  -2   5   2  415.40   21.43
  -2   5   2  440.45   21.00
  -2   5   1   70.33    8.00
   2  -5  -1   66.92    6.34
  -2   5   1   73.10    6.83
  -2   5   0  795.64   26.82
   2  -5   0  746.18   21.40
   2  -5   1   29.37    3.98
  -2   5  -1   29.45    4.83
  -2   5  -2 1222.46   29.15
   2  -5   2 1205.94   26.42
  -2   5  -3    2.54    1.07
   2  -5   3    0.90    1.11
  -2   5  -4  500.74   17.34
  -2   5  -5   64.88    6.28
  -2   5  -6  694.83   20.63
  -2   5  -7    0.93    0.86
  -2   5  -8   79.59    7.42
  -2   5  -9    0.12    0.69
  -2   5 -10  279.22   14.92
  -2   5 -11   10.71    3.27
  -2   5 -12   37.47    6.12
   2  -5  12   31.08    4.71
  -2   5 -13    2.07    1.74
   2  -5  13   -0.25    1.16
  -2   5 -14   51.99    7.70
   2  -5  14   43.56    6.05
  -2   5 -15    2.70    2.34
  -2   5 -16   14.21    4.49
  -2   5 -17    1.43    1.71
  -2   4  17    4.79    4.31
  -2   4  16    0.00    1.99
  -2   4  15    8.55    3.88
  -2   4  14   -0.69    2.14
  -2   4  13   -2.31    3.12
  -2   4  12   12.79    4.57
  -2   4  11  114.69   12.39
   2  -4 -10    0.72    0.38
  -2   4  10    1.47    1.75
  -2   4   9    9.07    3.61
  -2   4   8   75.18    9.26
  -2   4   7  100.08   10.37
  -2   4   6   64.10    8.03
  -2   4   5   19.07    4.99
  -2   4   4  169.09   12.88
  -2   4   3  238.07   12.71
  -2   4   3  220.88   14.60
  -2   4   2  135.75   10.71
  -2   4   2  150.47    9.87
  -2   4   1   11.78    2.92
   2  -4  -1   13.04    2.87
   2  -4  -1   14.21    2.98
  -2   4   1   12.34    2.76
   2  -4   0  293.07   12.98
   2  -4   0  304.73   13.35
  -2   4   0  297.61   13.89
  -2   4   0  300.57   15.21
   2  -4   1  152.49    9.25
  -2   4  -1  164.90   10.35
   2  -4   1  169.33   10.08
   2  -4   2  125.37    8.09
  -2   4  -2  140.45    8.65
   2  -4   2  122.92    8.38
  -2   4  -3   25.78    3.53
  -2   4  -4  283.47   11.89
  -2   4  -5  170.31    9.51
  -2   4  -6  409.02   15.41
  -2   4  -7    3.35    2.02
  -2   4  -8  106.32    8.44
  -2   4  -9    3.52    2.02
  -2   4 -10  285.14   15.06
   2  -4  10  284.61   12.66
  -2   4 -11   13.86    3.31
   2  -4  11   12.66    2.60
  -2   4 -12  108.62   10.02
   2  -4  12  102.28    8.17
   2  -4  13   20.11    3.91
  -2   4 -13   21.90    4.79
   2  -4  14   89.72    8.63
  -2   4 -14   99.70   10.34
  -2   4 -15    8.32    3.11
  -2   4 -16   50.40    8.27
  -2   4 -17   -0.10    1.41
  -2   4 -18   17.30    4.96
  -2   3  17    2.23    1.85
  -2   3  16   -2.65    2.78
  -2   3  15    1.35    1.02
  -2   3  14    0.50    1.76
  -2   3  13   26.88    5.61
  -2   3  12   15.37    3.96
  -2   3  11   25.01    5.62
  -2   3  10    5.24    2.31
   2  -3 -10    4.05    0.63
  -2   3   9   20.12    4.87
   2  -3  -9   21.66    1.66
  -2   3   8   69.99    8.22
  -2   3   7  110.18    9.91
  -2   3   6  117.35   10.01
  -2   3   5   25.96    4.85
   2  -3  -4  127.75    8.39
  -2   3   4  125.64    9.25
  -2   3   4  126.37   10.26
  -2   3   3   -1.11    1.47
   2  -3  -3   -0.22    0.79
  -2   3   3    0.69    0.41
  -2   3   2  108.40    8.51
   2  -3  -2  114.60    8.06
   2  -3  -2  112.35    8.03
  -2   3   2  103.40    7.93
  -2   3   1  108.55    8.64
   2  -3  -1  103.36    7.27
  -2   3   1   98.09    7.69
   2  -3  -1  106.08    7.92
  -2   3   0   62.21    6.15
   2  -3   0   63.75    5.49
  -2   3   0   64.98    6.27
   2  -3   0   60.72    5.91
   2  -3   1    9.57    2.03
  -2   3  -1   15.05    2.92
   2  -3   1   10.35    2.38
  -2   3  -2  177.51    8.52
   2  -3   2  179.06    9.16
   2  -3   2  183.45    9.52
   2  -3   3   14.28    2.70
  -2   3  -3   16.08    2.61
   2  -3   4  102.59    7.33
  -2   3  -4  103.02    6.67
  -2   3  -5    3.78    2.28
  -2   3  -6  226.73   10.92
  -2   3  -7   39.55    4.77
   2  -3   8    9.33    1.89
  -2   3  -8    9.76    2.43
  -2   3  -9    0.28    0.58
   2  -3   9    0.09    0.40
  -2   3 -10  138.90   10.42
   2  -3  10  129.32    7.99
   2  -3  11    7.07    2.26
  -2   3 -11    7.22    2.58
   2  -3  12   40.44    5.77
  -2   3 -12   30.46    5.62
  -2   3 -13   67.89    8.08
  -2   3 -14   23.53    5.07
  -2   3 -15    1.38    1.20
  -2   3 -16    2.24    1.40
  -2   3 -17   -0.04    1.91
  -2   3 -18    0.48    2.46
  -2   2  18    7.99    4.53
  -2   2  17    6.40    3.45
  -2   2  16    2.63    1.06
  -2   2  15   12.27    3.65
  -2   2  14    1.11    1.50
  -2   2  13   -1.69    2.57
  -2   2  12   13.09    3.75
  -2   2  11   40.65    4.00
  -2   2  11   32.38    5.43
  -2   2  10   48.35    7.17
  -2   2   9    8.42    3.38
  -2   2   8   34.99    5.49
  -2   2   7  268.86   14.44
  -2   2   6   79.91    7.39
   2  -2  -5    7.35    1.89
   2  -2  -5   11.85    2.91
   2  -2  -4   54.95    5.01
  -2   2   4   61.55    6.27
  -2   2   4   62.34    6.54
  -2   2   3  113.95    8.62
  -2   2   3  108.86    8.22
   2  -2  -3  109.71    6.97
   2  -2  -2  103.86    6.87
   2  -2  -2   99.57    7.32
  -2   2   2  105.81    7.74
   2  -2  -1    1.15    0.85
   2  -2  -1    2.74    1.67
  -2   2   1    1.54    1.11
  -2   2   1    1.78    1.10
  -2   2   0   14.70    2.88
   2  -2   0    9.57    1.92
   2  -2   0   11.42    2.69
  -2   2   0    9.45    2.32
   2  -2   1  224.15    8.71
  -2   2  -1  223.97    8.69
   2  -2   1  223.51   10.57
  -2   2  -2    3.21    0.94
   2  -2   2    3.34    1.24
  -2   2  -3  300.97   10.26
   2  -2   3  304.20   11.07
   2  -2   3  301.55   12.05
   2  -2   4    5.48    1.53
  -2   2  -4    2.50    1.17
   2  -2   4    4.43    1.49
   2  -2   5   93.60    6.92
  -2   2  -5   92.73    6.35
   2  -2   5   97.17    7.46
  -2   2  -6  130.53    8.25
   2  -2   6  129.01    5.47
   2  -2   7   32.69    2.93
  -2   2  -7   34.50    4.43
  -2   2  -8  122.60    8.82
   2  -2   8  132.20    6.90
  -2   2  -9   42.10    5.27
  -2   2 -10    1.21    0.85
  -2   2 -11  139.80   10.80
  -2   2 -12    3.05    0.72
  -2   2 -13   -4.27    2.64
  -2   2 -14   -2.26    2.67
  -2   2 -15   -1.56    3.00
  -2   2 -16    2.87    1.28
  -2   2 -17    1.54    1.69
  -2   2 -18   -1.16    3.47
   2  -1 -19   -4.89    3.51
  -2   1  18    5.76    3.82
   2  -1 -18    0.45    1.38
  -2   1  17    1.97    2.68
   2  -1 -17   -2.87    2.61
  -2   1  16   32.28    6.44
  -2   1  15    3.65    2.07
  -2   1  14  105.49   10.98
  -2   1  13   14.72    4.12
  -2   1  12  118.84   10.88
  -2   1  11    1.22    1.83
  -2   1  11    0.17    0.58
  -2   1  10  216.59    8.60
  -2   1  10  181.00   12.28
  -2   1   9   26.58    3.13
  -2   1   9   24.43    4.46
  -2   1   8  299.46   14.65
  -2   1   7    9.17    2.58
   2  -1  -6  254.33   12.61
  -2   1   6  245.30   12.35
   2  -1  -5   33.57    4.35
   2  -1  -5   33.22    4.31
  -2   1   5   31.72    4.22
   2  -1  -4  971.73   22.14
   2  -1  -4 1009.76   23.68
   2  -1  -4 1006.19   10.27
  -2   1   4 1006.67   23.06
   2  -1  -3   83.61    5.90
   2  -1  -3   74.22    5.02
   2  -1  -3   79.34    3.46
  -2   1   3   76.30    6.61
  -2   1   3   75.73    6.19
   2  -1  -2    5.69    1.42
   2  -1  -2    7.07    1.24
   2  -1  -2   10.01    2.24
  -2   1   2   10.65    2.45
  -2   1   2    7.77    1.67
   2  -1  -2    8.88    1.73
  -2   1   1  164.39    7.84
   2  -1  -1  164.45    9.20
  -2   1   1  162.86    9.29
   2  -1  -1  156.63    6.72
   2  -1  -1  147.39    6.08
   2  -1  -1  159.66    6.77
   2  -1   0  151.40    6.16
  -2   1   0  160.70    6.73
   2  -1   0  147.04    5.90
   2  -1   0  163.27    9.12
   2  -1   0  150.33    6.78
  -2   1   0  151.26    8.67
  -2   1  -1  588.35   11.79
   2  -1   1  607.09   12.36
   2  -1   1  595.92   16.59
   2  -1   1  588.04    9.27
  -2   1  -1  589.40   13.65
   2  -1   1  594.63   14.05
   2  -1   2   12.46    1.92
   2  -1   2   13.64    2.26
   2  -1   3   23.27    3.12
   2  -1   3   21.75    2.75
  -2   1  -3   21.47    2.56
  -2   1  -3   21.11    2.93
   2  -1   4 1530.41   24.59
  -2   1  -4 1556.31   23.73
  -2   1  -4 1458.38   25.21
   2  -1   4 1537.24   26.95
   2  -1   5  154.98    8.97
   2  -1   5  165.68    8.87
  -2   1  -5  159.49    8.27
  -2   1  -6  217.16   10.52
   2  -1   6  214.76   11.12
   2  -1   6  209.06   10.73
  -2   1  -7   11.98    2.72
  -2   1  -8  491.98   17.73
  -2   1  -9   43.72    5.61
  -2   1  -9   42.94    3.89
  -2   1 -10  103.40    9.08
  -2   1 -10   98.37    5.87
  -2   1 -11    0.26    0.62
  -2   1 -11    1.27    1.64
  -2   1 -12    4.73    0.95
  -2   1 -12    6.42    2.14
  -2   1 -13   18.04    4.54
  -2   1 -14    3.85    2.86
  -2   1 -15   14.34    4.53
  -2   1 -16    6.78    3.69
  -2   1 -17   15.03    4.89
  -2   1 -18    2.67    3.31
   2   0 -19   -4.49    3.40
  -2   0  18   15.12    5.06
   2   0 -18   13.05    4.48
   2   0 -17    7.54    2.93
  -2   0  17    7.87    3.32
   2   0 -16   28.52    6.11
  -2   0  16   30.89    6.28
   2   0 -15    0.11    1.57
  -2   0  15    2.17    1.99
  -2   0  14   72.57    8.88
  -2   0  13   41.86    6.69
  -2   0  12  128.96    4.57
  -2   0  12  131.57   10.93
  -2   0  11   10.20    1.62
  -2   0  11   10.40    3.41
  -2   0  10  240.20    7.91
  -2   0  10  225.75   13.01
  -2   0   9   29.81    4.36
  -2   0   9   31.03    3.04
  -2   0   8  625.55   19.94
  -2   0   8  663.94   23.10
  -2   0   8  676.88   15.02
  -2   0   7    1.10    0.48
  -2   0   7    1.02    0.66
  -2   0   7    2.09    1.42
  -2   0   6  642.59   18.26
  -2   0   6  628.10   19.78
   2   0  -6  623.53   19.44
  -2   0   6  607.38   14.88
   2   0  -6  646.00   19.25
   2   0  -5    8.49    2.10
  -2   0   5   10.45    2.44
  -2   0   5    9.69    2.20
  -2   0   5   11.71    1.97
   2   0  -5   10.24    2.38
  -2   0   4 1856.47   29.69
   2   0  -4 1825.81   29.74
  -2   0   4 1831.28   14.39
   2   0  -4 1819.32   29.21
  -2   0   4 1876.63   25.71
  -2   0   4 1758.77   26.54
  -2   0   3  196.06    8.74
  -2   0   3  185.88    8.70
  -2   0   3  186.43    9.93
  -2   0   3  195.90    8.30
   2   0  -3  200.29    8.97
  -2   0   3  194.99    5.52
  -2   0   2 3957.37   39.59
  -2   0   2 3815.16   27.73
   2   0  -2 3858.75   29.57
  -2   0   2 3884.81   43.94
  -2   0   2 3908.55   35.56
  -2   0   1  846.07   14.23
   2   0  -1  837.80   11.11
   2   0  -1  859.59   19.44
  -2   0   1  818.05   19.28
   2   0  -1  877.13   14.49
  -2   0   1  866.01   15.14
  -2   0   1  863.33   12.94
  -2   0   0 9999.00   53.23
  -2   0   0 9864.71   39.72
   2   0   0 9884.15   37.96
   2   0   0 9710.27   68.42
  -2   0   0 9812.74   64.39
  -2   0   0 9960.16   45.27
   2   0   0 9918.36   52.50
   2   0   1  930.11   17.10
  -2   0  -1  950.89   12.65
   2   0   1  933.33   19.95
   2   0   1  960.43   13.24
  -2   0  -1  952.21   17.36
  -2   0  -2 2831.18   25.41
   2   0   2 2825.46   25.79
  -2   0  -2 2772.75   31.46
   2   0   2 2785.09   31.26
   2   0   3  134.72    6.50
   2   0   3  130.80    7.15
  -2   0  -3  133.95    6.28
  -2   0  -3  131.78    7.23
  -2   0  -4 1962.00   29.45
  -2   0  -4 1990.05   26.63
   2   0   4 1989.84   29.59
  -2   0  -4 2008.83   26.93
   2   0   4 1955.87   27.94
   2   0   5   17.74    2.91
  -2   0  -5   19.81    2.88
  -2   0  -5   18.47    2.93
  -2   0  -5   19.42    1.76
  -2   0  -5   19.11    3.01
  -2   0  -6  454.31   15.67
  -2   0  -6  459.11   15.09
  -2   0  -6  485.18   13.06
  -2   0  -6  444.52   13.96
  -2   0  -6  459.11   10.16
   2   0   6  465.07   15.69
  -2   0  -7    1.31    0.99
  -2   0  -7    1.44    0.57
  -2   0  -7    0.17    0.29
  -2   0  -7    1.15    0.98
  -2   0  -8  403.67   16.36
  -2   0  -8  384.06   15.43
  -2   0  -8  394.86   12.18
  -2   0  -8  410.87   11.38
  -2   0  -9    0.94    1.11
  -2   0  -9    1.82    1.00
  -2   0  -9    1.32    0.33
  -2   0  -9    2.57    1.64
  -2   0 -10  255.91   14.61
  -2   0 -10  250.21    8.03
  -2   0 -10  257.82   11.62
  -2   0 -10  256.35   13.65
  -2   0 -11   42.48    6.40
  -2   0 -11   38.35    2.87
  -2   0 -12   78.99    8.93
  -2   0 -13    2.04    2.13
  -2   0 -14   43.11    7.51
  -2   0 -15   16.38    4.63
  -2   0 -16   11.63    4.59
  -2   0 -17    8.26    3.67
  -2   0 -18   10.83    4.79
   2   1 -19    4.23    3.04
  -2  -1  19    6.04    3.78
   2   1 -18    8.24    4.25
  -2  -1  18    6.53    3.27
  -2  -1  17    9.44    3.78
   2   1 -17    6.39    2.85
  -2  -1  16    2.83    2.77
   2   1 -16    3.02    2.61
   2   1 -15    1.17    1.01
  -2  -1  15    4.10    2.38
   2   1 -14    8.42    3.00
  -2  -1  14    8.99    3.18
  -2  -1  13   29.74    5.19
   2   1 -13   32.90    5.59
  -2  -1  12   25.51    2.44
  -2  -1  12   30.44    5.82
  -2  -1  12   26.93    2.08
   2   1 -12   26.95    4.86
  -2  -1  12   31.79    5.14
  -2  -1  11   41.73    5.65
  -2  -1  11   56.33    7.55
   2   1 -11   35.87    5.26
  -2  -1  11   47.49    3.33
  -2  -1  11   48.20    2.82
  -2  -1  10  147.34    6.07
  -2  -1  10  156.05    5.05
  -2  -1  10  152.90   10.17
  -2  -1  10  158.92   12.25
  -2  -1   9   26.66    2.73
  -2  -1   9   24.56    4.75
  -2  -1   9   25.03    1.93
  -2  -1   9   27.31    4.14
  -2  -1   8  778.69   20.72
  -2  -1   8  766.72   15.18
  -2  -1   8  774.79   24.27
  -2  -1   7   41.05    5.34
   2   1  -7   45.75    5.18
  -2  -1   7   43.21    3.61
  -2  -1   7   42.05    4.55
  -2  -1   6  584.61   15.89
  -2  -1   6  517.08   18.08
   2   1  -6  573.30   17.35
  -2  -1   6  508.55   12.80
  -2  -1   5   98.44    5.62
  -2  -1   5   89.55    6.99
  -2  -1   5   92.72    5.95
   2   1  -5   93.84    6.64
   2   1  -4 1282.79   23.24
  -2  -1   4 1294.58   25.27
  -2  -1   4 1303.90   20.94
  -2  -1   4 1262.98   20.46
   2   1  -4 1272.12   21.25
  -2  -1   3   22.00    3.28
  -2  -1   3   21.63    2.47
   2   1  -3   20.15    2.77
  -2  -1   3   22.14    2.71
   2   1  -3   24.50    2.87
  -2  -1   2  106.70    5.91
  -2  -1   2  109.63    6.94
   2   1  -2  102.19    5.93
  -2  -1   2  107.15    5.29
   2   1  -1  652.27   15.12
  -2  -1   1  668.09   15.98
   2   1  -1  625.83   14.66
  -2  -1   1  681.29   13.90
  -2  -1   1  651.98   14.70
  -2  -1   0  388.15   11.16
  -2  -1   0  400.30    5.60
   2   1   0  410.63   12.65
  -2  -1   0  408.43   11.57
   2   1   0  383.09   11.45
  -2  -1   0  387.30   11.38
  -2  -1  -1   47.81    4.08
  -2  -1  -1   48.37    4.14
  -2  -1  -1   49.65    2.73
   2   1   1   52.88    4.63
   2   1   1   44.72    3.92
  -2  -1  -2    9.46    1.86
  -2  -1  -2   10.59    1.57
  -2  -1  -2    7.60    1.56
   2   1   2    4.92    1.20
  -2  -1  -3    1.98    0.99
  -2  -1  -3    0.96    0.25
  -2  -1  -3    0.54    0.24
  -2  -1  -4 1187.64   21.49
  -2  -1  -4 1176.80   19.62
  -2  -1  -4 1180.42   20.00
  -2  -1  -4 1199.96   24.58
   2   1   4 1221.67   23.82
  -2  -1  -5    6.99    2.03
  -2  -1  -5    8.92    2.38
   2   1   5    9.42    2.26
  -2  -1  -5    6.65    1.43
  -2  -1  -5    7.39    2.04
  -2  -1  -6  324.03   10.15
  -2  -1  -6  319.87   11.87
  -2  -1  -6  318.76   13.28
  -2  -1  -6  328.18   13.78
   2   1   6  339.28   13.50
  -2  -1  -7  127.28    6.13
  -2  -1  -7  129.31    8.96
  -2  -1  -7  123.91    8.79
  -2  -1  -8  267.37   11.40
  -2  -1  -8  250.71   13.32
  -2  -1  -8  257.84    8.41
  -2  -1  -8  248.17   12.97
  -2  -1  -9    8.48    2.56
  -2  -1  -9    8.58    2.17
  -2  -1  -9    8.78    2.70
  -2  -1  -9    8.31    1.30
  -2  -1 -10  108.05    9.80
  -2  -1 -10   98.99    4.65
  -2  -1 -10  110.34    8.20
  -2  -1 -10  101.87    8.90
  -2  -1 -11   20.72    4.16
  -2  -1 -11   14.84    1.70
  -2  -1 -11   18.95    4.18
  -2  -1 -12  183.21   13.94
  -2  -1 -12  166.02   11.71
  -2  -1 -13    6.32    2.96
  -2  -1 -13    3.45    2.00
  -2  -1 -14   53.12    8.11
  -2  -1 -15   21.33    5.16
  -2  -1 -16   32.40    6.79
  -2  -1 -17    2.34    2.81
  -2  -1 -18    3.88    2.92
   2   2 -20    3.40    3.25
   2   2 -19    1.14    1.93
  -2  -2  18    1.33    2.17
   2   2 -18   -1.18    0.90
   2   2 -17    5.64    2.76
  -2  -2  17   12.95    4.75
   2   2 -16    6.77    3.01
  -2  -2  16   11.88    3.80
   2   2 -15    4.26    2.87
  -2  -2  15    3.48    2.75
  -2  -2  14   10.61    3.55
   2   2 -14    9.18    2.93
  -2  -2  14   11.72    4.34
  -2  -2  13   59.49    8.38
   2   2 -13   59.44    7.48
  -2  -2  13   57.68    7.14
  -2  -2  12   41.50    5.84
   2   2 -12   34.41    5.46
  -2  -2  12   42.14    6.77
  -2  -2  12   29.66    3.21
  -2  -2  11   29.70    3.18
   2   2 -11   33.18    5.02
  -2  -2  11   37.66    5.21
  -2  -2  11   30.73    5.68
  -2  -2  10   20.46    2.54
   2   2 -10   23.44    3.90
  -2  -2  10   23.43    3.80
  -2  -2  10   21.86    4.43
  -2  -2   9   14.04    3.45
  -2  -2   9   12.91    2.02
  -2  -2   9   13.86    2.77
   2   2  -9   13.75    2.35
   2   2  -9   13.58    2.70
   2   2  -8   42.67    4.43
  -2  -2   8   42.99    3.66
  -2  -2   8   40.53    5.55
  -2  -2   8   45.45    4.80
   2   2  -8   42.34    4.14
   2   2  -7    1.98    0.93
  -2  -2   7    0.50    0.79
   2   2  -7    1.60    0.78
   2   2  -7    1.73    0.91
  -2  -2   7    2.23    0.94
  -2  -2   7    1.08    0.31
  -2  -2   6   46.71    3.90
   2   2  -6   32.51    3.31
   2   2  -6   63.03    5.58
   2   2  -6   40.48    4.02
  -2  -2   6   69.87    5.14
   2   2  -5  100.99    4.89
  -2  -2   5   92.94    5.37
  -2  -2   5  101.17    5.69
   2   2  -5  101.53    6.57
   2   2  -5   99.86    6.33
   2   2  -4   11.07    1.36
  -2  -2   4   11.15    1.72
   2   2  -4    8.28    1.88
  -2  -2   4   12.03    2.06
   2   2  -4   10.41    2.06
  -2  -2   3  174.18    7.60
   2   2  -3  177.99    8.31
   2   2  -3  177.21    7.50
  -2  -2   3  169.80    5.97
   2   2  -3  186.26    4.18
  -2  -2   2    5.73    1.37
  -2  -2   2    4.69    0.88
  -2  -2   2    7.80    1.70
   2   2  -2    4.43    1.09
   2   2  -1   43.83    3.36
  -2  -2   1   44.69    3.67
   2   2  -1   40.43    3.98
  -2  -2   1   41.79    3.71
  -2  -2   1   44.49    2.57
  -2  -2   0  121.99    6.36
   2   2   0  128.30    6.97
  -2  -2  -1   76.92    5.03
   2   2   1   75.34    5.04
   2   2   1   79.89    5.52
   2   2   2   76.35    5.36
  -2  -2  -2   86.93    4.08
  -2  -2  -2   81.34    5.19
  -2  -2  -3   71.45    4.87
  -2  -2  -3   67.19    5.62
   2   2   3   69.33    5.19
  -2  -2  -3   72.22    4.22
  -2  -2  -4   49.59    5.02
  -2  -2  -4   55.12    4.23
  -2  -2  -4   52.61    4.03
   2   2   4   51.02    4.42
  -2  -2  -5  167.59    7.31
   2   2   5  160.19    7.90
  -2  -2  -5  165.25    9.51
  -2  -2  -5  170.21    8.14
  -2  -2  -6  248.30    8.86
   2   2   6  227.78    9.73
  -2  -2  -6  248.77   10.74
  -2  -2  -6  249.41   12.22
   2   2   7   19.18    2.75
  -2  -2  -7   17.90    3.32
  -2  -2  -7   16.80    2.26
  -2  -2  -8   33.38    3.05
  -2  -2  -8   33.17    4.77
  -2  -2  -9  121.35    5.76
  -2  -2  -9  127.60    9.63
  -2  -2 -10   57.46    3.83
  -2  -2 -10   58.86    7.18
  -2  -2 -10   55.02    6.46
  -2  -2 -11   25.07    4.45
  -2  -2 -11   27.91    5.33
  -2  -2 -12    3.41    0.99
  -2  -2 -12    4.77    2.44
  -2  -2 -13   19.98    4.11
  -2  -2 -13   21.41    4.98
  -2  -2 -14    1.47    1.51
  -2  -2 -14   -2.22    3.30
  -2  -2 -15    3.43    2.12
  -2  -2 -15   -0.93    2.74
  -2  -2 -16    2.34    2.16
  -2  -2 -17   -2.73    2.76
   2   3 -20   -2.36    2.31
   2   3 -19    3.41    3.18
   2   3 -18    6.27    3.66
   2   3 -17    4.48    2.68
   2   3 -16    3.68    2.57
  -2  -3  16    3.80    2.90
  -2  -3  16    4.34    2.26
  -2  -3  15    3.83    1.98
  -2  -3  15    1.90    2.15
   2   3 -15    4.68    2.35
  -2  -3  14    6.02    3.37
   2   3 -14    5.78    2.59
  -2  -3  14    7.62    3.04
  -2  -3  13    7.92    2.61
   2   3 -13    8.00    2.71
  -2  -3  13    3.89    2.21
   2   3 -12   65.58    6.95
  -2  -3  12   70.60    7.26
   2   3 -12   61.75    5.42
  -2  -3  12   64.92    8.50
   2   3 -11   34.24    4.84
  -2  -3  11   29.52    5.46
  -2  -3  11   35.50    4.95
   2   3 -11   32.13    3.92
   2   3 -10  111.75    8.22
  -2  -3  10  114.45   10.39
  -2  -3  10  112.99    8.24
   2   3 -10  113.30    7.47
  -2  -3   9    0.73    0.93
  -2  -3   9    3.33    1.34
   2   3  -9    1.77    0.92
   2   3  -9    2.68    1.38
  -2  -3   9    1.24    0.79
  -2  -3   8    1.59    0.90
   2   3  -8    1.39    0.62
   2   3  -8    4.06    1.43
   2   3  -8    1.97    1.21
  -2  -3   8    2.39    1.15
  -2  -3   7    3.57    1.39
   2   3  -7    3.13    0.94
   2   3  -7    3.63    1.24
  -2  -3   7    4.39    1.44
  -2  -3   6  126.26    6.75
   2   3  -6  130.24    6.25
   2   3  -6  145.52    8.53
  -2  -3   6  132.37    6.60
   2   3  -6  122.13    7.63
  -2  -3   5   31.23    3.39
   2   3  -5   33.81    2.84
   2   3  -5   33.83    3.70
  -2  -3   5   35.78    3.08
   2   3  -5   32.84    3.88
   2   3  -4   69.14    5.65
  -2  -3   4   72.49    5.09
   2   3  -4   67.43    3.40
  -2  -3   4   73.50    4.07
  -2  -3   4   69.77    3.82
   2   3  -4   72.20    4.81
  -2  -3   3    6.61    1.45
   2   3  -3    6.05    0.89
  -2  -3   3    7.42    1.09
   2   3  -3    7.72    1.39
   2   3  -3    8.31    2.02
  -2  -3   3    7.33    1.02
   2   3  -2  166.29    8.57
  -2  -3   2  166.38    7.69
  -2  -3   2  160.06    6.82
  -2  -3   2  164.05    3.61
  -2  -3   2  170.35    4.52
   2   3  -2  164.97    5.53
   2   3  -1  202.92    9.67
  -2  -3   1  227.65    5.96
  -2  -3   1  202.07    8.42
  -2  -3   1  213.80    6.54
  -2  -3   0    8.24    1.33
  -2  -3   0    8.40    1.70
   2   3   0    7.84    1.25
   2   3   0   10.85    2.29
  -2  -3  -1    1.43    0.42
   2   3   1    1.26    0.90
   2   3   2   20.23    3.07
  -2  -3  -2   21.19    2.75
  -2  -3  -2   23.88    2.04
  -2  -3  -3  498.20   13.22
  -2  -3  -3  489.33   10.81
   2   3   3  486.10   15.01
  -2  -3  -4   99.27    5.82
  -2  -3  -4  100.93    5.53
   2   3   4   99.10    6.79
  -2  -3  -5   30.84    4.42
  -2  -3  -5   26.99    3.26
  -2  -3  -5   29.54    3.90
   2   3   5   26.29    3.85
  -2  -3  -6   29.95    4.30
  -2  -3  -6   39.42    3.94
  -2  -3  -7   85.54    5.27
   2   3   7   79.58    6.10
  -2  -3  -7   78.02    7.20
  -2  -3  -8   30.38    3.17
   2   3   8   25.02    3.43
  -2  -3  -8   27.07    4.40
  -2  -3  -9   23.37    4.07
   2   3   9   35.21    4.17
  -2  -3 -10    3.41    1.89
  -2  -3 -11   42.81    5.97
  -2  -3 -12   -0.28    0.63
  -2  -3 -13    0.14    1.13
  -2  -3 -13   -2.30    2.82
  -2  -3 -14    1.83    1.66
  -2  -3 -14   -3.95    3.25
  -2  -3 -15   16.11    3.95
  -2  -3 -15   19.03    5.02
  -2  -3 -16   -1.69    2.42
  -2  -3 -16    1.96    1.60
  -2  -3 -17    0.09    1.71
   2   4 -20   14.82    4.16
   2   4 -19   -4.61    3.10
  -2  -4  18   24.17    7.03
   2   4 -18   17.32    4.31
   2   4 -17   -2.33    2.50
  -2  -4  17    1.18    2.05
   2   4 -16   37.50    6.32
  -2  -4  16   46.69    8.61
  -2  -4  15   16.66    4.83
   2   4 -15   12.84    3.26
   2   4 -14  219.67   13.95
  -2  -4  14  204.54   16.78
  -2  -4  13    0.35    1.17
   2   4 -13   -0.38    1.17
   2   4 -13   -0.94    1.10
   2   4 -12   84.51    6.86
  -2  -4  12   89.93   10.62
   2   4 -12   90.38    8.06
  -2  -4  11    4.73    2.32
   2   4 -11    2.39    1.24
   2   4 -11    3.94    1.23
  -2  -4  11    7.06    2.35
   2   4 -10  174.51   10.17
   2   4 -10  154.08    9.45
  -2  -4  10  172.90    9.98
   2   4  -9   76.87    6.15
   2   4  -9   74.55    6.55
  -2  -4   9   77.48    6.24
  -2  -4   8  198.52    9.26
   2   4  -8  191.57    9.07
   2   4  -8  187.39   10.42
   2   4  -8  196.24   11.88
   2   4  -7    4.07    2.08
  -2  -4   7    1.82    0.92
   2   4  -7    2.05    1.13
   2   4  -7    1.60    1.53
   2   4  -6  335.85   13.79
   2   4  -6  334.88   10.23
  -2  -4   6  355.62   12.21
   2   4  -6  343.19   13.20
   2   4  -5    2.93    1.34
  -2  -4   5    2.19    1.16
   2   4  -5    1.35    0.68
  -2  -4   5    2.14    0.87
   2   4  -5    2.64    1.48
   2   4  -4   52.74    3.55
  -2  -4   4   55.38    3.92
  -2  -4   4   55.12    4.78
   2   4  -4   56.78    5.63
   2   4  -4   53.57    3.91
   2   4  -3  179.10   10.00
   2   4  -3  189.53    7.43
  -2  -4   3  191.13    8.73
  -2  -4   3  186.60    6.59
  -2  -4   3  184.20    7.36
   2   4  -3  182.93    5.80
  -2  -4   2  209.41    7.10
  -2  -4   2  208.34    6.25
   2   4  -2  201.50   10.56
  -2  -4   2  208.55    8.97
   2   4  -2  204.71    8.40
   2   4  -1   30.49    4.14
  -2  -4   1   30.85    2.95
  -2  -4   1   29.26    3.42
   2   4   0   90.01    7.04
  -2  -4   0   81.75    4.86
  -2  -4   0   92.85    6.04
  -2  -4  -1  211.31    8.19
  -2  -4  -1  206.92    9.15
   2   4   1  224.01    6.24
   2   4   1  214.41   10.90
  -2  -4  -1  222.92    4.78
   2   4   2   40.68    4.81
  -2  -4  -2   39.17    2.61
  -2  -4  -2   37.95    3.95
  -2  -4  -3   57.19    3.75
  -2  -4  -3   60.13    4.94
   2   4   3   60.12    5.77
   2   4   4  140.18    8.87
  -2  -4  -4  144.82    7.57
  -2  -4  -4  142.41    6.69
  -2  -4  -5   57.30    4.92
   2   4   5   63.69    6.12
  -2  -4  -5   55.35    4.61
   2   4   6   53.37    6.38
  -2  -4  -6   25.28    5.19
  -2  -4  -6   69.76    5.27
   2   4   6   31.74    4.98
   2   4   7   69.87    7.34
   2   4   7   67.47    6.20
   2   4   8   18.27    3.00
  -2  -4  -8    9.67    2.57
  -2  -4  -9   57.30    6.66
   2   4   9   67.36    6.04
  -2  -4 -10    0.22    0.82
   2   4  10    1.75    0.85
  -2  -4 -11    3.22    1.60
   2   4  11    3.12    1.16
  -2  -4 -12    3.74    1.81
  -2  -4 -13   23.32    4.50
  -2  -4 -14    8.00    2.48
  -2  -4 -15    3.96    2.23
  -2  -4 -15    2.42    1.38
  -2  -4 -16   -5.05    3.55
   2   5 -20   11.11    4.07
  -2  -5  19    7.40    4.57
   2   5 -19    4.73    2.98
  -2  -5  18   15.59    6.36
   2   5 -18   14.23    4.34
   2   5 -17    1.09    1.16
  -2  -5  17    0.08    1.85
  -2  -5  16   22.22    6.32
   2   5 -16   26.71    5.00
   2   5 -15    1.49    0.73
  -2  -5  15    0.27    1.29
   2   5 -14   64.77    7.54
  -2  -5  14   62.51    9.61
   2   5 -14   58.60    6.15
  -2  -5  13    7.59    2.86
   2   5 -13    7.59    2.20
   2   5 -13    9.05    2.65
   2   5 -12   37.60    5.16
  -2  -5  12   35.60    6.89
   2   5 -12   32.86    4.60
   2   5 -11    7.44    2.18
   2   5 -11    4.98    1.78
   2   5 -10  294.92   12.98
   2   5 -10  264.64   13.89
   2   5  -9   25.39    4.23
   2   5  -9   29.26    3.92
   2   5  -8  191.29   11.82
   2   5  -8  208.16    9.59
  -2  -5   8  196.22   11.03
   2   5  -8  207.28   12.65
   2   5  -7   35.00    3.56
   2   5  -7   36.13    5.30
  -2  -5   7   35.61    4.38
   2   5  -7   36.53    5.07
   2   5  -6  444.15   18.00
   2   5  -6  431.02   11.97
  -2  -5   6  427.71   14.21
   2   5  -6  437.27   15.23
   2   5  -5  101.77    5.68
  -2  -5   5  106.52    6.52
   2   5  -5  105.56    8.77
   2   5  -5  107.19    6.54
   2   5  -4  357.68    9.89
   2   5  -4  360.12   16.17
   2   5  -4  361.12   11.26
  -2  -5   4  358.23   11.33
   2   5  -3   52.97    4.86
  -2  -5   3   54.45    3.32
  -2  -5   3   55.72    4.42
   2   5  -3   58.88    6.48
  -2  -5   2 1125.63   20.19
   2   5  -2 1148.40   23.75
   2   5  -2 1135.26   28.72
  -2  -5   1   73.03    5.07
   2   5  -1   71.86    7.28
   2   5   0  753.46   23.23
  -2  -5   0  740.06   16.87
  -2  -5  -1  104.39    6.39
   2   5   1  114.71    9.11
  -2  -5  -2  243.36   10.53
   2   5   2  256.09   13.64
  -2  -5  -2  257.20    7.52
   2   5   3   11.26    2.23
  -2  -5  -3   10.34    1.79
   2   5   3   13.32    3.20
   2   5   4   93.34    6.85
  -2  -5  -4   92.66    5.67
   2   5   4   96.26    8.34
   2   5   5   20.05    3.78
  -2  -5  -5   17.77    2.57
   2   5   5   17.70    3.41
   2   5   6  101.57    8.63
   2   5   6   94.74    8.48
   2   5   7   41.57    5.45
   2   5   7   39.20    5.67
  -2  -5  -8   18.24    3.82
   2   5   8   20.86    4.63
   2   5   8   22.83    4.00
  -2  -5  -9    2.73    1.72
   2   5   9    3.04    1.04
   2   5   9    3.97    2.44
  -2  -5 -10   13.75    3.41
   2   5  10   15.90    3.36
   2   5  10   24.73    5.81
  -2  -5 -11   58.12    7.19
   2   5  11   76.57    7.13
  -2  -5 -12    6.41    2.64
  -2  -5 -13    1.56    1.16
  -2  -5 -14    3.55    1.02
  -2  -5 -15    2.92    1.80
  -2  -5 -16   -8.20    5.03
   2   6 -19    0.36    1.58
   2   6 -18    8.40    3.28
  -2  -6  18    7.94    4.19
  -2  -6  17    1.70    1.54
   2   6 -17   -0.11    0.94
   2   6 -16   10.22    3.17
  -2  -6  16    2.91    2.67
   2   6 -15    3.72    2.37
  -2  -6  15   -1.13    2.58
   2   6 -14   51.21    6.79
  -2  -6  14   36.99    7.26
   2   6 -14   34.59    5.24
   2   6 -13    3.35    2.35
   2   6 -13    0.73    0.98
   2   6 -12   84.81    7.83
   2   6 -12   72.64    8.04
   2   6 -11    1.73    1.61
   2   6 -11    2.58    2.21
   2   6 -10  301.53   16.67
   2   6 -10  320.71   13.73
   2   6  -9   22.57    3.40
   2   6  -9   18.44    4.20
   2   6  -8  357.93   12.80
   2   6  -8  353.21   17.47
   2   6  -7   15.67    4.06
   2   6  -7   15.92    3.27
   2   6  -7   18.48    2.86
  -2  -6   7   19.91    3.43
   2   6  -6  497.00   14.35
   2   6  -6  503.14   16.54
  -2  -6   6  516.77   16.85
   2   6  -6  533.36   23.02
   2   6  -5   70.40    5.56
  -2  -6   5   78.60    6.30
   2   6  -5   79.66    9.01
   2   6  -5   68.29    5.27
   2   6  -4  357.75   18.74
  -2  -6   4  315.70   12.37
   2   6  -4  336.96   13.35
   2   6  -4  317.95    9.04
   2   6  -3   93.61    7.37
  -2  -6   3   93.48    6.68
   2   6  -3   93.73    9.71
   2   6  -2  170.75   12.85
  -2  -6   2  163.00    8.68
  -2  -6   1   32.21    3.85
   2   6  -1   29.79    5.63
  -2  -6   0  205.59    9.53
   2   6   0  209.87   14.26
   2   6   1    3.74    2.04
  -2  -6  -1    0.03    0.81
   2   6   2  199.01    8.16
   2   6   2  206.65   14.02
   2   6   3    6.98    2.71
   2   6   3    5.09    1.51
  -2  -6  -4  355.27   12.12
   2   6   4  363.33   18.46
   2   6   4  320.57   13.52
  -2  -6  -5   11.24    2.34
   2   6   5   13.54    3.91
   2   6   5    9.87    2.75
   2   6   6  117.48   10.38
  -2  -6  -6  108.83    7.56
   2   6   6  102.29    9.15
   2   6   7   28.63    5.20
   2   6   7   28.31    5.11
  -2  -6  -8   18.37    4.22
   2   6   8   20.77    4.30
   2   6   8   23.58    5.27
   2   6   9    0.00    1.33
  -2  -6  -9    0.19    0.83
   2   6   9    2.18    2.35
   2   6  10   31.14    5.09
  -2  -6 -10   26.35    4.95
   2   6  10   34.39    6.99
  -2  -6 -11    1.94    1.78
   2   6  11    2.82    2.09
  -2  -6 -12    9.82    3.00
  -2  -6 -13    0.82    0.76
  -2  -6 -14    4.38    2.33
   2   7 -19    2.49    2.61
   2   7 -18    0.55    1.50
   2   7 -17    4.88    3.03
  -2  -7  17    2.79    2.67
   2   7 -16    9.79    3.46
  -2  -7  16    2.34    2.83
  -2  -7  15    4.88    2.48
   2   7 -15    7.80    2.91
   2   7 -14   15.62    3.71
   2   7 -14   18.11    4.27
   2   7 -13   -0.17    0.79
   2   7 -13    0.57    1.08
   2   7 -12   10.84    2.79
   2   7 -12    9.90    3.31
   2   7 -11   19.21    3.37
   2   7 -11   18.82    4.55
   2   7 -10    0.70    0.54
   2   7 -10   -0.32    0.98
   2   7  -9   24.67    3.67
   2   7  -9   24.90    5.63
   2   7  -8    7.29    2.61
   2   7  -8    6.16    2.71
   2   7  -8    6.17    1.80
   2   7  -7    2.65    1.37
   2   7  -7    1.73    2.13
   2   7  -7    4.74    2.13
   2   7  -6   40.24    4.75
   2   7  -6   34.15    6.52
   2   7  -6   38.66    4.67
   2   7  -5   17.38    4.70
   2   7  -5   17.31    3.25
   2   7  -5   14.37    2.47
   2   7  -4  101.16    8.18
  -2  -7   4   86.94    3.03
  -2  -7   4   90.63    7.66
   2   7  -4   93.53   11.02
   2   7  -4   80.57    4.41
   2   7  -3  134.72    9.90
  -2  -7   3  123.77    8.68
   2   7  -3  140.01   13.37
   2   7  -2   33.22    6.04
  -2  -7   2   35.61    4.29
   2   7  -1   16.48    4.03
   2   7   0  230.68   16.44
   2   7   1  239.25   16.84
   2   7   1  226.29    7.29
   2   7   2   42.76    6.61
   2   7   2   40.23    3.89
   2   7   3  136.22   12.77
   2   7   3  108.44    7.33
   2   7   4   58.59    8.36
   2   7   4   42.20    5.11
   2   7   5  122.79   11.91
   2   7   5   98.04    8.65
   2   7   6  122.02   11.97
   2   7   6   82.50    8.55
   2   7   7   11.94    3.79
   2   7   7   12.97    3.82
   2   7   8   80.20    9.49
   2   7   8   66.36    8.71
   2   7   9   36.18    6.81
   2   7   9   46.02    7.24
  -2  -7  -9   33.59    5.76
  -2  -7 -10   22.62    4.94
   2   7  10   25.64    6.01
   2   7  10   31.56    5.84
  -2  -7 -11    2.06    1.26
   2   7  11   -1.39    2.70
  -2  -7 -12    1.92    2.19
  -2  -7 -13    1.39    1.54
  -2  -7 -14    2.47    2.15
   2   8 -17   -1.00    1.77
  -2  -8  17    0.09    1.58
  -2  -8  16   20.93    6.58
   2   8 -16   22.87    4.88
   2   8 -15   -0.78    0.82
   2   8 -14   17.42    4.04
   2   8 -14   12.19    3.88
   2   8 -13    2.02    1.51
   2   8 -13    1.95    2.02
   2   8 -12    7.54    2.59
   2   8 -12    6.79    3.26
   2   8 -11    2.75    1.79
   2   8 -11    5.48    3.20
   2   8 -10    4.59    3.83
   2   8 -10    0.62    1.29
   2   8  -9    8.62    3.40
   2   8  -9    7.65    2.02
   2   8  -8   17.17    3.39
   2   8  -8   11.55    4.09
   2   8  -7   32.46    6.86
   2   8  -7   35.98    4.97
   2   8  -6    1.68    2.48
   2   8  -6   12.23    2.89
   2   8  -5  106.63   12.54
   2   8  -5  119.79    9.41
   2   8  -4    1.22    0.29
   2   8  -4    2.38    1.21
   2   8  -3   -1.41    5.34
   2   8  -3   10.37    2.87
   2   8  -2   -8.33    6.00
   2   8  -1  126.78   12.98
   2   8   0   50.55    7.00
   2   8   1   26.84    3.65
   2   8   1   32.62    2.85
   2   8   2  -13.23    6.89
   2   8   2    0.16    0.36
   2   8   3   20.08    5.39
   2   8   3   19.66    3.05
   2   8   4   11.12    3.92
   2   8   4    4.57    1.67
   2   8   5   17.39    5.32
   2   8   5   15.38    3.17
   2   8   6    5.50    2.52
   2   8   6    7.31    2.09
   2   8   7   37.89    7.35
   2   8   7   20.81    4.44
   2   8   8   -3.01    3.04
   2   8   8    0.80    1.03
   2   8   9    5.19    2.61
   2   8   9    2.86    1.41
  -2  -8 -10    1.70    2.15
   2   8  10   -0.15    0.88
   2   8  10   -1.16    2.11
  -2  -8 -11   21.02    4.87
   2   8  11   21.27    5.75
  -2  -8 -12    1.17    1.55
  -2  -8 -13    3.49    2.14
   2   9 -14   33.59    5.75
   2   9 -14   22.82    6.24
   2   9 -13    3.24    1.90
   2   9 -13   -0.30    2.83
   2   9 -12   54.09    6.70
   2   9 -12   52.14    9.81
   2   9 -11   21.81    4.05
   2   9 -11   26.28    7.26
   2   9 -10   79.60   12.71
   2   9 -10   75.08    7.56
   2   9  -9   10.37    2.98
   2   9  -9   16.15    6.60
   2   9  -8   83.64   13.14
   2   9  -8   89.88    8.46
   2   9  -7   19.23    3.03
   2   9  -7   32.14    4.99
   2   9  -6   79.36    8.15
   2   9  -6   40.86    4.85
   2   9  -5   -1.18    1.75
   2   9  -4   -5.32    9.46
   2   9  -4   11.56    3.03
   2   9  -3   33.85    3.93
   2   9  -2   99.45   11.98
   2   9  -1   29.29    4.08
   2   9   0   80.74    9.62
   2   9   1    7.72    5.34
   2   9   2   12.25    4.52
   2   9   3   35.24    7.05
   2   9   4    9.23    4.61
   2   9   5   99.88   12.86
   2   9   6   12.76    5.26
   2   9   7   23.59    6.70
   2   9   8    2.87    2.74
   2   9   9   34.41    7.80
  -2  -9 -10    4.67    3.09
  -2  -9 -11    2.58    1.99
  -2  -9 -12   -2.03    2.29
   2  10 -14   26.29    7.11
   2  10 -13    2.78    3.39
   2  10 -12   59.16   11.68
   2  10 -11    2.27    1.78
   2  10 -11   -0.37    3.54
   2  10 -10   99.07   16.19
   2  10 -10  101.97    9.79
   2  10  -9   -0.36    1.59
   2  10  -9   -1.53    1.52
   2  10  -8   92.31    9.18
   2  10  -8   99.45   14.85
   2  10  -7  -12.95    9.74
   2  10  -7    5.77    2.70
   2  10  -6  104.62   14.00
   2  10  -6  122.19   10.95
   2  10  -5   11.14    3.38
   2  10  -5  -13.96    9.73
   2  10  -4   88.45   12.14
   2  10  -3    4.99    6.64
   2  10  -2   86.96   10.63
   2  10  -1   -3.86    8.22
   2  10   0   12.78    2.85
   2  10   1    5.19    6.71
   2  10   2    4.98    6.04
   2  10   3   27.63    5.87
   2  10   4   40.53    9.57
   2  10   5    8.79    5.47
   2  10   6   16.74    6.28
   2  10   7   18.95    6.45
   2  10   8    0.03    1.35
   2  10   9    2.19    3.13
  -2 -10 -10    2.04    2.18
  -2 -10 -11    5.33    2.88
   2  11 -14   28.40    8.92
   2  11 -13    0.17    2.19
   2  11 -12   41.63   11.40
   2  11 -11   16.11    8.58
   2  11 -10   47.15   12.45
   2  11  -9   15.99    8.30
   2  11  -8   65.72   14.17
   2  11  -8   43.43    6.81
   2  11  -7  -23.25    7.75
   2  11  -7    0.78    1.15
   2  11  -6   82.46   11.79
   2  11  -6   91.30   10.14
   2  11  -4   27.51    2.54
   2  11  -3  -25.37   10.12
   2  11  -2   22.70    2.57
   2  11  -1  -11.57    9.55
   2  11   0   29.41    5.66
   2  11   2   15.55    5.08
   2  11   3   24.12    8.13
   2  11   4   47.70   10.57
   2  11   5   19.06    7.61
   2  11   6   20.35    8.58
   2  11   7    4.03    5.36
   2  11   8    9.33    5.23
   2  12  -9   30.24   11.08
   2  12  -8   21.29    9.61
   2  12  -7   62.34   13.27
   2  12  -6   -1.45    3.99
   2  12  -5    0.61    4.12
   2  12  -4  -15.35    8.72
   2  12  -3   39.21    6.94
   2  12  -1   21.09    4.00
   2  12   0   -4.89    1.94
   2  12   1   50.66    8.30
   2  12   2   24.64    8.39
   2  12   3   53.57   11.50
   2  12   4   21.47    8.45
   2  12   5   33.92    9.47
   2  12   6   16.93    9.33
  -3  12   6   10.23    4.95
  -3  12   5    3.47    2.99
  -3  12   4   21.58    7.03
  -3  12   3    6.98    4.16
  -3  12   2   33.90    8.05
  -3  12   1   11.19    4.56
  -3  12   0   19.19    5.84
  -3  12  -1   -3.71    3.43
  -3  12  -2   29.51    7.09
  -3  12  -2   46.53    9.55
  -3  12  -3    7.38    3.95
  -3  12  -4   36.40    8.28
  -3  11   8    3.48    2.73
  -3  11   7   19.81    7.23
  -3  11   6    9.26    4.41
  -3  11   5   24.12    6.89
  -3  11   4    4.05    3.58
  -3  11   3   27.29    7.51
  -3  11   2    4.40    3.61
  -3  11   1   32.93    7.65
  -3  11   0   -1.46    3.98
  -3  11  -1   12.66    4.66
  -3  11  -1    9.01    3.59
  -3  11  -2   15.97    5.32
  -3  11  -3   24.41    6.58
  -3  11  -4   12.33    4.66
  -3  11  -5   14.35    5.17
  -3  11  -6   35.51    7.52
  -3  11  -7   30.78    6.95
  -3  11  -8   17.84    5.58
  -3  11  -9    9.69    4.33
  -3  10  10   -0.28    2.27
  -3  10   9    3.21    2.65
  -3  10   8    1.60    1.51
  -3  10   7    7.04    4.13
  -3  10   6   10.11    4.97
  -3  10   5   29.01    8.16
  -3  10   4    1.89    2.48
  -3  10   3   27.47    7.09
  -3  10   2   18.57    6.17
  -3  10   1   18.66    5.71
  -3  10   0   -3.38    4.33
  -3  10   0    0.34    1.85
  -3  10  -1   25.41    6.62
   3 -10   1   24.83    4.57
  -3  10  -2   13.61    4.46
   3 -10   2   12.80    3.26
   3 -10   3   53.87    7.21
  -3  10  -3   49.91    8.87
  -3  10  -4    3.23    2.23
   3 -10   4    3.09    2.03
  -3  10  -5   25.17    5.96
   3 -10   5   25.90    4.88
  -3  10  -6    5.93    3.01
   3 -10   6    6.17    2.69
  -3  10  -7   26.68    6.16
   3 -10   7   21.97    5.19
  -3  10  -8    2.81    2.15
   3 -10   8    0.63    1.59
  -3  10  -9   14.39    4.97
   3 -10   9   14.75    5.14
  -3  10 -10    6.70    3.74
   3 -10  10    4.81    4.17
  -3  10 -11    3.00    2.55
   3 -10  11   12.45    4.96
  -3   9  11    1.33    2.30
  -3   9  10   -3.49    4.54
  -3   9   9    4.09    3.83
  -3   9   8   13.66    5.68
  -3   9   7    6.62    4.72
  -3   9   6   36.45    8.84
  -3   9   5    6.86    4.13
  -3   9   4   42.60    9.23
  -3   9   3    6.15    2.88
  -3   9   2   53.82    9.36
  -3   9   1   40.59    7.87
  -3   9   0   22.40    6.29
  -3   9  -1   77.16   10.78
   3  -9   1   70.84    7.77
  -3   9  -2   49.85    8.52
   3  -9   2   57.69    7.21
  -3   9  -3    5.95    2.14
   3  -9   3    5.74    2.50
  -3   9  -4    4.23    1.58
   3  -9   4    8.71    2.15
  -3   9  -5   -0.05    1.26
   3  -9   5    2.44    1.57
  -3   9  -6   31.72    6.55
   3  -9   6   30.98    5.85
  -3   9  -7   10.34    3.77
   3  -9   7   13.38    4.06
  -3   9  -8   58.06    8.52
   3  -9   8   60.13    8.75
  -3   9  -9    9.27    3.82
   3  -9   9   15.01    5.01
  -3   9 -10   22.88    5.18
  -3   9 -11    4.56    2.72
  -3   9 -12   25.53    5.96
  -3   9 -13    1.63    1.70
  -3   8  12    3.69    2.77
  -3   8  11    6.57    4.01
  -3   8  10    6.83    4.94
  -3   8   9    4.20    3.34
  -3   8   8   -0.85    2.34
  -3   8   7    8.72    5.19
  -3   8   6   24.83    7.26
  -3   8   5    5.48    4.88
  -3   8   4    2.05    2.36
  -3   8   3    4.42    2.21
  -3   8   2   16.81    4.91
  -3   8   1    0.08    2.23
  -3   8   0   95.60   11.95
   3  -8   0   91.11    8.64
   3  -8   1   38.25    5.63
  -3   8  -1   45.58    7.68
  -3   8  -2  150.95   14.01
   3  -8   2  140.31   11.14
  -3   8  -3    0.71    1.93
   3  -8   3   -0.77    2.17
  -3   8  -4   98.99   11.03
   3  -8   4   88.16    9.06
  -3   8  -5   17.31    5.02
   3  -8   5   12.74    3.21
   3  -8   6  264.21   16.03
  -3   8  -6  236.58   16.04
  -3   8  -7   13.40    3.81
   3  -8   7   11.29    4.10
  -3   8  -8   42.24    6.51
   3  -8   8   59.21    8.68
  -3   8  -9    4.69    2.45
  -3   8 -10   51.58    7.54
  -3   8 -11    2.89    2.26
  -3   8 -12   26.83    5.88
  -3   8 -13    2.72    2.12
  -3   8 -14   16.49    4.64
  -3   7  13    1.68    1.77
  -3   7  12    5.07    3.16
  -3   7  11   10.51    4.93
  -3   7  10    3.91    3.10
  -3   7   9   30.11    7.96
  -3   7   8   25.59    6.71
  -3   7   7   95.68   12.99
  -3   7   6  155.45   16.65
  -3   7   5   10.46    4.89
  -3   7   4  163.88   16.24
  -3   7   3    6.79    2.56
  -3   7   2  196.28   17.51
  -3   7   1   11.38    3.68
   3  -7  -1   13.06    3.27
  -3   7   0  292.77   19.49
   3  -7   0  270.51   15.02
  -3   7  -1   16.08    3.70
   3  -7   1   19.99    4.17
  -3   7  -2  160.11   13.72
   3  -7   2  158.31   11.57
  -3   7  -3    0.37    0.97
   3  -7   3   -2.54    1.84
  -3   7  -4  287.94   16.91
   3  -7   4  279.62   15.37
  -3   7  -5   26.64    5.63
   3  -7   5   21.29    4.31
   3  -7   6  121.11   10.80
  -3   7  -6  107.33    9.87
  -3   7  -7    1.88    1.68
  -3   7  -8  145.29   11.63
  -3   7  -9   16.21    3.95
  -3   7 -10   81.22    8.96
  -3   7 -11    1.79    2.12
  -3   7 -12   69.95    8.82
  -3   7 -13    6.93    3.10
  -3   7 -14   47.95    7.79
  -3   7 -15    3.39    2.12
  -3   6  14    0.36    1.33
  -3   6  13   17.93    7.05
  -3   6  12   32.39    8.49
  -3   6  11   46.41   10.10
  -3   6  10   25.44    6.56
  -3   6   9    2.19    2.19
  -3   6   8   21.10    5.89
  -3   6   7   11.90    4.20
  -3   6   6   97.80   12.75
  -3   6   5   77.36   10.86
  -3   6   4   27.35    6.20
  -3   6   3   85.10   11.03
  -3   6   2   61.54    9.08
  -3   6   2   75.24    9.48
  -3   6   1    9.79    3.73
   3  -6  -1    5.07    2.28
  -3   6   0  115.98   11.42
   3  -6   0  115.92    9.74
  -3   6  -1   15.65    3.74
   3  -6   1   17.08    3.62
  -3   6  -2  185.60   13.47
   3  -6   2  180.00   12.14
  -3   6  -3   14.39    3.96
   3  -6   3    9.88    2.34
  -3   6  -4  187.85   12.55
   3  -6   4  185.07   12.10
  -3   6  -5   45.65    6.15
   3  -6   5   48.66    6.70
  -3   6  -6  199.80   12.66
  -3   6  -7   22.98    4.41
  -3   6  -8  255.61   14.64
  -3   6  -9    5.82    2.84
  -3   6 -10  132.69   11.15
  -3   6 -11   -0.08    1.15
  -3   6 -12   61.36    8.30
  -3   6 -13    3.08    2.43
  -3   6 -14   39.19    6.65
  -3   6 -15   -0.73    1.23
  -3   6 -16    9.71    3.95
  -3   5  15   -0.82    2.41
  -3   5  14   -1.77    2.86
  -3   5  13   26.82    7.50
  -3   5  12   17.11    5.92
  -3   5  11    6.55    3.56
  -3   5  10   -0.38    2.66
  -3   5   9   15.63    4.85
  -3   5   8   14.15    4.33
  -3   5   7   64.36    9.97
  -3   5   6   14.17    5.38
  -3   5   5   23.09    5.86
  -3   5   4    5.54    2.69
  -3   5   3    6.74    2.14
  -3   5   2    1.35    1.95
   3  -5  -2    5.00    2.13
  -3   5   1   73.17    8.83
   3  -5  -1   75.93    7.93
  -3   5   0    2.57    1.41
   3  -5   0    3.02    0.93
  -3   5  -1  110.04   10.15
   3  -5   1  100.48    8.84
  -3   5  -2   57.47    6.81
   3  -5   2   62.37    6.95
  -3   5  -3   20.13    4.39
   3  -5   3   16.61    3.50
  -3   5  -4   14.54    3.16
   3  -5   4   19.82    4.02
  -3   5  -5   18.92    3.55
  -3   5  -6    3.56    2.39
  -3   5  -7   14.44    3.34
  -3   5  -8   54.22    6.42
  -3   5  -9    0.10    0.86
  -3   5 -10    2.73    1.39
   3  -5  11    3.73    1.32
  -3   5 -11    7.14    2.93
  -3   5 -12   27.32    5.54
  -3   5 -13   13.26    4.33
  -3   5 -14   28.68    5.97
  -3   5 -15   15.52    4.86
  -3   5 -16    9.43    4.24
  -3   5 -17    6.25    3.17
  -3   4  16   -2.67    3.19
  -3   4  15   -1.60    2.63
  -3   4  14    4.24    2.36
  -3   4  13    4.09    3.56
  -3   4  12   46.16    8.92
  -3   4  11    3.68    3.06
  -3   4  10   31.72    6.80
  -3   4   9   29.57    6.24
  -3   4   8  180.08   15.39
  -3   4   7    1.53    2.37
  -3   4   6  140.51   13.41
  -3   4   5    6.71    3.44
  -3   4   4  217.43   16.21
  -3   4   3   24.32    5.01
  -3   4   2  369.26   19.26
   3  -4  -2  388.19   17.80
  -3   4   1    1.57    0.84
   3  -4  -1    0.84    0.70
  -3   4   0  465.95   20.55
   3  -4   0  477.02   19.60
  -3   4  -1    4.94    1.97
   3  -4   1    2.55    1.42
  -3   4  -2  233.14   12.02
   3  -4   2  230.03   13.02
  -3   4  -3    5.12    1.61
   3  -4   3    6.04    2.36
  -3   4  -4  516.37   17.39
  -3   4  -5   58.39    5.79
  -3   4  -6   95.20    8.02
  -3   4  -7    5.84    1.95
  -3   4  -8  206.25   12.37
   3  -4   9    8.21    1.69
  -3   4  -9    8.66    2.94
   3  -4  10   39.33    3.93
  -3   4 -10   49.81    6.75
   3  -4  11   30.88    3.78
  -3   4 -11   39.68    6.32
  -3   4 -12   47.58    7.08
  -3   4 -13    0.70    1.31
  -3   4 -14    6.95    2.87
  -3   4 -15    0.58    1.84
  -3   4 -16   24.67    5.84
  -3   4 -17    2.65    1.56
  -3   3  17    2.33    1.81
  -3   3  16   25.28    6.60
  -3   3  15    4.11    2.73
  -3   3  14   27.07    6.50
  -3   3  13    4.03    2.05
  -3   3  12  108.10   12.52
  -3   3  11    6.31    3.84
  -3   3  10   39.89    7.22
  -3   3   9    2.00    1.61
  -3   3   8  182.16   14.30
  -3   3   7    1.08    0.78
   3  -3  -7    1.19    0.49
  -3   3   6  197.56   14.84
   3  -3  -6  168.46    6.61
  -3   3   5    7.86    3.20
   3  -3  -5    8.66    1.71
  -3   3   4  298.14   17.76
  -3   3   3   -1.71    3.18
  -3   3   2  349.37   16.72
   3  -3  -2  388.95   15.30
   3  -3  -2  383.03   17.59
  -3   3   1    7.33    1.70
   3  -3  -1    9.61    2.26
   3  -3  -1    9.20    2.71
  -3   3   0  735.39   23.41
   3  -3   0  686.74   19.34
   3  -3   0  724.21   24.08
   3  -3   0  674.35   18.83
  -3   3  -1   35.27    4.75
   3  -3   1   31.04    4.04
   3  -3   1   30.01    4.14
   3  -3   1   35.61    5.05
  -3   3  -2  756.51   19.45
   3  -3   2  731.41   19.92
   3  -3   2  772.66   23.55
  -3   3  -3   40.64    4.46
   3  -3   3   42.47    5.67
  -3   3  -4  373.10   13.73
  -3   3  -5    5.02    1.79
  -3   3  -6  368.56   14.76
   3  -3   7    0.23    0.31
  -3   3  -7    2.45    1.71
  -3   3  -8  214.74   12.48
   3  -3   8  217.17    7.07
  -3   3  -9   25.94    4.53
  -3   3 -10   28.37    4.68
  -3   3 -11    7.41    2.65
  -3   3 -12  107.01   10.30
  -3   3 -13    4.15    2.37
  -3   3 -14   18.79    4.83
  -3   3 -15    3.06    2.30
  -3   3 -16    0.04    1.09
  -3   3 -17    2.24    2.34
  -3   2  17    4.57    3.25
  -3   2  16    2.72    2.16
  -3   2  15    1.05    1.53
  -3   2  14    0.25    1.82
  -3   2  13   10.65    3.77
  -3   2  12   32.45    6.51
  -3   2  11   21.96    5.31
  -3   2  10   53.70    7.84
  -3   2   9   88.20    9.60
  -3   2   8  157.40   12.40
  -3   2   7   19.04    3.87
  -3   2   6  651.02   23.88
   3  -2  -6  597.15    9.53
   3  -2  -5    4.72    1.02
   3  -2  -5    4.07    1.56
   3  -2  -4  503.25   17.08
   3  -2  -4  500.01   18.63
  -3   2   4  518.43   21.33
   3  -2  -4  498.66   12.07
   3  -2  -3   22.25    3.63
  -3   2   3   16.79    3.07
   3  -2  -3   21.35    3.46
   3  -2  -3   23.66    2.83
   3  -2  -2  536.31   16.97
  -3   2   2  503.94   17.46
   3  -2  -2  554.69   16.65
   3  -2  -2  537.85   20.30
  -3   2   2  525.12   20.94
   3  -2  -2  542.74   14.57
   3  -2  -1    0.47    0.55
   3  -2  -1    0.83    0.85
  -3   2   1    2.09    1.72
   3  -2  -1    0.39    0.84
   3  -2  -1    1.23    1.23
  -3   2   1    0.87    1.38
  -3   2   0  555.85   17.74
   3  -2   0  544.56   14.71
   3  -2   0  521.23   14.62
   3  -2   0  551.70   20.58
  -3   2   0  511.95   19.92
   3  -2   0  554.09   16.49
   3  -2   1    4.52    1.66
  -3   2  -1    3.89    0.92
   3  -2   1    5.64    1.46
   3  -2   1    6.24    1.41
   3  -2   1    3.09    0.63
   3  -2   2  529.87   17.53
   3  -2   2  498.43   10.89
  -3   2  -2  526.36   14.50
   3  -2   2  524.23   15.16
   3  -2   2  518.51   19.07
   3  -2   3   10.35    1.27
  -3   2  -3   10.27    2.07
   3  -2   3   12.33    2.32
   3  -2   4  311.46   12.91
  -3   2  -4  327.90   12.37
  -3   2  -5    8.37    2.09
  -3   2  -6  353.56   14.17
  -3   2  -7    8.04    1.99
  -3   2  -8  270.57   13.62
  -3   2  -9   20.38    3.76
  -3   2 -10   61.39    7.21
  -3   2 -11   -0.75    1.26
  -3   2 -12  135.11   11.58
  -3   2 -13    4.76    1.39
  -3   2 -14    5.95    2.25
  -3   2 -15    2.03    1.27
  -3   2 -16   21.41    5.18
  -3   2 -17   -2.53    2.85
   3  -1 -19    6.02    2.87
   3  -1 -18   -2.80    3.01
  -3   1  18    4.30    3.40
  -3   1  17    3.97    1.94
  -3   1  16   15.24    4.83
  -3   1  15   51.69    8.55
  -3   1  14    6.69    2.77
  -3   1  13   13.58    3.82
  -3   1  12  116.71   11.11
  -3   1  11   17.82    5.00
  -3   1  11   15.84    3.09
  -3   1  10   67.17    8.05
  -3   1  10   74.69    6.84
  -3   1   9    4.04    2.43
  -3   1   9   -0.16    0.60
  -3   1   8   19.55    4.00
  -3   1   8   22.13    3.73
  -3   1   7   15.00    3.23
  -3   1   6  118.76    9.30
   3  -1  -5  185.40    9.48
  -3   1   5  186.38   11.59
   3  -1  -4   93.63    6.66
  -3   1   4   96.86    8.25
   3  -1  -4   89.75    7.30
   3  -1  -4   84.54    4.68
   3  -1  -3   52.84    4.98
  -3   1   3   50.53    6.47
   3  -1  -3   56.64    4.11
   3  -1  -3   60.76    5.61
  -3   1   3   51.36    5.97
  -3   1   2  119.58    7.08
   3  -1  -2  127.70    6.97
   3  -1  -2  123.92    9.37
  -3   1   2  121.38    9.76
   3  -1  -2  124.76    7.51
   3  -1  -2  123.20    6.48
  -3   1   1   67.34    5.73
   3  -1  -1   66.05    4.66
   3  -1  -1   69.21    7.20
  -3   1   1   60.87    6.86
   3  -1  -1   61.87    4.92
  -3   1   1   66.98    4.98
   3  -1  -1   61.67    4.84
  -3   1   0  430.93   13.07
   3  -1   0  439.96   11.56
   3  -1   0  450.26   18.49
  -3   1   0  423.22   17.30
   3  -1   0  415.41   11.73
  -3   1   0  416.91   12.87
   3  -1   0  421.69   13.57
   3  -1   1    7.53    1.79
  -3   1  -1    6.75    1.54
   3  -1   1    7.13    1.56
   3  -1   1    5.46    1.87
  -3   1  -1    7.77    1.89
  -3   1  -2  255.47   11.06
  -3   1  -2  260.50    9.23
   3  -1   2  266.41    9.95
   3  -1   2  271.94   13.71
   3  -1   2  257.71   11.62
   3  -1   3    2.00    0.75
  -3   1  -3    2.27    1.14
   3  -1   3    2.66    1.07
  -3   1  -3   -0.18    0.75
  -3   1  -4   42.91    4.28
   3  -1   4   33.56    4.03
  -3   1  -4   40.66    4.78
  -3   1  -5   68.53    6.41
  -3   1  -5   72.77    6.06
   3  -1   5   71.11    6.32
  -3   1  -6  253.28   11.74
  -3   1  -6  234.78   12.47
  -3   1  -7   -0.07    1.11
  -3   1  -8  107.87    8.66
  -3   1  -9    0.98    0.82
  -3   1  -9    2.81    0.72
  -3   1 -10   51.82    6.43
  -3   1 -10   49.92    5.23
  -3   1 -11   23.67    4.56
  -3   1 -11   23.06    3.49
  -3   1 -12   10.51    2.88
  -3   1 -13    1.29    2.26
  -3   1 -14   11.71    3.04
  -3   1 -15   -5.96    3.42
  -3   1 -16   -2.20    2.65
  -3   1 -17   -1.02    2.56
   3   0 -19   -2.61    2.46
   3   0 -18    1.26    1.96
  -3   0  18    3.38    2.17
   3   0 -17   -1.38    2.65
  -3   0  17    2.35    2.36
   3   0 -16    3.21    2.13
  -3   0  16    5.48    2.87
  -3   0  15    1.02    1.23
  -3   0  14   31.30    6.12
  -3   0  13    1.04    1.57
  -3   0  12   67.80    8.09
  -3   0  11   49.36    6.54
  -3   0  11   49.46    5.02
  -3   0  10   20.12    4.37
  -3   0  10   22.47    3.40
  -3   0   9    6.48    2.36
  -3   0   9    7.05    1.66
  -3   0   8   52.03    6.88
  -3   0   8   48.75    6.10
  -3   0   8   64.65    5.94
  -3   0   7   36.26    5.51
  -3   0   7   34.81    4.81
  -3   0   7   37.51    4.57
  -3   0   6   28.63    4.39
  -3   0   6   23.62    4.25
  -3   0   6   12.83    3.08
  -3   0   5    3.63    0.89
  -3   0   5    5.32    2.49
  -3   0   5    3.09    1.22
  -3   0   5    3.51    1.64
  -3   0   4   38.27    4.71
   3   0  -4   39.04    3.73
  -3   0   4   40.73    5.79
  -3   0   4   40.60    4.83
  -3   0   4   40.04    3.20
  -3   0   4   35.82    4.47
  -3   0   3   84.92    6.53
   3   0  -3   83.85    5.40
  -3   0   3   79.46    7.84
  -3   0   3   82.21    6.86
  -3   0   3   81.71    6.60
  -3   0   3   80.20    4.85
  -3   0   2    0.76    0.54
   3   0  -2    0.94    0.59
  -3   0   2    0.43    0.82
   3   0  -2    1.50    1.34
   3   0  -2    0.58    0.21
  -3   0   2    1.85    1.06
  -3   0   2    0.12    0.74
   3   0  -1    2.72    1.04
  -3   0   1    3.14    1.11
  -3   0   1    3.77    1.22
  -3   0   1    3.25    1.07
  -3   0   1    1.99    0.86
   3   0  -1    3.06    1.30
   3   0  -1    2.14    0.69
  -3   0   1    2.31    1.15
  -3   0   0   14.23    2.40
   3   0   0    8.71    1.98
   3   0   0    8.95    1.41
  -3   0   0    9.29    2.25
  -3   0   0    7.77    1.43
   3   0   0    9.61    2.66
  -3   0   0    9.82    1.70
  -3   0   0    8.92    2.53
   3   0   1   60.41    5.22
   3   0   1   61.89    3.96
  -3   0  -1   57.94    3.79
   3   0   1   56.72    6.29
  -3   0  -1   61.27    5.63
  -3   0  -1   60.65    3.68
  -3   0  -1   58.01    5.11
  -3   0  -2   42.48    3.51
   3   0   2   42.42    3.66
   3   0   2   45.47    5.71
  -3   0  -2   42.94    2.58
  -3   0  -2   45.87    4.78
   3   0   2   45.48    4.74
  -3   0  -2   43.31    4.83
  -3   0  -3  323.52   10.48
   3   0   3  306.40   10.90
  -3   0  -3  284.31    5.05
  -3   0  -3  304.60   12.95
  -3   0  -3  317.41   13.31
   3   0   3  301.44   12.64
  -3   0  -4  194.42    8.96
   3   0   4  197.28    9.46
  -3   0  -4  194.13   10.18
  -3   0  -4  192.17   10.73
  -3   0  -5   56.53    6.07
  -3   0  -5   58.64    5.19
  -3   0  -5   65.04    6.00
  -3   0  -6   25.42    4.45
  -3   0  -6   22.48    3.74
  -3   0  -6   12.87    2.84
  -3   0  -7    1.39    1.24
  -3   0  -7    1.32    0.70
  -3   0  -7    1.76    1.32
  -3   0  -8   74.07    7.18
  -3   0  -8   74.04    7.60
  -3   0  -8   72.80    6.27
  -3   0  -9   18.14    3.98
  -3   0  -9   15.07    2.78
  -3   0  -9   22.27    4.15
  -3   0 -10   62.00    7.40
  -3   0 -10   61.58    5.28
  -3   0 -11   10.53    3.45
  -3   0 -11   15.50    4.00
  -3   0 -11   12.58    2.29
  -3   0 -12   60.41    8.00
  -3   0 -13   16.50    4.54
  -3   0 -14   56.65    8.46
  -3   0 -15   23.51    5.90
  -3   0 -16   12.34    4.70
  -3   0 -17   14.24    4.88
   3   1 -19    1.69    2.45
   3   1 -18   20.60    5.69
  -3  -1  18   24.88    6.28
   3   1 -17    0.15    1.04
  -3  -1  17    3.82    2.32
  -3  -1  16    0.63    1.88
   3   1 -16   -2.27    2.23
  -3  -1  15    5.55    2.55
   3   1 -15    6.93    2.44
   3   1 -14   14.46    3.76
  -3  -1  14   16.00    4.34
   3   1 -13   11.03    3.07
  -3  -1  13   10.54    3.24
  -3  -1  12   35.51    6.65
   3   1 -12   25.58    4.70
  -3  -1  12   24.35    4.65
  -3  -1  11    1.30    1.19
  -3  -1  11    0.72    1.42
  -3  -1  11   -1.51    1.38
  -3  -1  10   61.16    8.18
  -3  -1  10   63.37    5.38
  -3  -1  10   60.87    6.60
  -3  -1   9    0.96    1.37
  -3  -1   9    1.43    1.30
  -3  -1   9    0.87    0.33
  -3  -1   9    1.40    0.98
  -3  -1   8   64.73    7.43
  -3  -1   8   62.56    6.48
  -3  -1   8   72.20    6.01
  -3  -1   8   68.28    3.28
  -3  -1   7    7.19    1.22
  -3  -1   7    5.00    2.24
  -3  -1   7    5.75    1.46
  -3  -1   7   10.70    2.56
  -3  -1   6  166.44    9.36
   3   1  -6  177.04   11.50
  -3  -1   6  154.78   10.60
  -3  -1   6  168.18    9.38
  -3  -1   6  163.97    6.40
  -3  -1   5   89.94    8.47
  -3  -1   5   83.39    7.39
  -3  -1   5   89.05    6.44
   3   1  -5  101.83    8.48
  -3  -1   5   88.76    6.75
  -3  -1   5   83.09    4.94
  -3  -1   4   10.88    2.39
   3   1  -4    9.38    1.53
  -3  -1   4    9.31    1.74
  -3  -1   4    9.52    2.85
  -3  -1   4    9.77    2.19
  -3  -1   4    9.48    2.33
   3   1  -3  103.44    4.57
  -3  -1   3   87.04    7.82
  -3  -1   3   98.69    7.19
  -3  -1   3   94.49    6.97
  -3  -1   3   91.06    6.24
  -3  -1   3   94.05    5.74
   3   1  -2  120.25    3.30
   3   1  -2  112.72    7.68
  -3  -1   2  109.88    8.39
  -3  -1   2  122.78    8.00
  -3  -1   2  113.58    7.01
  -3  -1   2  122.27    6.84
  -3  -1   1  190.19    4.94
   3   1  -1  188.87   10.46
   3   1  -1  189.88    4.39
  -3  -1   1  185.72   10.19
  -3  -1   1  196.51   10.10
  -3  -1   1  195.70    9.12
  -3  -1   0  230.94    5.99
   3   1   0  248.72   12.34
   3   1   0  226.29    5.96
  -3  -1   0  245.10   11.22
  -3  -1   0  235.35   10.74
  -3  -1  -1   23.04    3.45
  -3  -1  -1   23.49    2.14
   3   1   1   20.18    2.13
   3   1   1   20.04    3.49
  -3  -1  -1   23.05    3.39
   3   1   2   64.54    6.61
  -3  -1  -2   70.04    6.00
  -3  -1  -2   73.71    6.29
  -3  -1  -2   68.35    4.27
  -3  -1  -3    0.08    0.68
   3   1   3    1.90    1.24
  -3  -1  -3    0.26    0.60
  -3  -1  -3    0.83    0.46
  -3  -1  -4    1.69    1.24
  -3  -1  -4    0.90    0.68
  -3  -1  -4    0.96    0.51
  -3  -1  -5    0.54    0.70
  -3  -1  -5    0.60    0.55
  -3  -1  -5    0.86    0.82
  -3  -1  -6   45.01    5.13
  -3  -1  -6   48.65    5.96
  -3  -1  -6   40.42    5.37
  -3  -1  -7  265.98   12.91
  -3  -1  -7  259.34   14.28
  -3  -1  -7  284.21   11.90
  -3  -1  -8    2.47    1.61
  -3  -1  -8    1.88    1.20
  -3  -1  -8    2.28    1.01
  -3  -1  -8    2.75    1.15
  -3  -1  -9   80.56    6.09
  -3  -1  -9   79.99    7.95
  -3  -1  -9   66.37    7.53
  -3  -1  -9   83.58    5.95
  -3  -1 -10   24.21    3.23
  -3  -1 -10   12.71    3.39
  -3  -1 -10   26.08    5.05
  -3  -1 -10   23.19    3.30
  -3  -1 -11   71.21    8.45
  -3  -1 -11   66.52    8.11
  -3  -1 -12   56.95    7.73
  -3  -1 -12   58.11    7.95
  -3  -1 -13    7.99    3.48
  -3  -1 -13    9.55    3.35
  -3  -1 -14    2.14    1.87
  -3  -1 -15    2.62    2.22
  -3  -1 -16    7.78    3.96
  -3  -1 -17    3.31    3.11
   3   2 -20    7.40    3.80
   3   2 -19    2.41    2.17
   3   2 -18    7.26    3.38
  -3  -2  18    7.16    3.31
   3   2 -17    2.98    2.43
  -3  -2  17    3.17    1.91
   3   2 -16   27.26    5.69
  -3  -2  16   29.39    6.04
   3   2 -15   12.48    3.69
  -3  -2  15    9.14    3.11
  -3  -2  14   41.11    7.84
   3   2 -14   44.80    6.66
  -3  -2  14   46.50    6.77
  -3  -2  13   10.59    4.24
   3   2 -13    6.08    2.53
  -3  -2  13    5.83    2.23
  -3  -2  12  139.54   13.38
   3   2 -12  145.98   10.81
  -3  -2  12  143.55   11.13
  -3  -2  11    1.93    1.42
  -3  -2  11    0.35    0.84
  -3  -2  11    2.85    2.44
   3   2 -11   -0.63    1.16
  -3  -2  10   57.01    4.90
   3   2 -10   55.76    5.76
  -3  -2  10   58.38    6.33
  -3  -2  10   52.90    7.35
  -3  -2   9    3.90    1.83
  -3  -2   9    1.60    0.83
   3   2  -9    1.21    0.73
  -3  -2   9    2.78    1.23
   3   2  -8  290.06   11.49
  -3  -2   8  289.62   15.88
  -3  -2   8  289.25   11.76
  -3  -2   8  279.10   12.38
  -3  -2   7    2.92    1.37
   3   2  -7    0.84    1.10
  -3  -2   7    0.96    1.07
   3   2  -7    0.04    0.73
  -3  -2   7    1.95    1.40
  -3  -2   6  440.11   14.68
  -3  -2   6  464.66   14.63
   3   2  -6  452.21   11.49
   3   2  -6  472.00   18.08
   3   2  -6  433.75   15.88
  -3  -2   6  435.91   18.33
  -3  -2   5    2.05    0.81
  -3  -2   5    4.92    1.69
   3   2  -5    2.83    0.99
   3   2  -5    2.41    1.19
  -3  -2   5    3.19    1.71
   3   2  -5    3.54    0.89
  -3  -2   4  347.03   11.12
  -3  -2   4  363.09   13.51
  -3  -2   4  335.26   15.42
   3   2  -4  353.21    6.52
   3   2  -4  349.73   14.01
  -3  -2   3   43.01    4.72
  -3  -2   3   43.55    5.21
   3   2  -3   43.30    4.93
  -3  -2   3   43.56    3.78
  -3  -2   2  341.93   13.59
   3   2  -2  325.94   13.47
  -3  -2   2  329.58   10.02
  -3  -2   2  344.23   13.18
   3   2  -1   99.70    6.85
  -3  -2   1  106.70    6.93
   3   2  -1  100.04    7.47
  -3  -2   1  107.27    7.35
  -3  -2   0  464.27   15.50
  -3  -2   0  449.39    6.69
   3   2   0  449.56   15.18
   3   2   0  460.31   15.97
  -3  -2   0  489.64   15.78
  -3  -2  -1    5.62    1.82
   3   2   1    4.99    1.71
  -3  -2  -1    4.82    1.03
   3   2   1    4.38    1.42
  -3  -2  -1    5.90    1.76
  -3  -2  -2  408.23   10.35
   3   2   2  382.89   15.03
   3   2   2  394.55   14.75
  -3  -2  -2  400.62   15.06
  -3  -2  -2  412.40   14.57
  -3  -2  -3   57.76    5.52
  -3  -2  -3   56.85    4.46
   3   2   3   50.77    5.39
  -3  -2  -3   57.41    5.95
  -3  -2  -4  293.91   12.33
  -3  -2  -4  275.85   10.93
  -3  -2  -4  295.84   10.40
   3   2   4  259.50   12.00
  -3  -2  -4  268.97   13.45
  -3  -2  -5   31.71    4.08
  -3  -2  -5   36.18    4.29
  -3  -2  -5   32.14    3.77
  -3  -2  -5   32.12    4.79
  -3  -2  -6  396.61   13.87
  -3  -2  -6  364.59   14.88
  -3  -2  -6  368.68   16.84
  -3  -2  -7   25.94    3.61
  -3  -2  -7   20.52    4.03
  -3  -2  -7   17.58    3.29
  -3  -2  -8   35.81    5.28
  -3  -2  -8   43.33    4.48
  -3  -2  -8   37.48    5.62
  -3  -2  -9    7.73    2.38
  -3  -2  -9    8.72    1.75
  -3  -2  -9   10.63    2.75
  -3  -2 -10    6.58    2.26
  -3  -2 -10    8.76    1.69
  -3  -2 -10   11.01    2.65
  -3  -2 -10    6.49    2.12
  -3  -2 -11    2.26    1.03
  -3  -2 -11    2.53    1.44
  -3  -2 -12    2.42    1.94
  -3  -2 -12    0.69    1.55
  -3  -2 -13    9.89    3.57
  -3  -2 -13    9.70    3.61
  -3  -2 -14    2.80    1.92
  -3  -2 -14    0.28    0.90
  -3  -2 -15   15.98    4.56
  -3  -2 -15   19.92    5.52
  -3  -2 -16    0.17    2.04
  -3  -2 -17    2.44    2.29
   3   3 -20   -2.56    2.60
   3   3 -19    1.98    2.18
   3   3 -18   19.29    5.21
  -3  -3  18   25.15    5.94
   3   3 -17   12.99    4.11
  -3  -3  17   10.64    4.15
  -3  -3  16   20.27    6.23
   3   3 -16   18.68    4.48
  -3  -3  16   16.83    4.51
  -3  -3  15    4.03    2.25
  -3  -3  15    0.93    2.21
   3   3 -15    2.06    2.08
  -3  -3  14   28.77    6.53
   3   3 -14   23.94    4.61
  -3  -3  14   31.38    5.51
  -3  -3  13    3.23    2.40
   3   3 -13    2.94    1.76
  -3  -3  13    2.30    1.61
   3   3 -12  100.91    8.39
  -3  -3  12  107.00    9.03
  -3  -3  12  103.04   11.47
  -3  -3  11   27.09    5.95
  -3  -3  11   29.44    4.49
   3   3 -11   35.79    4.72
   3   3 -10  157.24   10.19
   3   3 -10  161.11    9.46
  -3  -3  10  163.10   10.27
  -3  -3  10  149.75   12.79
   3   3  -9   33.56    3.95
  -3  -3   9   26.40    5.26
  -3  -3   9   30.36    4.20
   3   3  -9   27.84    4.25
  -3  -3   8  221.18   10.57
   3   3  -8  229.01    9.48
  -3  -3   8  213.21   14.25
   3   3  -8  223.90   12.14
   3   3  -7    1.55    1.57
   3   3  -7    1.83    1.11
   3   3  -7    0.62    0.53
  -3  -3   7    0.80    0.87
   3   3  -6  503.72   18.22
   3   3  -6  445.49   10.42
  -3  -3   6  525.67   13.99
   3   3  -6  450.60   17.25
  -3  -3   5   55.13    6.15
   3   3  -5   64.10    3.14
  -3  -3   5   62.47    4.50
   3   3  -5   59.31    5.83
   3   3  -5   60.57    6.12
   3   3  -4  447.42    5.87
  -3  -3   4  438.86   16.53
   3   3  -4  430.16   16.35
  -3  -3   4  431.32   11.00
  -3  -3   3   19.62    3.18
  -3  -3   3   20.51    2.17
   3   3  -3   24.87    3.97
  -3  -3   2  767.01   18.27
  -3  -3   2  774.84   12.24
   3   3  -2  740.66   21.14
  -3  -3   1   14.47    2.34
   3   3  -1   10.35    1.89
  -3  -3   1   11.34    1.40
   3   3  -1   14.89    3.12
   3   3   0  550.03   18.24
  -3  -3   0  518.20    8.54
   3   3   0  522.32   14.44
  -3  -3   0  507.14    8.64
   3   3   1   21.04    3.00
   3   3   1   25.87    3.97
   3   3   2  344.64   13.13
  -3  -3  -2  355.72    9.18
   3   3   2  334.79   14.30
  -3  -3  -2  331.58   14.42
  -3  -3  -3   10.88    2.72
  -3  -3  -3   13.38    1.98
   3   3   3   10.64    2.60
  -3  -3  -4  180.00    7.87
   3   3   4  187.55   10.76
  -3  -3  -4  166.77   10.67
  -3  -3  -5    3.18    1.90
  -3  -3  -5    1.59    1.52
   3   3   5    2.99    1.31
   3   3   6  120.29    8.76
  -3  -3  -6  103.25    9.06
  -3  -3  -6  113.01    7.49
  -3  -3  -7    0.65    1.08
   3   3   7   -0.59    1.04
  -3  -3  -8  133.36   10.29
  -3  -3  -8  120.47   10.33
  -3  -3  -9   -1.33    1.63
  -3  -3  -9    0.09    0.48
  -3  -3 -10   33.27    5.66
  -3  -3 -10   29.34    5.40
  -3  -3 -11   14.99    3.82
  -3  -3 -11   14.66    3.48
  -3  -3 -12   52.70    7.83
  -3  -3 -12   49.28    7.14
  -3  -3 -13    1.95    1.59
  -3  -3 -13    0.54    1.92
  -3  -3 -14   12.62    4.01
  -3  -3 -14    8.88    3.15
  -3  -3 -15    1.91    2.00
  -3  -3 -15   -0.86    0.99
  -3  -3 -16   11.38    4.17
  -3  -3 -16   10.75    3.49
   3   4 -19    4.55    2.10
  -3  -4  18    5.95    4.39
   3   4 -18    0.47    1.80
  -3  -4  17    3.81    2.73
   3   4 -17   -2.27    2.25
  -3  -4  16   24.57    6.99
   3   4 -16   22.15    4.43
  -3  -4  16   30.55    6.00
   3   4 -15    5.13    1.64
  -3  -4  15    8.95    4.02
  -3  -4  15    9.03    3.03
  -3  -4  14   18.37    4.12
  -3  -4  14   21.81    5.63
   3   4 -14   16.92    3.41
   3   4 -13    1.72    0.64
  -3  -4  13    1.57    1.42
  -3  -4  13    4.14    2.08
   3   4 -12  148.39    9.94
  -3  -4  12  139.63   13.71
  -3  -4  12  149.63   10.38
   3   4 -12  154.33   10.52
   3   4 -11    3.31    1.80
  -3  -4  11    1.33    1.52
   3   4 -11    1.23    0.87
  -3  -4  11    3.69    1.83
   3   4 -10  113.97    7.68
  -3  -4  10   96.59   10.63
  -3  -4  10   99.99    7.63
   3   4 -10  101.13    8.77
   3   4  -9    2.29    1.83
   3   4  -9    3.11    1.11
  -3  -4   9    3.77    1.32
   3   4  -8  249.72    9.43
  -3  -4   8  249.03   10.36
   3   4  -8  256.91   14.54
   3   4  -8  253.79   13.57
   3   4  -7   12.53    3.09
   3   4  -7   12.67    1.99
   3   4  -7   10.43    2.78
  -3  -4   7   13.29    2.21
  -3  -4   6  276.92    9.40
   3   4  -6  263.69    7.59
   3   4  -6  269.82   12.78
   3   4  -6  269.19   13.88
   3   4  -5   20.60    1.85
  -3  -4   5   23.36    3.69
   3   4  -5   20.55    3.79
  -3  -4   5   23.35    2.43
   3   4  -5   19.75    3.10
   3   4  -4  663.32   11.55
  -3  -4   4  696.12   18.79
  -3  -4   4  664.87   11.16
   3   4  -4  634.55   20.99
  -3  -4   3    6.85    0.82
  -3  -4   3    4.60    1.33
  -3  -4   3    7.58    0.98
   3   4  -3    9.04    2.23
  -3  -4   2  323.64    5.83
  -3  -4   2  331.97   10.23
  -3  -4   1   64.67    3.28
   3   4  -1   59.91    6.40
  -3  -4   0  425.46    9.66
   3   4   0  406.56   11.24
   3   4   0  421.70   17.05
  -3  -4  -1   20.11    2.44
   3   4   1   22.94    2.76
  -3  -4  -1   20.43    1.59
   3   4   1   22.35    3.85
   3   4   2  407.77   12.59
  -3  -4  -2  403.45    8.76
   3   4   2  408.17   16.99
   3   4   3    3.48    1.09
  -3  -4  -3    4.15    1.09
  -3  -4  -4  274.06    9.44
  -3  -4  -4  253.55   13.82
   3   4   4  270.37   13.78
  -3  -4  -5   41.71    4.06
   3   4   5   40.08    5.26
  -3  -4  -5   35.45    5.25
  -3  -4  -6  106.38    9.14
  -3  -4  -6  129.77    7.71
   3   4   6  114.68    9.09
  -3  -4  -7   21.04    4.18
   3   4   7   30.08    4.57
   3   4   8  191.54   11.71
  -3  -4  -8  123.82   10.45
  -3  -4  -9    1.09    1.26
   3   4   9    2.06    1.15
  -3  -4 -10   17.26    4.25
  -3  -4 -11    9.86    3.05
  -3  -4 -11   12.61    3.49
  -3  -4 -12   26.08    5.17
  -3  -4 -12   32.21    6.08
  -3  -4 -13    1.94    1.10
  -3  -4 -13    4.64    1.99
  -3  -4 -14    3.72    2.11
  -3  -4 -14    1.32    1.37
  -3  -4 -15   -0.48    1.02
  -3  -4 -15   -5.49    3.95
  -3  -4 -16    1.84    1.74
  -3  -4 -16   -2.04    3.12
  -3  -5  18    5.27    3.88
   3   5 -18    0.36    0.85
   3   5 -17    3.91    2.23
  -3  -5  17    2.42    3.41
  -3  -5  16   -0.50    1.76
   3   5 -16    0.55    1.36
  -3  -5  15    0.04    1.09
   3   5 -15    1.66    1.31
   3   5 -14    5.65    2.24
   3   5 -14    7.38    2.51
  -3  -5  14    4.08    2.29
   3   5 -13    0.55    0.74
  -3  -5  13   -1.25    2.43
   3   5 -13    1.37    1.20
  -3  -5  12   17.66    4.84
   3   5 -12   19.10    4.03
   3   5 -12   12.25    2.84
   3   5 -11    0.73    0.59
   3   5 -11   -0.06    0.47
   3   5 -10   -1.83    1.58
   3   5 -10    2.37    1.25
   3   5  -9   36.45    3.94
   3   5  -9   30.61    4.84
   3   5  -8    6.05    2.55
   3   5  -8    3.31    1.07
   3   5  -8    4.12    1.52
   3   5  -7  106.38    5.53
   3   5  -7  101.20    8.25
   3   5  -6    5.89    1.37
   3   5  -6    7.63    2.76
   3   5  -5   39.96    3.43
  -3  -5   5   37.93    4.35
  -3  -5   5   39.92    3.50
   3   5  -5   36.78    3.86
   3   5  -5   37.05    5.42
   3   5  -4    7.20    1.24
  -3  -5   4    7.40    1.71
  -3  -5   4    8.39    1.49
   3   5  -4    6.36    2.33
  -3  -5   3   86.16    4.46
  -3  -5   3   88.89    5.06
   3   5  -3   84.77    8.25
  -3  -5   2    2.07    0.59
   3   5  -2    3.47    1.99
   3   5  -1   63.69    7.28
  -3  -5   1   67.90    4.39
  -3  -5   0   27.19    2.86
   3   5   0   26.41    4.61
  -3  -5  -1   47.43    3.94
   3   5   1   47.15    3.39
   3   5   1   52.37    6.53
  -3  -5  -2   41.88    4.23
   3   5   2   39.53    3.44
  -3  -5  -2   41.90    2.59
   3   5   2   45.19    6.03
   3   5   3  148.55   11.05
  -3  -5  -3  139.35    5.79
  -3  -5  -4   37.40    3.41
   3   5   4   37.36    5.41
  -3  -5  -5   89.34    5.94
   3   5   5   97.39    8.93
  -3  -5  -6   10.80    3.39
   3   5   6    5.80    2.41
  -3  -5  -7   10.16    2.88
   3   5   7   12.47    3.04
  -3  -5  -8   26.32    4.96
   3   5   8   32.34    5.13
   3   5   9   35.19    5.33
  -3  -5  -9   30.01    5.41
  -3  -5 -10    1.42    1.97
   3   5  10    0.69    1.33
   3   5  11   46.44    5.93
  -3  -5 -11   36.76    6.28
  -3  -5 -12   16.81    4.35
  -3  -5 -13   -0.74    1.68
  -3  -5 -13    0.95    1.20
  -3  -5 -14   -2.57    2.56
  -3  -5 -14   -0.93    2.57
  -3  -5 -15    5.03    2.53
  -3  -5 -15    1.18    1.28
  -3  -5 -16   -0.09    0.89
  -3  -6  17    1.40    2.06
  -3  -6  16    3.10    2.77
   3   6 -16    9.76    3.19
  -3  -6  15   -1.27    1.93
   3   6 -15    2.71    2.23
   3   6 -14   68.16    7.44
  -3  -6  14   66.86   10.49
   3   6 -14   55.92    7.33
  -3  -6  13    5.68    2.05
   3   6 -13   11.00    3.53
   3   6 -13   14.44    3.31
   3   6 -12   93.85    7.73
   3   6 -12   83.50    8.91
   3   6 -11   29.95    3.98
   3   6 -11   27.34    5.13
   3   6 -10  126.61    7.86
   3   6 -10  115.39   10.85
   3   6  -9    7.23    1.86
   3   6  -9    8.91    3.17
   3   6  -8  117.87    6.63
   3   6  -8   95.71    8.56
   3   6  -8  123.88   11.19
   3   6  -7   81.81    5.45
  -3  -6   7   78.47    6.36
   3   6  -7   74.88    6.80
   3   6  -6  111.19   10.51
   3   6  -6  102.72    6.33
  -3  -6   6   93.90    6.63
  -3  -6   6  107.01    6.85
   3   6  -6   96.01    6.58
   3   6  -5    6.02    1.43
  -3  -6   5    5.73    1.48
  -3  -6   5    6.44    1.67
   3   6  -5    5.87    2.88
   3   6  -4   32.64    5.74
   3   6  -4   26.38    3.45
  -3  -6   4   27.67    3.22
  -3  -6   4   26.90    2.61
  -3  -6   3   21.08    2.70
   3   6  -3   23.83    4.76
   3   6  -2   38.11    6.12
  -3  -6   2   34.61    3.56
   3   6  -1   85.52    9.28
  -3  -6   1   87.64    5.78
  -3  -6   0   64.70    4.86
   3   6   0   79.49    8.98
   3   6   1  126.08   11.19
  -3  -6  -1  114.16    6.85
   3   6   2   69.65    8.33
  -3  -6  -2   55.26    5.13
   3   6   2   60.36    3.30
   3   6   3   53.70    3.83
   3   6   3   56.03    7.36
  -3  -6  -3   58.52    3.83
  -3  -6  -4    1.22    0.91
   3   6   4    0.78    1.64
   3   6   5   69.52    8.22
  -3  -6  -5   65.84    5.25
   3   6   6   22.05    5.08
   3   6   7  154.67   12.51
  -3  -6  -7  128.62   11.34
  -3  -6  -8    0.71    1.47
   3   6   8    0.39    0.95
   3   6   9   56.39    7.49
  -3  -6  -9   38.80    6.33
  -3  -6 -10    4.77    2.40
   3   6  10    5.07    2.55
  -3  -6 -11    7.62    2.72
  -3  -6 -12    6.75    3.23
  -3  -6 -13    1.86    1.84
  -3  -6 -14   -0.44    0.97
  -3  -6 -15    1.85    1.45
  -3  -6 -15   -2.65    3.03
  -3  -7  16   32.99    8.14
  -3  -7  15   -3.48    4.80
   3   7 -14   36.53    5.40
  -3  -7  14   30.87    7.62
   3   7 -14   27.35    5.40
   3   7 -13    1.98    1.50
   3   7 -13    0.95    1.37
   3   7 -12   45.74    5.30
   3   7 -12   51.62    7.78
   3   7 -11    0.02    0.53
   3   7 -11   -0.65    1.52
   3   7 -10   45.75    4.85
   3   7 -10   42.21    6.91
   3   7  -9    0.01    0.69
   3   7  -9    2.04    1.92
   3   7  -8  174.48   15.09
   3   7  -8  158.89    8.51
   3   7  -7   12.75    4.52
   3   7  -7   13.55    2.63
   3   7  -6  184.18    9.91
   3   7  -6  188.82   15.65
   3   7  -5    4.14    1.42
  -3  -7   5    5.75    1.57
   3   7  -5    6.50    3.30
   3   7  -4  227.85   17.07
  -3  -7   4  190.87    9.65
   3   7  -3   73.96    9.82
  -3  -7   3   59.73    5.38
   3   7  -2  133.71   13.20
  -3  -7   2  115.52    7.41
   3   7  -1   42.06    7.37
  -3  -7   1   48.47    4.64
   3   7   0  180.42   15.25
  -3  -7   0  157.39    8.36
   3   7   1   45.47    7.84
   3   7   2  146.80   13.66
   3   7   3   46.39    7.61
   3   7   3   41.63    2.30
   3   7   4   89.40   10.83
   3   7   4   83.10    4.63
   3   7   5   29.31    6.08
   3   7   6   97.46   11.23
  -3  -7  -7    1.54    1.96
   3   7   7    0.80    0.78
  -3  -7  -8    7.58    3.08
   3   7   8    5.02    2.41
  -3  -7  -9   -0.30    1.33
   3   7   9    2.55    1.98
  -3  -7 -10   -0.18    0.82
   3   7  10    4.38    2.67
  -3  -7 -11    6.37    2.42
  -3  -7 -12    1.95    2.20
  -3  -7 -13   14.24    4.18
  -3  -7 -14    0.74    1.44
  -3  -8  15   -3.30    3.74
   3   8 -14   31.87    6.43
   3   8 -13    4.84    3.05
   3   8 -12   71.14   10.17
   3   8 -11    3.44    1.72
   3   8 -11    3.28    1.86
   3   8 -10  115.43   13.82
   3   8 -10  101.48    7.69
   3   8  -9    4.26    1.77
   3   8  -9    1.50    1.31
   3   8  -8   44.93    5.18
   3   8  -8   46.30    8.89
   3   8  -7    6.83    2.55
   3   8  -7   11.33    5.14
   3   8  -6  112.06   14.25
   3   8  -6  116.92    8.81
   3   8  -5   62.07   10.69
   3   8  -5   54.09    6.28
   3   8  -4  113.84   14.08
   3   8  -3    3.90    2.40
   3   8  -2  160.13   16.45
   3   8  -1   32.10    6.71
   3   8   0   33.07    7.57
   3   8   1    0.75    1.71
   3   8   2   12.06    3.95
   3   8   3   -0.56    1.61
   3   8   4    1.13    1.53
   3   8   5   -0.23    2.19
   3   8   6    6.89    3.27
   3   8   7   19.19    5.60
  -3  -8  -8   -0.22    1.04
   3   8   8   -2.89    2.30
  -3  -8  -9    3.15    1.96
   3   8   9    1.67    1.55
  -3  -8 -10    2.14    2.43
  -3  -8 -11   -0.10    1.23
  -3  -8 -12   -0.83    1.15
  -3  -8 -13   -0.24    1.51
  -3  -8 -14    2.04    1.38
   3   9 -14    6.54    3.45
   3   9 -13    1.00    1.09
   3   9 -12   32.69    7.53
   3   9 -11    1.09    1.29
   3   9 -10   35.52    9.05
   3   9  -9   30.19    8.53
   3   9  -8   59.10   11.23
   3   9  -7   26.31    4.36
   3   9  -7   28.78    7.56
   3   9  -6   62.05    7.12
   3   9  -6   67.18   12.74
   3   9  -5   29.68    8.36
   3   9  -4   22.16    7.33
   3   9  -3   93.18   14.37
   3   9  -2   21.96    5.88
   3   9  -1    0.84    2.76
   3   9   0   25.62    6.83
   3   9   1   18.34    6.03
   3   9   2   84.83   13.22
   3   9   3   17.61    6.21
   3   9   4   34.27    7.99
   3   9   5   14.43    5.38
   3   9   6   15.61    5.47
   3   9   7    9.11    3.76
   3   9   8    3.80    2.13
  -3  -9  -9    2.15    1.06
   3   9   9    3.13    2.26
  -3  -9 -10    3.46    2.40
  -3  -9 -11    1.99    1.69
  -3  -9 -12    3.71    2.44
   3  10 -14    2.00    2.75
   3  10 -13   19.30    6.81
   3  10 -12   -3.37    4.40
   3  10 -11   12.94    5.51
   3  10 -10    5.59    4.43
   3  10  -9   18.13    6.86
   3  10  -8    2.52    2.65
   3  10  -7   43.40   11.71
   3  10  -6    9.27    4.88
   3  10  -5   19.71    6.59
   3  10  -4    7.59    4.11
   3  10  -3   47.85   11.54
   3  10  -2   43.79   10.36
   3  10  -1   40.60    9.84
   3  10   0    9.04    4.10
   3  10   1  108.15   16.19
   3  10   2   21.33    6.81
   3  10   3   17.16    5.61
   3  10   4    6.94    3.67
   3  10   5   30.53    8.34
   3  10   6   13.74    4.13
   3  10   7    4.60    2.39
   3  10   8    5.05    3.15
  -3 -10  -9    1.48    2.68
   3  11 -13    8.87    4.89
   3  11 -12    5.88    2.36
   3  11 -11    1.12    3.19
   3  11 -10   12.25    3.23
   3  11  -9   35.10    9.97
   3  11  -8    6.14    2.19
   3  11  -7    8.79    3.89
   3  11  -6    3.68    4.85
   3  11  -5   36.31   10.14
   3  11  -4   15.66    8.10
   3  11  -3   50.43   12.60
   3  11  -2   12.66    6.77
   3  11  -1   53.23   11.88
   3  11   0   -1.28    2.81
   3  11   1   54.28   11.62
   3  11   2    1.28    2.00
   3  11   3   34.02    9.28
   3  11   4    8.41    5.19
   3  11   5   27.29    8.44
   3  11   6    0.13    3.94
   3  11   7   16.62    5.63
   3  11   8   -1.58    3.02
  -4  12   2    1.43    2.58
  -4  12   1   14.32    5.86
  -4  12   0   -2.79    3.68
  -4  12  -1    1.95    3.62
  -4  12  -2   -7.02    5.13
  -4  11   6    8.25    5.32
  -4  11   5    4.87    3.98
  -4  11   4    9.57    4.28
  -4  11   3    3.34    4.06
  -4  11   2    6.48    4.23
  -4  11   1   -0.40    2.96
  -4  11   0   24.31    6.59
  -4  11  -1   -3.85    3.76
  -4  11  -1    0.49    2.73
  -4  11  -2   22.39    5.81
  -4  11  -3   -2.23    2.64
  -4  11  -4   26.58    6.78
  -4  11  -5   -3.16    2.94
  -4  11  -6   24.90    6.93
  -4  10   8   10.13    6.43
  -4  10   7   15.84    6.68
  -4  10   6   28.06    8.51
  -4  10   5    6.98    4.43
  -4  10   4   20.39    7.04
  -4  10   3    8.42    4.38
  -4  10   2   44.73    9.55
  -4  10   1   -5.85    5.01
  -4  10   0   45.97    9.26
  -4  10   0   50.12    9.95
  -4  10  -1   23.60    6.49
   4 -10   1   25.07    5.23
  -4  10  -2   60.56   10.42
   4 -10   2   59.76    8.21
  -4  10  -3    3.44    1.78
   4 -10   3    2.82    1.99
   4 -10   4   38.19    7.06
  -4  10  -4   40.69    8.24
  -4  10  -5    5.55    3.24
   4 -10   5    8.85    3.92
  -4  10  -6   80.69   11.36
   4 -10   6   77.26    9.91
  -4  10  -7    0.65    2.78
   4 -10   7    1.21    2.81
   4 -10   8   62.41    9.64
  -4  10  -8   40.63    8.08
  -4  10  -9    5.08    3.29
   4 -10   9    2.48    3.25
   4 -10  10   57.08   10.45
   4 -10  11    4.18    4.07
   4 -10  12   52.79   10.88
  -4   9   9   18.55    7.41
  -4   9   8   16.39    6.74
  -4   9   7    8.23    5.21
  -4   9   6   27.98    9.26
  -4   9   5   20.23    6.50
  -4   9   4   25.48    7.57
  -4   9   3   32.47    8.17
  -4   9   2   42.50    8.57
  -4   9   1   37.72    8.41
  -4   9   0    7.31    3.44
   4  -9   0    9.48    3.05
  -4   9  -1   -0.72    2.00
   4  -9   1    0.63    0.90
  -4   9  -2   70.01   10.38
   4  -9   2   71.14    9.05
  -4   9  -3    0.73    1.47
   4  -9   3    1.78    2.01
  -4   9  -4   96.69   12.06
   4  -9   4  103.74   11.06
  -4   9  -5    1.42    1.15
   4  -9   5    0.73    0.81
  -4   9  -6   73.79   10.24
   4  -9   6   76.89   10.05
  -4   9  -7   19.12    5.61
   4  -9   7   12.97    3.94
  -4   9  -8   51.73    8.62
   4  -9   8   70.17   10.15
  -4   9  -9   10.62    5.28
   4  -9   9   11.17    5.22
  -4   9 -10   68.57    9.45
   4  -9  10   81.09   12.39
  -4   9 -11   -0.65    1.36
   4  -9  11    8.13    5.19
  -4   8  11    6.60    4.32
  -4   8  10    4.71    3.56
  -4   8   9   12.68    5.50
  -4   8   8    5.61    4.33
  -4   8   7   10.77    5.22
  -4   8   6    7.63    4.55
  -4   8   5    5.64    3.30
  -4   8   4    4.19    3.57
  -4   8   3   -0.29    1.24
  -4   8   2    0.75    3.03
  -4   8   1    5.59    3.56
   4  -8  -1    4.63    2.40
  -4   8   0    5.64    3.73
   4  -8   0    1.99    1.62
  -4   8  -1   11.88    4.20
   4  -8   1   12.03    3.21
  -4   8  -2   72.30   10.24
   4  -8   2   64.73    8.35
  -4   8  -3   26.48    5.57
   4  -8   3   24.34    5.11
  -4   8  -4   11.37    4.78
   4  -8   4    8.97    3.21
  -4   8  -5    5.94    3.27
   4  -8   5    1.16    1.52
  -4   8  -6   15.46    5.05
   4  -8   6    9.63    3.60
  -4   8  -7    7.87    3.96
   4  -8   7    4.02    1.89
  -4   8  -8    0.93    1.48
   4  -8   8    4.23    3.65
  -4   8  -9   -3.31    2.10
   4  -8   9    8.18    4.56
  -4   8 -10    2.05    2.01
  -4   8 -11   12.17    3.94
  -4   8 -12    3.69    2.48
  -4   8 -13    1.53    2.26
  -4   7  12   10.68    4.67
  -4   7  11    1.91    2.26
  -4   7  10    6.09    4.08
  -4   7   9    3.00    2.05
  -4   7   8    4.08    3.50
  -4   7   7   28.74    8.59
  -4   7   6   11.06    4.74
  -4   7   5   60.23   11.14
  -4   7   4   30.42    8.38
  -4   7   3    6.98    2.90
  -4   7   2    9.01    3.39
   4  -7  -1   37.00    6.13
  -4   7   1   35.88    7.61
  -4   7   0   27.87    6.10
   4  -7   0   30.72    5.70
  -4   7  -1    4.43    1.08
   4  -7   1    0.52    1.56
   4  -7   2   38.42    6.04
  -4   7  -2   35.61    6.76
  -4   7  -3   58.09    8.49
   4  -7   3   54.74    7.50
  -4   7  -4    8.96    3.98
   4  -7   4    8.24    2.94
  -4   7  -5   22.30    5.35
   4  -7   5   12.76    3.85
  -4   7  -6   13.70    4.42
   4  -7   6   10.61    3.76
   4  -7   7   37.74    7.05
  -4   7  -7   19.60    4.57
  -4   7  -8    0.18    1.18
   4  -7   8    6.36    4.02
  -4   7  -9   16.24    4.55
  -4   7 -10    9.51    3.64
  -4   7 -11    3.18    2.34
  -4   7 -12    6.83    2.95
  -4   7 -13   28.16    6.14
  -4   7 -14    3.23    2.23
  -4   6  13    5.92    3.06
  -4   6  12    7.95    3.82
  -4   6  11    7.06    4.84
  -4   6  10    8.10    3.02
  -4   6   9    1.54    1.79
  -4   6   8   73.16   11.96
  -4   6   7    2.06    2.70
  -4   6   6   52.61    9.88
  -4   6   5    3.70    3.60
  -4   6   4  121.42   14.83
  -4   6   3   28.72    7.21
   4  -6  -2   59.07    7.80
  -4   6   2   49.20    8.13
   4  -6  -1   39.15    6.26
  -4   6   1   31.98    6.89
  -4   6   0  175.75   15.37
   4  -6   0  171.46   13.42
  -4   6  -1    2.23    0.89
   4  -6   1    1.48    1.09
  -4   6  -2   66.50    8.67
   4  -6   2   59.32    7.47
  -4   6  -3   10.34    3.93
   4  -6   3    8.16    2.88
  -4   6  -4   99.72   10.01
   4  -6   4   95.66    9.76
  -4   6  -5    6.26    3.43
   4  -6   5    6.21    3.34
  -4   6  -6  118.87   10.37
   4  -6   6  140.86   12.55
   4  -6   7   14.66    6.52
  -4   6  -7   10.98    4.09
  -4   6  -8  147.19   11.76
  -4   6  -9    4.55    2.82
  -4   6 -10   63.33    7.93
  -4   6 -11    9.76    3.69
  -4   6 -12   26.31    5.70
  -4   6 -13    1.17    1.31
  -4   6 -14   14.50    4.24
  -4   6 -15    0.42    1.31
  -4   5  14    9.78    5.51
  -4   5  13    7.13    4.42
  -4   5  12    8.53    5.40
  -4   5  11    4.64    3.30
  -4   5  10   47.57    9.63
  -4   5   9    4.10    1.61
  -4   5   8   13.17    3.86
  -4   5   7    7.30    4.55
  -4   5   6   65.57   11.14
  -4   5   5    1.13    1.60
  -4   5   4  175.31   17.08
  -4   5   3   30.63    6.22
  -4   5   2  165.05   14.73
   4  -5  -2  192.11   13.92
  -4   5   1    5.91    1.94
   4  -5  -1    9.40    2.67
  -4   5   0  265.62   17.72
   4  -5   0  270.52   16.92
  -4   5  -1    4.17    2.02
   4  -5   1    2.43    1.46
  -4   5  -2  433.55   20.52
   4  -5   2  445.94   20.84
  -4   5  -3   29.26    5.64
   4  -5   3   23.84    4.89
  -4   5  -4  187.10   12.09
   4  -5   4  191.36   13.78
   4  -5   5   19.88    5.94
  -4   5  -5    8.43    2.21
  -4   5  -6  306.07   15.62
   4  -5   6  339.95   19.51
  -4   5  -7   10.16    3.14
  -4   5  -8   67.62    7.61
  -4   5  -9    0.22    1.64
  -4   5 -10   67.77    8.00
  -4   5 -11    5.33    2.21
  -4   5 -12   18.79    4.47
  -4   5 -13    1.91    2.46
  -4   5 -14   36.94    6.98
  -4   5 -15    7.60    3.97
  -4   5 -16    8.00    4.04
  -4   4  15    0.05    2.63
  -4   4  14    1.12    2.88
  -4   4  13    0.47    2.77
  -4   4  12   14.93    5.81
  -4   4  11   44.24    8.67
  -4   4  10    1.89    1.92
  -4   4   9   17.44    5.17
  -4   4   8   24.19    5.57
  -4   4   7   23.18    6.51
   4  -4  -7   14.87    2.24
   4  -4  -6   32.15    3.92
  -4   4   6   50.14    9.17
  -4   4   5   27.55    6.21
   4  -4  -5   29.27    3.73
   4  -4  -4   86.01    6.59
  -4   4   4   90.75   11.68
  -4   4   3   25.85    5.08
   4  -4  -3   32.00    4.17
   4  -4  -2   40.61    6.65
  -4   4   2   34.39    6.04
  -4   4   1    4.91    2.21
   4  -4  -1    1.75    1.87
  -4   4   0  186.68   14.01
   4  -4   0  196.06   14.10
  -4   4  -1    0.72    1.18
   4  -4   1   -1.74    2.31
  -4   4  -2   76.54    7.93
   4  -4   2   78.47    8.75
  -4   4  -3   21.71    3.81
   4  -4   3   21.62    4.64
  -4   4  -4  194.82   11.48
   4  -4   4  210.38   14.30
  -4   4  -5    5.69    2.35
   4  -4   5    8.33    4.45
  -4   4  -6  110.86    8.85
  -4   4  -7    1.77    1.96
  -4   4  -8   47.84    6.40
  -4   4  -9    0.97    1.62
  -4   4 -10  201.56   13.63
  -4   4 -11   10.20    3.88
  -4   4 -12   48.35    7.35
  -4   4 -13    2.17    2.62
  -4   4 -14   22.72    5.55
  -4   4 -15    6.28    3.68
  -4   4 -16   35.05    7.18
  -4   3  16   -1.89    3.04
  -4   3  15    1.67    1.30
  -4   3  14   12.57    5.41
  -4   3  13    5.35    3.48
  -4   3  12    7.62    4.41
  -4   3  11   30.10    6.64
  -4   3  10   12.91    4.37
  -4   3   9    0.77    0.88
  -4   3   8   44.07    7.21
  -4   3   7   80.01   10.52
   4  -3  -7   64.04    3.95
   4  -3  -6   23.40    2.98
  -4   3   6   43.04    7.79
   4  -3  -5   11.74    2.18
  -4   3   5   10.14    3.26
  -4   3   4   31.92    6.06
   4  -3  -4   33.41    4.10
  -4   3   3   35.11    6.27
   4  -3  -3   52.44    7.43
   4  -3  -3   49.12    5.17
  -4   3   2  128.34   11.15
   4  -3  -2  149.22   12.55
   4  -3  -2  140.58    9.08
   4  -3  -1   29.35    4.24
   4  -3  -1   30.35    5.77
  -4   3   1   26.90    4.92
  -4   3   0   10.57    3.19
   4  -3   0   10.72    3.07
   4  -3   0   10.11    2.47
   4  -3   1   50.95    4.80
  -4   3  -1   52.25    6.22
   4  -3   1   53.39    7.31
   4  -3   2  134.26    7.11
  -4   3  -2  136.62    9.06
   4  -3   2  139.41   11.70
   4  -3   3    2.83    0.89
  -4   3  -3    2.00    1.23
   4  -3   3    1.67    1.25
  -4   3  -4   26.01    4.01
   4  -3   4   34.05    6.02
   4  -3   4   27.33    2.30
  -4   3  -5    1.53    1.28
  -4   3  -6   49.82    5.88
  -4   3  -7   42.64    5.62
  -4   3  -8   46.16    6.19
  -4   3  -9   18.16    4.30
  -4   3 -10   54.28    7.32
  -4   3 -11    7.91    3.04
  -4   3 -12    0.01    1.33
  -4   3 -13   12.10    4.02
  -4   3 -14   31.08    6.30
  -4   3 -15    0.91    1.34
  -4   3 -16    3.64    2.16
  -4   2  16   -0.84    1.98
  -4   2  15    6.59    3.13
  -4   2  14   -3.84    2.92
  -4   2  13    8.15    4.68
  -4   2  12    7.46    3.69
  -4   2  11    1.37    2.24
  -4   2  10   28.71    6.18
  -4   2   9   -1.51    2.17
  -4   2   8   -0.71    2.28
  -4   2   7   37.75    6.94
  -4   2   6   97.34   10.48
   4  -2  -6   80.96    4.71
  -4   2   5   -0.15    1.33
   4  -2  -5    0.02    0.53
  -4   2   4   11.23    3.12
   4  -2  -4   12.65    2.31
   4  -2  -4   11.95    2.99
  -4   2   3    8.11    2.22
   4  -2  -3   10.01    2.21
   4  -2  -3   13.58    3.91
   4  -2  -3   13.24    2.97
   4  -2  -2    1.07    0.85
   4  -2  -2    1.11    0.70
  -4   2   2    0.57    0.76
   4  -2  -2    2.06    1.59
   4  -2  -2    1.73    0.99
   4  -2  -1    7.31    2.22
  -4   2   1    3.10    1.13
   4  -2  -1    6.75    2.77
   4  -2  -1    6.33    1.66
   4  -2  -1    7.23    2.02
  -4   2   0   11.42    3.05
   4  -2   0    9.28    2.23
   4  -2   0    8.98    2.91
   4  -2   0    8.06    2.15
  -4   2  -1    4.58    2.11
   4  -2   1    5.90    1.85
   4  -2   1    1.42    0.83
   4  -2   1    1.60    1.43
   4  -2   2    2.72    0.87
  -4   2  -2    0.71    0.90
   4  -2   2    3.47    1.33
   4  -2   2    2.49    0.64
  -4   2  -3    4.28    1.61
   4  -2   3    3.98    2.43
  -4   2  -4   33.57    4.33
   4  -2   4   36.91    6.48
  -4   2  -5    2.67    1.26
  -4   2  -6   46.19    5.72
  -4   2  -7    9.51    2.66
  -4   2  -8    8.70    2.86
  -4   2  -9   63.28    7.36
  -4   2 -10    7.77    2.85
  -4   2 -11   45.57    6.67
  -4   2 -12   18.15    4.49
  -4   2 -13    6.61    2.44
  -4   2 -14    0.11    1.07
  -4   2 -15    0.54    1.59
  -4   2 -16   -1.15    2.22
  -4   2 -17   -3.50    3.31
   4  -1 -18    2.34    1.27
  -4   1  17    6.96    3.88
  -4   1  16   15.43    5.03
  -4   1  15   -0.79    1.93
  -4   1  14   22.20    5.38
  -4   1  13    5.02    3.16
  -4   1  12   92.43   10.67
  -4   1  11    4.64    2.78
  -4   1  10   71.89    8.78
  -4   1   9    0.40    0.90
  -4   1   8  155.29   12.21
  -4   1   7    0.19    1.79
   4  -1  -6  115.98    8.63
  -4   1   6  112.06   10.25
  -4   1   5    2.37    2.12
   4  -1  -5    1.68    0.73
   4  -1  -4  170.90    9.96
  -4   1   4  161.21   12.03
   4  -1  -4  151.26    7.78
   4  -1  -3  134.04    7.85
   4  -1  -3  127.97   10.91
  -4   1   3  129.20   10.95
   4  -1  -3  128.62    7.66
  -4   1   2   17.10    3.01
   4  -1  -2   14.64    2.61
   4  -1  -2   18.48    2.64
   4  -1  -2   19.42    4.27
  -4   1   2   18.37    2.70
   4  -1  -1    7.83    2.16
  -4   1   1    5.66    1.79
   4  -1  -1    4.35    2.51
   4  -1  -1    4.46    1.57
  -4   1   1    4.62    1.99
  -4   1   0  254.95   12.20
   4  -1   0  249.93    9.58
   4  -1   0  248.62   15.75
  -4   1   0  243.30   11.48
   4  -1   0  263.64   12.49
  -4   1  -1  130.81    7.67
   4  -1   1  131.34    7.07
   4  -1   1  144.91   12.17
  -4   1  -1  133.87    8.83
  -4   1  -2    2.37    0.92
   4  -1   2    3.15    1.03
  -4   1  -2    2.84    1.49
  -4   1  -3  239.64   10.35
   4  -1   3  228.06   10.65
   4  -1   3  230.65   15.17
  -4   1  -3  243.19   12.81
  -4   1  -4  281.13   11.93
  -4   1  -4  262.31   13.58
  -4   1  -5   11.96    2.80
  -4   1  -5   10.61    3.20
  -4   1  -6   76.69    6.99
  -4   1  -6   79.67    8.18
  -4   1  -7   77.01    7.41
  -4   1  -7   77.31    8.58
  -4   1  -8  137.58   10.15
  -4   1  -9    1.35    1.87
  -4   1 -10   11.20    2.97
  -4   1 -11   -0.53    0.92
  -4   1 -12    1.08    1.73
  -4   1 -13    1.07    1.57
  -4   1 -14   -1.65    2.37
  -4   1 -15   11.79    3.79
  -4   1 -16   -5.34    3.54
  -4   1 -17    2.54    1.05
   4   0 -19   -0.62    1.48
   4   0 -18    4.59    2.31
   4   0 -17    1.43    1.60
  -4   0  17    6.05    3.22
   4   0 -16   10.11    3.60
  -4   0  16   12.67    4.48
  -4   0  15    1.05    1.13
  -4   0  14   54.56    8.20
  -4   0  13    5.43    3.02
  -4   0  12   35.87    6.41
  -4   0  11    2.14    2.33
  -4   0  10  201.99   14.06
  -4   0   9    0.57    1.68
  -4   0   8  204.87   13.26
  -4   0   7    2.64    0.74
   4   0  -7    4.57    1.73
  -4   0   7    5.55    2.60
   4   0  -6  246.61   11.36
  -4   0   6  245.37   14.38
  -4   0   6  227.45    8.15
  -4   0   6  257.73   13.96
  -4   0   5    3.91    1.85
  -4   0   5    2.61    1.95
   4   0  -5   -0.13    0.73
  -4   0   5    5.23    2.66
  -4   0   4 1021.48   26.54
   4   0  -4 1100.54   21.88
  -4   0   4 1031.36   19.97
  -4   0   4 1065.42   27.82
  -4   0   3  418.63   15.94
   4   0  -3  399.38   11.01
  -4   0   3  416.14   13.63
  -4   0   3  415.06   17.75
  -4   0   2 1329.09   26.60
   4   0  -2 1326.55   18.12
   4   0  -2 1374.28   34.21
  -4   0   2 1334.26   25.47
  -4   0   1   20.56    3.33
  -4   0   1   17.18    2.53
   4   0  -1   13.95    1.88
   4   0  -1   16.18    3.44
  -4   0   1   22.88    4.15
   4   0  -1   20.44    3.73
   4   0   0  943.06   16.26
   4   0   0  996.36   30.50
  -4   0   0  946.41   19.94
  -4   0   0  963.84   23.41
  -4   0   0  953.41   19.27
  -4   0  -1   27.34    3.10
   4   0   1   28.63    3.10
   4   0   1   28.47    5.24
  -4   0  -1   32.70    5.32
  -4   0  -1   28.99    3.21
  -4   0  -2 1226.63   20.71
   4   0   2 1228.09   21.62
   4   0   2 1159.83   33.33
  -4   0  -2 1272.69   28.77
  -4   0  -2 1177.27   17.10
  -4   0  -3  214.65    6.02
  -4   0  -3  242.72    9.96
   4   0   3  242.60   10.51
   4   0   3  232.85   15.33
  -4   0  -3  250.35   13.46
  -4   0  -4  856.06   20.19
   4   0   4  847.67   21.23
  -4   0  -4  838.82   25.14
  -4   0  -5    1.45    1.64
  -4   0  -5    1.37    1.04
  -4   0  -6  109.18    8.11
  -4   0  -6  109.40    9.85
  -4   0  -7    1.57    1.77
  -4   0  -7    0.98    1.34
  -4   0  -8  201.16   12.12
  -4   0  -8  199.71   13.94
  -4   0  -9   23.12    4.39
  -4   0  -9   25.29    5.40
  -4   0 -10   83.48    8.63
  -4   0 -10   87.69    9.83
  -4   0 -11   -2.22    2.10
  -4   0 -11    3.52    2.46
  -4   0 -12   11.73    2.80
  -4   0 -13    9.87    3.46
  -4   0 -14   26.43    5.66
  -4   0 -15   -1.36    2.70
  -4   0 -16   -3.93    3.90
  -4   0 -17    1.92    2.71
   4   1 -19    1.10    1.62
   4   1 -18    2.64    2.35
  -4  -1  18    0.85    1.97
   4   1 -17    2.45    2.08
  -4  -1  17    3.55    2.41
   4   1 -16    1.49    1.00
  -4  -1  16    3.25    1.60
   4   1 -15   -1.36    1.86
  -4  -1  15   -0.82    1.60
   4   1 -14    5.36    2.44
  -4  -1  14    4.30    2.42
   4   1 -13   29.72    5.30
  -4  -1  13   25.13    5.31
  -4  -1  12   33.95    6.84
  -4  -1  12   32.65    5.81
  -4  -1  11   26.77    5.05
  -4  -1  11   23.06    5.73
  -4  -1  10   75.23    9.60
  -4  -1  10   80.32    8.38
  -4  -1   9   62.27    8.34
  -4  -1   9   64.11    7.49
  -4  -1   9   61.09    3.24
  -4  -1   8  291.91   17.05
  -4  -1   8  285.64   14.72
  -4  -1   8  272.72    8.21
  -4  -1   7    7.16    2.18
  -4  -1   7    9.38    1.82
  -4  -1   7    8.16    2.86
   4   1  -6  166.66    8.51
  -4  -1   6  172.91   10.67
  -4  -1   6  143.78    7.40
  -4  -1   6  154.75   11.44
  -4  -1   5    4.78    2.38
  -4  -1   5    4.66    1.84
  -4  -1   5    4.04    2.09
   4   1  -5    2.71    0.85
   4   1  -4  612.87   12.05
  -4  -1   4  570.51   19.78
  -4  -1   4  595.07   18.72
  -4  -1   4  596.12   16.28
   4   1  -3   56.48    2.84
  -4  -1   3   51.97    5.55
  -4  -1   3   59.10    5.39
  -4  -1   3   50.66    5.32
  -4  -1   2   15.50    3.03
   4   1  -2   15.17    1.43
   4   1  -2   15.81    3.23
  -4  -1   2   11.94    2.45
  -4  -1   1  125.96    5.05
   4   1  -1  127.69   10.03
   4   1  -1  132.55    4.66
  -4  -1   1  125.16    7.83
  -4  -1   1  142.32    9.15
  -4  -1   0  328.28    9.28
   4   1   0  339.06   16.88
   4   1   0  327.32    8.50
  -4  -1   0  331.74   14.22
  -4  -1  -1    2.62    1.08
  -4  -1  -1    3.21    0.94
   4   1   1    4.55    1.86
   4   1   1    3.22    0.91
  -4  -1  -2   99.42    5.51
   4   1   2   86.56    8.77
  -4  -1  -2  101.37    8.38
  -4  -1  -3   48.15    4.32
   4   1   3   45.30    6.60
  -4  -1  -3   44.09    5.77
  -4  -1  -4  213.15    9.82
  -4  -1  -4  216.76   13.09
  -4  -1  -5   10.64    3.20
  -4  -1  -5   10.50    2.34
  -4  -1  -6   72.09    6.50
  -4  -1  -6   78.59    8.53
  -4  -1  -7   14.05    3.74
  -4  -1  -7   15.74    3.42
  -4  -1  -8  159.38   10.96
  -4  -1  -8  153.94   12.58
  -4  -1  -8  170.26    6.45
  -4  -1  -9    1.30    1.57
  -4  -1  -9    0.11    1.70
  -4  -1 -10   33.05    5.64
  -4  -1 -10   33.14    6.38
  -4  -1 -11    1.00    1.45
  -4  -1 -11    4.04    2.77
  -4  -1 -12   60.53    8.19
  -4  -1 -12   59.26    8.65
  -4  -1 -13    3.48    2.67
  -4  -1 -13    1.44    1.60
  -4  -1 -14   17.46    5.04
  -4  -1 -15    6.52    3.32
  -4  -1 -16   19.79    5.74
   4   2 -18    3.79    2.57
  -4  -2  18    1.73    2.18
   4   2 -17    2.93    2.30
  -4  -2  17    5.18    3.14
   4   2 -16   -1.88    1.77
  -4  -2  16    1.73    1.94
   4   2 -15   12.51    3.85
  -4  -2  15   10.13    3.38
  -4  -2  14   10.61    4.58
   4   2 -14    6.14    2.68
  -4  -2  14    7.72    3.56
  -4  -2  13    8.85    3.79
   4   2 -13   10.66    2.85
  -4  -2  13   13.74    3.87
  -4  -2  12    4.35    2.24
   4   2 -12    2.69    1.83
  -4  -2  12    7.43    2.65
  -4  -2  11   35.75    6.94
   4   2 -11   31.18    4.42
  -4  -2  11   30.42    5.15
  -4  -2  10    2.19    1.42
  -4  -2  10    1.94    0.95
  -4  -2  10    1.50    1.31
   4   2 -10    0.88    0.80
  -4  -2   9    1.69    0.79
  -4  -2   9    0.05    0.82
   4   2  -9    1.30    0.49
  -4  -2   8    0.59    0.97
  -4  -2   8    1.87    0.85
   4   2  -8    0.83    0.49
  -4  -2   7    6.44    2.08
  -4  -2   7    8.45    2.10
   4   2  -7    8.66    1.64
  -4  -2   7   10.70    2.70
  -4  -2   6   23.53    4.36
  -4  -2   6   27.39    4.35
  -4  -2   6   16.68    3.00
  -4  -2   5   -0.62    0.92
  -4  -2   5    0.39    0.71
   4   2  -5    0.22    0.36
  -4  -2   5    0.16    1.41
   4   2  -5    0.42    0.37
  -4  -2   4    9.79    2.38
  -4  -2   4    6.59    1.85
  -4  -2   3    2.23    1.18
  -4  -2   3    1.36    0.60
   4   2  -2   32.56    4.63
  -4  -2   2   33.90    4.82
  -4  -2   2   31.50    3.67
  -4  -2   2   31.11    4.22
  -4  -2   1    6.04    1.85
   4   2  -1    7.36    2.30
  -4  -2   1   10.20    2.73
  -4  -2   0   26.42    1.96
   4   2   0   22.06    3.92
  -4  -2   0   26.49    4.10
  -4  -2  -1   16.56    3.49
  -4  -2  -1   18.40    1.96
   4   2   1   17.37    3.61
  -4  -2  -2   29.71    2.95
   4   2   2   25.43    4.45
  -4  -2  -2   30.50    4.84
  -4  -2  -3   46.45    4.13
  -4  -2  -3   50.66    6.35
   4   2   3   45.43    6.39
  -4  -2  -4   51.89    4.87
  -4  -2  -4   50.64    6.43
  -4  -2  -5   19.81    3.24
  -4  -2  -5   19.56    4.42
  -4  -2  -6   96.19    7.56
  -4  -2  -6   98.15    9.52
  -4  -2  -7   69.20    6.77
  -4  -2  -7   69.78    7.99
  -4  -2  -8   12.03    3.40
  -4  -2  -8   12.02    3.12
  -4  -2  -9   15.72    3.96
  -4  -2  -9   16.93    3.74
  -4  -2 -10   44.91    6.41
  -4  -2 -10   41.76    6.89
  -4  -2 -11   45.94    6.84
  -4  -2 -11   45.05    7.49
  -4  -2 -12    0.37    1.75
  -4  -2 -12   -0.87    0.81
  -4  -2 -13    6.48    3.07
  -4  -2 -13    7.51    3.28
  -4  -2 -14    2.44    2.42
  -4  -2 -14    0.46    1.57
  -4  -2 -15    0.61    1.04
  -4  -2 -15    2.18    2.46
  -4  -2 -16    3.61    2.83
  -4  -3  18    1.77    2.34
  -4  -3  17    6.07    3.36
  -4  -3  16    1.34    3.03
   4   3 -16    2.71    2.08
  -4  -3  16    2.59    2.38
   4   3 -15    0.70    1.43
  -4  -3  15    3.08    3.45
  -4  -3  15    2.62    1.79
  -4  -3  14   14.98    5.31
   4   3 -14   13.42    3.31
  -4  -3  14   12.14    3.62
   4   3 -13    5.14    2.33
  -4  -3  13    5.77    3.24
  -4  -3  13    4.76    2.23
  -4  -3  12   12.75    4.28
   4   3 -12    5.61    1.99
  -4  -3  12   12.28    3.30
  -4  -3  11   -0.55    0.97
   4   3 -11    1.92    1.25
  -4  -3  11    0.11    0.62
   4   3 -10   56.66    5.36
  -4  -3  10   47.47    7.65
  -4  -3  10   58.91    6.47
   4   3  -9   14.65    2.47
  -4  -3   9   13.40    3.88
  -4  -3   9   12.08    2.87
  -4  -3   8    1.36    0.97
  -4  -3   8    0.22    1.31
   4   3  -8    1.36    0.56
   4   3  -7   20.32    2.18
  -4  -3   7   22.08    4.56
   4   3  -7   14.13    3.41
  -4  -3   7   23.35    3.71
   4   3  -6   50.54    2.62
   4   3  -6   45.75    6.28
   4   3  -5   23.18    4.24
  -4  -3   5   27.43    3.43
  -4  -3   4    2.44    0.80
   4   3  -4    3.43    1.68
  -4  -3   4    2.16    1.03
  -4  -3   3   21.23    3.65
   4   3  -3   19.96    4.03
  -4  -3   3   21.46    2.95
  -4  -3   2   40.37    5.00
   4   3  -2   45.42    6.01
  -4  -3   2   44.85    3.93
  -4  -3   1    3.20    2.18
   4   3  -1    5.39    1.94
   4   3  -1    4.08    1.49
  -4  -3   0   14.12    3.38
  -4  -3   0   12.81    1.09
   4   3   0   11.20    3.00
   4   3   0   11.85    2.73
  -4  -3  -1  145.68    5.49
   4   3   1  137.36    9.31
   4   3   1  141.09   10.48
  -4  -3  -1  141.63   10.37
  -4  -3  -2   44.78    3.69
   4   3   2   45.20    5.44
   4   3   2   42.48    5.74
  -4  -3  -2   47.81    6.03
  -4  -3  -3   47.50    4.19
   4   3   3   47.92    6.16
   4   3   3   49.19    6.36
  -4  -3  -3   48.21    6.34
  -4  -3  -4    2.75    2.44
   4   3   4    0.66    0.76
  -4  -3  -4    1.71    1.14
  -4  -3  -4    2.45    1.04
  -4  -3  -5   83.44    6.61
  -4  -3  -5   89.17    6.52
  -4  -3  -5   82.07    8.62
  -4  -3  -6    7.39    2.54
  -4  -3  -6    4.89    2.20
  -4  -3  -7   15.42    4.02
  -4  -3  -7   17.54    3.43
  -4  -3  -8   13.18    3.85
  -4  -3  -8   12.84    3.25
  -4  -3  -9   29.13    5.40
  -4  -3  -9   32.62    5.45
  -4  -3 -10    2.01    2.46
  -4  -3 -10    1.38    1.46
  -4  -3 -11    3.68    2.02
  -4  -3 -11    6.37    3.09
  -4  -3 -12    1.14    1.90
  -4  -3 -12    1.09    1.49
  -4  -3 -13    5.41    2.69
  -4  -3 -13    8.18    3.69
  -4  -3 -14    2.98    2.04
  -4  -3 -14    3.63    2.37
  -4  -3 -15    4.05    2.75
  -4  -3 -15    9.68    4.23
  -4  -3 -16    3.90    2.98
  -4  -3 -16    2.68    2.73
  -4  -3 -17    5.44    2.73
  -4  -4  18   13.99    4.63
  -4  -4  17    3.53    2.56
  -4  -4  17    6.35    4.87
  -4  -4  16   54.60   10.67
  -4  -4  16   57.52    8.05
   4   4 -15    5.84    1.86
  -4  -4  15    9.07    3.92
  -4  -4  15    7.05    2.85
   4   4 -14   33.26    4.92
  -4  -4  14   37.51    8.22
  -4  -4  14   38.84    6.12
  -4  -4  13    1.77    2.06
   4   4 -13   -1.85    1.39
  -4  -4  13    0.73    1.20
   4   4 -12   60.57    6.08
  -4  -4  12   62.07    6.85
  -4  -4  12   63.61    9.62
   4   4 -11    2.33    0.77
  -4  -4  11    4.74    2.58
  -4  -4  11    4.62    2.04
   4   4 -10  130.72    7.44
  -4  -4  10  119.89   12.81
  -4  -4  10  129.01    9.12
   4   4 -10  114.18   10.40
   4   4  -9   57.89    4.39
  -4  -4   9   54.86    8.28
  -4  -4   9   53.60    5.49
   4   4  -9   53.66    7.10
   4   4  -8   31.87    2.95
  -4  -4   8   30.32    3.91
   4   4  -8   29.12    5.28
   4   4  -7    2.07    1.55
   4   4  -7    2.08    0.79
  -4  -4   7    4.04    1.76
   4   4  -6   81.45    2.76
  -4  -4   6   85.36    5.64
  -4  -4   5   41.79    3.64
   4   4  -5   43.96    6.31
  -4  -4   4  111.77    8.36
  -4  -4   4  118.71    5.72
   4   4  -4  110.76    9.84
  -4  -4   3   16.12    2.87
   4   4  -3   10.21    3.07
  -4  -4   3   14.46    1.90
  -4  -4   2    4.49    0.87
   4   4  -2    7.00    2.27
   4   4  -1   75.71    7.96
  -4  -4   1   79.52    4.11
  -4  -4   0   59.34    2.90
   4   4   0   55.18    5.22
  -4  -4   0   53.32    2.70
   4   4   0   63.16    7.49
   4   4   1   61.15    5.53
  -4  -4  -1   56.18    3.60
  -4  -4  -1   68.65    3.89
   4   4   1   59.66    7.19
  -4  -4  -1   59.89    7.02
  -4  -4  -2    7.52    2.69
   4   4   2    5.89    2.17
   4   4   2    5.87    1.69
  -4  -4  -2    5.51    1.28
  -4  -4  -2    8.14    1.50
  -4  -4  -3   72.22    5.38
   4   4   3   85.01    7.32
  -4  -4  -3   84.94    5.23
   4   4   3   88.08    8.81
  -4  -4  -3   80.73    8.37
  -4  -4  -4    8.51    3.26
   4   4   4    8.10    2.79
  -4  -4  -4    6.54    1.62
  -4  -4  -4    8.24    1.74
  -4  -4  -5    5.54    1.97
   4   4   5    5.69    2.31
  -4  -4  -5    6.48    2.01
  -4  -4  -5    6.84    1.86
   4   4   6    6.64    2.64
  -4  -4  -6    9.35    2.79
  -4  -4  -7   53.75    6.27
   4   4   7   53.53    6.86
  -4  -4  -7   52.68    7.27
  -4  -4  -8    2.60    1.72
  -4  -4  -8    2.84    1.59
  -4  -4  -9   10.53    3.29
  -4  -4  -9   13.45    3.39
  -4  -4 -10   16.03    4.50
  -4  -4 -10   13.23    3.62
  -4  -4 -11    4.51    2.48
  -4  -4 -11    4.33    1.69
  -4  -4 -12   -1.68    2.15
  -4  -4 -12    1.41    0.94
  -4  -4 -13    3.13    1.61
  -4  -4 -13    1.77    1.11
  -4  -4 -14    7.13    3.00
  -4  -4 -14    9.23    3.81
  -4  -4 -15    9.69    3.69
  -4  -4 -15   11.84    4.47
  -4  -4 -16    2.17    1.76
  -4  -4 -17    0.91    1.64
  -4  -5  16   11.52    5.53
  -4  -5  15    1.44    2.84
  -4  -5  15    4.82    2.78
  -4  -5  14   29.41    6.99
  -4  -5  14   30.41    5.25
  -4  -5  13    1.63    2.00
  -4  -5  13    1.09    1.06
   4   5 -12   32.55    4.28
   4   5 -12   25.24    4.97
  -4  -5  12   26.17    6.29
  -4  -5  12   28.26    4.48
  -4  -5  11    1.67    2.07
   4   5 -11    0.46    1.94
   4   5 -11    2.99    1.47
  -4  -5  11    0.43    0.71
   4   5 -10  122.94    6.96
  -4  -5  10  125.76    8.31
   4   5 -10  114.93   10.79
   4   5  -9    6.66    2.22
   4   5  -9    8.41    1.68
  -4  -5   9   10.57    2.29
   4   5  -8   67.97    3.99
  -4  -5   8   66.92    5.25
   4   5  -8   65.65    7.92
   4   5  -7    5.60    1.25
   4   5  -7    4.88    2.54
  -4  -5   7    4.16    1.54
   4   5  -6  206.02    5.85
  -4  -5   6  221.80    7.87
  -4  -5   5   28.83    3.98
  -4  -5   5   32.24    2.67
   4   5  -5   32.17    5.59
  -4  -5   4  136.51    8.16
  -4  -5   4  140.62    4.46
   4   5  -4  133.45   11.34
  -4  -5   3   13.43    2.40
   4   5  -3   11.98    3.70
   4   5  -2  344.59   17.94
  -4  -5   1    1.09    0.36
  -4  -5   1    0.92    0.28
  -4  -5   0  166.17    5.91
   4   5   0  154.34    7.76
  -4  -5  -1   21.65    2.46
   4   5   1   20.07    2.90
   4   5   1   21.51    4.65
  -4  -5  -1   21.46    1.52
  -4  -5  -2  133.67    7.22
   4   5   2  126.30    7.50
  -4  -5  -2  132.84    4.98
   4   5   2  141.56   11.81
  -4  -5  -3    1.24    0.90
  -4  -5  -3   -0.08    1.40
   4   5   3    0.51    1.31
   4   5   3    0.38    0.69
   4   5   4   72.63    6.72
  -4  -5  -4   66.66    4.73
   4   5   4   73.12    8.35
  -4  -5  -4   58.87    7.63
  -4  -5  -5    9.21    3.13
   4   5   5   12.60    3.62
  -4  -5  -6   12.95    3.66
   4   5   6   15.03    4.07
  -4  -5  -7    9.10    3.30
   4   5   7    8.64    3.04
  -4  -5  -8    1.10    1.39
   4   5   8    2.33    0.78
  -4  -5  -8    1.15    0.89
  -4  -5  -9    5.26    2.64
   4   5   9    5.25    2.12
  -4  -5  -9    6.95    2.12
  -4  -5 -10   19.83    4.98
  -4  -5 -10   20.86    4.49
  -4  -5 -11   11.01    3.86
  -4  -5 -11   10.06    3.26
  -4  -5 -12   -0.53    1.60
  -4  -5 -12   -0.73    1.24
  -4  -5 -13    1.03    1.44
  -4  -5 -13    1.95    1.18
  -4  -5 -14   -0.93    2.22
  -4  -5 -14   -1.96    2.15
  -4  -5 -15    0.99    1.18
  -4  -5 -15    2.72    2.10
  -4  -5 -16    1.91    2.65
  -4  -6  16    2.99    2.70
  -4  -6  15   -2.78    4.07
   4   6 -14   23.07    4.81
  -4  -6  14   19.37    5.86
   4   6 -13    1.55    0.83
  -4  -6  13    2.94    2.53
  -4  -6  12   42.61    8.69
   4   6 -12   38.83    6.71
   4   6 -11   -0.81    0.81
   4   6 -10  115.65   11.45
   4   6  -9   -0.73    0.75
   4   6  -8  186.01    7.47
   4   6  -8  193.38   14.78
   4   6  -7   45.43    3.77
   4   6  -7   51.36    7.75
   4   6  -6  183.12   14.35
   4   6  -5   40.47    6.74
  -4  -6   4  164.16    7.63
   4   6  -4  173.24   13.85
  -4  -6   3   64.85    2.75
   4   6  -3   77.16    9.09
  -4  -6   2   85.20    3.90
   4   6  -2  101.71   10.67
  -4  -6   1    4.48    0.89
   4   6  -1    4.08    2.35
  -4  -6   0  138.87    6.34
   4   6   0  133.67   12.17
  -4  -6  -1    1.42    0.83
   4   6   1    4.02    2.58
   4   6   2   61.71    4.70
   4   6   2   65.87    8.62
   4   6   3   15.00    4.20
   4   6   3   11.74    2.17
   4   6   4  101.90    6.95
   4   6   4  106.12   11.06
  -4  -6  -4   81.70    9.42
   4   6   5   43.27    7.13
  -4  -6  -5   38.91    6.71
  -4  -6  -6   16.40    4.38
   4   6   6   13.57    3.78
  -4  -6  -7   -0.18    1.21
   4   6   7    3.29    2.40
  -4  -6  -8   19.82    4.79
   4   6   8   31.83    5.79
  -4  -6  -9    2.07    1.98
   4   6   9    0.13    1.08
  -4  -6 -10    4.43    2.58
   4   6  10    5.76    2.66
  -4  -6 -11    0.98    1.93
  -4  -6 -11   -0.75    2.01
  -4  -6 -12    3.45    2.78
  -4  -6 -12    0.79    1.07
  -4  -6 -13    0.25    1.09
  -4  -6 -13   -0.48    2.37
  -4  -6 -14    1.26    1.32
  -4  -6 -14    4.77    2.47
  -4  -6 -15    1.30    1.33
  -4  -7  15   -1.99    3.19
   4   7 -14   20.11    4.92
  -4  -7  14   22.34    6.87
  -4  -7  13    1.43    1.71
   4   7 -13    4.92    2.16
   4   7 -12   -0.77    1.65
   4   7 -11   31.38    6.74
   4   7 -10    2.62    2.48
   4   7  -9   19.99    5.00
   4   7  -8    3.90    2.89
   4   7  -7    3.36    2.57
   4   7  -6    8.12    3.43
   4   7  -5   26.77    5.92
   4   7  -4   16.48    5.11
   4   7  -3   22.82    5.51
   4   7  -2   67.28    9.55
   4   7  -1   41.34    7.59
   4   7   0   17.10    4.78
   4   7   1   85.69   10.55
   4   7   2   26.40    5.99
   4   7   3   93.97   11.31
   4   7   4   58.64    8.91
  -4  -7  -5   12.85    4.02
   4   7   5   22.34    5.78
   4   7   6   52.68    8.31
  -4  -7  -6   41.56    7.26
  -4  -7  -7    9.83    3.54
   4   7   7   12.46    4.14
  -4  -7  -8   21.01    4.93
   4   7   8   30.94    6.42
  -4  -7  -9   15.59    4.47
   4   7   9   16.88    4.52
  -4  -7 -10   20.93    5.50
   4   7  10   20.66    5.37
  -4  -7 -11    4.38    2.49
  -4  -7 -12    4.49    2.67
  -4  -7 -12   -3.92    3.17
  -4  -7 -13    4.69    2.96
  -4  -7 -13   -4.49    3.98
  -4  -8  14   -1.38    3.41
   4   8 -14    1.07    1.97
   4   8 -13    5.14    3.15
   4   8 -12    2.91    2.06
   4   8 -11    4.61    3.59
   4   8 -10    2.56    2.64
   4   8  -9    5.73    4.07
   4   8  -8    5.16    4.21
   4   8  -7   52.14    9.68
   4   8  -6    1.68    2.60
   4   8  -5   68.60   10.96
   4   8  -4   15.03    5.91
   4   8  -3   10.78    4.00
   4   8  -2    1.12    1.76
   4   8  -1   45.67    8.78
   4   8   0   53.54    9.54
   4   8   1   66.50   10.21
   4   8   2    8.37    3.42
   4   8   3   11.26    3.99
   4   8   4    1.42    1.67
   4   8   5   16.44    5.03
  -4  -8  -6    3.46    2.19
   4   8   6    2.20    2.29
  -4  -8  -7    5.87    2.94
   4   8   7   14.69    4.49
  -4  -8  -8   -0.32    1.80
   4   8   8   -0.08    1.41
  -4  -8  -9    7.59    4.00
   4   8   9    3.95    2.68
  -4  -8 -10    1.71    1.57
  -4  -8 -11    1.62    1.94
   4   9 -14   14.05    4.49
   4   9 -13    1.32    1.20
   4   9 -12   27.18    7.67
   4   9 -11   15.09    5.71
   4   9 -10   43.47    9.61
   4   9  -9   16.44    6.22
   4   9  -8   21.00    6.91
   4   9  -7    9.52    5.64
   4   9  -6    6.17    4.07
   4   9  -5    4.67    3.59
   4   9  -4   23.98    7.77
   4   9  -3   37.34    9.41
   4   9  -2   31.52    8.25
   4   9  -1   39.94    9.66
   4   9   0   11.79    4.57
   4   9   1   11.58    4.92
   4   9   2   22.53    6.16
   4   9   3   30.34    7.87
   4   9   4    1.57    1.33
   4   9   5   26.40    6.82
   4   9   6    3.77    3.58
  -4  -9  -7   20.27    6.01
   4   9   7   24.51    6.44
  -4  -9  -8    3.35    1.95
   4   9   8    1.35    1.19
  -4  -9  -9    7.98    4.05
   4   9   9   10.26    4.50
   4  10 -14   13.10    5.07
   4  10 -13   -0.40    1.84
   4  10 -12   20.34    7.30
   4  10 -11   16.11    7.26
   4  10 -10   51.99   12.45
   4  10  -9   -2.59    3.42
   4  10  -8   40.94   10.41
   4  10  -7   10.03    5.60
   4  10  -6   66.39   15.16
   4  10  -5    2.65    3.62
   4  10  -4   28.68    8.35
   4  10  -3   20.59    7.05
   4  10  -2   24.76    8.19
   4  10  -1    5.40    4.14
   4  10   0   17.44    6.37
   4  10   1   29.39    8.60
   4  10   2   11.66    5.33
   4  10   3   11.11    4.55
   4  10   4    5.31    4.12
   4  10   5    3.73    2.37
   4  10   6   -3.74    4.11
   4  10   7   -0.83    2.95
   4  10   8   -0.80    2.87
   4  11  -8   16.52    7.39
   4  11  -7   -0.71    2.06
   4  11  -6   45.55   11.85
   4  11  -5   -1.01    4.22
   4  11  -4   27.31    9.76
   4  11  -3    1.54    3.72
   4  11  -2    9.42    4.14
   4  11  -1   -7.52    6.63
   4  11   0    9.80    3.98
   4  11   1   -9.71    6.47
   4  11   2    3.96    4.10
   4  11   3   -2.06    4.42
   4  11   4    4.56    3.67
   4  11   5   -4.83    5.59
  -5  11   0   -3.61    4.40
  -5  11  -1   -2.90    5.30
   5 -11   2    9.99    3.93
   5 -11   3    3.77    2.17
   5 -11   4   18.03    5.32
   5 -11   5    8.88    4.28
   5 -11   6   13.32    4.44
   5 -11   7    3.47    1.60
   5 -11   8    9.69    3.84
  -5  10   5    5.51    4.99
  -5  10   4    1.21    2.41
  -5  10   3    4.02    3.41
  -5  10   2    2.50    1.68
  -5  10   1    1.79    4.01
  -5  10   0   -8.87    5.28
  -5  10   0    2.31    2.39
  -5  10  -1    3.01    2.37
   5 -10   1    4.65    2.56
  -5  10  -2    1.05    2.45
   5 -10   2    0.34    1.05
  -5  10  -3   14.06    4.78
   5 -10   3   11.10    3.99
  -5  10  -4   -0.49    2.36
   5 -10   4    4.99    3.05
  -5  10  -5   14.54    4.33
   5 -10   5   17.29    5.46
  -5  10  -6   -0.51    2.89
   5 -10   6   -1.91    2.86
   5 -10   7   12.56    4.49
   5 -10   8    0.15    2.38
   5 -10   9    0.98    1.63
   5 -10  10   -0.70    1.87
  -5   9   7    4.64    4.66
  -5   9   6   15.85    6.58
  -5   9   5    6.15    5.98
  -5   9   4   17.91    6.37
  -5   9   3   13.22    5.53
  -5   9   2    1.74    1.84
  -5   9   1    4.70    2.62
  -5   9   0    2.72    2.04
   5  -9   0    2.80    2.51
  -5   9  -1   15.37    5.29
   5  -9   1   19.19    5.07
   5  -9   2   40.35    7.39
  -5   9  -2   34.99    7.94
  -5   9  -3    2.96    2.00
   5  -9   3    0.63    1.84
  -5   9  -4    3.07    1.78
   5  -9   4    4.78    2.34
  -5   9  -5   -2.82    3.11
   5  -9   5   -1.01    2.83
  -5   9  -6    3.04    1.75
   5  -9   6    8.12    3.36
  -5   9  -7    4.70    3.43
   5  -9   7    0.80    1.55
  -5   9  -8   13.83    5.04
   5  -9   8   11.65    4.32
  -5   9  -9   12.53    5.27
   5  -9   9    8.02    4.23
   5  -9  10   22.08    6.65
   5  -9  11    6.58    4.40
  -5   8   9    1.75    2.96
  -5   8   8    6.18    4.63
  -5   8   7   13.55    6.72
  -5   8   6   16.93    7.08
  -5   8   5    1.49    2.73
  -5   8   4    1.39    2.50
  -5   8   3    2.80    2.48
  -5   8   2   11.83    4.59
  -5   8   1   14.80    4.92
   5  -8  -1   20.26    5.24
  -5   8   0   39.31    8.19
   5  -8   0   35.44    6.68
  -5   8  -1    5.42    2.15
   5  -8   1    7.89    3.11
  -5   8  -2   20.64    5.26
   5  -8   2   22.60    5.19
  -5   8  -3   -1.50    2.10
   5  -8   3   -0.12    1.50
  -5   8  -4   31.00    6.83
   5  -8   4   37.98    6.87
  -5   8  -5    6.75    3.46
   5  -8   5    3.68    2.17
  -5   8  -6   87.65   10.94
   5  -8   6   83.45   11.09
  -5   8  -7    7.57    4.30
   5  -8   7    2.80    2.29
  -5   8  -8   36.77    7.41
   5  -8   8   40.84    8.28
  -5   8  -9    1.05    1.52
   5  -8   9    6.66    3.54
  -5   8 -10    5.76    2.75
   5  -8  10   13.59    5.63
  -5   8 -11    1.02    1.82
   5  -8  11   16.40    7.48
   5  -8  12   20.06    7.80
  -5   7  10    9.61    6.00
  -5   7   9   19.00    7.16
  -5   7   8   22.52    8.12
  -5   7   7   49.50   11.11
  -5   7   6   41.68   10.19
  -5   7   5    3.97    2.87
  -5   7   4   61.46   11.88
  -5   7   3    7.42    3.77
  -5   7   2  135.21   17.14
  -5   7   1    1.65    1.22
   5  -7  -1    4.43    2.48
  -5   7   0   74.38   10.89
   5  -7   0   72.77    9.55
  -5   7  -1    2.59    1.91
   5  -7   1    2.02    2.26
  -5   7  -2   72.50   10.04
   5  -7   2   72.33    9.31
  -5   7  -3    2.83    3.12
   5  -7   3    2.02    1.17
  -5   7  -4   94.53   11.21
   5  -7   4  100.39   11.21
  -5   7  -5    8.73    4.09
   5  -7   5    5.92    3.87
  -5   7  -6   37.55    7.11
   5  -7   6   30.91    6.46
  -5   7  -7   10.93    3.99
   5  -7   7    8.04    3.10
   5  -7   8   47.37    8.96
  -5   7  -8   35.81    6.40
  -5   7  -9    1.01    1.77
   5  -7   9    5.21    4.36
  -5   7 -10   62.39    8.84
   5  -7  10   84.75   12.96
  -5   7 -11    5.19    2.93
  -5   7 -12   33.35    6.92
  -5   6  12   16.11    6.25
  -5   6  11    4.08    2.37
  -5   6  10    1.39    1.84
  -5   6   9   -1.47    4.55
  -5   6   8   20.06    7.39
  -5   6   7    9.41    5.06
  -5   6   6   61.21   11.81
  -5   6   5    4.54    2.50
  -5   6   4    7.21    3.99
  -5   6   3   24.86    6.25
  -5   6   2   20.44    5.34
   5  -6  -2   25.13    5.83
  -5   6   1    1.38    1.69
   5  -6  -1    0.68    1.52
  -5   6   0   34.76    6.51
   5  -6   0   33.39    6.32
  -5   6  -1    7.24    2.53
   5  -6   1    7.38    2.88
  -5   6  -2   76.28    9.91
   5  -6   2   73.75    9.47
  -5   6  -3    1.17    1.15
   5  -6   3   -1.52    2.56
  -5   6  -4   98.73   10.51
   5  -6   4  106.99   11.67
  -5   6  -5   32.39    6.46
   5  -6   5   26.68    5.73
  -5   6  -6   73.85    8.76
   5  -6   6   92.57   11.17
  -5   6  -7    2.56    1.95
   5  -6   7    8.63    3.56
  -5   6  -8   79.82    9.31
   5  -6   8   98.56   12.80
  -5   6  -9   10.68    3.83
   5  -6   9   16.87    6.78
  -5   6 -10   43.44    7.23
  -5   6 -11    0.86    0.92
  -5   6 -12   29.01    6.20
  -5   6 -13    6.28    3.71
  -5   5  13    8.93    5.76
  -5   5  12    1.99    2.44
  -5   5  11    2.09    2.31
  -5   5  10   -5.53    4.38
  -5   5   9    3.47    3.21
  -5   5   8    7.07    5.42
  -5   5   7   18.04    6.92
  -5   5   6    5.15    3.52
  -5   5   5    8.64    3.50
  -5   5   4    0.14    2.15
  -5   5   3    0.91    3.20
  -5   5   2   11.86    3.58
   5  -5  -2   16.01    4.73
  -5   5   1   22.53    5.31
   5  -5  -1   22.87    5.57
  -5   5   0    5.47    2.52
   5  -5   0    8.69    3.52
  -5   5  -1   27.42    5.80
   5  -5   1   25.42    5.69
  -5   5  -2   10.77    3.75
   5  -5   2    1.72    0.90
  -5   5  -3    3.58    3.33
   5  -5   3    0.28    0.79
  -5   5  -4    8.15    3.82
   5  -5   4    6.31    2.99
  -5   5  -5   10.25    3.30
   5  -5   5    9.11    3.70
  -5   5  -6   11.21    3.37
   5  -5   6   15.09    4.90
  -5   5  -7    4.58    2.44
   5  -5   7    6.70    4.15
  -5   5  -8   15.51    3.91
   5  -5   8   28.54    7.51
  -5   5  -9    8.33    3.07
  -5   5 -10   11.33    3.80
  -5   5 -11    2.65    1.57
  -5   5 -12   -0.07    1.19
  -5   5 -13    0.72    0.92
  -5   5 -14   11.19    3.51
  -5   4  14   14.14    6.58
  -5   4  13    2.75    2.72
  -5   4  12    9.00    4.90
  -5   4  11   -2.66    3.63
  -5   4  10    2.18    1.42
  -5   4   9    3.31    2.11
  -5   4   8  111.84   14.51
  -5   4   7    7.83    5.07
  -5   4   6   31.36    7.50
  -5   4   5    4.41    3.21
  -5   4   4   50.09    9.46
  -5   4   3    3.99    2.15
  -5   4   2  123.51   12.63
   5  -4  -2  139.34   13.39
  -5   4   1    9.07    3.77
   5  -4  -1   15.15    4.38
  -5   4   0   84.78   10.48
   5  -4   0   91.89   10.87
  -5   4  -1   10.83    3.89
   5  -4   1    7.49    2.58
   5  -4   1    6.78    2.65
   5  -4   2   88.80    6.83
  -5   4  -2   99.70    9.86
   5  -4   2  108.98   11.51
  -5   4  -3   21.32    4.96
   5  -4   3   19.11    5.06
   5  -4   3   15.58    2.79
  -5   4  -4   90.88    8.58
   5  -4   4   89.56   10.55
   5  -4   4   80.51    5.04
  -5   4  -5    7.62    2.85
   5  -4   5    6.69    4.20
  -5   4  -6   23.96    4.61
   5  -4   6   28.76    7.28
  -5   4  -7    9.82    3.48
   5  -4   7   26.03    7.61
  -5   4  -8   64.67    7.66
  -5   4  -9   15.45    4.20
  -5   4 -10   29.15    5.49
  -5   4 -11    3.10    1.83
  -5   4 -12    2.34    2.07
  -5   4 -13    3.62    2.49
  -5   4 -14    7.76    3.62
  -5   4 -15    3.83    2.64
  -5   3  15   10.24    5.46
  -5   3  14   16.35    6.03
  -5   3  13    3.92    4.05
  -5   3  12   27.11    6.98
  -5   3  11    9.41    4.20
  -5   3  10   28.29    6.52
  -5   3   9   -1.01    2.26
  -5   3   8   63.94    9.85
  -5   3   7    6.07    4.26
  -5   3   6   42.55    8.58
  -5   3   5   -0.04    2.22
   5  -3  -5    1.12    1.27
   5  -3  -4   97.48    7.70
  -5   3   4   85.64   11.72
  -5   3   3    2.60    3.56
   5  -3  -3    6.65    3.35
  -5   3   2  137.99   12.06
   5  -3  -2  170.94   14.83
  -5   3   1   11.14    3.77
   5  -3  -1   17.99    4.90
  -5   3   0  132.53   12.12
   5  -3   0  143.63   13.49
   5  -3   0  125.23    9.19
  -5   3  -1   19.08    5.36
   5  -3   1   20.25    5.07
   5  -3   1   16.35    3.37
  -5   3  -2  134.86   10.41
   5  -3   2  149.84   13.70
   5  -3   2  127.81    7.43
  -5   3  -3    9.16    2.53
   5  -3   3   12.12    3.68
  -5   3  -4  116.85    9.06
   5  -3   4  119.75   12.48
  -5   3  -5    6.94    3.43
   5  -3   5   16.11    5.17
  -5   3  -6   99.64    8.85
   5  -3   6  135.14   14.91
  -5   3  -7    5.52    2.93
  -5   3  -8   64.33    7.48
  -5   3  -9    5.52    2.53
  -5   3 -10    4.70    1.79
  -5   3 -11   12.04    4.10
  -5   3 -12   40.40    7.06
  -5   3 -13    5.07    3.27
  -5   3 -14   11.28    4.35
  -5   3 -15    7.25    3.83
  -5   2  15   -3.08    2.87
  -5   2  14    7.63    4.32
  -5   2  13    0.74    1.19
  -5   2  12   18.80    5.59
  -5   2  11   15.69    4.44
  -5   2  10   12.82    4.37
  -5   2   9   49.30    8.07
  -5   2   8   76.09    9.62
  -5   2   7   21.95    6.07
  -5   2   6  107.40   12.17
  -5   2   5    6.20    2.89
   5  -2  -5    3.70    1.70
  -5   2   4  188.65   15.93
   5  -2  -4  181.18    9.98
  -5   2   3   11.11    3.01
   5  -2  -3   18.92    5.78
  -5   2   2  209.22   13.18
   5  -2  -2  228.27   17.02
  -5   2   1    1.42    2.01
   5  -2  -1    9.49    3.70
  -5   2   0  132.14   11.24
   5  -2   0  138.26   13.29
  -5   2  -1   10.69    3.78
   5  -2   1   14.81    3.76
  -5   2  -2  140.30    9.68
   5  -2   2  166.49   14.76
  -5   2  -3    3.44    2.73
   5  -2   3    2.24    2.81
  -5   2  -4  177.56   10.57
   5  -2   4  187.83   15.66
  -5   2  -5    5.98    2.60
   5  -2   5    6.59    5.09
  -5   2  -6   74.15    7.22
   5  -2   6   87.61   12.49
  -5   2  -7   10.60    3.19
  -5   2  -8   55.09    6.90
  -5   2  -9    7.68    3.33
  -5   2 -10   65.19    8.07
  -5   2 -11    6.22    3.27
  -5   2 -12   26.66    5.59
  -5   2 -13    0.91    1.65
  -5   2 -14    2.52    2.05
  -5   2 -15    1.49    1.86
  -5   2 -16    7.08    3.57
  -5   1  16    9.04    3.52
  -5   1  15    8.30    2.96
  -5   1  14    8.73    4.20
  -5   1  13   21.77    5.93
  -5   1  12   41.48    7.82
  -5   1  11   -0.49    0.93
  -5   1  10   29.87    6.12
  -5   1   9    3.89    2.18
  -5   1   8   22.06    4.77
  -5   1   7    5.12    3.53
  -5   1   6  107.61   11.17
  -5   1   5   23.54    5.15
   5  -1  -5   33.06    4.59
  -5   1   4   31.05    5.67
   5  -1  -4   36.59    4.40
  -5   1   3   -1.74    3.71
   5  -1  -3    4.00    2.76
   5  -1  -3    0.59    0.49
  -5   1   2   26.23    3.94
   5  -1  -2   21.31    3.00
   5  -1  -2   24.64    5.35
  -5   1   1    7.24    2.40
   5  -1  -1    7.85    2.84
   5  -1  -1    5.72    1.72
  -5   1   1   10.20    2.75
  -5   1   0  164.92   11.18
   5  -1   0  160.90    8.36
   5  -1   0  167.31   14.60
  -5   1   0  178.42   11.17
  -5   1  -1   38.17    5.05
   5  -1   1   35.50    4.16
   5  -1   1   29.96    6.01
  -5   1  -1   43.62    5.90
  -5   1  -2   66.20    5.98
   5  -1   2   60.43    5.49
   5  -1   2   71.53    9.75
  -5   1  -2   71.69    7.48
  -5   1  -3    9.72    2.34
   5  -1   3   10.36    3.53
  -5   1  -3   12.74    3.21
  -5   1  -4   36.90    4.67
   5  -1   4   32.91    6.75
  -5   1  -4   37.33    5.77
  -5   1  -5    3.48    1.82
   5  -1   5    5.71    3.86
  -5   1  -5    3.01    2.27
  -5   1  -6   58.02    6.49
  -5   1  -6   60.63    8.03
  -5   1  -7   11.42    3.29
  -5   1  -8   64.43    7.28
  -5   1  -9    5.19    2.29
  -5   1 -10    6.71    2.42
  -5   1 -11    6.56    2.50
  -5   1 -12   13.41    4.02
  -5   1 -13    3.20    2.14
  -5   1 -14    5.76    3.06
  -5   1 -15   -0.12    1.15
  -5   1 -16    2.56    2.43
   5   0 -16   -1.41    1.35
  -5   0  16    1.03    1.37
  -5   0  15    0.16    1.79
  -5   0  14    4.29    2.39
  -5   0  13    9.73    4.41
  -5   0  12   14.53    4.83
  -5   0  11   19.29    5.04
  -5   0  10   20.84    5.01
  -5   0   9    2.60    1.37
  -5   0   8    1.29    1.04
  -5   0   7   13.46    3.14
   5   0  -7   16.60    3.37
  -5   0   6   10.14    3.62
   5   0  -6    3.14    1.67
  -5   0   6    4.49    1.65
  -5   0   6    8.44    3.05
  -5   0   5   11.77    3.73
   5   0  -5   16.98    3.07
  -5   0   5   24.13    4.84
  -5   0   5   21.93    3.54
  -5   0   4   26.50    4.92
  -5   0   4   25.17    4.67
   5   0  -4   28.11    3.21
  -5   0   4   31.10    4.28
  -5   0   3    3.21    1.44
  -5   0   3   -1.25    2.56
  -5   0   3    2.48    1.99
   5   0  -3    5.31    3.07
   5   0  -3    3.65    1.07
  -5   0   2   22.37    3.87
   5   0  -2   22.58    2.66
   5   0  -2   24.78    5.18
  -5   0   2   21.76    3.65
  -5   0   1    1.05    0.96
  -5   0   1    1.07    0.96
   5   0  -1    1.68    1.83
   5   0  -1    1.23    0.62
  -5   0   1    1.13    1.26
  -5   0   0   22.52    3.79
  -5   0   0   22.01    3.51
   5   0   0   23.47    2.95
   5   0   0   20.75    4.98
  -5   0   0   27.00    4.49
  -5   0  -1   -1.76    1.13
  -5   0  -1    1.87    1.32
  -5   0  -1    3.13    1.69
   5   0   1    1.58    1.22
   5   0   1    2.11    1.16
  -5   0  -2    1.18    0.89
  -5   0  -2    2.88    1.22
   5   0   2   -0.12    1.71
   5   0   2    2.13    1.18
  -5   0  -3   49.54    4.86
   5   0   3   45.51    4.96
   5   0   3   38.34    6.97
  -5   0  -3   48.66    6.50
  -5   0  -4   95.13    7.15
   5   0   4   87.53   11.05
  -5   0  -4  104.70    9.93
  -5   0  -5   40.70    4.99
   5   0   5   38.39    8.06
  -5   0  -5   36.36    6.15
  -5   0  -6   46.67    5.75
  -5   0  -6   50.75    7.38
  -5   0  -7    3.28    1.92
  -5   0  -7    4.62    1.91
  -5   0  -8   14.67    3.50
  -5   0  -8   15.89    4.65
  -5   0  -9    3.83    1.77
  -5   0  -9    2.29    2.31
  -5   0 -10   28.51    5.12
  -5   0 -10   29.48    6.57
  -5   0 -11    3.33    1.63
  -5   0 -11    4.16    2.66
  -5   0 -12   22.92    4.73
  -5   0 -13    6.26    2.83
  -5   0 -14   13.36    3.98
  -5   0 -15   10.69    3.50
  -5   0 -16    1.21    1.89
  -5  -1  17    2.84    2.45
  -5  -1  16    1.57    2.01
  -5  -1  15    1.93    1.57
   5   1 -14    7.09    2.48
  -5  -1  14    7.26    2.54
  -5  -1  13    0.15    1.27
   5   1 -13   -1.13    1.85
  -5  -1  12   12.07    3.91
  -5  -1  11    3.55    1.96
  -5  -1  11    4.53    3.04
  -5  -1  10    8.57    3.09
  -5  -1  10   10.73    4.02
  -5  -1   9    1.72    1.87
  -5  -1   9    4.09    2.81
  -5  -1   8   44.81    7.38
  -5  -1   8   46.67    4.11
  -5  -1   8   46.74    6.41
  -5  -1   7    2.58    1.56
  -5  -1   7    0.11    0.70
  -5  -1   7    2.00    1.78
   5   1  -7    1.32    1.18
  -5  -1   6   17.41    2.81
  -5  -1   6   18.75    4.11
   5   1  -6   20.27    2.87
  -5  -1   6   16.31    3.74
  -5  -1   5    2.63    1.27
   5   1  -5    3.40    1.09
  -5  -1   5    0.93    0.78
  -5  -1   4    5.60    1.95
  -5  -1   4    3.69    1.64
  -5  -1   4    3.33    1.59
   5   1  -4    5.46    1.03
  -5  -1   3    6.93    2.44
  -5  -1   3    3.05    1.93
  -5  -1   3    4.13    1.79
   5   1  -3    7.33    1.20
   5   1  -2   51.37    3.10
  -5  -1   2   47.42    5.60
  -5  -1   2   53.69    5.95
  -5  -1   1   60.85    3.95
   5   1  -1   60.61    7.95
   5   1  -1   79.44    4.31
  -5  -1   1   72.69    6.68
  -5  -1   1   84.37    7.79
  -5  -1   0   30.50    3.54
   5   1   0   30.49    5.55
   5   1   0   27.93    2.94
  -5  -1   0   29.63    4.35
  -5  -1   0   31.24    5.34
  -5  -1  -1    2.73    1.14
  -5  -1  -1    1.04    0.32
   5   1   1    1.68    1.71
  -5  -1  -1    0.76    0.80
   5   1   1    3.29    1.03
  -5  -1  -2   -1.23    1.74
  -5  -1  -2   -0.27    0.66
  -5  -1  -2    0.03    0.70
   5   1   2   -0.14    0.83
  -5  -1  -3   18.83    4.09
  -5  -1  -3   17.96    2.84
  -5  -1  -3   14.34    2.24
   5   1   3   10.46    3.50
  -5  -1  -4    5.28    2.22
  -5  -1  -4    4.59    1.19
  -5  -1  -4    7.81    2.45
   5   1   4    6.04    3.13
  -5  -1  -5    8.85    3.11
  -5  -1  -5    2.26    0.82
  -5  -1  -5    8.68    2.53
   5   1   5    6.65    3.56
  -5  -1  -6   27.27    4.31
  -5  -1  -6   31.37    6.01
  -5  -1  -7   56.42    6.25
  -5  -1  -7   57.65    8.24
  -5  -1  -8    2.71    2.46
  -5  -1  -8   -1.53    1.54
  -5  -1  -9   71.33    7.75
  -5  -1  -9   82.96   10.43
  -5  -1 -10    7.17    3.18
  -5  -1 -10    6.53    2.16
  -5  -1 -11   27.86    5.18
  -5  -1 -11   35.46    7.08
  -5  -1 -12   -0.25    1.06
  -5  -1 -12    8.08    3.75
  -5  -1 -13   -1.14    2.42
  -5  -1 -13    5.71    3.58
  -5  -1 -14   -2.26    2.76
  -5  -1 -15    0.06    1.30
  -5  -1 -16   -2.01    3.00
  -5  -2  17    5.12    3.22
  -5  -2  16   12.44    4.30
  -5  -2  15    4.57    2.45
  -5  -2  14   15.89    5.87
  -5  -2  14   16.72    4.79
  -5  -2  13    5.79    2.93
  -5  -2  13    1.79    1.13
  -5  -2  12   42.16    8.20
   5   2 -12   37.25    4.87
  -5  -2  12   44.74    6.84
  -5  -2  11    7.04    2.89
  -5  -2  11    4.18    2.91
   5   2 -11    6.37    2.25
  -5  -2  10   45.17    7.75
   5   2 -10   45.73    4.81
  -5  -2  10   54.55    7.08
  -5  -2   9   12.33    3.35
  -5  -2   9   12.19    2.38
  -5  -2   9   10.88    3.58
   5   2  -9   11.72    2.26
   5   2  -8   72.51    5.10
  -5  -2   8   87.78    8.36
  -5  -2   8   78.73    6.22
  -5  -2   8   80.61    9.45
  -5  -2   7    1.46    2.30
  -5  -2   7    3.45    1.62
  -5  -2   7    1.85    1.92
   5   2  -7    1.07    0.96
   5   2  -7    2.18    1.03
   5   2  -6   87.38    3.84
   5   2  -6   81.83    3.80
  -5  -2   6   83.59    9.10
  -5  -2   6   95.80    8.27
  -5  -2   6   89.10    7.25
  -5  -2   5   12.37    3.14
  -5  -2   5   10.46    3.34
  -5  -2   5    8.89    3.34
  -5  -2   4  127.79   10.36
  -5  -2   4  137.69    9.23
  -5  -2   4  142.72    9.80
  -5  -2   3    4.14    1.69
  -5  -2   3    7.62    3.10
   5   2  -2  152.19   11.13
  -5  -2   2  158.70   10.87
  -5  -2   2  172.14   11.34
  -5  -2   2  149.68    9.57
   5   2  -1   45.59    6.36
  -5  -2   1   47.56    6.39
  -5  -2   0   83.26    4.11
   5   2   0   80.07    8.54
  -5  -2   0   88.28    8.65
  -5  -2  -1    0.80    1.09
   5   2   1    5.55    2.19
  -5  -2  -2  100.47    5.81
   5   2   2  110.88   10.84
  -5  -2  -2  110.41   10.04
  -5  -2  -3   75.04    5.72
   5   2   3   71.56    9.41
  -5  -2  -3   76.75    8.81
  -5  -2  -4  106.55    7.13
   5   2   4  108.50   11.60
  -5  -2  -4  109.82   10.68
  -5  -2  -5    8.23    3.02
  -5  -2  -5    6.13    2.09
  -5  -2  -6   34.34    4.68
  -5  -2  -6   33.83    6.34
  -5  -2  -7    4.34    3.06
  -5  -2  -7    3.73    1.87
  -5  -2  -8    6.83    3.21
  -5  -2  -8    4.40    1.87
  -5  -2  -9    5.48    2.84
  -5  -2  -9    1.10    1.64
  -5  -2 -10    4.18    2.90
  -5  -2 -10    0.79    1.46
  -5  -2 -11    0.44    0.83
  -5  -2 -11    0.77    0.99
  -5  -2 -12    3.64    1.55
  -5  -2 -12    2.09    1.00
  -5  -2 -13    5.40    3.05
  -5  -2 -13    4.22    1.62
  -5  -2 -14   -0.13    1.34
  -5  -2 -14   -0.59    1.23
  -5  -2 -15    6.52    3.15
  -5  -2 -15   10.71    4.72
  -5  -3  18   15.44    5.65
  -5  -3  17    2.11    2.49
  -5  -3  16    0.76    2.37
  -5  -3  16   -1.37    1.94
  -5  -3  15    3.18    4.35
  -5  -3  15    0.30    0.91
  -5  -3  14   33.89    8.11
  -5  -3  14   31.37    5.97
  -5  -3  13    3.84    3.53
  -5  -3  13    2.55    1.90
  -5  -3  12   39.96    8.31
  -5  -3  12   47.63    6.76
  -5  -3  11    4.01    1.98
  -5  -3  11    7.24    2.57
  -5  -3  10   19.70    4.06
  -5  -3  10   22.03    5.46
  -5  -3   9    9.99    2.93
  -5  -3   9    5.72    2.94
  -5  -3   9    8.61    2.53
   5   3  -9    5.06    1.10
   5   3  -8  125.80    5.18
  -5  -3   8  122.36   12.08
  -5  -3   8  133.04    9.79
  -5  -3   8  127.95    8.86
  -5  -3   7    9.68    2.86
  -5  -3   7    8.76    2.69
   5   3  -7    5.47    0.71
  -5  -3   7    7.43    3.06
  -5  -3   6  176.70   13.95
  -5  -3   6  207.84   11.36
  -5  -3   6  187.24   11.28
  -5  -3   5    4.48    1.78
  -5  -3   5    8.32    2.83
  -5  -3   5    2.95    2.06
  -5  -3   4   81.00    6.46
  -5  -3   4   70.43    7.29
  -5  -3   3    4.08    2.33
  -5  -3   3    6.46    3.00
  -5  -3   2  208.38    9.86
  -5  -3   2  205.21   12.94
  -5  -3   1   12.23    3.99
   5   3  -1    7.20    2.32
   5   3   0  112.09    9.28
  -5  -3   0  121.46   10.42
  -5  -3  -1   15.86    1.81
   5   3   1   19.40    4.05
  -5  -3  -1   24.89    5.52
  -5  -3  -2   74.37    4.72
   5   3   2   75.97    8.11
  -5  -3  -2   80.63    8.75
  -5  -3  -3    6.69    2.82
  -5  -3  -3    4.82    1.80
   5   3   3    9.91    3.27
  -5  -3  -4   62.97    5.42
   5   3   4   62.29    8.14
  -5  -3  -4   64.92    8.16
  -5  -3  -5    1.21    2.38
  -5  -3  -5    0.47    1.01
   5   3   5    6.14    3.33
  -5  -3  -6   24.79    5.30
  -5  -3  -6   20.81    3.60
  -5  -3  -7    4.36    2.38
  -5  -3  -7    4.41    2.06
  -5  -3  -8   15.12    3.91
  -5  -3  -8   21.02    4.14
  -5  -3  -9   -0.27    1.23
  -5  -3  -9    4.36    2.39
  -5  -3 -10   20.35    5.26
  -5  -3 -10   20.04    4.26
  -5  -3 -11    7.15    3.40
  -5  -3 -11    9.54    3.68
  -5  -3 -12    7.74    3.42
  -5  -3 -12    9.56    3.40
  -5  -3 -13   -0.38    1.65
  -5  -3 -13    1.69    1.68
  -5  -3 -14    3.39    2.35
  -5  -3 -14    1.55    1.84
  -5  -3 -15    4.51    3.27
  -5  -3 -15    4.22    2.94
  -5  -4  17    4.14    2.84
  -5  -4  16   12.82    4.13
  -5  -4  15    2.81    3.19
  -5  -4  15    0.89    1.74
  -5  -4  14   22.09    6.92
  -5  -4  14   20.27    4.51
  -5  -4  13    1.29    1.92
  -5  -4  13    1.73    1.31
  -5  -4  12   26.09    6.94
  -5  -4  12   31.64    5.12
  -5  -4  11    4.00    1.85
  -5  -4  11    5.11    3.21
  -5  -4  10   69.87   10.15
  -5  -4  10   86.90    8.01
  -5  -4   9    3.39    2.22
  -5  -4   9    3.71    1.81
  -5  -4   8  125.59   12.92
  -5  -4   8  132.90    8.83
  -5  -4   7    2.48    1.43
   5   4  -6   94.66   10.01
  -5  -4   6  111.39    7.51
  -5  -4   5    3.06    1.69
   5   4  -5    5.04    2.86
   5   4  -4  138.08   12.10
  -5  -4   4  162.18    8.23
  -5  -4   4  145.85   10.99
   5   4  -3   31.34    5.77
  -5  -4   3   37.91    3.86
  -5  -4   3   42.38    6.32
   5   4  -2  141.67   12.41
  -5  -4   2  159.45    7.69
  -5  -4   2  162.95   11.98
  -5  -4   1    9.59    2.01
  -5  -4   1   16.74    4.09
   5   4  -1    9.99    3.25
   5   4  -1   11.46    3.02
   5   4   0  120.62    8.84
   5   4   0  133.61   11.79
  -5  -4   0  141.13   11.66
  -5  -4  -1   10.24    3.76
   5   4   1    7.16    3.56
  -5  -4  -1    3.70    0.88
   5   4   1    3.98    2.37
  -5  -4  -1    5.04    1.13
  -5  -4  -2  127.26    6.16
   5   4   2  121.57    9.35
   5   4   2  123.67   11.59
  -5  -4  -2  126.75   11.30
  -5  -4  -3   23.14    5.09
  -5  -4  -3   15.14    2.48
   5   4   3   16.12    4.21
   5   4   3   18.59    4.18
  -5  -4  -4   50.12    4.78
   5   4   4   59.45    7.35
  -5  -4  -4   55.03    7.72
  -5  -4  -5    3.76    2.51
  -5  -4  -5    4.72    1.70
   5   4   5    6.50    3.14
  -5  -4  -6   39.26    4.83
  -5  -4  -6   47.72    7.44
  -5  -4  -7    9.60    3.65
  -5  -4  -7    6.88    2.43
  -5  -4  -8   61.77    6.78
  -5  -4  -8   73.56    9.60
  -5  -4  -9    4.48    2.62
  -5  -4  -9    2.02    1.14
  -5  -4 -10    2.03    1.66
  -5  -4 -10    2.14    1.94
  -5  -4 -11   -2.63    2.77
  -5  -4 -11    2.74    1.87
  -5  -4 -12    8.03    3.09
  -5  -4 -12   10.17    3.70
  -5  -4 -13   -0.05    1.15
  -5  -4 -13    0.96    1.77
  -5  -4 -14    0.97    0.90
  -5  -4 -14   -0.47    0.93
  -5  -4 -15    5.99    3.35
  -5  -5  15    0.98    3.01
  -5  -5  14    6.48    3.30
  -5  -5  13   -1.00    2.49
  -5  -5  12    3.13    1.83
  -5  -5  11    1.09    1.02
  -5  -5  11    5.29    2.12
   5   5 -10    0.94    1.32
  -5  -5  10   -0.26    1.42
  -5  -5  10    2.28    1.55
  -5  -5   9    0.89    2.33
   5   5  -9   -0.07    1.29
  -5  -5   9    1.17    0.90
   5   5  -8    9.06    3.21
  -5  -5   8    7.93    1.89
   5   5  -7   22.24    5.14
  -5  -5   7   21.74    3.03
   5   5  -6    1.83    1.72
  -5  -5   6    3.08    1.54
  -5  -5   5   35.80    3.22
   5   5  -5   36.35    6.53
   5   5  -4    0.75    0.96
  -5  -5   4    0.49    0.34
  -5  -5   3   49.92    3.04
   5   5  -3   44.01    7.17
  -5  -5   2    1.40    0.52
   5   5  -2    3.35    2.27
  -5  -5   1    7.16    1.03
  -5  -5   1    9.28    3.31
   5   5  -1    8.60    3.51
  -5  -5   0   24.02    5.12
   5   5   0   22.07    3.63
   5   5   0   25.05    5.27
  -5  -5   0   26.54    2.39
  -5  -5  -1   23.56    5.08
   5   5   1   23.08    3.59
   5   5   1   26.02    5.42
  -5  -5  -2    7.77    2.79
   5   5   2    7.03    2.79
   5   5   2    5.82    1.72
  -5  -5  -2    5.84    1.41
  -5  -5  -3   59.64    4.75
   5   5   3   70.90    6.81
   5   5   3   77.75    9.46
  -5  -5  -3   74.27    9.13
  -5  -5  -4   21.42    5.21
  -5  -5  -4   14.90    2.70
   5   5   4   24.59    5.59
   5   5   4   18.74    3.63
  -5  -5  -5   15.20    4.17
   5   5   5   18.84    4.68
   5   5   5   21.23    4.36
  -5  -5  -5   12.73    2.67
  -5  -5  -6   17.49    4.92
  -5  -5  -6   17.80    3.49
   5   5   6   19.98    4.89
   5   5   6   30.29    5.98
  -5  -5  -7   16.86    4.66
  -5  -5  -7   15.76    3.34
  -5  -5  -8    1.63    1.45
  -5  -5  -8    0.89    0.97
  -5  -5  -9    7.20    3.17
  -5  -5  -9    8.29    2.93
  -5  -5 -10    0.73    2.01
  -5  -5 -10    4.00    2.31
  -5  -5 -11    6.43    2.83
  -5  -5 -11    6.42    2.83
  -5  -5 -12    7.31    2.81
  -5  -5 -12    9.22    3.41
  -5  -5 -13    2.30    2.16
  -5  -5 -13    1.29    1.74
  -5  -5 -14    5.05    2.92
  -5  -6  14   37.19    9.28
  -5  -6  13    7.36    3.91
   5   6 -12   18.65    5.16
  -5  -6  12   25.79    7.36
  -5  -6  11   22.12    6.52
   5   6 -11   26.34    6.19
   5   6 -10   44.07    7.67
   5   6  -9    7.16    3.53
   5   6  -8   37.56    6.96
   5   6  -7   33.20    6.49
   5   6  -6    8.63    3.27
   5   6  -5    3.23    2.18
   5   6  -4    0.40    1.51
   5   6  -3   44.57    7.63
   5   6  -2   24.81    5.98
   5   6  -1   32.46    6.38
   5   6   0    6.50    3.35
   5   6   1   52.63    5.17
   5   6   1   51.05    8.40
  -5  -6  -1   52.05    7.84
  -5  -6  -2   10.27    3.84
   5   6   2    7.35    3.45
   5   6   2    6.94    2.10
  -5  -6  -3   10.65    3.77
   5   6   3   15.51    4.18
   5   6   3   12.60    2.76
  -5  -6  -4    1.17    1.50
   5   6   4    0.42    2.32
   5   6   4   -0.06    0.46
  -5  -6  -5   37.84    6.94
   5   6   5   42.65    7.76
  -5  -6  -6    5.67    2.54
   5   6   6    9.42    3.59
  -5  -6  -6    4.74    1.73
  -5  -6  -7   38.28    5.29
   5   6   7   56.35    8.82
  -5  -6  -7   50.54    8.44
  -5  -6  -8    0.71    1.42
   5   6   8    4.17    2.95
  -5  -6  -8    0.49    0.88
  -5  -6  -9   24.05    5.80
  -5  -6  -9   14.89    3.62
  -5  -6 -10    1.46    2.45
  -5  -6 -10   -0.31    1.47
  -5  -6 -11    9.02    3.76
  -5  -6 -11    6.38    2.95
  -5  -6 -12   -1.55    1.79
  -5  -6 -12    1.72    2.36
   5   7 -14   13.08    4.56
   5   7 -13   -0.57    1.28
  -5  -7  13   -1.74    3.47
  -5  -7  12   -2.21    4.36
   5   7 -12    6.49    3.70
   5   7 -11    1.57    2.71
   5   7 -10   29.12    6.42
   5   7  -9    4.70    2.31
   5   7  -8   36.78    7.56
   5   7  -7    4.49    2.69
   5   7  -6   47.25    8.39
   5   7  -5    5.15    3.56
   5   7  -4   95.59   12.04
   5   7  -3   14.82    5.36
   5   7  -2   53.87    9.12
   5   7  -1   36.57    7.49
   5   7   0   22.76    5.98
   5   7   1   33.99    7.55
   5   7   2   55.60    9.13
  -5  -7  -3   19.49    5.27
   5   7   3   22.69    5.83
  -5  -7  -4   18.46    5.48
   5   7   4   16.23    5.08
  -5  -7  -5   10.12    4.15
   5   7   5    9.74    3.86
  -5  -7  -6    9.79    4.21
   5   7   6   11.21    4.28
  -5  -7  -7    1.87    1.97
   5   7   7    3.30    2.65
  -5  -7  -8    2.00    1.34
   5   7   8    3.22    2.31
  -5  -7  -9    2.15    2.37
   5   7   9    0.28    1.63
  -5  -7 -10    3.47    3.20
   5   8 -13    6.49    3.91
   5   8 -12   43.27    8.85
   5   8 -11    0.62    2.24
   5   8 -10   22.55    6.29
   5   8  -9    2.32    2.74
   5   8  -8   23.28    6.51
   5   8  -7    4.26    3.46
   5   8  -6   61.47   10.49
   5   8  -5   12.18    5.21
   5   8  -4   15.49    5.48
   5   8  -3    0.06    2.62
   5   8  -2   19.39    5.71
   5   8  -1   10.48    4.63
   5   8   0   28.68    7.39
   5   8   1   10.74    4.50
   5   8   2   -0.14    1.67
   5   8   3    0.82    2.12
  -5  -8  -4    5.51    3.14
   5   8   4    4.60    3.40
  -5  -8  -5    1.26    1.54
   5   8   5    2.51    3.01
  -5  -8  -6    3.77    2.64
   5   8   6    2.60    2.02
  -5  -8  -7    4.24    2.65
   5   8   7    4.27    2.44
  -5  -8  -8    2.57    1.95
   5   8   8    1.85    2.45
   5   8   9    3.51    2.69
   5   9 -13    3.29    3.48
   5   9 -12    6.74    3.36
   5   9 -11    3.67    2.80
   5   9 -10    6.63    3.41
   5   9  -9    3.80    3.04
   5   9  -8   39.21    9.85
   5   9  -7   23.18    7.45
   5   9  -6   15.60    6.55
   5   9  -5   19.53    6.45
   5   9  -4    9.69    5.52
   5   9  -3   34.98    9.32
   5   9  -2   27.85    8.28
   5   9  -1    9.93    5.37
   5   9   0   13.57    5.66
   5   9   1    1.33    2.04
   5   9   2   15.37    6.19
   5   9   3   -2.46    2.53
  -5  -9  -4   10.71    4.18
   5   9   4   18.83    6.04
  -5  -9  -5    9.53    4.06
   5   9   5   11.96    4.39
  -5  -9  -6    2.14    1.60
   5   9   6    4.56    3.54
   5   9   7    1.10    1.93
   5   9   8   -1.27    3.07
   5  10  -9   13.85    6.94
   5  10  -8    1.79    3.85
   5  10  -7   27.63    9.93
   5  10  -6   16.28    7.47
   5  10  -5   11.51    6.61
   5  10  -4    6.11    5.93
   5  10  -3   20.82    7.56
   5  10  -2   19.16    7.85
   5  10  -1   27.87    9.24
   5  10   0    6.76    4.79
   5  10   1   32.56    9.38
   5  10   2    5.72    4.18
   5  10   3   11.05    5.35
   5  10   4    4.41    3.06
   5  10   5   12.82    5.81
   5  10   6    2.59    2.12
   6 -10   1    6.01    3.75
   6 -10   2   22.51    6.23
   6 -10   3    0.80    1.80
   6 -10   4    7.39    3.64
   6 -10   5    2.46    1.80
  -6   9   3    6.94    3.45
  -6   9   2    8.01    5.49
  -6   9   1    0.03    3.27
  -6   9   0   -1.08    2.72
   6  -9   0    5.64    3.22
  -6   9  -1    2.40    1.19
   6  -9   1    3.87    2.66
  -6   9  -2   22.99    6.35
   6  -9   2   24.42    6.12
  -6   9  -3    3.69    2.82
   6  -9   3    0.80    2.15
  -6   9  -4   16.51    5.27
   6  -9   4   23.18    6.15
  -6   9  -5   -1.76    2.93
   6  -9   5   -1.84    2.25
  -6   9  -6   44.96    8.85
   6  -9   6   43.33    8.50
   6  -9   7    2.50    1.53
   6  -9   8    3.86    1.79
  -6   8   6    2.84    1.64
  -6   8   5    8.75    5.44
  -6   8   4    0.75    2.71
  -6   8   3   -2.80    4.05
  -6   8   2   -4.58    4.87
   6  -8  -1    7.52    3.65
  -6   8   0    8.79    3.43
   6  -8   0   12.66    4.87
  -6   8  -1    3.74    2.05
   6  -8   1    1.51    1.74
  -6   8  -2    5.99    2.93
   6  -8   2    8.82    3.40
  -6   8  -3    2.71    1.09
   6  -8   3    4.12    2.96
  -6   8  -4   -0.41    2.59
   6  -8   4    3.49    2.79
  -6   8  -5   -0.02    1.63
   6  -8   5   -1.08    2.02
  -6   8  -6    3.82    3.52
   6  -8   6    2.87    1.83
  -6   8  -7    6.43    3.42
   6  -8   7   -2.18    2.57
  -6   8  -8    4.56    3.09
   6  -8   8    6.24    3.77
  -6   8  -9    7.63    4.41
   6  -8   9    8.94    4.61
  -6   7   8    4.43    4.76
  -6   7   7   17.59    7.51
  -6   7   6   -0.12    3.02
  -6   7   5   10.69    5.87
  -6   7   4   19.71    7.23
  -6   7   3    1.24    2.62
  -6   7   2   -2.86    4.49
  -6   7   1   10.66    3.58
   6  -7  -1    7.84    3.54
  -6   7   0   10.25    4.11
   6  -7   0    9.89    4.00
  -6   7  -1   -4.62    3.85
   6  -7   1    1.53    0.84
  -6   7  -2    0.90    1.12
   6  -7   2   -1.82    2.01
  -6   7  -3   24.50    6.37
   6  -7   3   24.54    6.28
  -6   7  -4   -1.11    1.59
   6  -7   4   -4.15    3.36
  -6   7  -5   10.41    3.96
   6  -7   5    6.00    3.04
  -6   7  -6    5.81    3.25
   6  -7   6    3.66    3.41
  -6   7  -7    5.93    3.74
   6  -7   7   -1.02    3.15
  -6   7  -8   14.80    5.31
   6  -7   8   -2.42    3.65
  -6   7  -9    5.07    3.10
   6  -7   9    3.84    3.09
  -6   7 -10   -0.69    1.75
   6  -7  10    1.87    2.94
  -6   6  10    2.90    2.73
  -6   6   9   -3.50    4.50
  -6   6   8   28.41    8.84
  -6   6   7   -2.66    2.25
  -6   6   6   16.70    7.15
  -6   6   5    0.08    2.64
  -6   6   4   10.01    4.69
  -6   6   3    5.47    4.07
  -6   6   2   10.39    4.96
   6  -6  -2   20.48    5.77
  -6   6   1    3.76    2.12
   6  -6  -1    7.40    3.49
   6  -6   0   54.81    8.90
  -6   6   0   50.99    9.32
  -6   6  -1   -1.47    2.93
   6  -6   1    1.29    1.57
  -6   6  -2   28.67    6.47
   6  -6   2   24.66    6.31
  -6   6  -3    3.25    2.78
   6  -6   3    3.88    2.13
  -6   6  -4   28.52    6.49
   6  -6   4   22.31    5.72
  -6   6  -5   22.35    5.91
   6  -6   5   19.72    5.97
  -6   6  -6   37.73    7.16
   6  -6   6   33.46    7.58
  -6   6  -7    6.62    4.01
   6  -6   7    4.05    2.61
  -6   6  -8    7.10    3.13
   6  -6   8    9.02    4.84
  -6   6  -9    5.19    2.76
   6  -6   9   16.72    6.42
  -6   6 -10   27.59    5.98
   6  -6  10   51.30   11.44
  -6   6 -11    5.52    3.46
   6  -6  11   21.50    8.79
  -6   6 -12    4.27    3.10
  -6   5  11   -0.76    2.82
  -6   5  10    4.93    2.88
  -6   5   9  -14.04    7.74
  -6   5   8   17.26    6.92
  -6   5   7   10.88    5.58
  -6   5   6   19.39    7.81
  -6   5   5   10.28    4.34
  -6   5   4   92.02   14.77
  -6   5   3   -3.13    4.87
   6  -5  -2   40.99    8.06
  -6   5   1   14.78    4.72
   6  -5  -1   14.77    5.23
  -6   5   0   88.67   11.57
   6  -5   0  104.45   12.56
  -6   5  -1    0.91    2.47
   6  -5   1    0.47    1.88
   6  -5   2   41.39    7.88
  -6   5  -2   44.68    7.79
  -6   5  -3   13.02    4.46
   6  -5   3    7.94    3.28
  -6   5  -4   95.84   10.53
   6  -5   4   97.66   12.23
  -6   5  -5   15.76    5.11
   6  -5   5    5.27    2.99
  -6   5  -6   51.55    7.34
   6  -5   6   61.83   10.71
  -6   5  -7    6.32    2.96
   6  -5   7    8.82    4.62
  -6   5  -8   30.12    5.79
   6  -5   8   43.84    9.86
  -6   5  -9    8.49    3.41
   6  -5   9   14.77    6.99
  -6   5 -10   10.60    3.54
   6  -5  10   22.73    8.67
  -6   5 -11    1.68    2.26
   6  -5  11   20.63    8.80
  -6   5 -12    9.51    3.52
  -6   5 -13   -1.25    1.58
  -6   4  12    5.01    4.22
  -6   4  11    1.27    2.74
  -6   4  10   -3.97    4.79
  -6   4   9    1.34    4.06
  -6   4   8    7.33    6.21
  -6   4   7   22.66    7.28
  -6   4   6   22.66    7.42
  -6   4   5   -0.03    1.40
  -6   4   4    8.39    2.37
  -6   4   3   -1.26    4.81
  -6   4   2    9.19    3.36
   6  -4  -2   10.29    3.25
  -6   4   1    1.51    1.35
   6  -4  -1    5.34    3.50
  -6   4   0   30.60    6.09
   6  -4   0   35.57    7.40
  -6   4  -1   -2.25    2.69
   6  -4   1   -1.61    2.93
  -6   4  -2   54.43    8.23
   6  -4   2   52.90    8.70
  -6   4  -3    4.44    2.80
   6  -4   3    1.12    1.45
  -6   4  -4   29.38    6.15
   6  -4   4   29.79    7.31
  -6   4  -5    4.74    2.89
   6  -4   5    3.57    3.12
  -6   4  -6   46.63    6.68
   6  -4   6   55.20   10.24
  -6   4  -7    3.49    2.41
   6  -4   7    4.50    3.56
  -6   4  -8   21.66    4.78
   6  -4   8   40.76   10.17
  -6   4  -9    5.42    3.14
   6  -4   9   25.36    9.69
  -6   4 -10   42.28    6.96
   6  -4  10   96.89   17.20
  -6   4 -11    2.19    2.07
  -6   4 -12   18.35    4.89
  -6   4 -13   -1.12    2.21
  -6   3  13    5.10    4.25
  -6   3  12   -0.29    1.95
  -6   3  11   12.63    4.27
  -6   3  10    3.34    2.33
  -6   3   9   -5.06    4.47
  -6   3   8   23.38    7.25
  -6   3   7   15.57    6.35
  -6   3   6   13.19    5.17
  -6   3   5   -0.68    2.27
  -6   3   4   15.23    4.09
  -6   3   3   -1.70    4.97
   6  -3  -3    9.96    4.80
   6  -3  -2   14.21    5.26
  -6   3   1    9.54    2.99
   6  -3  -1   11.29    4.35
  -6   3   0   29.02    6.05
   6  -3   0   34.05    7.30
  -6   3  -1    8.92    3.21
   6  -3   1   10.81    4.31
  -6   3  -2   26.28    5.40
   6  -3   2   21.44    5.48
  -6   3  -3   13.34    4.17
   6  -3   3    6.15    2.78
  -6   3  -4    1.69    1.19
   6  -3   4    2.43    1.96
  -6   3  -5   -0.01    0.82
   6  -3   5    4.97    2.73
  -6   3  -6   15.73    3.71
   6  -3   6   19.74    6.72
  -6   3  -7   -0.34    0.87
   6  -3   7    5.06    4.77
  -6   3  -8   26.54    5.11
   6  -3   8   41.18   10.56
  -6   3  -9   -0.37    1.16
   6  -3   9   24.32   10.00
  -6   3 -10    1.78    1.34
  -6   3 -11    6.84    2.95
  -6   3 -12    1.67    0.91
  -6   3 -13   -4.56    3.30
  -6   3 -14   -0.12    1.25
  -6   2  14    4.23    3.33
  -6   2  13    3.93    3.91
  -6   2  12    9.85    4.74
  -6   2  11    0.94    1.86
  -6   2  10    0.00    1.07
  -6   2   9   -2.80    3.23
  -6   2   8    4.67    3.52
  -6   2   7    2.40    3.18
  -6   2   6   10.09    4.42
  -6   2   5    3.00    1.93
  -6   2   4    1.92    2.62
  -6   2   3   -1.52    4.65
   6  -2  -3   13.59    5.13
   6  -2  -2    2.75    2.79
  -6   2   1    4.46    2.11
   6  -2  -1    8.27    4.20
  -6   2   0    6.06    2.24
   6  -2   0    6.37    2.59
  -6   2  -1    2.08    1.16
   6  -2   1    1.02    2.16
  -6   2  -2   10.56    3.25
   6  -2   2    4.28    1.64
  -6   2  -3    7.57    3.04
   6  -2   3    1.29    1.17
  -6   2  -4   -0.70    1.30
   6  -2   4   -0.56    2.25
  -6   2  -5    1.57    1.30
   6  -2   5    1.99    2.56
  -6   2  -6   26.39    4.74
   6  -2   6   34.18    9.02
  -6   2  -7   16.47    4.00
   6  -2   7   19.91    7.60
  -6   2  -8    1.49    1.25
   6  -2   8   15.90    7.60
  -6   2  -9   16.45    4.07
  -6   2 -10    9.00    3.06
  -6   2 -11   21.72    5.07
  -6   2 -12    5.98    2.88
  -6   2 -13    6.58    3.37
  -6   2 -14    8.03    3.87
  -6   1  15    2.83    3.66
  -6   1  14    9.46    4.17
  -6   1  13    3.74    3.10
  -6   1  12   19.57    5.86
  -6   1  11    4.79    2.70
  -6   1  10   33.14    6.89
  -6   1   9   -2.30    2.51
  -6   1   8   22.92    5.01
  -6   1   7   11.11    4.81
  -6   1   6   43.93    7.54
  -6   1   5    5.99    2.83
  -6   1   4    0.24    2.39
  -6   1   3    9.03    2.09
   6  -1  -3   17.59    5.51
   6  -1  -2   32.95    3.90
   6  -1  -2   32.05    6.98
  -6   1   1    5.57    2.54
   6  -1  -1    6.33    3.47
   6  -1  -1    5.45    1.87
  -6   1   0   60.32    7.16
   6  -1   0   56.66    9.28
  -6   1   0   70.60    7.88
  -6   1  -1   17.49    3.74
   6  -1   1   16.43    5.23
  -6   1  -1   19.42    4.26
  -6   1  -2   11.02    3.42
   6  -1   2    3.96    1.60
  -6   1  -2    6.51    3.10
  -6   1  -3   85.76    7.70
   6  -1   3   88.61   12.43
  -6   1  -3   96.22   10.07
  -6   1  -4   10.97    3.27
   6  -1   4    8.59    4.26
  -6   1  -4   12.92    3.88
  -6   1  -5   44.03    5.60
   6  -1   5   39.50    8.90
  -6   1  -6   31.43    4.84
   6  -1   6   29.83    8.63
  -6   1  -7   12.50    3.60
   6  -1   7   15.75    7.13
  -6   1  -8    2.98    1.70
   6  -1   8   13.62    8.35
  -6   1  -9    3.95    2.69
  -6   1 -10    2.13    1.94
  -6   1 -11    4.24    2.69
  -6   1 -12    6.83    3.04
  -6   1 -13    2.00    1.40
  -6   1 -14    0.32    1.58
  -6   1 -15    4.40    2.90
  -6   0  15    0.40    2.01
  -6   0  14   16.02    5.00
  -6   0  13    6.80    3.89
  -6   0  12   20.38    5.30
  -6   0  11    1.95    1.82
  -6   0  10   44.53    7.36
  -6   0   9    0.64    1.20
  -6   0   8   57.54    7.90
  -6   0   7    9.00    3.90
  -6   0   6  114.12   11.18
  -6   0   5   42.75    5.53
  -6   0   5   46.25    7.17
  -6   0   4  327.40   14.89
  -6   0   4  315.56   18.40
  -6   0   3   93.36    8.47
  -6   0   3   77.45    9.47
   6   0  -2  126.15   13.09
  -6   0   2  162.29   11.42
  -6   0   1   16.52    4.26
  -6   0   1   12.79    2.96
   6   0  -1    8.08    3.87
   6   0  -1    5.25    1.84
  -6   0   0  184.42   10.78
   6   0   0  205.72    9.18
  -6   0  -1   16.73    4.11
  -6   0  -1    9.17    2.82
   6   0   1    7.56    3.52
   6   0   1    9.91    2.36
  -6   0  -2  147.52    9.56
   6   0   2  122.34   13.52
   6   0   2  141.68    8.80
  -6   0  -2  159.63   12.58
  -6   0  -3   93.44    7.67
   6   0   3   83.45   12.00
  -6   0  -3  103.74   10.81
  -6   0  -4  232.80   11.94
   6   0   4  208.78   19.20
  -6   0  -4  251.80   16.73
  -6   0  -5   27.72    6.00
  -6   0  -5   17.82    3.85
   6   0   5   24.19    6.97
  -6   0  -6   58.18    6.73
   6   0   6   57.40   11.36
  -6   0  -6   60.72    8.88
  -6   0  -7   11.65    3.31
   6   0   7   15.66    7.57
  -6   0  -7   13.15    4.33
  -6   0  -8   45.68    6.34
  -6   0  -8   47.46    8.13
  -6   0  -9    9.16    3.25
  -6   0  -9    4.76    3.50
  -6   0 -10   11.74    3.82
  -6   0 -10   14.13    5.10
  -6   0 -11    3.76    2.33
  -6   0 -12   11.24    3.55
  -6   0 -13    6.34    3.09
  -6   0 -14    1.08    1.31
  -6   0 -15    2.49    2.36
  -6  -1  16   -0.94    2.39
  -6  -1  15    0.11    1.36
  -6  -1  14    4.21    2.79
  -6  -1  13   12.78    4.51
  -6  -1  12   21.55    5.68
  -6  -1  11   13.98    4.01
  -6  -1  10   20.71    4.82
  -6  -1   9   14.65    3.81
  -6  -1   9   15.98    5.11
  -6  -1   8   25.27    5.00
  -6  -1   8   29.85    6.72
  -6  -1   7    2.00    1.46
  -6  -1   7    2.30    1.98
  -6  -1   7    0.73    1.74
  -6  -1   6   95.92   10.47
  -6  -1   6   78.22    7.10
  -6  -1   6   86.44    9.10
  -6  -1   5    3.53    1.56
  -6  -1   5    5.65    2.34
  -6  -1   5    6.90    3.17
  -6  -1   4   60.28    7.72
  -6  -1   4   65.46    6.95
  -6  -1   4   58.08    7.16
  -6  -1   3   62.10    7.25
  -6  -1   3   56.48    6.68
  -6  -1   3   49.90    6.65
  -6  -1   2   19.47    3.86
  -6  -1   2   17.80    3.55
   6   1  -2   21.62    5.23
  -6  -1   2   20.22    3.92
  -6  -1   1   15.34    3.65
   6   1  -1   16.40    4.47
  -6  -1   1   16.43    3.43
  -6  -1   0  103.30    6.31
   6   1   0   94.51   10.93
  -6  -1   0  105.93   10.03
  -6  -1   0   95.60    7.62
  -6  -1  -1    1.20    0.75
  -6  -1  -1    1.10    0.63
  -6  -1  -1    1.73    1.24
   6   1   1   -0.28    2.10
  -6  -1  -2   57.28    5.32
   6   1   2   63.69    9.25
  -6  -1  -2   67.84    8.21
  -6  -1  -2   59.47    5.31
  -6  -1  -3    1.58    1.32
  -6  -1  -3    0.90    0.85
   6   1   3    1.50    2.24
  -6  -1  -3   -0.09    0.76
  -6  -1  -4   11.79    3.43
  -6  -1  -4   10.05    2.44
   6   1   4   11.97    4.66
  -6  -1  -5    5.14    2.74
  -6  -1  -5    2.96    1.57
   6   1   5    7.44    3.80
  -6  -1  -6   31.64    6.48
  -6  -1  -6   37.71    5.13
   6   1   6   31.96    8.30
  -6  -1  -7    2.78    2.36
  -6  -1  -7    3.96    2.30
   6   1   7    1.02    3.23
  -6  -1  -8   20.57    5.40
  -6  -1  -8   21.34    4.28
  -6  -1  -9    6.26    3.59
  -6  -1  -9    3.34    1.75
  -6  -1 -10   16.40    4.00
  -6  -1 -10   15.60    5.30
  -6  -1 -11    4.38    2.26
  -6  -1 -11    2.81    2.95
  -6  -1 -12    3.59    1.82
  -6  -1 -12    5.80    3.88
  -6  -1 -13    0.12    1.76
  -6  -1 -14    2.84    1.98
  -6  -1 -15    0.32    1.03
  -6  -2  16   -0.03    1.01
  -6  -2  15    1.64    1.81
  -6  -2  14   -0.29    1.51
  -6  -2  13   -2.06    2.12
  -6  -2  13    4.68    3.80
  -6  -2  12    1.45    2.24
  -6  -2  12    7.04    3.92
  -6  -2  11    4.38    2.75
  -6  -2  11    6.43    3.60
  -6  -2  10    0.93    1.27
  -6  -2  10    7.59    3.92
  -6  -2   9    3.74    2.39
  -6  -2   9    6.37    2.95
  -6  -2   8   14.68    3.76
  -6  -2   8   14.79    3.06
  -6  -2   8   16.49    4.88
  -6  -2   7    0.88    0.86
  -6  -2   7    1.43    1.21
  -6  -2   7    0.95    1.68
  -6  -2   6    6.25    2.52
  -6  -2   6    8.34    2.55
  -6  -2   6    6.86    3.15
  -6  -2   5    4.75    2.38
  -6  -2   5    0.80    0.81
  -6  -2   5    1.22    1.60
  -6  -2   4   21.14    4.09
  -6  -2   4   19.13    3.94
  -6  -2   4   17.59    3.95
  -6  -2   3    2.45    2.00
  -6  -2   3   -0.13    0.83
  -6  -2   3   -0.58    1.14
  -6  -2   2    2.55    1.71
  -6  -2   2   -1.32    2.46
   6   2  -2    0.97    1.41
  -6  -2   2   -0.56    1.62
  -6  -2   1    8.43    2.63
   6   2  -1    7.78    2.82
  -6  -2   1    9.06    2.62
  -6  -2   0   30.76    5.46
   6   2   0   26.12    5.39
  -6  -2   0   25.98    4.26
  -6  -2  -1    6.63    2.45
  -6  -2  -1    5.42    1.25
  -6  -2  -1    6.36    1.85
   6   2   1    6.41    2.61
  -6  -2  -2    1.86    1.65
  -6  -2  -2    2.98    1.19
  -6  -2  -2    2.16    0.73
   6   2   2    1.32    1.31
  -6  -2  -3    2.90    1.18
  -6  -2  -3    4.24    1.53
  -6  -2  -3    6.76    1.89
   6   2   3    6.66    3.20
  -6  -2  -4   29.94    5.71
  -6  -2  -4   28.92    3.84
   6   2   4   26.76    6.34
  -6  -2  -5    4.19    1.89
  -6  -2  -5    8.40    2.30
   6   2   5    6.44    3.39
  -6  -2  -6    7.75    2.87
  -6  -2  -6    9.08    2.33
   6   2   6   10.61    4.72
  -6  -2  -7   18.49    5.19
  -6  -2  -7   15.25    3.31
   6   2   7   22.25    7.34
  -6  -2  -8   15.61    4.52
  -6  -2  -8   13.85    3.31
  -6  -2  -9    7.94    2.73
  -6  -2  -9    7.20    2.39
  -6  -2 -10    5.10    3.09
  -6  -2 -10    2.15    1.28
  -6  -2 -11   21.23    6.01
  -6  -2 -11   13.64    3.62
  -6  -2 -12    3.98    2.99
  -6  -2 -12    1.36    0.75
  -6  -2 -13   -2.90    2.64
  -6  -2 -13    3.66    3.08
  -6  -2 -14   -0.28    1.77
  -6  -2 -15   -0.83    2.18
  -6  -3  16   -0.87    2.28
  -6  -3  15   -1.58    2.32
  -6  -3  14    3.68    3.73
  -6  -3  14    1.66    1.70
  -6  -3  13    0.76    2.09
  -6  -3  13   -1.72    1.91
  -6  -3  12    5.68    3.55
  -6  -3  12    3.79    2.31
  -6  -3  11    0.76    0.93
  -6  -3  11   -2.74    2.89
  -6  -3  10    2.10    1.94
  -6  -3  10    0.66    1.56
  -6  -3   9    2.61    2.39
  -6  -3   9    2.31    2.30
  -6  -3   8   11.41    3.27
  -6  -3   8   10.42    2.95
  -6  -3   8    7.37    3.32
  -6  -3   7    3.80    1.86
  -6  -3   7    3.77    1.84
  -6  -3   7    5.38    2.79
  -6  -3   6    5.32    2.11
  -6  -3   6   10.27    3.16
  -6  -3   6    6.08    2.66
  -6  -3   5   11.57    2.75
  -6  -3   5   11.46    3.26
  -6  -3   5    9.27    2.81
  -6  -3   4    4.05    1.88
  -6  -3   4    1.26    1.15
  -6  -3   4   -1.03    1.92
  -6  -3   3    8.80    2.63
  -6  -3   3   13.47    3.94
  -6  -3   3    7.56    2.70
  -6  -3   2    2.09    0.83
  -6  -3   2    3.30    2.01
  -6  -3   1    3.09    1.16
   6   3  -1    4.43    2.26
  -6  -3   0    3.58    2.49
   6   3   0    1.62    1.34
   6   3   1   39.80    6.24
  -6  -3  -1   48.90    7.48
  -6  -3  -2    0.84    1.56
   6   3   2    0.16    1.01
  -6  -3  -3   10.54    4.07
   6   3   3    7.12    3.01
  -6  -3  -4    0.47    1.39
  -6  -3  -4    1.70    1.28
   6   3   4    0.82    1.07
  -6  -3  -5   36.11    6.91
  -6  -3  -5   35.12    4.38
   6   3   5   34.79    6.94
  -6  -3  -6   -0.91    1.29
  -6  -3  -6    0.90    1.32
   6   3   6    3.74    2.79
  -6  -3  -7    9.57    3.25
  -6  -3  -7   11.64    2.85
  -6  -3  -8    2.36    2.13
  -6  -3  -8    1.99    1.26
  -6  -3  -9    2.04    1.50
  -6  -3  -9    1.04    0.66
  -6  -3 -10   -0.21    1.66
  -6  -3 -10   -1.80    1.79
  -6  -3 -11    2.94    2.42
  -6  -3 -11   -0.60    1.87
  -6  -3 -12    4.58    3.19
  -6  -3 -12   -2.71    2.20
  -6  -3 -13   -0.37    1.85
  -6  -3 -14   -3.50    2.73
  -6  -4  14    5.09    3.12
  -6  -4  13    5.44    3.73
  -6  -4  12   25.25    6.92
  -6  -4  11    4.61    3.25
  -6  -4  10   40.45    8.16
  -6  -4   9    2.73    1.42
  -6  -4   9    3.00    1.86
  -6  -4   8    4.97    2.10
  -6  -4   8    3.41    1.56
  -6  -4   8    5.61    3.11
  -6  -4   7    8.37    2.70
  -6  -4   7    5.53    2.38
  -6  -4   7    6.55    2.98
  -6  -4   6   34.53    6.85
  -6  -4   6   39.91    5.17
  -6  -4   6   31.73    5.33
  -6  -4   5   18.84    3.48
  -6  -4   5   18.41    4.36
  -6  -4   4    4.97    1.39
  -6  -4   4    6.31    2.61
  -6  -4   3    3.46    1.71
  -6  -4   3    3.65    2.21
  -6  -4   2   10.52    2.25
  -6  -4   2    6.78    2.69
  -6  -4   1   52.52    5.04
  -6  -4   1   55.09    8.00
  -6  -4   0    1.94    1.48
   6   4   0    2.51    1.67
  -6  -4  -1   16.60    4.47
   6   4   1   14.61    3.63
  -6  -4  -2    0.81    1.95
   6   4   2    0.82    0.73
  -6  -4  -3   14.45    4.38
   6   4   3   10.88    3.11
  -6  -4  -4    2.92    2.90
   6   4   4    0.81    1.24
  -6  -4  -5   21.53    5.61
   6   4   5   21.96    5.18
  -6  -4  -6    6.83    3.66
   6   4   6   11.17    4.29
  -6  -4  -7    4.88    2.78
   6   4   7    9.55    4.17
  -6  -4  -8    1.98    1.77
   6   4   8   14.79    7.00
  -6  -4  -9   -0.09    1.86
  -6  -4 -10    2.36    1.90
  -6  -4 -11    3.94    2.09
  -6  -5  13    2.10    2.51
  -6  -5  12   20.27    6.61
  -6  -5  11   -1.53    1.92
  -6  -5  10   16.07    5.35
  -6  -5   9    4.25    2.15
  -6  -5   9   -0.34    1.98
  -6  -5   8   24.16    4.74
  -6  -5   8   27.40    6.83
  -6  -5   7    6.04    2.94
  -6  -5   6   45.83    6.70
  -6  -5   5   16.43    4.31
   6   5  -4   55.00    8.81
  -6  -5   4   52.55    7.32
  -6  -5   3   11.07    3.80
   6   5  -3    8.13    3.58
  -6  -5   2   27.45    5.67
   6   5  -2   28.21    6.24
  -6  -5   1    8.69    3.31
   6   5  -1    9.95    4.43
   6   5   0   53.49    6.34
   6   5   0   58.83    9.33
  -6  -5   0   59.12    8.64
  -6  -5  -1    7.61    2.97
   6   5   1   10.13    2.98
  -6  -5  -2   23.00    5.60
   6   5   2   21.01    4.18
  -6  -5  -3    5.26    2.72
   6   5   3    4.73    2.03
  -6  -5  -4   36.28    7.10
   6   5   4   32.67    5.38
  -6  -5  -5    1.92    2.38
   6   5   5    0.48    0.83
  -6  -5  -6    1.21    2.63
   6   5   6    0.19    1.11
  -6  -5  -7   10.93    4.34
   6   5   7   11.31    4.33
  -6  -5  -8    7.20    3.53
  -6  -5  -9    8.17    4.31
  -6  -5 -10    0.03    1.36
  -6  -6  12    7.75    3.31
  -6  -6  11    0.12    1.22
  -6  -6  10   37.34    8.42
  -6  -6   9    2.00    2.34
   6   6  -8   32.71    7.30
   6   6  -7   22.88    6.38
   6   6  -6   72.27   10.73
  -6  -6   5   16.29    4.02
   6   6  -5   21.18    6.16
   6   6  -4   45.86    8.53
  -6  -6   4   41.13    6.95
  -6  -6   3   26.37    5.69
   6   6  -3   25.38    6.38
   6   6  -2   46.58    8.53
  -6  -6   2   40.30    7.04
  -6  -6   1    3.97    2.52
   6   6  -1   10.07    4.47
   6   6   0   56.79    9.51
  -6  -6   0   43.12    7.49
  -6  -6  -1   -0.31    1.48
   6   6   1   -0.40    0.98
  -6  -6  -2   14.32    4.31
   6   6   2   18.78    5.35
  -6  -6  -3    2.86    1.82
   6   6   3    2.85    2.45
  -6  -6  -4    3.03    2.07
   6   6   4    2.46    2.00
  -6  -6  -5   12.13    4.85
  -6  -6  -6    7.32    3.34
  -6  -6  -7    2.29    2.20
  -6  -6  -8    7.20    3.85
  -6  -6  -9    2.83    2.58
   6   7 -11   12.40    4.73
  -6  -7  11   12.40    4.42
   6   7 -10    7.45    4.50
   6   7  -9    3.47    2.52
   6   7  -8    5.41    3.82
   6   7  -7   -0.45    2.18
   6   7  -6    2.12    2.43
   6   7  -5    3.22    2.76
   6   7  -4    3.44    3.49
   6   7  -3    3.70    2.81
  -6  -7   2    5.28    2.77
   6   7  -2   11.70    4.13
  -6  -7   1   32.83    6.69
   6   7  -1   35.23    7.92
  -6  -7   0    3.38    2.18
   6   7   0    3.57    3.23
  -6  -7  -1    8.98    3.03
   6   7   1   16.44    6.03
  -6  -7  -2   -2.50    1.59
   6   7   2    8.98    5.07
  -6  -7  -3   15.56    4.97
   6   7   3   16.54    5.76
  -6  -7  -4   28.40    6.88
   6   7   4   34.89    7.68
  -6  -7  -5    7.52    3.44
   6   7   5    5.94    3.65
  -6  -7  -6    8.45    3.87
   6   7   6    6.55    3.65
  -6  -7  -7    1.17    2.26
   6   8 -12    3.28    3.58
   6   8 -11    0.94    2.62
   6   8 -10    5.18    3.96
   6   8  -9    8.52    4.10
   6   8  -8    7.74    4.26
   6   8  -7   22.69    7.10
   6   8  -6    0.18    1.52
   6   8  -5   15.03    5.29
   6   8  -4    5.46    2.96
   6   8  -3    7.09    4.20
   6   8  -2    0.19    1.29
   6   8  -1    7.14    4.09
  -6  -8   0    4.90    3.15
   6   8   0   11.96    4.56
  -6  -8  -1    7.71    3.36
   6   8   1   15.16    5.65
  -6  -8  -2    8.92    3.70
   6   8   2   21.05    6.34
  -6  -8  -3   11.44    5.01
   6   8   3   18.78    6.46
  -6  -8  -4   -1.35    2.28
   6   8   4    4.90    4.14
  -6  -8  -5    4.28    2.78
   6   8   5    5.37    3.75
   6   8   6    3.64    2.97
   6   8   7   -0.23    2.64
   6   9  -7    4.53    4.06
   6   9  -6   -3.04    3.59
   6   9  -5   11.41    5.19
   6   9  -4    9.33    4.57
   6   9  -3   22.29    7.43
   6   9  -2    4.03    3.44
   6   9  -1    7.46    3.29
   6   9   0    3.22    2.53
  -6  -9  -1    7.57    3.12
   6   9   1   10.23    5.13
   6   9   2    9.51    4.51
   6   9   3    5.70    2.78
   6   9   4    1.40    3.55
  -7   8   0   -4.38    3.97
   7  -8   0   -0.28    1.13
  -7   8  -1   -1.02    2.94
   7  -8   1    1.42    3.16
  -7   8  -2    2.28    2.30
   7  -8   2    2.51    2.86
  -7   8  -3    3.21    2.45
   7  -8   3   -0.42    1.63
  -7   8  -4    7.40    3.40
  -7   8  -5   -2.38    3.32
  -7   7   4    8.88    4.71
  -7   7   3   -2.81    3.82
  -7   7   2   23.04    7.16
   7  -7  -1    5.50    3.67
  -7   7   0   17.50    6.13
   7  -7   0   26.14    6.78
  -7   7  -1    1.01    1.72
   7  -7   1    0.39    2.54
  -7   7  -2   23.64    6.38
   7  -7   2   29.24    7.14
  -7   7  -3    1.04    1.79
   7  -7   3    0.59    1.57
  -7   7  -4   12.05    5.01
   7  -7   4    7.12    3.26
  -7   7  -5    3.17    2.67
   7  -7   5   -2.24    3.37
  -7   7  -6    8.87    4.13
   7  -7   6    2.53    2.05
  -7   7  -7    3.95    3.10
  -7   7  -8   12.99    5.14
  -7   6   6   17.41    7.98
  -7   6   5    2.33    3.55
  -7   6   4    0.07    2.01
  -7   6   3   -1.31    3.52
  -7   6   2   -1.71    3.88
  -7   6   1   -7.19    4.52
   7  -6  -1    0.32    1.13
  -7   6   0   -0.36    3.31
   7  -6   0    0.66    1.77
  -7   6  -1   -2.36    3.03
   7  -6   1    1.72    1.54
  -7   6  -2   22.51    6.03
   7  -6   2   26.14    6.61
  -7   6  -3   -1.10    2.88
   7  -6   3   -1.18    2.25
  -7   6  -4   19.41    5.62
   7  -6   4   14.39    4.79
  -7   6  -5    4.61    3.15
   7  -6   5    3.59    1.09
  -7   6  -6   21.18    6.18
   7  -6   6   23.55    7.09
  -7   6  -7   10.59    4.63
   7  -6   7    1.87    3.07
  -7   6  -8   19.07    5.87
   7  -6   8   11.87    5.53
  -7   6  -9    2.96    2.19
  -7   6 -10    5.62    2.85
  -7   5   8    5.39    5.46
  -7   5   7    2.93    4.13
  -7   5   6   -0.55    3.85
  -7   5   5    4.19    3.11
  -7   5   4   -3.02    5.10
  -7   5   3    0.35    4.41
  -7   5   2   -3.72    5.27
   7  -5  -2    7.05    4.27
  -7   5   1   -0.12    2.70
   7  -5  -1    3.47    2.70
  -7   5   0    5.66    2.23
   7  -5   0    3.98    2.83
  -7   5  -1    3.22    2.04
   7  -5   1    0.54    1.92
  -7   5  -2   -4.21    3.15
   7  -5   2    1.17    1.14
  -7   5  -3   -2.82    3.00
   7  -5   3   -1.12    1.90
  -7   5  -4    3.33    2.99
   7  -5   4   -2.40    3.48
  -7   5  -5    1.55    2.81
   7  -5   5   -1.02    3.16
  -7   5  -6    4.54    3.08
   7  -5   6    0.86    2.45
  -7   5  -7   10.55    4.77
   7  -5   7    2.67    2.93
  -7   5  -8    4.73    2.75
   7  -5   8    0.55    2.19
  -7   5  -9    0.20    0.93
   7  -5   9   -0.25    1.92
  -7   5 -10   11.06    4.15
  -7   5 -11    2.87    2.94
  -7   4  10   -0.38    3.92
  -7   4   9   -5.92    5.52
  -7   4   8   19.64    8.31
  -7   4   7    5.57    4.97
  -7   4   6   11.64    5.75
  -7   4   5   -5.51    4.26
  -7   4   4    7.18    3.71
  -7   4   3   -1.62    3.91
   7  -4  -2   19.79    6.39
  -7   4   1   -2.23    2.88
   7  -4  -1   -1.16    2.42
  -7   4   0   17.41    4.96
   7  -4   0   23.50    6.86
  -7   4  -1   -0.47    3.09
   7  -4   1    4.70    3.72
  -7   4  -2   28.72    6.34
   7  -4   2   27.36    6.95
  -7   4  -3   -0.61    1.08
   7  -4   3   -2.55    3.55
  -7   4  -4    4.19    3.36
   7  -4   4    0.36    2.70
  -7   4  -5    6.73    3.94
   7  -4   5    1.24    2.37
  -7   4  -6   20.21    5.12
   7  -4   6   13.02    5.19
  -7   4  -7    3.29    1.41
   7  -4   7   10.90    5.64
  -7   4  -8   11.89    4.11
   7  -4   8   16.42    6.82
  -7   4  -9    5.93    2.68
   7  -4   9   12.03    6.68
  -7   4 -10    8.25    3.93
   7  -4  10   13.37    7.43
  -7   4 -11    1.04    1.63
  -7   4 -12    2.07    2.47
  -7   3  11    1.29    2.67
  -7   3  10    5.84    3.47
  -7   3   9  -14.22    5.37
  -7   3   8   20.44    7.98
  -7   3   7   10.07    6.32
  -7   3   6   11.60    6.28
  -7   3   5    3.91    3.46
  -7   3   4   11.13    4.01
  -7   3   3   -9.08    7.04
   7  -3  -2   30.74    7.67
  -7   3   1   -0.87    1.95
   7  -3  -1    2.52    2.50
  -7   3   0    9.59    2.48
   7  -3   0   15.67    5.27
  -7   3  -1    0.87    0.99
   7  -3   1    1.74    1.21
  -7   3  -2   11.00    3.95
   7  -3   2   10.54    3.76
  -7   3  -3    6.56    3.38
   7  -3   3   -2.55    2.61
  -7   3  -4   21.88    5.67
   7  -3   4   16.30    5.70
  -7   3  -5    9.75    4.27
   7  -3   5    0.82    1.78
  -7   3  -6   18.24    4.22
   7  -3   6   21.09    7.17
  -7   3  -7    1.30    1.41
   7  -3   7    3.79    4.05
  -7   3  -8   10.24    3.56
   7  -3   8    9.56    6.61
  -7   3  -9   -0.84    2.07
   7  -3   9    7.10    6.42
  -7   3 -10    2.54    2.23
   7  -3  10   11.72    8.84
  -7   3 -11    1.25    1.51
  -7   3 -12    2.79    2.26
  -7   2  12    4.91    2.73
  -7   2  11    5.33    3.09
  -7   2  10   -3.47    3.73
  -7   2   9   15.68    4.62
  -7   2   8   27.60    7.77
  -7   2   7    9.01    4.21
  -7   2   6   11.96    4.87
  -7   2   5    0.41    1.27
  -7   2   4   36.86    7.38
  -7   2   3   -5.51    5.60
   7  -2  -2   46.42    9.18
  -7   2   1    3.52    2.32
   7  -2  -1    4.44    3.45
  -7   2   0   23.10    5.17
   7  -2   0   36.04    8.24
  -7   2  -1   -1.73    2.99
   7  -2   1   -1.41    3.24
  -7   2  -2   23.97    5.38
   7  -2   2   30.40    7.69
  -7   2  -3    3.56    2.67
   7  -2   3   -3.14    4.17
  -7   2  -4   41.61    6.62
   7  -2   4   40.35    9.35
  -7   2  -5   -2.51    2.34
   7  -2   5    1.08    1.73
  -7   2  -6    5.07    2.18
   7  -2   6    2.01    2.90
  -7   2  -7    2.81    1.87
   7  -2   7    1.60    2.02
  -7   2  -8   16.82    4.15
   7  -2   8   23.97    8.58
  -7   2  -9    3.30    2.69
   7  -2   9   13.34    9.10
  -7   2 -10   11.55    3.91
   7  -2  10   44.57   16.77
  -7   2 -11   -0.16    1.35
   7  -2  11   23.88   14.18
  -7   2 -12   -2.76    2.53
  -7   2 -13   -0.44    1.12
  -7   1  13    8.56    4.58
  -7   1  12    3.53    2.69
  -7   1  11   -0.86    1.57
  -7   1  10    4.64    2.46
  -7   1   9    3.03    1.78
  -7   1   8   16.29    4.97
  -7   1   7    4.47    4.24
  -7   1   6   29.50    6.58
  -7   1   5    2.16    2.17
  -7   1   4   13.57    3.90
  -7   1   3   -7.10    4.70
   7  -1  -2    7.21    3.88
   7  -1  -1    3.98    3.56
  -7   1   0   14.89    3.74
   7  -1   0   12.13    4.29
  -7   1  -1    8.45    2.75
   7  -1   1    5.35    3.05
  -7   1  -2   16.78    4.18
   7  -1   2   14.60    5.51
  -7   1  -3    9.21    3.64
   7  -1   3    0.87    1.57
  -7   1  -4   21.64    4.24
   7  -1   4   21.70    7.17
  -7   1  -5   -0.68    0.84
   7  -1   5   -3.18    4.10
  -7   1  -6    5.39    2.69
   7  -1   6   -2.54    4.65
  -7   1  -7    1.15    1.65
   7  -1   7    1.52    3.43
  -7   1  -8   12.80    3.74
   7  -1   8   19.36    8.81
  -7   1  -9    5.34    2.52
   7  -1   9   16.83   10.11
  -7   1 -10   -3.10    2.41
   7  -1  10   17.32   12.15
  -7   1 -11   -0.13    1.57
   7  -1  11   33.14   20.02
  -7   1 -12    0.08    1.52
  -7   1 -13   -0.36    1.23
  -7   0  14    9.36    4.55
  -7   0  13    1.45    2.08
  -7   0  12    5.70    3.41
  -7   0  11    1.99    2.70
  -7   0  10    0.05    1.05
  -7   0   9    3.84    2.42
  -7   0   8   -0.57    1.89
  -7   0   7    8.85    4.60
  -7   0   6   10.94    4.31
  -7   0   5    5.67    2.89
  -7   0   4    0.25    0.94
  -7   0   4    0.67    0.99
  -7   0   3   -2.45    3.18
  -7   0   3    2.54    1.76
  -7   0   2    1.51    2.29
   7   0  -2    8.41    4.23
  -7   0   2    6.58    2.78
   7   0  -1    5.58    3.02
  -7   0   1    2.24    1.84
   7   0   0    6.75    3.60
  -7   0   0   38.89    6.81
   7   0   1    2.54    2.70
  -7   0  -1    5.02    2.19
   7   0   2    1.70    2.03
  -7   0  -2    0.93    1.08
   7   0   3   -0.32    1.56
  -7   0  -3    2.67    2.51
  -7   0  -4   13.92    3.20
   7   0   4   18.90    6.87
  -7   0  -4   22.96    5.71
  -7   0  -5    7.71    2.51
   7   0   5    5.51    4.06
  -7   0  -5   11.45    4.39
  -7   0  -6   14.90    3.60
   7   0   6   14.41    5.87
  -7   0  -6   18.48    5.61
  -7   0  -7   11.11    3.34
   7   0   7    6.78    2.88
  -7   0  -8   14.36    3.66
   7   0   8   11.17    5.76
  -7   0  -8   16.23    5.35
  -7   0  -9    2.92    0.77
   7   0   9    2.18    4.41
  -7   0 -10    3.68    2.44
   7   0  10    9.76    9.89
  -7   0 -11    3.67    2.87
   7   0  11   24.28   20.28
  -7   0 -12    9.19    3.74
  -7   0 -13    3.52    3.00
  -7  -1  14   -0.61    1.54
  -7  -1  13    1.50    1.94
  -7  -1  12    8.81    4.14
  -7  -1  11    1.10    2.20
  -7  -1  10   -0.27    1.48
  -7  -1   9    0.59    1.65
  -7  -1   8   10.72    3.16
  -7  -1   7   -1.15    1.59
  -7  -1   6    0.46    0.78
  -7  -1   6    5.29    3.43
  -7  -1   6    3.70    2.50
  -7  -1   5    2.66    1.72
  -7  -1   5    4.71    2.90
  -7  -1   5    5.41    2.90
  -7  -1   4   10.50    3.40
  -7  -1   4    8.31    3.20
  -7  -1   4    8.16    3.45
  -7  -1   3    4.44    2.20
  -7  -1   3    4.03    1.38
  -7  -1   3    5.15    2.58
  -7  -1   2    4.53    1.81
  -7  -1   2   -0.88    3.21
  -7  -1   2    5.09    2.30
   7   1  -2    8.51    3.77
  -7  -1   1   16.36    4.30
  -7  -1   1   13.54    3.63
   7   1  -1   13.17    4.49
  -7  -1   0    0.25    1.75
   7   1   0   -1.21    1.22
  -7  -1   0    4.02    2.22
  -7  -1  -1    0.43    1.17
   7   1   1    1.44    2.20
  -7  -1  -2   -1.51    1.44
   7   1   2   -3.56    3.27
  -7  -1  -3   14.06    4.77
   7   1   3   10.42    4.53
  -7  -1  -4    3.26    2.37
   7   1   4    5.12    3.91
  -7  -1  -5    5.44    2.95
   7   1   5    2.90    3.76
  -7  -1  -6    9.13    3.81
   7   1   6    3.86    2.90
  -7  -1  -7   12.47    4.80
   7   1   7   10.75    6.04
  -7  -1  -8    8.27    4.17
   7   1   8    3.75    3.58
   7   1   9   35.29   13.38
  -7  -1  -9   19.09    5.48
   7   1  10    4.80    6.32
  -7  -1 -10    5.58    4.03
   7   1  11   30.40   18.85
  -7  -2  14    1.93    1.70
  -7  -2  13   -0.98    1.96
  -7  -2  12    5.78    3.50
  -7  -2  11    0.88    1.97
  -7  -2  11    6.76    4.15
  -7  -2  10   29.12    5.86
  -7  -2  10   23.65    6.77
  -7  -2   9    1.40    2.18
  -7  -2   9    1.00    1.93
  -7  -2   8   10.67    3.64
  -7  -2   8   13.32    4.74
  -7  -2   7    1.13    0.84
  -7  -2   7    2.43    2.07
  -7  -2   6   12.81    3.40
  -7  -2   6    7.71    2.49
  -7  -2   6   11.72    4.11
  -7  -2   5   -1.08    1.28
  -7  -2   5    4.11    2.59
  -7  -2   5    2.98    2.60
  -7  -2   4   40.57    6.29
  -7  -2   4   41.37    6.20
  -7  -2   4   38.82    6.81
  -7  -2   3   -0.15    1.18
  -7  -2   3    2.25    1.44
  -7  -2   3    0.20    1.67
  -7  -2   2   32.41    5.75
  -7  -2   2   26.69    4.78
  -7  -2   2   28.88    5.20
  -7  -2   1    4.35    2.58
  -7  -2   1   -1.34    2.25
  -7  -2   1    2.66    1.66
   7   2  -1    5.52    3.11
  -7  -2   0   14.48    3.99
  -7  -2   0   15.64    3.65
   7   2   0   10.71    3.49
  -7  -2  -1    2.89    0.88
   7   2   1    3.89    2.09
  -7  -2  -2   31.68    6.39
   7   2   2   30.46    6.57
  -7  -2  -3   16.35    4.58
   7   2   3   22.76    5.86
  -7  -2  -4    7.80    3.86
   7   2   4    6.98    3.42
  -7  -2  -5    1.31    1.52
   7   2   5    4.22    2.88
  -7  -2  -6    3.38    2.65
   7   2   6   -0.92    2.59
  -7  -2  -7    1.42    2.05
   7   2   7   -0.57    2.23
  -7  -2  -8    2.25    2.92
   7   2   8    0.14    1.93
  -7  -2  -9    1.33    1.41
   7   2   9   10.65    6.75
  -7  -2 -10    6.30    4.09
   7   2  10    0.04    3.96
   7   2  11    5.21    9.57
  -7  -3  12    5.95    3.50
  -7  -3  11    1.51    2.46
  -7  -3  10    9.96    4.63
  -7  -3   9    0.08    1.17
  -7  -3   8   18.06    5.39
  -7  -3   7   -1.58    1.85
  -7  -3   6   28.82    6.17
  -7  -3   6   35.51    5.98
  -7  -3   5    0.37    0.84
  -7  -3   5    0.49    0.88
  -7  -3   4   17.74    4.46
  -7  -3   4   18.31    4.51
  -7  -3   3    1.67    1.58
  -7  -3   3    3.99    2.26
  -7  -3   3    0.33    0.90
  -7  -3   2   22.59    5.20
  -7  -3   2   17.12    3.57
  -7  -3   2   14.76    3.88
  -7  -3   1   -0.35    1.31
  -7  -3   1   -1.22    1.99
   7   3  -1    2.96    2.14
  -7  -3   1    1.29    1.33
  -7  -3   0   12.51    3.90
   7   3   0    9.76    3.30
  -7  -3   0   11.20    2.96
  -7  -3  -1    2.77    2.17
   7   3   1    3.98    2.13
  -7  -3  -2   14.71    4.10
   7   3   2   12.98    3.92
  -7  -3  -3   -0.42    1.12
   7   3   3    0.21    1.19
  -7  -3  -4    5.56    2.65
   7   3   4    6.28    3.38
  -7  -3  -5    1.10    1.45
   7   3   5    3.42    2.98
  -7  -3  -6   -0.99    2.17
   7   3   6   -0.28    1.68
  -7  -3  -7    0.34    1.43
   7   3   7   -1.54    3.72
  -7  -3  -8    3.48    2.67
   7   3   8    8.46    4.45
  -7  -3  -9    5.75    2.94
   7   3   9    8.49    5.84
   7   3  10   12.57    8.62
   7   3  11   11.35    9.29
   7   3  12   15.10   12.04
  -7  -4  12    8.26    4.71
  -7  -4  11    3.56    2.95
  -7  -4  10   34.26    8.02
  -7  -4   9    1.90    2.45
  -7  -4   8   33.01    7.27
  -7  -4   7    1.80    1.37
  -7  -4   7    2.92    2.49
  -7  -4   6   29.51    6.55
  -7  -4   6   35.05    6.27
  -7  -4   5   -1.02    1.90
  -7  -4   5   -1.21    1.12
  -7  -4   4   12.42    3.71
  -7  -4   4   10.98    3.72
  -7  -4   3    6.75    3.43
  -7  -4   3    2.76    1.45
  -7  -4   2   46.96    7.38
  -7  -4   2   52.17    8.22
  -7  -4   1    3.47    2.75
  -7  -4   0   23.77    5.81
   7   4   0   19.13    4.49
  -7  -4  -1    2.47    1.55
   7   4   1    0.41    0.94
  -7  -4  -2   28.45    6.66
   7   4   2   21.16    4.73
  -7  -4  -3    3.99    2.78
   7   4   3    2.95    1.63
  -7  -4  -4   15.07    5.03
   7   4   4    8.24    3.27
  -7  -4  -5   -1.68    1.82
   7   4   5   -0.75    1.68
  -7  -4  -6    9.82    3.91
   7   4   6   11.70    4.65
  -7  -4  -7   -2.63    2.29
   7   4   7   -2.60    3.22
  -7  -4  -8    7.06    3.02
   7   4   8   12.27    5.19
   7   4   9    1.77    1.73
  -7  -5  11   -6.16    3.12
  -7  -5  10    0.66    1.92
  -7  -5   9    1.45    2.04
  -7  -5   8    0.24    2.02
  -7  -5   7    4.95    2.71
  -7  -5   7    1.50    2.09
  -7  -5   6    1.82    1.86
  -7  -5   6   -2.19    2.24
  -7  -5   5    7.92    3.14
  -7  -5   5    3.53    1.98
  -7  -5   4    1.53    1.50
  -7  -5   3   11.59    3.94
  -7  -5   2    8.19    3.78
  -7  -5   1   -0.75    0.99
  -7  -5   0    2.39    2.22
  -7  -5  -1   15.00    4.85
  -7  -5  -2    1.13    1.17
  -7  -5  -3   10.20    3.95
  -7  -5  -4   16.09    5.45
  -7  -5  -5    0.87    2.21
  -7  -5  -6    3.64    3.40
  -7  -5  -7   13.13    4.99
  -7  -6  10    7.45    3.69
  -7  -6   9   -2.50    3.14
  -7  -6   8    1.84    2.51
  -7  -6   7    0.01    0.75
  -7  -6   7    0.45    1.63
  -7  -6   6    0.76    1.73
  -7  -6   5   -0.77    1.62
  -7  -6   4   -0.67    1.62
  -7  -6   3   14.22    4.24
  -7  -6   2    2.04    1.59
  -7  -6   1    9.18    3.95
  -7  -6   0    1.92    1.59
  -7  -6  -1   10.78    3.99
  -7  -6  -2    4.43    2.97
  -7  -6  -3    6.71    3.80
  -7  -6  -4    1.87    2.15
  -7  -6  -5    8.30    4.16
  -7  -7   7    2.28    1.60
  -7  -7   6    9.23    3.61
  -7  -7   5   -1.07    1.89
  -7  -7   4   16.43    4.57
   7   7  -4   25.72    7.12
  -7  -7   3    0.73    2.22
   7   7  -3    5.10    4.19
  -7  -7   2   17.68    4.98
   7   7  -2   19.52    6.30
  -7  -7   1    4.17    2.18
   7   7  -1   14.85    5.90
  -7  -7   0    0.69    1.37
  -7  -7  -1   14.65    5.08
  -7  -7  -2   14.39    5.36
  -7  -7  -3    3.23    2.55
  -7  -8   7    0.67    0.84
  -7  -8   6    2.82    2.04
  -7  -8   5   -0.93    1.94
  -7  -8   4    0.26    0.94
  -7  -8   3   -1.10    2.57
  -7  -8   2   -2.66    2.74
  -7  -8   1    2.15    1.77
  -7  -8   0   -3.24    2.02
  -8   7  -1   -4.83    4.37
  -8   7  -2   -1.41    2.80
  -8   7  -3    3.68    1.37
  -8   7  -4   -5.12    3.38
  -8   6   0    8.72    3.46
  -8   6  -1    0.34    2.00
  -8   6  -2   -5.74    5.02
  -8   6  -3   -2.70    3.32
  -8   6  -4    4.63    2.19
  -8   6  -5    1.39    1.23
  -8   6  -6    2.62    3.71
  -8   6  -7    5.51    3.92
  -8   5   4   13.68    6.77
  -8   5   3   -0.08    1.97
  -8   5   2    6.02    2.79
   8  -5  -1    1.24    1.79
  -8   5   0    6.54    2.06
   8  -5   0   14.65    5.76
  -8   5  -1   -5.31    4.14
   8  -5   1   -3.90    3.70
  -8   5  -2   -1.48    3.02
   8  -5   2    2.67    3.40
  -8   5  -3   -0.63    1.40
   8  -5   3   -0.51    2.42
  -8   5  -4    7.91    3.27
  -8   5  -5    3.95    3.40
  -8   5  -6    6.48    4.21
  -8   5  -7    5.43    3.65
  -8   5  -8    9.74    4.50
  -8   5  -9   15.91    5.65
  -8   4   6   -1.06    2.06
  -8   4   5   -0.68    1.80
  -8   4   4    1.49    2.09
  -8   4   3   -3.62    4.99
  -8   4   2   -2.86    5.28
   8  -4  -1   -2.89    2.88
   8  -4   0    7.82    4.18
   8  -4   1   -0.36    1.96
   8  -4   2    9.90    4.71
   8  -4   3   -4.54    4.82
  -8   4  -4    4.62    3.04
   8  -4   4    5.17    3.18
  -8   4  -5    4.87    3.79
   8  -4   5    0.92    2.39
  -8   4  -6    7.01    3.77
  -8   4  -7   10.63    4.90
  -8   4  -8   19.27    5.31
  -8   4  -9    2.00    1.74
  -8   4 -10    2.82    1.95
  -8   3   8   10.60    6.73
  -8   3   7   10.26    6.12
  -8   3   6    3.34    4.16
  -8   3   5   -0.11    1.79
  -8   3   4   -1.12    3.27
  -8   3   3   -9.35    6.76
  -8   3   2   -6.82    7.88
   8  -3  -2    6.13    4.37
   8  -3  -1    1.32    3.74
   8  -3   0    5.31    3.88
   8  -3   1   -2.41    3.33
   8  -3   2    0.55    1.54
   8  -3   3    5.50    3.92
   8  -3   4   -2.01    3.92
   8  -3   5   -3.93    4.91
   8  -3   6   15.52    6.63
  -8   2   9   -1.28    4.44
  -8   2   8   12.87    6.60
  -8   2   7   11.85    6.22
  -8   2   6    1.78    3.15
  -8   2   5    1.00    1.50
  -8   2   4    1.48    2.79
  -8   2   3   -5.94    6.01
  -8   2   2  -12.65    8.10
   8  -2  -2    5.64    4.70
   8  -2  -1    1.35    3.23
   8  -2   0    3.94    2.97
   8  -2   1    0.40    2.21
   8  -2   2    0.37    2.10
   8  -2   3   -3.03    3.91
   8  -2   4   -1.52    3.03
   8  -2   5   -5.64    4.86
   8  -2   6    0.52    2.00
   8  -2   7    7.21    6.97
  -8   1  11    0.10    2.05
  -8   1  10   10.48    4.01
  -8   1   9   -0.67    2.61
  -8   1   8   -1.90    3.14
  -8   1   7    5.48    4.09
  -8   1   6    4.21    4.04
  -8   1   5    5.46    3.33
  -8   1   4   -0.19    1.06
  -8   1   3   -5.90    4.36
  -8   1   2   -5.21    5.65
   8  -1  -2   11.12    5.90
   8  -1  -1    1.24    2.99
   8  -1   0   12.04    5.18
   8  -1   1   -0.39    2.19
   8  -1   2    2.49    3.44
   8  -1   3   11.67    5.48
   8  -1   4   -0.80    2.39
   8  -1   5   23.22    7.68
   8  -1   6    8.00    5.74
   8  -1   7    4.72    3.77
   8  -1   8   -3.79    5.86
  -8   0  12    3.55    2.21
  -8   0  11   -1.23    1.89
  -8   0  10    4.41    2.33
  -8   0   9   -3.49    2.20
  -8   0   8    6.38    3.08
  -8   0   7    7.14    3.87
  -8   0   6   46.11    8.52
  -8   0   5   17.47    5.45
  -8   0   4   33.22    6.71
  -8   0   3    2.59    1.06
  -8   0   2   10.13    2.31
   8   0  -1    6.85    4.30
  -8   0   1    4.08    2.54
   8   0   0   23.45    6.84
  -8   0   0   27.50    6.35
   8   0   1   -0.16    1.82
  -8   0  -1   -1.21    1.56
   8   0   2   10.09    4.70
  -8   0  -2   15.50    5.06
   8   0   3    0.23    2.77
  -8   0  -3    5.25    3.34
   8   0   4   35.58    9.88
  -8   0  -4   37.14    7.79
   8   0   5    6.12    5.33
  -8   0  -5   10.74    4.99
   8   0   6   33.38   10.42
   8   0   7    4.35    5.95
   8   0   8    1.90    3.11
  -8  -1  11    4.27    3.08
  -8  -1  10    1.08    1.07
  -8  -1   9    0.04    1.22
  -8  -1   8    2.89    2.27
  -8  -1   7   -1.15    1.77
  -8  -1   6   10.72    4.21
  -8  -1   5   13.55    4.37
  -8  -1   4    5.46    2.50
  -8  -1   4    4.20    2.36
  -8  -1   3    6.46    2.81
  -8  -1   3   11.66    3.80
  -8  -1   2   13.51    4.23
  -8  -1   2    9.21    2.76
  -8  -1   1    4.92    2.70
  -8  -1   1   -4.66    3.61
   8   1  -1    4.72    3.30
  -8  -1   0   20.89    5.44
   8   1   0   22.48    6.74
  -8  -1  -1    1.65    2.20
   8   1   1   -2.26    2.16
  -8  -1  -2    9.40    3.89
   8   1   2    3.69    2.51
  -8  -1  -3    4.31    2.95
   8   1   3   -3.53    3.65
  -8  -1  -4    4.08    3.01
   8   1   4    7.07    4.35
   8   1   5    0.00    2.26
  -8  -1  -5    4.68    3.28
   8   1   6    3.73    4.15
  -8  -1  -6    3.47    3.27
   8   1   7   -2.81    4.39
  -8  -1  -7    3.07    2.92
   8   1   8    8.89    7.44
   8   1   9    1.40    3.05
  -8  -2   7    6.04    3.64
  -8  -2   6    2.17    2.28
  -8  -2   5    2.61    2.60
  -8  -2   4    3.30    1.90
  -8  -2   4    2.61    2.12
  -8  -2   3    1.55    1.13
  -8  -2   2   -0.21    2.08
  -8  -2   1    1.45    1.41
   8   2  -1    3.38    2.71
  -8  -2   0    4.31    2.43
   8   2   0    6.03    3.42
  -8  -2  -1    1.96    2.04
   8   2   1   -0.66    0.85
  -8  -2  -2    1.03    1.56
   8   2   2    2.33    2.35
  -8  -2  -3    4.04    3.29
   8   2   3   -2.03    2.87
  -8  -2  -4    2.99    2.19
   8   2   4    2.58    2.67
  -8  -2  -5    1.71    2.51
   8   2   5    2.09    1.27
  -8  -2  -6   -0.30    1.47
   8   2   6    2.66    3.78
   8   2   7    1.81    3.48
   8   2   8    0.72    3.82
   8   2   9   14.15    6.91
  -8  -3  10    2.55    3.29
  -8  -3   9    4.46    3.50
  -8  -3   8    1.79    2.64
  -8  -3   7    1.90    2.32
  -8  -3   6    3.71    2.70
  -8  -3   5   -0.64    1.69
  -8  -3   5    2.91    2.47
  -8  -3   4    2.05    1.71
  -8  -3   4    2.02    1.82
  -8  -3   3   -0.20    1.55
  -8  -3   2    0.04    1.00
  -8  -3   1    2.09    1.22
  -8  -3   0   -0.99    1.45
   8   3   0    2.25    2.13
  -8  -3  -1    1.14    1.45
   8   3   1    4.38    3.04
  -8  -3  -2   -0.40    1.73
   8   3   2    1.30    1.04
  -8  -3  -3    4.89    2.30
   8   3   3    6.65    3.38
  -8  -3  -4   -3.14    2.27
   8   3   4   -1.82    2.42
  -8  -3  -5    2.65    2.47
   8   3   5    3.58    3.24
   8   3   6   -3.70    3.64
   8   3   7   -1.15    2.87
   8   3   8    3.16    2.92
   8   3   9   -1.73    2.75
  -8  -4   9    0.64    1.75
  -8  -4   8    0.60    2.07
  -8  -4   7    0.78    1.39
  -8  -4   6    1.80    2.26
  -8  -4   5   -0.52    1.66
  -8  -4   5    2.42    2.60
  -8  -4   4    2.91    2.11
  -8  -4   4    2.89    2.20
  -8  -4   3    3.57    2.47
  -8  -4   2    7.14    3.41
  -8  -4   1    2.93    1.87
  -8  -4   0    1.11    1.77
  -8  -4  -1    2.94    2.08
   8   4   1    2.57    2.07
  -8  -4  -2   -2.05    2.60
   8   4   2    0.75    2.02
  -8  -4  -3    3.21    2.11
  -8  -4  -4    0.01    1.70
  -8  -5   8    4.75    2.41
  -8  -5   7    2.69    2.68
  -8  -5   6    2.11    2.01
  -8  -5   5    2.01    1.76
  -8  -5   5    4.68    2.81
  -8  -5   4   12.08    4.03
  -8  -5   4    7.12    3.48
  -8  -5   3    3.28    2.35
  -8  -5   2    1.35    1.46
  -8  -5   1    4.25    3.13
  -8  -5   0    7.18    3.22
  -8  -5  -1    3.79    3.33
  -8  -5  -2    7.55    3.75
  -8  -6   7   -1.57    2.94
  -8  -6   6   12.60    5.02
  -8  -6   5    7.47    3.42
  -8  -6   5    6.51    3.01
  -8  -6   4   10.82    4.18
  -8  -6   4    9.69    4.07
  -8  -6   3    3.01    2.82
  -8  -6   2   11.32    4.36
  -8  -6   1    5.18    3.13
  -8  -6   0   16.01    5.64
  -8  -7   6   -0.69    1.63
  -8  -7   5    1.69    1.54
  -8  -7   5   -1.13    1.75
  -8  -7   4   -0.45    1.74
  -8  -7   3    1.60    2.37
  -9   3   1  -15.45    9.42
  -9   2   5    2.89    3.47
  -9   2   4    7.47    5.19
  -9   2   3   -2.62    4.00
  -9   2   2   -5.63    5.11
  -9   2   1   -8.48    7.01
  -9   1   7   11.11    5.62
  -9   1   6   12.06    5.93
  -9   1   5    4.44    3.53
  -9   1   4    5.22    3.73
  -9   1   3   -0.45    2.36
  -9   1   2   -4.19    5.10
  -9   1   1   -9.76    6.24
   9  -1  -1    8.40    5.60
   9  -1   0    0.73    3.39
  -9   0   5    3.96    3.70
  -9   0   4    0.46    1.67
  -9   0   3   -1.68    2.90
  -9   0   2   -4.53    3.71
  -9   0   1   -9.45    5.19
   9   0  -1   14.69    6.34
   9   0   0    4.10    3.52
   9   0   1    1.63    2.63
   9   0   2    6.08    4.25
   9   0   3   -0.34    2.55
  -9  -1   2    5.44    3.14
  -9  -1   1    2.92    2.88
   9   1   0    0.41    2.57
  -9  -1   0    1.76    2.66
   9   1   1    3.18    3.28
  -9  -1  -1    3.98    2.96
   9   1   2    1.69    2.79
  -9  -1  -2    5.55    3.46
   9   1   3    2.50    2.38
   9   1   4    0.22    2.26
  -9  -2   2    3.78    2.38
  -9  -2   1    4.57    2.89
  -9  -2   0    6.66    3.65
   9   2   0    7.83    4.20
  -9  -2  -1    0.58    2.14
   9   2   1    1.80    2.29
  -9  -2  -2    2.74    3.13
   9   2   2    3.10    3.27
   9   2   3   -0.65    2.05
   9   2   4   -4.58    4.25
   9   2   5    1.98    3.11
  -9  -3   2    0.53    1.21
  -9  -3   1    2.21    2.81
  -9  -3   0    3.30    3.05
   9   3   1    1.10    1.89
   9   3   2    5.50    3.45
  -9  -4   3   -0.17    1.37
  -9  -4   2    3.27    2.20
  -9  -4   1    0.08    1.14
  -9  -5   3   -3.45    3.16
   0   0   0    0.00    0.00


TITL PH2-CH_auto in P-1
REM P-1 (#2 in standard setting)
CELL 0.71073   7.044319  10.174138  15.381184  97.4339  92.2555  90.1193
ZERR    5.00   0.000604   0.000829   0.001256   0.0068   0.0068   0.0068
LATT  1
SFAC C H N O
UNIT 55.00 50.00 5.00 5.00
TREF
HKLF 4
END
_computing_structure_solution     'SHELXT 2018/2 (Sheldrick, 2018)'
_computing_structure_solution     'SHELXT 2018/2 (Sheldrick, 2018)'
;
_shelx_hkl_checksum                75702
_olex2_submission_special_instructions  'No special instructions were received'
_oxdiff_exptl_absorpt_empirical_details
;
Empirical correction (ABSPACK) includes:
- Absorption correction using spherical harmonics
- Frame scaling
;
_oxdiff_exptl_absorpt_empirical_full_max  4.629
_oxdiff_exptl_absorpt_empirical_full_min  0.616
