# Supplementary material for: Management of triplet excitons transition: fine regulation of Förster and dexter energy transfer simultaneously
Source: Light Sci Appl. 2024 Jan 30;13:35. doi: 10.1038/s41377-023-01366-1 (PMC10828450; doi:10.1038/s41377-023-01366-1)
Supplement: Supplementary file 6 — crystal data [file 41377_2023_1366_MOESM6_ESM.cif]

data_r20220717a
_audit_creation_date               2022-09-14
_audit_creation_method
;
Olex2 1.5
(compiled 2022.04.07 svn.rca3783a0 for OlexSys, GUI svn.r6498)
;
_shelx_SHELXL_version_number       '2018/3'
_audit_contact_author_address      ?
_audit_contact_author_email        ?
_audit_contact_author_name         ''
_audit_contact_author_phone        ?
_publ_contact_author_id_orcid      ?
_publ_section_references
;
Dolomanov, O.V., Bourhis, L.J., Gildea, R.J, Howard, J.A.K. & Puschmann, H.
 (2009), J. Appl. Cryst. 42, 339-341.

Sheldrick, G.M. (2015). Acta Cryst. A71, 3-8.

Sheldrick, G.M. (2015). Acta Cryst. C71, 3-8.
;
_chemical_name_common              ?
_chemical_name_systematic          ?
_chemical_formula_moiety           '0.5(C12 H13 N O3)'
_chemical_formula_sum              'C6 H6.50 N0.50 O1.50'
_chemical_formula_weight           109.62
_chemical_melting_point            ?
_chemical_oxdiff_formula           'C11 H10 N O'
loop_
  _atom_type_symbol
  _atom_type_description
  _atom_type_scat_dispersion_real
  _atom_type_scat_dispersion_imag
  _atom_type_scat_source
 'C' 'C' 0.0033 0.0016 'International Tables Vol C Tables 4.2.6.8 and 6.1.1.4'
 'H' 'H' 0.0000 0.0000 'International Tables Vol C Tables 4.2.6.8 and 6.1.1.4'
 'N' 'N' 0.0061 0.0033 'International Tables Vol C Tables 4.2.6.8 and 6.1.1.4'
 'O' 'O' 0.0106 0.0060 'International Tables Vol C Tables 4.2.6.8 and 6.1.1.4'

_shelx_space_group_comment
;
The symmetry employed for this shelxl refinement is uniquely defined
by the following loop, which should always be used as a source of
symmetry information in preference to the above space-group names.
They are only intended as comments.
;
_space_group_crystal_system        'triclinic'
_space_group_IT_number             2
_space_group_name_H-M_alt          'P -1'
_space_group_name_Hall             '-P 1'
loop_
  _space_group_symop_operation_xyz
 'x, y, z'
 '-x, -y, -z'

_cell_length_a                     6.8630(10)
_cell_length_b                     10.0372(7)
_cell_length_c                     15.4632(12)
_cell_angle_alpha                  97.142(6)
_cell_angle_beta                   91.741(9)
_cell_angle_gamma                  90.403(9)
_cell_volume                       1056.37(19)
_cell_formula_units_Z              8
_cell_measurement_reflns_used      3538
_cell_measurement_temperature      113.15
_cell_measurement_theta_max        32.4420
_cell_measurement_theta_min        2.0520
_shelx_estimated_absorpt_T_max     0.987
_shelx_estimated_absorpt_T_min     0.980
_exptl_absorpt_coefficient_mu      0.100
_exptl_absorpt_correction_T_max    1.00000
_exptl_absorpt_correction_T_min    0.54798
_exptl_absorpt_correction_type     multi-scan
_exptl_absorpt_process_details    
 'CrysAlisPro 1.171.39.46 (Rigaku Oxford Diffraction, 2018)'
_exptl_absorpt_special_details     ?
_exptl_crystal_colour              ?
_exptl_crystal_density_diffrn      1.378
_exptl_crystal_density_meas        ?
_exptl_crystal_density_method      ?
_exptl_crystal_description         block
_exptl_crystal_F_000               464
_exptl_crystal_size_max            0.2
_exptl_crystal_size_mid            0.15
_exptl_crystal_size_min            0.13
_exptl_transmission_factor_max     ?
_exptl_transmission_factor_min     ?
_diffrn_reflns_av_R_equivalents    0.1008
_diffrn_reflns_av_unetI/netI       0.1470
_diffrn_reflns_Laue_measured_fraction_full  0.999
_diffrn_reflns_Laue_measured_fraction_max  0.896
_diffrn_reflns_limit_h_max         10
_diffrn_reflns_limit_h_min         -9
_diffrn_reflns_limit_k_max         14
_diffrn_reflns_limit_k_min         -14
_diffrn_reflns_limit_l_max         22
_diffrn_reflns_limit_l_min         -22
_diffrn_reflns_number              15937
_diffrn_reflns_point_group_measured_fraction_full  0.999
_diffrn_reflns_point_group_measured_fraction_max  0.896
_diffrn_reflns_theta_full          25.242
_diffrn_reflns_theta_max           32.887
_diffrn_reflns_theta_min           2.045
_diffrn_ambient_temperature        113.15
_diffrn_detector                   'CCD plate'
_diffrn_detector_area_resol_mean   ?
_diffrn_measured_fraction_theta_full  0.999
_diffrn_measured_fraction_theta_max  0.896
_diffrn_measurement_details
;
List of Runs (angles in degrees, time in seconds):

  # Type    Start    End  Width  t~exp~   \w     \q     \k     \f   Frames
--------------------------------------------------------------------------
  1  \w   -115.00  65.00   1.00    1.00    --  -25.00  45.00   0.00  180
  2  \w   -115.00  65.00   1.00    1.00    --  -25.00  45.00  90.00  180
  3  \w   -115.00  65.00   1.00    1.00    --  -25.00  45.00 180.00  180
;
_diffrn_measurement_device         'abstract diffractometer'
_diffrn_measurement_device_type    'Rigaku mm007 Saturn70'
_diffrn_measurement_method         '\w scans'
_diffrn_orient_matrix_type        
 'CrysAlisPro convention (1999,Acta A55,543-557)'
_diffrn_orient_matrix_UB_11        0.0000335000
_diffrn_orient_matrix_UB_12        0.0091888000
_diffrn_orient_matrix_UB_13        -0.0447446000
_diffrn_orient_matrix_UB_21        -0.0021223000
_diffrn_orient_matrix_UB_22        -0.0706254000
_diffrn_orient_matrix_UB_23        -0.0116456000
_diffrn_orient_matrix_UB_31        -0.1033828000
_diffrn_orient_matrix_UB_32        0.0006762000
_diffrn_orient_matrix_UB_33        -0.0012327000
_diffrn_radiation_monochromator    confocal
_diffrn_radiation_probe            x-ray
_diffrn_radiation_type             'Mo K\a'
_diffrn_radiation_wavelength       0.71073
_diffrn_source                     'rotating anode'
_diffrn_source_type                'Enhance (Mo) X-ray Source'
_reflns_Friedel_coverage           0.000
_reflns_Friedel_fraction_full      .
_reflns_Friedel_fraction_max       .
_reflns_number_gt                  3252
_reflns_number_total               7092
_reflns_special_details
;
 Reflections were merged by SHELXL according to the crystal
 class for the calculation of statistics and refinement.
 
 _reflns_Friedel_fraction is defined as the number of unique
 Friedel pairs measured divided by the number that would be
 possible theoretically, ignoring centric projections and
 systematic absences.
;
_reflns_threshold_expression       'I > 2\s(I)'
_computing_cell_refinement         'CrysAlisPro 1.171.39.46 (Rigaku OD, 2018)'
_computing_data_collection         'CrysAlisPro 1.171.39.46 (Rigaku OD, 2018)'
_computing_data_reduction          'CrysAlisPro 1.171.39.46 (Rigaku OD, 2018)'
_computing_molecular_graphics      'Olex2 1.5 (Dolomanov et al., 2009)'
_computing_publication_material    'Olex2 1.5 (Dolomanov et al., 2009)'
_computing_structure_refinement    'SHELXL 2018/3 (Sheldrick, 2015)'
_computing_structure_solution      'SHELXT 2018/2 (Sheldrick, 2018)'
_refine_diff_density_max           1.469
_refine_diff_density_min           -0.597
_refine_diff_density_rms           0.123
_refine_ls_extinction_coef         .
_refine_ls_extinction_method       none
_refine_ls_goodness_of_fit_ref     1.047
_refine_ls_hydrogen_treatment      constr
_refine_ls_matrix_type             full
_refine_ls_number_parameters       293
_refine_ls_number_reflns           7092
_refine_ls_number_restraints       0
_refine_ls_R_factor_all            0.1916
_refine_ls_R_factor_gt             0.1128
_refine_ls_restrained_S_all        1.047
_refine_ls_shift/su_max            0.000
_refine_ls_shift/su_mean           0.000
_refine_ls_structure_factor_coef   Fsqd
_refine_ls_weighting_details      
 'w=1/[\s^2^(Fo^2^)+(0.1975P)^2^+0.0367P] where P=(Fo^2^+2Fc^2^)/3'
_refine_ls_weighting_scheme        calc
_refine_ls_wR_factor_gt            0.3183
_refine_ls_wR_factor_ref           0.3867
_refine_special_details            ?
_olex2_refinement_description
;
1. Fixed Uiso
 At 1.2 times of:
  All C(H) groups, All C(H,H) groups
 At 1.5 times of:
  All C(H,H,H) groups, All O(H) groups
2.a Secondary CH2 refined with riding coordinates:
 C00P(H00A,H00B), C00Q(H00P,H00Q), C00R(H00C,H00D), C00S(H00R,H00S), C00T(H00E,
 H00G), C00U(H00T,H00U)
2.b Aromatic/amide H refined with riding coordinates:
 C00F(H00F), C00H(H00H), C00K(H00K), C00L(H00M), C00M(H00N), C00N(H00O)
2.c Idealised Me refined as rotating group:
 C00V(H00I,H00J,H00L), C00W(H00V,H00W,H00X)
2.d Idealised tetrahedral OH refined as rotating group:
 O005(H005), O008(H008)
;
_atom_sites_solution_hydrogens     geom
_atom_sites_solution_primary       dual
_atom_sites_solution_secondary     ?
loop_
  _atom_site_label
  _atom_site_type_symbol
  _atom_site_fract_x
  _atom_site_fract_y
  _atom_site_fract_z
  _atom_site_U_iso_or_equiv
  _atom_site_adp_type
  _atom_site_occupancy
  _atom_site_site_symmetry_order
  _atom_site_calc_flag
  _atom_site_refinement_flags_posn
  _atom_site_refinement_flags_adp
  _atom_site_refinement_flags_occupancy
  _atom_site_disorder_assembly
  _atom_site_disorder_group
 O001 O 0.8872(4) 0.5131(2) 0.74177(15) 0.0341(6) Uani 1 1 d . . . . .
 O002 O 0.7535(4) 0.2065(2) 0.50369(16) 0.0325(6) Uani 1 1 d . . . . .
 O003 O 0.6211(4) 0.5131(3) 0.23747(16) 0.0364(7) Uani 1 1 d . . . . .
 O004 O 0.7390(4) 0.2131(3) -0.00130(17) 0.0366(6) Uani 1 1 d . . . . .
 O005 O 0.6106(4) 0.1012(3) 0.33932(17) 0.0392(7) Uani 1 1 d . . . . .
 H005 H 0.649547 0.141713 0.387636 0.059 Uiso 1 1 calc R U . . .
 N006 N 0.8207(4) 0.3349(3) 0.63552(17) 0.0260(6) Uani 1 1 d . . . . .
 N007 N 0.6803(4) 0.3380(3) 0.13102(18) 0.0282(6) Uani 1 1 d . . . . .
 O008 O 0.7526(4) -0.0425(3) 0.7411(2) 0.0446(8) Uani 1 1 d . . . . .
 H008 H 0.648201 -0.068274 0.714288 0.067 Uiso 1 1 calc R U . . .
 C009 C 0.8407(5) 0.4718(3) 0.6681(2) 0.0246(7) Uani 1 1 d . . . . .
 C00A C 0.6645(5) 0.4724(3) 0.1640(2) 0.0270(7) Uani 1 1 d . . . . .
 C00B C 0.7433(5) 0.4580(3) 0.0182(2) 0.0245(7) Uani 1 1 d . . . . .
 C00C C 0.7945(5) 0.5460(3) 0.5921(2) 0.0231(6) Uani 1 1 d . . . . .
 C00D C 0.7232(5) 0.3212(3) 0.0428(2) 0.0261(7) Uani 1 1 d . . . . .
 C00E C 0.7479(5) 0.7247(3) 0.5070(2) 0.0250(7) Uani 1 1 d . . . . .
 C00F C 0.7133(5) 0.6310(3) 0.4339(2) 0.0271(7) Uani 1 1 d . . . . .
 H00F H 0.687244 0.661654 0.379030 0.033 Uiso 1 1 calc R U . . .
 C00G C 0.7567(5) 0.4526(3) 0.5198(2) 0.0244(7) Uani 1 1 d . . . . .
 C00H C 0.7892(5) 0.6822(3) 0.5886(2) 0.0248(7) Uani 1 1 d . . . . .
 H00H H 0.812493 0.744878 0.639220 0.030 Uiso 1 1 calc R U . . .
 C00I C 0.7115(5) 0.5498(3) 0.0916(2) 0.0254(7) Uani 1 1 d . . . . .
 C00J C 0.7757(5) 0.3163(3) 0.5469(2) 0.0252(7) Uani 1 1 d . . . . .
 C00K C 0.7156(5) 0.4927(3) 0.4389(2) 0.0269(7) Uani 1 1 d . . . . .
 H00K H 0.690206 0.429165 0.388873 0.032 Uiso 1 1 calc R U . . .
 C00L C 0.7904(5) 0.6406(4) -0.0636(2) 0.0295(8) Uani 1 1 d . . . . .
 H00M H 0.815620 0.672797 -0.117408 0.035 Uiso 1 1 calc R U . . .
 C00M C 0.7217(5) 0.6862(3) 0.0889(2) 0.0284(7) Uani 1 1 d . . . . .
 H00N H 0.702725 0.747498 0.139779 0.034 Uiso 1 1 calc R U . . .
 C00N C 0.7845(5) 0.5018(4) -0.0604(2) 0.0284(7) Uani 1 1 d . . . . .
 H00O H 0.808156 0.439957 -0.110532 0.034 Uiso 1 1 calc R U . . .
 C00O C 0.7607(5) 0.7324(3) 0.0093(2) 0.0293(7) Uani 1 1 d . . . . .
 C00P C 0.8574(5) 0.2274(4) 0.6885(2) 0.0298(7) Uani 1 1 d . . . . .
 H00A H 0.968280 0.253816 0.729661 0.036 Uiso 1 1 calc R U . . .
 H00B H 0.895425 0.145963 0.650122 0.036 Uiso 1 1 calc R U . . .
 C00Q C 0.6381(6) 0.2274(4) 0.1807(2) 0.0325(8) Uani 1 1 d . . . . .
 H00P H 0.594476 0.148061 0.140027 0.039 Uiso 1 1 calc R U . . .
 H00Q H 0.530317 0.253195 0.220303 0.039 Uiso 1 1 calc R U . . .
 C00R C 0.6824(6) 0.1942(3) 0.7397(2) 0.0291(7) Uani 1 1 d . . . . .
 H00C H 0.646421 0.274687 0.779443 0.035 Uiso 1 1 calc R U . . .
 H00D H 0.570403 0.169679 0.698831 0.035 Uiso 1 1 calc R U . . .
 C00S C 0.8145(5) 0.1902(4) 0.2340(2) 0.0314(8) Uani 1 1 d . . . . .
 H00R H 0.922793 0.165541 0.194407 0.038 Uiso 1 1 calc R U . . .
 H00S H 0.857137 0.269279 0.275103 0.038 Uiso 1 1 calc R U . . .
 C00T C 0.7227(6) 0.0797(4) 0.7925(2) 0.0334(8) Uani 1 1 d . . . . .
 H00E H 0.839713 0.102353 0.830631 0.040 Uiso 1 1 calc R U . . .
 H00G H 0.611297 0.069647 0.830393 0.040 Uiso 1 1 calc R U . . .
 C00U C 0.7720(6) 0.0749(4) 0.2845(2) 0.0340(8) Uani 1 1 d . . . . .
 H00T H 0.744251 -0.006960 0.243136 0.041 Uiso 1 1 calc R U . . .
 H00U H 0.888585 0.057793 0.320576 0.041 Uiso 1 1 calc R U . . .
 C00V C 0.7459(6) 0.8720(4) 0.4980(3) 0.0347(8) Uani 1 1 d . . . . .
 H00I H 0.879431 0.907930 0.504080 0.052 Uiso 1 1 calc R U . . .
 H00J H 0.666367 0.919073 0.543464 0.052 Uiso 1 1 calc R U . . .
 H00L H 0.690603 0.885085 0.440495 0.052 Uiso 1 1 calc R U . . .
 C00W C 0.7680(7) 0.8809(4) 0.0043(3) 0.0419(10) Uani 1 1 d . . . . .
 H00V H 0.777936 0.896758 -0.056641 0.063 Uiso 1 1 calc R U . . .
 H00W H 0.881803 0.920477 0.038159 0.063 Uiso 1 1 calc R U . . .
 H00X H 0.649075 0.922241 0.028253 0.063 Uiso 1 1 calc R U . . .

loop_
  _atom_site_aniso_label
  _atom_site_aniso_U_11
  _atom_site_aniso_U_22
  _atom_site_aniso_U_33
  _atom_site_aniso_U_23
  _atom_site_aniso_U_13
  _atom_site_aniso_U_12
 O001 0.0419(16) 0.0277(13) 0.0329(13) 0.0054(10) -0.0024(11) -0.0059(11)
 O002 0.0386(15) 0.0182(11) 0.0396(14) -0.0010(10) 0.0003(11) -0.0018(11)
 O003 0.0433(17) 0.0334(14) 0.0326(13) 0.0040(11) 0.0032(11) 0.0016(12)
 O004 0.0403(16) 0.0234(13) 0.0452(15) 0.0003(11) 0.0017(12) -0.0040(11)
 O005 0.0379(16) 0.0463(17) 0.0336(14) 0.0056(12) 0.0022(11) -0.0107(13)
 N006 0.0318(16) 0.0184(13) 0.0283(14) 0.0037(10) 0.0035(12) -0.0023(11)
 N007 0.0309(16) 0.0215(13) 0.0335(15) 0.0095(11) -0.0013(12) -0.0017(12)
 O008 0.0423(18) 0.0319(15) 0.0604(19) 0.0094(13) 0.0013(14) -0.0010(13)
 C009 0.0271(17) 0.0190(14) 0.0285(15) 0.0048(12) 0.0046(13) -0.0037(13)
 C00A 0.0250(17) 0.0210(15) 0.0355(17) 0.0064(13) -0.0011(13) -0.0003(13)
 C00B 0.0248(17) 0.0202(15) 0.0284(15) 0.0040(12) -0.0011(12) -0.0022(13)
 C00C 0.0237(16) 0.0198(14) 0.0269(15) 0.0062(11) 0.0047(12) -0.0016(12)
 C00D 0.0232(17) 0.0229(16) 0.0326(16) 0.0046(12) 0.0004(13) -0.0008(13)
 C00E 0.0215(16) 0.0205(15) 0.0340(17) 0.0059(12) 0.0059(13) 0.0006(13)
 C00F 0.0246(17) 0.0260(16) 0.0317(16) 0.0082(13) -0.0012(13) 0.0022(14)
 C00G 0.0269(17) 0.0176(14) 0.0287(15) 0.0033(11) 0.0014(13) -0.0010(13)
 C00H 0.0277(17) 0.0191(15) 0.0277(15) 0.0027(11) 0.0025(13) -0.0015(13)
 C00I 0.0274(18) 0.0234(16) 0.0255(15) 0.0041(12) -0.0017(13) -0.0021(13)
 C00J 0.0232(16) 0.0222(15) 0.0307(16) 0.0051(12) 0.0023(13) -0.0011(13)
 C00K 0.0270(17) 0.0273(17) 0.0265(15) 0.0032(12) 0.0019(13) -0.0018(14)
 C00L 0.0242(17) 0.0309(18) 0.0353(18) 0.0126(14) 0.0006(13) -0.0038(14)
 C00M 0.0317(19) 0.0184(15) 0.0347(17) 0.0016(12) 0.0026(14) -0.0005(14)
 C00N 0.0270(18) 0.0278(17) 0.0312(16) 0.0061(13) 0.0041(13) -0.0053(14)
 C00O 0.0290(18) 0.0215(16) 0.0383(18) 0.0083(13) -0.0026(14) -0.0041(14)
 C00P 0.0284(18) 0.0257(16) 0.0374(18) 0.0121(13) 0.0017(14) -0.0005(14)
 C00Q 0.0326(19) 0.0273(17) 0.0398(19) 0.0145(14) -0.0033(15) -0.0085(15)
 C00R 0.036(2) 0.0206(15) 0.0333(17) 0.0100(13) 0.0089(14) -0.0022(14)
 C00S 0.0263(18) 0.0264(17) 0.0433(19) 0.0122(14) -0.0007(15) -0.0036(14)
 C00T 0.038(2) 0.0260(17) 0.0384(19) 0.0108(14) 0.0012(16) -0.0067(16)
 C00U 0.036(2) 0.0323(19) 0.0368(18) 0.0147(15) 0.0055(15) 0.0033(16)
 C00V 0.035(2) 0.0228(16) 0.049(2) 0.0151(15) 0.0038(16) -0.0013(15)
 C00W 0.050(3) 0.0228(18) 0.056(2) 0.0140(16) 0.0006(19) -0.0070(17)

_geom_special_details
;
 All esds (except the esd in the dihedral angle between two l.s. planes)
 are estimated using the full covariance matrix.  The cell esds are taken
 into account individually in the estimation of esds in distances, angles
 and torsion angles; correlations between esds in cell parameters are only
 used when they are defined by crystal symmetry.  An approximate (isotropic)
 treatment of cell esds is used for estimating esds involving l.s. planes.
;
loop_
  _geom_bond_atom_site_label_1
  _geom_bond_atom_site_label_2
  _geom_bond_distance
  _geom_bond_site_symmetry_2
  _geom_bond_publ_flag
 O001 C009 1.196(4) . ?
 O002 C00J 1.222(4) . ?
 O003 C00A 1.206(4) . ?
 O004 C00D 1.215(4) . ?
 O005 H005 0.8400 . ?
 O005 C00U 1.422(5) . ?
 N006 C009 1.407(4) . ?
 N006 C00J 1.385(4) . ?
 N006 C00P 1.452(4) . ?
 N007 C00A 1.387(4) . ?
 N007 C00D 1.395(4) . ?
 N007 C00Q 1.458(4) . ?
 O008 H008 0.8400 . ?
 O008 C00T 1.395(5) . ?
 C009 C00C 1.494(4) . ?
 C00A C00I 1.482(4) . ?
 C00B C00D 1.477(4) . ?
 C00B C00I 1.394(5) . ?
 C00B C00N 1.378(4) . ?
 C00C C00G 1.384(4) . ?
 C00C C00H 1.376(4) . ?
 C00E C00F 1.391(5) . ?
 C00E C00H 1.403(4) . ?
 C00E C00V 1.502(5) . ?
 C00F H00F 0.9500 . ?
 C00F C00K 1.400(5) . ?
 C00G C00J 1.484(4) . ?
 C00G C00K 1.383(4) . ?
 C00H H00H 0.9500 . ?
 C00I C00M 1.375(4) . ?
 C00K H00K 0.9500 . ?
 C00L H00M 0.9500 . ?
 C00L C00N 1.401(5) . ?
 C00L C00O 1.385(5) . ?
 C00M H00N 0.9500 . ?
 C00M C00O 1.400(5) . ?
 C00N H00O 0.9500 . ?
 C00O C00W 1.502(5) . ?
 C00P H00A 0.9900 . ?
 C00P H00B 0.9900 . ?
 C00P C00R 1.517(5) . ?
 C00Q H00P 0.9900 . ?
 C00Q H00Q 0.9900 . ?
 C00Q C00S 1.518(5) . ?
 C00R H00C 0.9900 . ?
 C00R H00D 0.9900 . ?
 C00R C00T 1.512(4) . ?
 C00S H00R 0.9900 . ?
 C00S H00S 0.9900 . ?
 C00S C00U 1.506(4) . ?
 C00T H00E 0.9900 . ?
 C00T H00G 0.9900 . ?
 C00U H00T 0.9900 . ?
 C00U H00U 0.9900 . ?
 C00V H00I 0.9800 . ?
 C00V H00J 0.9800 . ?
 C00V H00L 0.9800 . ?
 C00W H00V 0.9800 . ?
 C00W H00W 0.9800 . ?
 C00W H00X 0.9800 . ?

loop_
  _geom_angle_atom_site_label_1
  _geom_angle_atom_site_label_2
  _geom_angle_atom_site_label_3
  _geom_angle
  _geom_angle_site_symmetry_1
  _geom_angle_site_symmetry_3
  _geom_angle_publ_flag
 C00U O005 H005 109.5 . . ?
 C009 N006 C00P 123.1(3) . . ?
 C00J N006 C009 112.0(3) . . ?
 C00J N006 C00P 124.8(3) . . ?
 C00A N007 C00D 112.1(3) . . ?
 C00A N007 C00Q 123.7(3) . . ?
 C00D N007 C00Q 123.9(3) . . ?
 C00T O008 H008 109.5 . . ?
 O001 C009 N006 124.5(3) . . ?
 O001 C009 C00C 130.2(3) . . ?
 N006 C009 C00C 105.3(3) . . ?
 O003 C00A N007 124.9(3) . . ?
 O003 C00A C00I 129.0(3) . . ?
 N007 C00A C00I 106.1(3) . . ?
 C00I C00B C00D 108.3(3) . . ?
 C00N C00B C00D 131.1(3) . . ?
 C00N C00B C00I 120.6(3) . . ?
 C00G C00C C009 108.1(3) . . ?
 C00H C00C C009 129.3(3) . . ?
 C00H C00C C00G 122.6(3) . . ?
 O004 C00D N007 124.5(3) . . ?
 O004 C00D C00B 129.7(3) . . ?
 N007 C00D C00B 105.7(3) . . ?
 C00F C00E C00H 120.3(3) . . ?
 C00F C00E C00V 119.8(3) . . ?
 C00H C00E C00V 119.9(3) . . ?
 C00E C00F H00F 119.1 . . ?
 C00E C00F C00K 121.8(3) . . ?
 C00K C00F H00F 119.1 . . ?
 C00C C00G C00J 108.3(3) . . ?
 C00K C00G C00C 120.9(3) . . ?
 C00K C00G C00J 130.7(3) . . ?
 C00C C00H C00E 117.2(3) . . ?
 C00C C00H H00H 121.4 . . ?
 C00E C00H H00H 121.4 . . ?
 C00B C00I C00A 107.6(3) . . ?
 C00M C00I C00A 130.6(3) . . ?
 C00M C00I C00B 121.7(3) . . ?
 O002 C00J N006 124.1(3) . . ?
 O002 C00J C00G 129.6(3) . . ?
 N006 C00J C00G 106.3(3) . . ?
 C00F C00K H00K 121.5 . . ?
 C00G C00K C00F 117.1(3) . . ?
 C00G C00K H00K 121.5 . . ?
 C00N C00L H00M 119.0 . . ?
 C00O C00L H00M 119.0 . . ?
 C00O C00L C00N 122.1(3) . . ?
 C00I C00M H00N 120.8 . . ?
 C00I C00M C00O 118.4(3) . . ?
 C00O C00M H00N 120.8 . . ?
 C00B C00N C00L 117.6(3) . . ?
 C00B C00N H00O 121.2 . . ?
 C00L C00N H00O 121.2 . . ?
 C00L C00O C00M 119.5(3) . . ?
 C00L C00O C00W 121.1(3) . . ?
 C00M C00O C00W 119.4(3) . . ?
 N006 C00P H00A 109.0 . . ?
 N006 C00P H00B 109.0 . . ?
 N006 C00P C00R 113.0(3) . . ?
 H00A C00P H00B 107.8 . . ?
 C00R C00P H00A 109.0 . . ?
 C00R C00P H00B 109.0 . . ?
 N007 C00Q H00P 109.2 . . ?
 N007 C00Q H00Q 109.2 . . ?
 N007 C00Q C00S 112.1(3) . . ?
 H00P C00Q H00Q 107.9 . . ?
 C00S C00Q H00P 109.2 . . ?
 C00S C00Q H00Q 109.2 . . ?
 C00P C00R H00C 109.2 . . ?
 C00P C00R H00D 109.2 . . ?
 H00C C00R H00D 107.9 . . ?
 C00T C00R C00P 112.0(3) . . ?
 C00T C00R H00C 109.2 . . ?
 C00T C00R H00D 109.2 . . ?
 C00Q C00S H00R 109.2 . . ?
 C00Q C00S H00S 109.2 . . ?
 H00R C00S H00S 107.9 . . ?
 C00U C00S C00Q 112.2(3) . . ?
 C00U C00S H00R 109.2 . . ?
 C00U C00S H00S 109.2 . . ?
 O008 C00T C00R 113.3(3) . . ?
 O008 C00T H00E 108.9 . . ?
 O008 C00T H00G 108.9 . . ?
 C00R C00T H00E 108.9 . . ?
 C00R C00T H00G 108.9 . . ?
 H00E C00T H00G 107.7 . . ?
 O005 C00U C00S 112.0(3) . . ?
 O005 C00U H00T 109.2 . . ?
 O005 C00U H00U 109.2 . . ?
 C00S C00U H00T 109.2 . . ?
 C00S C00U H00U 109.2 . . ?
 H00T C00U H00U 107.9 . . ?
 C00E C00V H00I 109.5 . . ?
 C00E C00V H00J 109.5 . . ?
 C00E C00V H00L 109.5 . . ?
 H00I C00V H00J 109.5 . . ?
 H00I C00V H00L 109.5 . . ?
 H00J C00V H00L 109.5 . . ?
 C00O C00W H00V 109.5 . . ?
 C00O C00W H00W 109.5 . . ?
 C00O C00W H00X 109.5 . . ?
 H00V C00W H00W 109.5 . . ?
 H00V C00W H00X 109.5 . . ?
 H00W C00W H00X 109.5 . . ?

loop_
  _geom_torsion_atom_site_label_1
  _geom_torsion_atom_site_label_2
  _geom_torsion_atom_site_label_3
  _geom_torsion_atom_site_label_4
  _geom_torsion
  _geom_torsion_site_symmetry_1
  _geom_torsion_site_symmetry_2
  _geom_torsion_site_symmetry_3
  _geom_torsion_site_symmetry_4
  _geom_torsion_publ_flag
 O001 C009 C00C C00G 177.5(4) . . . . ?
 O001 C009 C00C C00H -1.8(6) . . . . ?
 O003 C00A C00I C00B -177.3(4) . . . . ?
 O003 C00A C00I C00M 1.3(7) . . . . ?
 N006 C009 C00C C00G -1.9(4) . . . . ?
 N006 C009 C00C C00H 178.8(3) . . . . ?
 N006 C00P C00R C00T 178.5(3) . . . . ?
 N007 C00A C00I C00B 2.9(4) . . . . ?
 N007 C00A C00I C00M -178.5(4) . . . . ?
 N007 C00Q C00S C00U -179.3(3) . . . . ?
 C009 N006 C00J O002 179.1(3) . . . . ?
 C009 N006 C00J C00G -2.5(4) . . . . ?
 C009 N006 C00P C00R 85.0(4) . . . . ?
 C009 C00C C00G C00J 0.4(4) . . . . ?
 C009 C00C C00G C00K -177.8(3) . . . . ?
 C009 C00C C00H C00E 177.7(3) . . . . ?
 C00A N007 C00D O004 -177.9(3) . . . . ?
 C00A N007 C00D C00B 2.1(4) . . . . ?
 C00A N007 C00Q C00S -87.1(4) . . . . ?
 C00A C00I C00M C00O -176.9(4) . . . . ?
 C00B C00I C00M C00O 1.5(5) . . . . ?
 C00C C00G C00J O002 179.5(4) . . . . ?
 C00C C00G C00J N006 1.2(4) . . . . ?
 C00C C00G C00K C00F -0.3(5) . . . . ?
 C00D N007 C00A O003 177.0(3) . . . . ?
 C00D N007 C00A C00I -3.1(4) . . . . ?
 C00D N007 C00Q C00S 99.2(4) . . . . ?
 C00D C00B C00I C00A -1.7(4) . . . . ?
 C00D C00B C00I C00M 179.6(3) . . . . ?
 C00D C00B C00N C00L 178.9(3) . . . . ?
 C00E C00F C00K C00G -0.8(5) . . . . ?
 C00F C00E C00H C00C 0.4(5) . . . . ?
 C00G C00C C00H C00E -1.5(5) . . . . ?
 C00H C00C C00G C00J 179.8(3) . . . . ?
 C00H C00C C00G C00K 1.5(5) . . . . ?
 C00H C00E C00F C00K 0.8(5) . . . . ?
 C00I C00B C00D O004 179.9(4) . . . . ?
 C00I C00B C00D N007 -0.1(4) . . . . ?
 C00I C00B C00N C00L -0.9(5) . . . . ?
 C00I C00M C00O C00L -0.9(5) . . . . ?
 C00I C00M C00O C00W 178.6(4) . . . . ?
 C00J N006 C009 O001 -176.7(3) . . . . ?
 C00J N006 C009 C00C 2.7(4) . . . . ?
 C00J N006 C00P C00R -99.7(4) . . . . ?
 C00J C00G C00K C00F -178.1(3) . . . . ?
 C00K C00G C00J O002 -2.4(6) . . . . ?
 C00K C00G C00J N006 179.2(4) . . . . ?
 C00N C00B C00D O004 0.1(7) . . . . ?
 C00N C00B C00D N007 -179.9(4) . . . . ?
 C00N C00B C00I C00A 178.1(3) . . . . ?
 C00N C00B C00I C00M -0.6(5) . . . . ?
 C00N C00L C00O C00M -0.6(6) . . . . ?
 C00N C00L C00O C00W 179.9(4) . . . . ?
 C00O C00L C00N C00B 1.5(5) . . . . ?
 C00P N006 C009 O001 -0.8(5) . . . . ?
 C00P N006 C009 C00C 178.6(3) . . . . ?
 C00P N006 C00J O002 3.3(5) . . . . ?
 C00P N006 C00J C00G -178.2(3) . . . . ?
 C00P C00R C00T O008 -65.9(4) . . . . ?
 C00Q N007 C00A O003 2.6(6) . . . . ?
 C00Q N007 C00A C00I -177.5(3) . . . . ?
 C00Q N007 C00D O004 -3.5(5) . . . . ?
 C00Q N007 C00D C00B 176.5(3) . . . . ?
 C00Q C00S C00U O005 -55.7(4) . . . . ?
 C00V C00E C00F C00K 179.3(3) . . . . ?
 C00V C00E C00H C00C -178.2(3) . . . . ?

_shelx_res_file
;
TITL r20220717a_a.res in P-1
    r20220717a.res
    created by SHELXL-2018/3 at 17:33:15 on 14-Sep-2022
REM Old TITL r20220717a_a.res in P-1
REM SHELXT solution in P-1: R1 0.197, Rweak 0.012, Alpha 0.050
REM <I/s> 0.000 for 0 systematic absences, Orientation as input
REM Formula found by SHELXT: C24 N4 O4
CELL 0.71073 6.863 10.0372 15.4632 97.142 91.741 90.403
ZERR 8 0.001 0.0007 0.0012 0.006 0.009 0.009
LATT 1
SFAC C H N O
UNIT 48 52 4 12

L.S. 10
PLAN  10
SIZE 0.2 0.15 0.13
TEMP -160
CONF
BOND
list 4
fmap 2 53
acta
MORE -1
BOND $H
REM <olex2.extras>
REM <HklSrc "%.\\r20220717a.hkl">
REM </olex2.extras>

WGHT    0.197500    0.036700
FVAR       1.05975
O001  4    0.887209    0.513114    0.741770    11.00000    0.04191    0.02771 =
         0.03289    0.00541   -0.00237   -0.00594
O002  4    0.753544    0.206498    0.503694    11.00000    0.03859    0.01816 =
         0.03960   -0.00095    0.00033   -0.00182
O003  4    0.621073    0.513090    0.237470    11.00000    0.04329    0.03338 =
         0.03256    0.00402    0.00320    0.00161
O004  4    0.739035    0.213089   -0.001297    11.00000    0.04028    0.02341 =
         0.04517    0.00034    0.00165   -0.00399
O005  4    0.610572    0.101238    0.339322    11.00000    0.03787    0.04626 =
         0.03356    0.00564    0.00223   -0.01070
AFIX 147
H005  2    0.649547    0.141713    0.387636    11.00000   -1.50000
AFIX   0
N006  3    0.820687    0.334924    0.635525    11.00000    0.03177    0.01838 =
         0.02829    0.00373    0.00349   -0.00225
N007  3    0.680256    0.338004    0.131017    11.00000    0.03087    0.02147 =
         0.03348    0.00946   -0.00135   -0.00170
O008  4    0.752625   -0.042461    0.741132    11.00000    0.04230    0.03194 =
         0.06039    0.00935    0.00134   -0.00096
AFIX 147
H008  2    0.648201   -0.068274    0.714288    11.00000   -1.50000
AFIX   0
C009  1    0.840670    0.471795    0.668082    11.00000    0.02709    0.01897 =
         0.02846    0.00478    0.00460   -0.00370
C00A  1    0.664463    0.472366    0.163956    11.00000    0.02497    0.02105 =
         0.03553    0.00644   -0.00114   -0.00033
C00B  1    0.743265    0.458049    0.018175    11.00000    0.02482    0.02018 =
         0.02845    0.00399   -0.00107   -0.00221
C00C  1    0.794457    0.546050    0.592146    11.00000    0.02368    0.01979 =
         0.02688    0.00619    0.00468   -0.00161
C00D  1    0.723208    0.321165    0.042776    11.00000    0.02323    0.02286 =
         0.03259    0.00460    0.00035   -0.00077
C00E  1    0.747909    0.724701    0.506971    11.00000    0.02145    0.02052 =
         0.03403    0.00591    0.00590    0.00059
C00F  1    0.713256    0.630963    0.433873    11.00000    0.02463    0.02600 =
         0.03172    0.00821   -0.00124    0.00219
AFIX  43
H00F  2    0.687244    0.661654    0.379030    11.00000   -1.20000
AFIX   0
C00G  1    0.756681    0.452594    0.519838    11.00000    0.02691    0.01757 =
         0.02875    0.00330    0.00137   -0.00100
C00H  1    0.789182    0.682248    0.588580    11.00000    0.02766    0.01911 =
         0.02767    0.00270    0.00246   -0.00148
AFIX  43
H00H  2    0.812493    0.744878    0.639220    11.00000   -1.20000
AFIX   0
C00I  1    0.711504    0.549839    0.091579    11.00000    0.02744    0.02339 =
         0.02551    0.00412   -0.00174   -0.00214
C00J  1    0.775700    0.316349    0.546890    11.00000    0.02320    0.02217 =
         0.03068    0.00507    0.00227   -0.00111
C00K  1    0.715645    0.492687    0.438877    11.00000    0.02697    0.02727 =
         0.02648    0.00318    0.00190   -0.00178
AFIX  43
H00K  2    0.690206    0.429165    0.388873    11.00000   -1.20000
AFIX   0
C00L  1    0.790446    0.640588   -0.063563    11.00000    0.02422    0.03088 =
         0.03534    0.01258    0.00062   -0.00375
AFIX  43
H00M  2    0.815620    0.672797   -0.117408    11.00000   -1.20000
AFIX   0
C00M  1    0.721706    0.686160    0.088872    11.00000    0.03167    0.01838 =
         0.03469    0.00158    0.00264   -0.00045
AFIX  43
H00N  2    0.702725    0.747498    0.139779    11.00000   -1.20000
AFIX   0
C00N  1    0.784544    0.501767   -0.060357    11.00000    0.02704    0.02782 =
         0.03118    0.00614    0.00414   -0.00531
AFIX  43
H00O  2    0.808156    0.439957   -0.110532    11.00000   -1.20000
AFIX   0
C00O  1    0.760723    0.732394    0.009328    11.00000    0.02900    0.02149 =
         0.03831    0.00834   -0.00258   -0.00405
C00P  1    0.857448    0.227430    0.688476    11.00000    0.02840    0.02574 =
         0.03739    0.01210    0.00170   -0.00054
AFIX  23
H00A  2    0.968280    0.253816    0.729661    11.00000   -1.20000
H00B  2    0.895425    0.145963    0.650122    11.00000   -1.20000
AFIX   0
C00Q  1    0.638100    0.227413    0.180694    11.00000    0.03258    0.02726 =
         0.03981    0.01452   -0.00330   -0.00845
AFIX  23
H00P  2    0.594476    0.148061    0.140027    11.00000   -1.20000
H00Q  2    0.530317    0.253195    0.220303    11.00000   -1.20000
AFIX   0
C00R  1    0.682406    0.194172    0.739712    11.00000    0.03557    0.02061 =
         0.03335    0.01001    0.00892   -0.00219
AFIX  23
H00C  2    0.646421    0.274687    0.779443    11.00000   -1.20000
H00D  2    0.570403    0.169679    0.698831    11.00000   -1.20000
AFIX   0
C00S  1    0.814511    0.190213    0.233954    11.00000    0.02625    0.02641 =
         0.04332    0.01224   -0.00069   -0.00363
AFIX  23
H00R  2    0.922793    0.165541    0.194407    11.00000   -1.20000
H00S  2    0.857137    0.269279    0.275103    11.00000   -1.20000
AFIX   0
C00T  1    0.722723    0.079712    0.792452    11.00000    0.03751    0.02605 =
         0.03840    0.01081    0.00116   -0.00671
AFIX  23
H00E  2    0.839713    0.102353    0.830631    11.00000   -1.20000
H00G  2    0.611297    0.069647    0.830393    11.00000   -1.20000
AFIX   0
C00U  1    0.771995    0.074922    0.284475    11.00000    0.03570    0.03234 =
         0.03683    0.01465    0.00546    0.00332
AFIX  23
H00T  2    0.744251   -0.006960    0.243136    11.00000   -1.20000
H00U  2    0.888585    0.057793    0.320576    11.00000   -1.20000
AFIX   0
C00V  1    0.745903    0.871999    0.497970    11.00000    0.03547    0.02277 =
         0.04855    0.01514    0.00381   -0.00135
AFIX 137
H00I  2    0.879431    0.907930    0.504080    11.00000   -1.50000
H00J  2    0.666367    0.919073    0.543464    11.00000   -1.50000
H00L  2    0.690603    0.885085    0.440495    11.00000   -1.50000
AFIX   0
C00W  1    0.768018    0.880875    0.004341    11.00000    0.04965    0.02280 =
         0.05550    0.01401    0.00062   -0.00699
AFIX 137
H00V  2    0.777936    0.896758   -0.056641    11.00000   -1.50000
H00W  2    0.881803    0.920477    0.038159    11.00000   -1.50000
H00X  2    0.649075    0.922241    0.028253    11.00000   -1.50000
AFIX   0
HKLF 4


REM  r20220717a_a.res in P-1
REM wR2 = 0.3867, GooF = S = 1.047, Restrained GooF = 1.047 for all data
REM R1 = 0.1128 for 3252 Fo > 4sig(Fo) and 0.1916 for all 7092 data
REM 293 parameters refined using 0 restraints

END

WGHT      0.1975      0.0367

REM Highest difference peak  1.469,  deepest hole -0.597,  1-sigma level  0.123
Q1    1   0.8957  0.0998  0.8401  11.00000  0.05    1.47
Q2    1   0.6230  0.5422  0.3040  11.00000  0.05    0.69
Q3    1   0.7732  0.1764  0.4370  11.00000  0.05    0.63
Q4    1   0.8404  0.5600  0.8188  11.00000  0.05    0.60
Q5    1   0.7510  0.1623 -0.0647  11.00000  0.05    0.58
Q6    1   0.7383 -0.0382  0.2363  11.00000  0.05    0.56
Q7    1   0.7231  0.4680  0.3707  11.00000  0.05    0.55
Q8    1   0.7395  0.4964  0.4844  11.00000  0.05    0.54
Q9    1   0.7190  0.4940  0.0556  11.00000  0.05    0.51
Q10   1   0.6928  0.6031  0.3560  11.00000  0.05    0.51
;
_shelx_res_checksum                31580
_shelx_hkl_file
;
   0   0  -2 1319.34   45.85
   0   0  -2 1319.85   27.10
   0   0   2 1270.65   27.57
   0   0   2 1326.75   39.90
   0   0  -3  119.52   14.68
   0   0   3  142.38   17.83
   0   0   3  157.30   17.19
   0   0  -3  161.69   19.53
   0   0  -3  138.88   11.02
   0   0   3  144.54   11.13
   0   0  -4 6822.70  147.28
   0   0   4 6437.25  125.86
   0   0  -4 5875.00   81.73
   0   0   4 5646.33  130.66
   0   0  -4 6288.80  117.62
   0   0   4 5897.13   85.56
   0   0   5   14.16    8.26
   0   0   5   16.01    5.60
   0   0   5    4.63    1.76
   0   0  -5   19.55    7.28
   0   0  -5   19.28    4.85
   0   0  -6   81.38   11.74
   0   0  -6  103.36   18.95
   0   0   6   93.68   19.82
   0   0   6   76.38   12.68
   0   0   7    4.12    9.52
   0   0  -7    5.58    4.01
   0   0  -7    6.07    4.02
   0   0  -8  998.79   47.43
   0   0  -8 1099.89   69.52
   0   0  -9    2.63    5.63
   0   0  -9    8.47    5.09
   0   0   9   11.10    4.24
   0   0 -10   19.96    9.99
   0   0 -10   24.24    8.62
   0   0  10   11.70    9.61
   0   0  11   -2.70    5.37
   0   0 -11   10.06   12.21
   0   0 -11    0.17    2.65
   0   0 -12 1097.87   64.58
   0   0  12 1141.47   97.16
   0   0 -12 1206.16   86.61
   0   0 -13   34.55   15.98
   0   0 -13   41.94   13.20
   0   0  13   25.18   14.41
   0   0 -14   67.29   21.54
   0   0 -14   92.25   20.86
   0   0  14   90.36   32.66
   0   0  15   -2.58    4.88
   0   0 -15   -0.89    5.75
   0   0 -15   -0.58    5.38
   0   0  16  114.25   35.60
   0   0 -16  177.14   31.12
   0   0 -16  136.20   34.47
   0   0 -17   -6.06    5.99
   0   0  17    2.13    7.81
   0   0 -17    0.37    4.61
   0   0 -18   19.46   13.69
   0   0  18    8.36   13.78
   0   0 -18   12.83   10.32
   0   0  19   -4.53   10.36
   0   0 -19    7.30    9.71
   0   0 -19    1.96    3.05
   0   0  20   26.88   19.29
   0   0 -20   25.92   20.18
   0   0 -21   10.12   15.33
   0   0  21    3.59   14.05
   0   0  22    5.91    9.25
   0   0 -22   33.03   23.07
   0   1 -22   11.44   13.77
   0  -1  22   42.43   27.54
   0   1 -21   18.58   16.42
   0  -1  21   -1.01    1.96
   0  -1  20    1.37    9.27
   0   1 -20   -2.21    5.92
   0   1 -19   -0.10    2.63
   0  -1  19   -3.36    7.79
   0   1 -18  203.36   44.29
   0   1 -18  167.67   32.38
   0  -1  18  108.01   35.71
   0   1 -17   43.75   22.74
   0   1 -17   56.56   18.22
   0  -1  17   25.07   20.52
   0   1 -16   47.21   20.45
   0   1 -16   64.80   18.07
   0  -1  16   58.93   23.89
   0   1 -15    4.71    6.92
   0   1 -15   -7.19   10.14
   0  -1  15   -1.78    8.99
   0  -1  14   77.30   27.43
   0   1 -14   81.41   24.96
   0   1 -14   49.90   16.16
   0   1 -13   43.38   13.62
   0  -1  13   18.37   12.59
   0   1 -13   41.16   17.06
   0  -1  12  219.67   41.34
   0   1 -12  253.24   37.96
   0   1 -12  239.13   29.91
   0   1 -11    1.79    4.82
   0   1 -11   -1.92    1.37
   0  -1  11    4.46   15.92
   0   1 -10  568.16   52.85
   0  -1  10  611.67   60.95
   0   1 -10  574.74   41.75
   0   1  -9    6.59    5.38
   0   1  -9    5.71    4.41
   0  -1   9    4.02    1.84
   0  -1   8  776.42   61.71
   0   1  -8  729.75   41.72
   0   1  -8  749.90   53.13
   0   1  -7   21.61    6.97
   0  -1   7   33.56   11.71
   0   1  -7   24.67    8.81
   0   1  -6 3409.34   97.88
   0   1  -6 3192.94   75.40
   0  -1   6 3080.01   71.40
   0  -1   6 3355.27  111.07
   0   1  -5  160.78   15.28
   0   1  -5  177.81   20.09
   0  -1   5  159.08   14.47
   0  -1   5  186.79   23.51
   0   1  -4  703.15   44.12
   0  -1   4  608.37   38.33
   0   1  -4  689.18   28.99
   0  -1   4  659.20   38.53
   0  -1   4  665.99   27.75
   0  -1   3   62.63    7.80
   0   1  -3   68.06   11.28
   0  -1   3   64.65   10.56
   0   1  -3   55.52    8.61
   0  -1   3   70.92   11.10
   0   1  -2  413.71   22.36
   0   1  -2  342.53   17.57
   0   1  -2  465.89   36.94
   0  -1   2  368.36   19.13
   0  -1   2  487.47   36.53
   0  -1   2  416.49   21.96
   0   1  -1    3.75    1.65
   0  -1   1    8.53    2.46
   0   1  -1    4.91    2.29
   0  -1   1    1.43    2.37
   0   1  -1    6.16    2.39
   0  -1   1    9.74    2.51
   0   1   0 6487.76   53.13
   0  -1   0 6608.26   53.60
   0   1   0 6160.23   50.87
   0  -1   0 6586.51   53.81
   0   1   0 6161.33   86.22
   0   1   1  177.69   17.91
   0   1   1  160.69   17.48
   0   1   1  179.82   12.65
   0  -1  -1  203.00   13.22
   0  -1  -1  126.66   13.94
   0  -1  -1  217.07   19.96
   0   1   2 3999.54   64.59
   0  -1  -2 4087.80   65.32
   0  -1  -2 3992.16   88.20
   0   1   2 5142.84  103.41
   0  -1  -2 4819.17  107.64
   0   1   2 4737.79  103.34
   0   1   3  161.90   14.15
   0   1   3  159.59   20.62
   0  -1  -3  184.39   24.35
   0  -1  -3  129.23   17.43
   0  -1  -3  139.93   12.94
   0   1   3  136.70   20.20
   0   1   4 1261.57   61.17
   0  -1  -4 1143.97   56.43
   0  -1  -4 1084.29   64.45
   0   1   4 1038.26   38.30
   0   1   4 1175.90   65.27
   0  -1  -5    2.50    0.66
   0   1   5    0.71    2.08
   0   1   5   -2.27    5.62
   0  -1  -5   -1.51    1.54
   0  -1  -6  681.61   51.15
   0   1   6  669.54   57.81
   0  -1  -6  578.37   35.77
   0  -1  -7    7.17    7.35
   0   1   7    3.85    6.80
   0  -1  -7    1.03    2.92
   0  -1  -8  104.24   16.03
   0   1   8  127.64   28.47
   0  -1  -8   98.37   22.33
   0   1   9    2.91    3.43
   0  -1  -9    6.52    4.71
   0  -1  -9    4.70    8.72
   0   1  10   83.10   25.09
   0  -1 -10   75.57   15.44
   0  -1 -10  141.79   30.97
   0  -1 -11   78.97   16.48
   0  -1 -11  100.48   25.20
   0   1  11   95.85   29.11
   0  -1 -12   -1.72    2.70
   0   1  12   12.05   10.80
   0  -1 -12    4.43    6.18
   0   1  13   33.75   15.93
   0  -1 -13   30.95   13.26
   0  -1 -13   12.32   13.10
   0   1  14  385.85   63.61
   0  -1 -14  389.39   42.45
   0  -1 -14  387.63   55.93
   0  -1 -15   41.11   14.07
   0  -1 -15   34.92   15.95
   0   1  15   14.63   15.33
   0   1  16    6.55   12.93
   0  -1 -16   17.28   11.68
   0  -1 -16   23.72   11.68
   0  -1 -17   25.35   13.02
   0   1  17    5.40    3.13
   0  -1 -17   28.05   17.09
   0  -1 -18   11.38   11.87
   0  -1 -18    7.35    7.07
   0   1  18   30.44   22.42
   0   1  19    3.42   18.49
   0  -1 -19    6.84    4.81
   0  -1 -19   12.39    9.99
   0   1  20   43.04   27.98
   0  -1 -20   48.98   26.70
   0   1  21   10.54    8.07
   0  -1 -21  -14.88   17.71
   0  -1 -22   11.57   13.92
   0   1  22  -15.71   15.54
   0  -2  22  105.71   55.04
   0   2 -22   52.93   25.57
   0   2 -21   17.21   18.60
   0  -2  21    3.06    3.00
   0   2 -20  131.79   37.22
   0  -2  20  175.09   47.23
   0  -2  19    5.74   21.94
   0  -2  19   10.47   15.01
   0   2 -19    5.02    5.81
   0   2 -18    1.58    4.48
   0  -2  18   -7.04    6.40
   0  -2  18   10.07   12.83
   0   2 -17   12.57   11.24
   0  -2  17   29.95   21.00
   0  -2  17   13.07   23.70
   0   2 -16  115.17   29.84
   0  -2  16  119.59   33.67
   0  -2  15   50.23   22.24
   0   2 -15   48.47   19.29
   0   2 -14    4.04   10.11
   0  -2  14   10.59   12.55
   0   2 -14    6.86    4.92
   0   2 -13    7.05    6.13
   0   2 -13   24.20   14.53
   0  -2  13    7.82   13.25
   0  -2  12  319.26   46.05
   0   2 -12  348.64   37.18
   0   2 -12  396.13   47.23
   0   2 -11   47.21   15.93
   0   2 -11  102.11   19.02
   0  -2  11   65.03   20.42
   0   2 -10 1196.69   62.93
   0   2 -10 1172.02   74.80
   0  -2  10 1246.42   85.82
   0   2  -9    6.08    2.57
   0   2  -9    6.85    4.45
   0  -2   9    2.81    5.41
   0  -2   8 1886.84   92.62
   0   2  -8 1849.86   81.64
   0   2  -7    1.17    3.05
   0  -2   7    0.45    4.25
   0  -2   7    5.15    8.12
   0  -2   6 2953.05   75.51
   0  -2   6 3088.67  151.04
   0   2  -6 2881.18   87.46
   0  -2   6 2700.29   95.87
   0  -2   5   62.60   10.51
   0   2  -5   80.74   13.13
   0  -2   5   93.84   16.13
   0  -2   5   57.46   19.02
   0   2  -4   43.99   10.47
   0  -2   4   35.95    8.53
   0  -2   4   56.25   16.73
   0   2  -4   36.04    7.65
   0  -2   4   35.84    9.00
   0  -2   3    4.80    5.55
   0  -2   3    1.68    2.56
   0   2  -3    3.94    2.84
   0   2  -3   12.53    4.27
   0  -2   3    4.29    2.17
   0   2  -3   -2.11    6.72
   0  -2   2 8824.37  189.95
   0  -2   2 9517.52  115.48
   0  -2   2 9999.00  115.31
   0   2  -2 9897.73  102.00
   0   2  -2 9216.38  201.57
   0  -2   1  264.30   15.31
   0   2  -1  320.48   17.56
   0  -2   1  244.19   25.91
   0  -2   1  287.89   16.96
   0   2  -1  280.36   16.11
   0   2   0   62.98   12.91
   0  -2   0   58.70    6.97
   0  -2   0   80.68   14.04
   0   2   0   63.60    7.26
   0  -2   0   60.68    7.13
   0   2   0   66.44    7.62
   0  -2  -1  301.40   23.41
   0   2   1  311.93   24.55
   0  -2  -1  424.17   19.84
   0  -2  -1  404.09   20.79
   0   2   1  371.58   18.92
   0   2   1  442.01   20.43
   0  -2  -2   42.84    8.64
   0   2   2   48.39   13.59
   0  -2  -2   44.62   12.25
   0   2   2   60.92    8.49
   0   2   2   45.87    9.09
   0   2   3  117.06   22.03
   0  -2  -3  181.75   19.12
   0  -2  -3  160.33   26.17
   0   2   3  128.22   21.04
   0  -2  -3  188.26   24.58
   0   2   3  141.83   16.22
   0   2   4   82.55   19.24
   0  -2  -4   99.31   23.05
   0  -2  -4   85.78   18.46
   0  -2  -4   80.96   12.51
   0   2   4   94.80   20.24
   0   2   4   74.55   12.20
   0  -2  -5   23.54   10.29
   0   2   5    5.99    3.45
   0  -2  -5   21.43    6.64
   0  -2  -6  834.61   61.92
   0   2   6  895.93   72.04
   0  -2  -6  920.46   49.63
   0   2   7    6.71    5.72
   0  -2  -7   17.47    9.72
   0  -2  -7   29.26   11.99
   0  -2  -8  391.74   36.85
   0  -2  -8  447.52   49.38
   0   2   8  439.40   55.55
   0   2   9   -1.25    3.53
   0  -2  -9    0.31    4.45
   0  -2  -9    0.11    0.63
   0  -2 -10  331.08   47.40
   0   2  10  193.26   42.35
   0  -2 -10  268.65   32.43
   0  -2 -11   92.35   24.55
   0   2  11   52.80   21.16
   0  -2 -11   91.04   18.93
   0   2  12   37.10   19.46
   0  -2 -12   49.75   21.22
   0  -2 -12   51.93   15.16
   0  -2 -13   -4.29    9.74
   0  -2 -13   -0.05    3.99
   0   2  13   12.55   14.41
   0  -2 -14  316.31   40.02
   0   2  14  295.17   54.20
   0  -2 -14  375.01   58.30
   0   2  15    1.99    3.19
   0  -2 -15    2.25    1.18
   0   2  16   43.43   25.37
   0  -2 -16   67.45   26.90
   0  -2 -16   39.12   15.91
   0   2  17   10.10   13.51
   0  -2 -17   12.96   10.28
   0  -2 -17    3.60   13.74
   0   2  18    8.84   11.88
   0  -2 -18    8.45   13.31
   0  -2 -18   -0.14    5.44
   0  -2 -19   -8.69    9.25
   0  -2 -19    1.77    5.45
   0   2  19   -5.39    7.11
   0   2  20   15.89   15.58
   0  -2 -20   26.72   19.17
   0   2  21   18.18   22.17
   0  -2 -21   11.03   14.16
   0  -2 -22  185.14   49.39
   0  -3  22   22.45   15.65
   0   3 -22   42.99   21.49
   0   3 -21   -1.98    7.29
   0  -3  21    4.77   13.35
   0   3 -20   54.08   24.71
   0  -3  20  100.23   38.81
   0  -3  19   29.77   23.83
   0   3 -19   -4.00    4.42
   0  -3  18  -19.45   25.15
   0   3 -18   -1.39    3.21
   0  -3  18    8.10   10.40
   0  -3  17   -0.52    2.47
   0   3 -17    1.28    4.02
   0  -3  17   -0.21    8.40
   0  -3  16   22.13   10.26
   0   3 -16   47.74   21.21
   0  -3  16   43.09   25.41
   0   3 -15    7.97    7.91
   0  -3  15    5.99    9.39
   0  -3  15   12.87   18.52
   0  -3  14   25.57   14.61
   0   3 -14   21.09   12.91
   0  -3  14   62.00   36.13
   0  -3  13   15.41   17.81
   0  -3  13    6.57    7.75
   0   3 -13   22.53   12.34
   0   3 -12  670.67   60.47
   0  -3  12  628.88   94.83
   0  -3  12  585.00   63.12
   0  -3  11   12.32   17.43
   0  -3  11    5.13   10.72
   0   3 -11    7.26    8.47
   0  -3  10    5.74    0.97
   0   3 -10   18.70    8.72
   0  -3  10   16.09   15.85
   0  -3   9   27.37   12.58
   0   3  -9   23.07    9.37
   0  -3   9   50.80   24.93
   0   3  -8   69.13   15.95
   0  -3   8   70.00   17.46
   0  -3   8   42.55   21.34
   0   3  -7    6.11    6.85
   0  -3   7   -5.30    9.81
   0  -3   7    0.08    6.11
   0  -3   6 1028.46   57.52
   0  -3   6 1101.45   93.67
   0   3  -6 1041.52   53.49
   0   3  -5   -3.03    3.95
   0  -3   5    3.73   10.84
   0  -3   5    1.98    3.59
   0  -3   4  342.15   47.66
   0   3  -4  312.90   24.41
   0   3  -4  256.29   43.19
   0  -3   4  405.57   31.34
   0   3  -3   45.00    8.33
   0  -3   3   39.02    9.68
   0   3  -3   32.17    8.14
   0   3  -3   19.38   13.09
   0  -3   3   23.39   11.97
   0  -3   3   39.85    9.03
   0   3  -2  117.30   13.68
   0   3  -2   99.16   12.22
   0  -3   2  106.08   12.81
   0   3  -2   54.30   17.36
   0  -3   2   80.93   19.02
   0  -3   2   81.42   11.71
   0  -3   1  594.26   47.76
   0   3  -1  587.09   27.44
   0  -3   1  635.71   29.35
   0  -3   1  618.21   29.34
   0   3  -1  643.67   29.15
   0  -3   0 3703.80  110.39
   0   3   0 2950.84  108.74
   0   3   0 3284.38   64.50
   0   3   0 2716.78   60.45
   0  -3   0 3535.67   66.27
   0  -3   0 3336.97   66.01
   0   3   1  232.46   17.93
   0  -3  -1  276.12   20.37
   0   3   1  179.94   25.40
   0  -3  -1  255.51   18.03
   0   3   1  214.27   16.74
   0  -3  -1  226.42   26.20
   0   3   2 1794.95   95.16
   0   3   2 1638.86   49.66
   0  -3  -2 1835.17   93.00
   0  -3  -2 1777.66   50.04
   0   3   3   82.08   11.74
   0  -3  -3  104.78   13.66
   0   3   3   86.52   21.32
   0  -3  -3   74.89   19.43
   0  -3  -3   85.90   14.91
   0   3   4 7602.29  208.02
   0  -3  -4 8404.11  200.82
   0  -3  -5   27.01   12.93
   0  -3  -5   28.15    8.98
   0   3   5   31.32   12.85
   0   3   6   91.20   24.70
   0  -3  -6   48.45   12.02
   0  -3  -6   54.60   17.44
   0  -3  -7   42.56   12.46
   0  -3  -7   31.04   14.28
   0   3   7   50.01   17.02
   0  -3  -8 1202.22   71.33
   0   3   8 1004.01   87.34
   0  -3  -8 1130.96   83.82
   0   3   9  114.62   29.54
   0  -3  -9   75.58   19.97
   0  -3  -9  134.55   30.37
   0  -3 -10   10.15   14.16
   0  -3 -10   11.01    7.28
   0   3  10   34.91   18.97
   0   3  11   54.74   21.75
   0  -3 -11   58.61   21.63
   0  -3 -11   85.49   21.02
   0  -3 -12  701.79   77.88
   0   3  12  677.96   84.42
   0  -3 -12  819.39   64.21
   0  -3 -13   27.46   11.99
   0   3  13   33.66   20.39
   0  -3 -13   45.58   23.47
   0  -3 -14    7.07    7.22
   0  -3 -14   13.46   11.59
   0   3  14   21.59   21.26
   0   3  15   10.12    7.53
   0  -3 -15    1.87    9.93
   0  -3 -15    5.00    5.36
   0  -3 -16  119.35   28.05
   0  -3 -16   75.29   26.72
   0   3  16  115.30   38.25
   0   3  17    8.51   13.43
   0  -3 -17    6.62    4.37
   0  -3 -17    2.73    4.10
   0  -3 -18  131.75   30.65
   0  -3 -18  154.05   42.16
   0   3  18  128.38   43.70
   0  -3 -19   -4.45    7.64
   0   3  19    6.22    7.42
   0  -3 -19   12.38   11.78
   0  -3 -20   60.91   27.36
   0   3  20   70.69   37.12
   0  -3 -21   20.48   17.95
   0   3  21   36.20   26.17
   0  -4  22    3.70   10.89
   0   4 -22   14.45   14.18
   0   4 -21    3.86   12.22
   0  -4  21    7.32   15.18
   0   4 -20   46.81   22.41
   0  -4  20   37.53   26.89
   0   4 -19    2.74    9.01
   0  -4  19   -2.48    5.69
   0  -4  18   43.11   36.00
   0   4 -18   59.54   24.92
   0  -4  18   17.59   16.76
   0  -4  17    1.86   12.14
   0  -4  17    4.16   16.89
   0   4 -17   -0.51    8.83
   0   4 -16    5.35    2.67
   0  -4  16   11.36    8.54
   0  -4  15   18.44   12.00
   0  -4  15    1.28    3.54
   0   4 -15   20.59   13.57
   0   4 -14  940.18   77.87
   0  -4  14 1082.23  133.98
   0  -4  14  975.49   86.71
   0  -4  13   75.28   24.03
   0   4 -13   78.65   22.30
   0   4 -12   97.43   23.82
   0  -4  12   88.67   25.04
   0  -4  12   57.29   30.62
   0  -4  11   -8.36    8.37
   0  -4  11   -3.12    2.25
   0   4 -11    6.27    7.98
   0   4 -10    2.24    5.63
   0  -4  10    5.41   13.45
   0  -4  10    1.79    5.85
   0  -4   9    8.60   18.61
   0  -4   9   11.73    7.86
   0   4  -9    4.10    4.44
   0   4  -8  114.53   20.01
   0  -4   8  195.05   28.34
   0  -4   8  123.18   35.23
   0  -4   7    2.49    7.07
   0   4  -7   21.17    8.97
   0  -4   7   25.08    9.42
   0  -4   6 1475.73  116.55
   0   4  -6 1319.36   60.08
   0  -4   6 1402.32   67.77
   0   4  -5  117.65   16.99
   0  -4   5  112.99   17.06
   0  -4   4 6818.38  139.69
   0  -4   4 7462.39  234.86
   0  -4   3  161.81   31.60
   0   4  -3  228.37   21.54
   0  -4   3  224.78   22.38
   0  -4   2 1166.82   79.68
   0  -4   2 1198.96   47.00
   0   4  -2 1298.01   50.28
   0   4  -2 1092.76   45.15
   0   4  -1  583.69   32.30
   0  -4   1  620.55   34.20
   0   4  -1  623.35   33.53
   0  -4   1  623.45   54.59
   0  -4   1  697.15   35.24
   0  -4   0 1997.85   59.80
   0  -4   0 2137.11   60.90
   0   4   0 1977.42   58.00
   0  -4  -1   21.66    6.97
   0   4   1   27.18    6.48
   0   4   1   36.39    8.25
   0  -4  -1   19.63    8.48
   0  -4  -1   21.73    6.80
   0   4   2  100.05   13.53
   0  -4  -2  119.54   20.90
   0  -4  -2   97.40   25.87
   0  -4  -2  119.59   14.74
   0   4   2   96.95   27.30
   0   4   3   16.92   13.37
   0  -4  -3   11.43   10.31
   0  -4  -3   19.05    6.97
   0  -4  -4   33.00   13.05
   0  -4  -4   31.09    9.28
   0   4   4   53.30   18.73
   0   4   5   18.42   10.77
   0  -4  -5   34.32   17.84
   0  -4  -5   49.57   13.70
   0  -4  -6  370.50   38.34
   0  -4  -6  370.65   48.36
   0   4   6  338.75   49.62
   0  -4  -7   63.38   15.69
   0   4   7   96.81   27.57
   0  -4  -7   39.07   16.15
   0  -4  -8   70.83   21.07
   0   4   8   64.85   25.32
   0  -4  -8   55.66   14.82
   0   4   9   33.22   16.41
   0  -4  -9  100.71   26.79
   0  -4  -9   73.02   19.74
   0   4  10    2.57    6.47
   0  -4 -10    2.66   11.96
   0  -4 -10   -2.90    7.95
   0   4  11    3.54    6.11
   0  -4 -11    9.62    9.42
   0  -4 -11    0.53    5.72
   0  -4 -12  455.73   64.89
   0  -4 -12  458.47   51.95
   0   4  12  461.31   72.54
   0  -4 -13    0.10    2.16
   0  -4 -13    4.48   10.04
   0   4  13   -3.21   11.53
   0  -4 -14   90.45   23.63
   0   4  14   67.34   30.70
   0  -4 -14   48.77   22.81
   0  -4 -15    0.66    5.92
   0  -4 -15    9.06    9.64
   0   4  16   41.65   22.78
   0  -4 -16   66.08   21.68
   0  -4 -17    3.93    7.20
   0   4  17   -9.79    8.33
   0  -4 -17    5.26    6.46
   0  -4 -18   53.29   24.56
   0   4  18   72.99   35.45
   0  -4 -18   36.77   16.54
   0  -4 -19    5.28   12.74
   0   4  19   16.45   17.75
   0  -4 -19    4.82    8.07
   0   4  20   27.16   18.40
   0  -4 -20   80.69   34.17
   0  -4 -21    6.06   16.92
   0   4  21   10.85   10.03
   0   5 -21   13.24   10.89
   0  -5  21    8.79    7.57
   0  -5  20    5.73   11.75
   0   5 -20   -4.06    5.45
   0   5 -19   10.47   15.87
   0  -5  19   11.66   11.23
   0  -5  18   18.93   19.45
   0  -5  18    5.80   11.73
   0   5 -18    4.17    7.36
   0   5 -17    1.40   11.42
   0  -5  17    5.11   20.63
   0  -5  17    0.78    5.17
   0   5 -16   10.10    9.52
   0  -5  16   39.17   19.68
   0  -5  16   25.50   14.75
   0  -5  15    8.76    8.90
   0  -5  15   -3.03    6.06
   0   5 -15   10.05   12.68
   0  -5  14    5.36   12.44
   0  -5  14   11.98   12.28
   0   5 -14    4.80    2.42
   0   5 -13   16.05   10.81
   0  -5  13    2.89    1.18
   0  -5  13   23.21   20.82
   0  -5  12  410.36   49.66
   0  -5  12  315.67   71.08
   0   5 -12  228.51   35.00
   0  -5  11   42.75   28.57
   0  -5  11   27.86   11.84
   0   5 -11   47.43   15.03
   0  -5  10   -1.92    6.71
   0   5 -10    5.09    5.36
   0  -5  10    4.16   20.46
   0  -5   9   -7.55    7.49
   0  -5   9   15.68   26.74
   0   5  -9    2.24    2.46
   0   5  -8  326.60   34.44
   0  -5   8  384.54   40.63
   0  -5   7    1.24    3.93
   0  -5   7   -0.43    3.29
   0   5  -7    2.57    6.36
   0   5  -6   30.40    9.80
   0  -5   6   25.59   17.04
   0  -5   6   18.29    7.28
   0  -5   5   16.58    6.74
   0  -5   5   36.93   16.28
   0   5  -5   20.08    7.21
   0   5  -4  130.80   19.04
   0  -5   4  119.03   19.50
   0  -5   3  292.77   45.96
   0  -5   3  338.34   29.83
   0  -5   2 1897.21   67.22
   0   5  -2 1699.74   63.34
   0  -5   2 1876.48  108.12
   0  -5   1  102.48   15.14
   0   5  -1   82.04   13.82
   0  -5   1  132.29   27.70
   0  -5   0 4145.86   95.04
   0  -5   0 3906.89  152.16
   0   5   1   52.87   11.41
   0  -5  -1   30.87    7.95
   0  -5  -1   38.66   13.92
   0  -5  -2  397.81   44.72
   0  -5  -3   -1.68    1.52
   0   5   3    0.82    7.99
   0  -5  -3    2.64    5.25
   0   5   4  430.07   58.03
   0  -5  -4  404.08   42.87
   0  -5  -4  505.42   61.66
   0   5   5   36.96   20.46
   0  -5  -5   19.87   11.38
   0  -5  -5   36.36   16.12
   0  -5  -6   39.08   19.10
   0   5   6    7.64   12.17
   0  -5  -6   25.74   11.05
   0   5   7   49.28   23.00
   0  -5  -7   60.29   17.08
   0  -5  -7   38.36   17.28
   0  -5  -8   71.48   23.12
   0   5   8   56.14   26.46
   0  -5  -8   62.71   18.40
   0  -5  -9   70.51   25.10
   0   5   9   49.38   22.66
   0  -5  -9   67.94   18.91
   0   5  10  539.05   74.42
   0  -5 -10  619.18   62.02
   0  -5 -10  656.91   77.43
   0   5  11    9.47    2.88
   0  -5 -11   28.12   19.92
   0  -5 -11   28.43   14.79
   0  -5 -12  179.69   36.31
   0  -5 -12  144.69   39.55
   0   5  12  224.43   51.47
   0  -5 -13   -4.21   10.21
   0   5  13   23.95   22.12
   0  -5 -13   -1.17    6.54
   0   5  14    7.87   17.78
   0  -5 -14   12.75   10.57
   0  -5 -14   17.37   13.40
   0  -5 -15   -8.91   10.25
   0   5  15   -0.96    2.66
   0  -5 -15    0.78   11.34
   0   5  16   39.29   28.14
   0  -5 -16   29.25   16.33
   0  -5 -16   23.08   18.77
   0   5  17    1.04    4.31
   0  -5 -17    0.08    3.76
   0  -5 -17   -1.32    9.94
   0   5  18    8.42   16.33
   0  -5 -18   -2.75   10.19
   0  -5 -18    5.83    4.24
   0   5  19   16.36   26.53
   0  -5 -19    9.48   17.54
   0  -5 -19    7.21    6.43
   0  -5 -20   51.48   32.05
   0   5  20   48.44   24.89
   0   6 -21   37.66   18.95
   0  -6  21   23.79   15.86
   0  -6  20   24.78   19.24
   0   6 -20   34.03   20.91
   0  -6  19   -3.42    6.33
   0   6 -19    6.32    8.51
   0  -6  18   28.37   32.55
   0  -6  18    3.20    4.24
   0   6 -18   11.61    9.89
   0  -6  17   28.11   32.82
   0   6 -17    5.36    7.63
   0  -6  17    6.36    6.57
   0  -6  16   56.73   22.19
   0   6 -16   67.62   22.84
   0  -6  16   98.01   50.59
   0  -6  15   23.41   14.30
   0   6 -15   28.98   15.46
   0  -6  15   22.28   25.67
   0   6 -14    4.64    5.67
   0  -6  14   13.84   19.86
   0  -6  14   -1.51    3.34
   0  -6  13    2.21    6.88
   0  -6  13  -13.56   18.05
   0   6 -13   15.11   10.83
   0   6 -12    6.82    8.14
   0  -6  12   -1.18   11.48
   0  -6  12   18.14   14.01
   0  -6  11    7.17    6.98
   0   6 -11   10.84    9.61
   0  -6  11   10.97   18.63
   0  -6  10 1365.31   85.46
   0   6 -10 1194.78   73.09
   0  -6   9   -1.61    8.68
   0   6  -9   -3.57    4.64
   0  -6   9    5.66    6.17
   0   6  -8  173.13   25.16
   0  -6   8  182.98   28.68
   0  -6   7   56.98   15.18
   0   6  -7   61.60   13.81
   0  -6   7   58.06   23.99
   0  -6   6 1301.95   70.02
   0  -6   6 1311.05  112.96
   0   6  -6 1561.46   74.27
   0  -6   5   42.40   20.51
   0   6  -5   51.27   13.10
   0  -6   5   28.71   11.97
   0   6  -4    5.29    4.58
   0  -6   4   -5.81   10.56
   0  -6   4   -1.41    3.70
   0  -6   3  215.83   40.78
   0  -6   3  242.92   27.36
   0   6  -3  229.26   24.86
   0  -6   2  698.34   70.16
   0  -6   2  613.07   41.66
   0   6  -2  584.29   40.98
   0  -6   1   11.75    5.69
   0   6  -1   13.87    5.89
   0  -6   1   18.08   13.47
   0  -6   0  684.42   42.15
   0   6   0  675.39   42.67
   0  -6   0  574.96   60.75
   0  -6  -1   15.21   11.40
   0  -6  -1   17.10    6.21
   0   6   1   17.88    7.28
   0  -6  -2  266.85   38.12
   0   6   3    1.16    2.47
   0  -6  -3    7.06   13.34
   0  -6  -3   -2.21    2.61
   0  -6  -4  173.54   30.45
   0  -6  -4  160.16   38.36
   0   6   4  139.01   37.12
   0  -6  -5   13.45    9.89
   0   6   5   28.70   18.98
   0  -6  -5   36.90   20.68
   0  -6  -6  601.30   75.26
   0   6   6  595.24   75.98
   0  -6  -6  652.47   63.68
   0  -6  -7    3.03    7.89
   0   6   7    1.20   18.90
   0  -6  -7    1.91    5.96
   0   6   8  389.14   61.92
   0  -6  -8  498.02   54.48
   0  -6  -8  391.84   59.13
   0   6   9   -5.95    9.26
   0  -6  -9    0.57    4.27
   0   6  10  197.16   46.35
   0  -6 -10  222.94   47.39
   0  -6 -10  177.56   34.69
   0   6  11   29.12   21.13
   0  -6 -11   16.33   14.27
   0  -6 -11   32.65   19.27
   0   6  12   10.45   14.75
   0  -6 -12    8.98   16.44
   0  -6 -12    7.56    6.42
   0   6  13   -8.52   15.58
   0  -6 -13    5.30    2.25
   0  -6 -13   25.63   27.11
   0   6  14   31.57   23.55
   0  -6 -14   40.00   17.27
   0  -6 -14   54.71   29.05
   0  -6 -15    8.24   13.99
   0   6  15   -6.95    8.38
   0  -6 -15    3.08    9.99
   0  -6 -16   36.50   20.92
   0   6  16   31.53   21.82
   0  -6 -16    0.63    4.19
   0  -6 -17   -2.91    7.52
   0  -6 -17   10.01   16.04
   0   6  17    6.31   11.01
   0  -6 -18   11.97    7.10
   0  -6 -18   43.32   23.33
   0   6  18   11.26   20.64
   0   6  19   30.25   25.70
   0  -6 -19   -1.62   10.37
   0   6  20   19.52   18.27
   0  -6 -20   31.18   27.28
   0   7 -20   70.90   27.34
   0  -7  20   88.69   30.72
   0   7 -19    3.99    9.84
   0  -7  19   14.86   17.64
   0   7 -18    8.76   13.17
   0  -7  18   38.97   21.83
   0  -7  17   23.51   12.29
   0   7 -17   -0.81    5.74
   0  -7  17   16.51   14.09
   0  -7  16  121.40   55.36
   0   7 -16   96.96   26.54
   0  -7  16  140.00   34.88
   0  -7  15    7.70    8.95
   0  -7  15    3.23    7.29
   0   7 -15   -4.23    7.48
   0  -7  14   12.85   20.29
   0  -7  14   14.39   11.39
   0   7 -14   17.01   10.31
   0   7 -13    2.76    5.82
   0  -7  13   -7.96    6.15
   0  -7  13    2.48    4.88
   0  -7  12    1.09    8.83
   0   7 -12   -3.83    6.84
   0  -7  12    2.00   12.34
   0   7 -11   -0.66    1.10
   0  -7  11   -0.95    5.02
   0  -7  11    8.80   16.60
   0   7 -10  855.30   62.42
   0  -7  10  910.41  109.83
   0  -7  10  930.81   72.19
   0  -7   9    1.48    7.49
   0  -7   9    2.91   11.91
   0   7  -9    1.41    4.17
   0  -7   8 1463.18  130.49
   0  -7   8 1318.89   79.60
   0   7  -8 1406.20   77.16
   0  -7   7   46.14   14.44
   0   7  -7   72.09   17.82
   0  -7   7   52.83   27.08
   0   7  -6  140.59   24.29
   0  -7   6  117.69   37.50
   0  -7   6  126.36   23.48
   0   7  -5  133.72   22.07
   0  -7   5  131.40   37.32
   0  -7   5  165.11   25.25
   0   7  -4  790.27   51.13
   0  -7   4  828.18   55.81
   0  -7   4  788.91   86.97
   0   7  -3   45.29   12.44
   0  -7   3   56.62   20.57
   0  -7   3   68.00   14.71
   0   7  -2 1204.85   64.64
   0  -7   2 1270.50   64.40
   0  -7   1    6.92    8.15
   0   7  -1    3.18    4.86
   0  -7   1    7.78    5.26
   0   7   0 1545.68   69.94
   0  -7   0 1693.82   73.52
   0  -7   0 1704.96  109.10
   0  -7  -1   57.37   18.59
   0  -7  -1   62.48   13.67
   0   7   1   56.49   12.97
   0  -7  -2   83.84   23.59
   0   7   3    1.32   28.78
   0  -7  -3   -1.24    4.89
   0  -7  -3    3.86    8.58
   0  -7  -4    0.67    4.00
   0  -7  -4   -3.68   11.33
   0   7   4   12.15   18.24
   0   7   5  143.32   38.24
   0  -7  -5  162.99   33.63
   0  -7  -5  156.98   40.58
   0  -7  -6   -1.62    4.60
   0  -7  -6    1.43   10.05
   0   7   7    9.64   17.40
   0  -7  -7   10.16   15.84
   0  -7  -7   -8.35    8.61
   0  -7  -8  553.51   62.47
   0   7   8  369.83   64.49
   0  -7  -8  464.77   68.84
   0  -7  -9    0.83   14.62
   0   7   9    6.13   10.43
   0  -7  -9   -2.55    1.98
   0  -7 -10    2.83   11.85
   0  -7 -10    7.17    9.79
   0   7  10   -5.29    8.67
   0   7  11    3.95    8.16
   0  -7 -11    1.62    7.89
   0  -7 -11   10.66   13.03
   0   7  12   12.37    9.26
   0  -7 -12   -3.86    7.26
   0  -7 -12    3.98   16.02
   0  -7 -13   -3.65   15.71
   0   7  13    0.70    1.36
   0   7  14   13.80   16.58
   0  -7 -14    4.49    8.82
   0  -7 -14    7.33    9.70
   0  -7 -15   -6.55    4.07
   0  -7 -15    7.09   15.17
   0   7  15   23.32   20.21
   0  -7 -16  156.72   39.20
   0   7  16   69.47   35.92
   0  -7 -16   59.46   30.64
   0  -7 -17    5.86   11.04
   0   7  17    3.67    6.87
   0  -7 -17   13.78   15.45
   0   7  18   41.11   27.97
   0  -7 -18    2.73    9.25
   0  -7 -18   29.99   20.74
   0  -7 -19   11.99   16.03
   0   7  19    6.90   16.08
   0   8 -20    3.64    6.98
   0  -8  20   13.80   14.28
   0   8 -19    5.36    9.48
   0  -8  19   -3.79    6.07
   0  -8  18   14.77   14.82
   0   8 -18   -5.21    8.07
   0  -8  17    5.25    2.76
   0   8 -17   29.71   13.04
   0  -8  17    2.54   14.97
   0   8 -16  260.50   42.75
   0  -8  16  186.37   60.29
   0  -8  16  170.49   38.42
   0  -8  15   -3.37    5.80
   0   8 -15   -1.28    5.34
   0  -8  15    4.40   11.95
   0  -8  14   68.17   30.20
   0   8 -14   84.07   23.11
   0  -8  14   75.38   24.42
   0   8 -13    4.74    3.30
   0  -8  13    2.27    7.28
   0  -8  13   11.00   12.21
   0  -8  12    2.59    5.11
   0  -8  12    8.15   25.48
   0   8 -12    5.60    5.63
   0  -8  11   -3.94   13.85
   0   8 -11   -3.27    4.14
   0  -8  11    2.74    4.02
   0  -8  10  111.75   25.74
   0   8 -10  112.61   24.33
   0  -8  10  116.89   37.42
   0  -8   9   29.34   13.13
   0   8  -9   14.45    9.84
   0  -8   9   23.06   20.21
   0  -8   8  492.50   76.59
   0   8  -8  459.88   48.37
   0  -8   8  509.78   51.06
   0  -8   7    7.38    4.68
   0   8  -7    1.32    3.09
   0  -8   7    5.71   18.21
   0   8  -6   69.89   17.45
   0  -8   6   60.48   27.56
   0  -8   6   61.14   17.89
   0  -8   5   97.21   36.33
   0  -8   5   58.65   17.33
   0   8  -5   94.87   19.66
   0   8  -4   48.10   13.55
   0  -8   4   57.30   15.39
   0  -8   4   60.58   27.35
   0  -8   3   53.32   20.95
   0  -8   3   52.96   13.33
   0   8  -3   34.09   11.67
   0  -8   2  116.10   31.96
   0  -8   2  134.25   21.78
   0   8  -2  107.00   20.43
   0  -8   1    3.78    3.14
   0   8  -1    0.94    3.81
   0   8   0   68.00   15.49
   0  -8   0  110.36   30.29
   0  -8   0   75.20   16.61
   0   8   1    4.66    4.32
   0  -8  -1    0.16    6.89
   0  -8  -1    2.48    5.79
   0  -8  -2   74.11   32.86
   0  -8  -2  136.73   32.26
   0   8   2  123.20   38.54
   0   8   3   78.55   30.35
   0  -8  -3  104.22   36.78
   0  -8  -3   76.38   25.15
   0   8   4   -5.42   28.72
   0  -8  -4   -1.92    8.67
   0  -8  -4    4.07   11.70
   0   8   5    6.24   14.99
   0  -8  -5   19.00   18.35
   0  -8  -5    4.45   14.15
   0  -8  -6   54.63   25.65
   0  -8  -6  104.60   30.87
   0   8   6   83.66   33.27
   0  -8  -7   18.96   18.50
   0  -8  -7   19.06   14.21
   0   8   7   12.06   18.10
   0   8   8   69.64   29.18
   0  -8  -8  115.31   29.60
   0  -8  -8  125.24   36.10
   0   8   9   -2.56   11.40
   0  -8  -9   -1.16    3.87
   0  -8  -9   -2.41    8.03
   0   8  10   10.63    6.62
   0  -8 -10   16.19   14.31
   0  -8 -10    5.60    9.95
   0   8  11   -0.14    6.03
   0  -8 -11    9.66    7.66
   0  -8 -11   11.43   16.03
   0   8  12   12.62   10.68
   0  -8 -12   25.40   17.82
   0  -8 -12   35.92   17.38
   0  -8 -13   24.83   27.22
   0   8  13    4.78   21.04
   0  -8 -13    2.17   11.62
   0  -8 -14    4.20    4.50
   0   8  14   27.76   22.74
   0  -8 -14   18.17   23.57
   0  -8 -15    0.12    8.92
   0  -8 -15   10.09   15.65
   0   8  15    7.91   14.07
   0   8  16  114.40   43.03
   0  -8 -16  189.51   45.43
   0  -8 -16  148.18   48.13
   0  -8 -17   -5.65    4.66
   0  -8 -17    5.85   10.53
   0  -8 -18  139.48   37.43
   0   9 -19   16.86   13.25
   0  -9  19   10.41    6.94
   0   9 -18   81.72   26.04
   0  -9  18   50.69   21.60
   0  -9  17   12.41    9.69
   0  -9  17   29.70   16.79
   0   9 -17   59.62   23.76
   0   9 -16   12.46   10.15
   0  -9  16   26.68   16.84
   0  -9  16   18.18   10.76
   0  -9  15    4.02    9.84
   0   9 -15    1.38    4.43
   0  -9  14    3.18   18.59
   0  -9  14   13.42   10.84
   0   9 -14    5.95    9.45
   0  -9  13   13.98   27.19
   0  -9  13   -0.46    3.71
   0   9 -13   -5.95    6.94
   0  -9  12   61.41   29.12
   0   9 -12   25.44   13.73
   0  -9  12   36.52   14.54
   0  -9  11    2.64    7.03
   0   9 -11   12.35    9.43
   0  -9  11   -1.79    5.24
   0  -9  10   -2.97    6.08
   0   9 -10    9.25    8.44
   0  -9  10    1.33   14.89
   0   9  -9   15.99   10.36
   0  -9   9   11.70   14.11
   0  -9   9   20.36   11.07
   0  -9   8   69.12   19.37
   0  -9   8   88.90   36.71
   0   9  -8   44.49   16.18
   0  -9   7   29.40   12.17
   0   9  -7   36.00   13.76
   0  -9   7   38.73   25.60
   0  -9   6  420.72   75.23
   0   9  -6  370.52   41.45
   0  -9   6  364.82   44.82
   0  -9   5   56.62   25.52
   0  -9   5   52.04   14.52
   0   9  -5   63.15   16.68
   0   9  -4  463.40   45.30
   0  -9   4  419.24   44.33
   0  -9   4  525.93   73.50
   0   9  -3   14.12    9.31
   0  -9   3   31.57   11.85
   0  -9   3   29.81   18.70
   0   9  -2  869.20   62.11
   0  -9   2  926.09   61.94
   0  -9   1   12.35    9.91
   0   9  -1   13.22    6.44
   0  -9   1   32.03   11.33
   0  -9   0  285.45   34.44
   0  -9   0  330.94   57.98
   0   9   0  343.28   37.48
   0   9   1    7.86    8.44
   0  -9  -1    6.40    4.76
   0  -9  -1    0.54    6.11
   0  -9  -2   19.16   13.76
   0  -9  -2   21.63   11.96
   0   9   2   28.39   24.47
   0  -9  -3   10.11   16.62
   0  -9  -3   14.13   11.71
   0   9   3    0.41    7.76
   0  -9  -4   44.61   28.92
   0  -9  -4   35.93   16.41
   0   9   4   21.78   18.16
   0  -9  -5    0.14   13.35
   0  -9  -5   33.57   19.53
   0   9   5    8.70   12.21
   0  -9  -6  197.98   51.02
   0   9   6  198.72   51.15
   0  -9  -6  224.67   47.28
   0  -9  -7   -1.70    4.36
   0  -9  -7    5.67    5.16
   0   9   7  -10.98   20.45
   0  -9  -8    4.62   10.96
   0   9   8   -3.07    7.84
   0  -9  -8   20.49   18.36
   0  -9  -9   21.22   18.47
   0   9   9   -1.79    9.86
   0  -9  -9   11.89   10.34
   0  -9 -10  410.04   73.93
   0   9  10  270.36   60.06
   0  -9 -10  415.71   62.62
   0   9  11   21.52   22.86
   0  -9 -11   -0.55    5.75
   0  -9 -11   14.07   23.01
   0  -9 -12   -3.48    9.16
   0   9  12   -3.70    8.92
   0   9  13    7.45   12.43
   0  -9 -13    8.36   12.82
   0  -9 -13    8.93   14.86
   0  -9 -14   -8.04   11.49
   0   9  14   -1.10   15.78
   0  -9 -14    4.04   13.42
   0  -9 -15  -11.80   10.63
   0  -9 -16   74.95   31.33
   0 -10  18   25.01   18.77
   0  10 -18   21.22   13.66
   0  10 -17   -1.02    3.59
   0 -10  17   -0.20    4.51
   0 -10  16  -18.32   34.95
   0  10 -16   27.90   19.18
   0 -10  16   18.58   17.46
   0  10 -15   17.78   11.48
   0 -10  15   16.65   11.09
   0 -10  15   46.11   33.77
   0 -10  14  102.84   43.31
   0  10 -14   61.57   21.64
   0 -10  14   68.58   22.38
   0  10 -13   -0.54    2.97
   0 -10  13   -0.70   13.00
   0  10 -12   13.67    9.76
   0 -10  12   32.64   15.05
   0 -10  11   -1.45    9.59
   0  10 -11   -0.41    1.62
   0 -10  11    4.21   20.64
   0 -10  10   -5.16   10.35
   0  10 -10   30.17   13.02
   0 -10  10   33.38   13.57
   0  10  -9    4.61    5.87
   0 -10   9    0.74    8.69
   0 -10   9    3.38    6.93
   0 -10   8   -1.41    2.31
   0 -10   8   10.21   16.36
   0  10  -8   -0.56    4.65
   0 -10   7   19.22   18.08
   0 -10   7   21.11   11.57
   0  10  -7   12.85    9.45
   0  10  -6   19.12   10.59
   0 -10   6   26.55   23.66
   0 -10   6    3.01    7.48
   0 -10   5    0.24    3.46
   0  10  -5    4.87    4.95
   0 -10   5    0.22    3.28
   0 -10   4   45.21   15.09
   0 -10   4   16.03   16.23
   0  10  -4   30.94   12.85
   0 -10   3    5.52    7.08
   0  10  -3   -1.99    3.72
   0 -10   3    6.73    9.52
   0 -10   2    8.57    5.50
   0 -10   2   11.37   10.95
   0  10  -2    4.67    4.77
   0  10  -1    2.22    4.72
   0 -10   1    1.27    4.81
   0 -10   0   17.86    8.71
   0  10   0   25.79   10.47
   0 -10   0    1.85    8.66
   0 -10  -1    8.57   11.26
   0  10   2   16.14   25.52
   0 -10  -2   14.38   12.36
   0 -10  -2   17.04   17.04
   0  10   3    6.62    5.03
   0 -10  -3   -7.70   17.47
   0 -10  -3   14.84   14.31
   0 -10  -4  235.78   61.03
   0 -10  -4  150.17   40.30
   0  10   4  135.36   43.09
   0  10   5  -11.29   15.68
   0 -10  -5   -5.77   10.55
   0 -10  -5    2.91   10.80
   0  10   6   21.94   17.61
   0 -10  -6    7.52   14.41
   0 -10  -6   27.29   16.44
   0  10   7    2.79   11.33
   0 -10  -7   15.83   14.72
   0 -10  -7    7.04   16.12
   0 -10  -8    2.07   12.74
   0 -10  -8    9.50    8.92
   0  10   8   13.55   20.33
   0 -10  -9   12.89   31.90
   0 -10  -9   -8.91   12.17
   0  10   9   19.32   25.10
   0 -10 -10  164.48   41.44
   0  10  10  174.80   50.18
   0 -10 -10  221.73   53.18
   0 -10 -11   -3.64    5.77
   0 -10 -12   -1.03    8.43
   0 -10 -13    9.50   16.43
   0 -10 -14   44.71   23.56
   0 -10 -15   12.18   17.57
   0 -11  17    0.88    3.18
   0  11 -17   -6.03    7.39
   0 -11  16   52.85   20.74
   0  11 -16   95.07   28.94
   0 -11  15   24.71   18.92
   0  11 -15    9.43    7.83
   0 -11  14   36.28   14.76
   0  11 -14   55.81   22.19
   0 -11  13    5.85    7.54
   0  11 -13   -1.39    4.93
   0 -11  13   28.29   27.49
   0 -11  12   20.27   10.58
   0 -11  12   28.49   24.68
   0  11 -12   27.12   13.44
   0  11 -11    9.44    7.22
   0 -11  11   13.94   11.72
   0 -11  11   20.83   20.50
   0 -11  10   10.60   17.12
   0 -11  10    6.69    8.17
   0  11 -10   -3.00    5.78
   0 -11   9    1.91    2.72
   0 -11   9   -4.53    6.21
   0  11  -8    2.19    1.64
   0 -11   8    4.69    7.83
   0 -11   8   11.96   20.14
   0 -11   7    5.29   17.52
   0  11  -7   21.59   12.89
   0 -11   7   -0.45    2.31
   0  11  -6  231.21   36.71
   0 -11   6  212.16   35.01
   0 -11   6  282.59   61.46
   0 -11   5    5.69    4.30
   0  11  -5   -1.90    3.46
   0  11  -4    9.53    6.67
   0 -11   4   14.84   18.17
   0 -11   4   18.50   10.14
   0  11  -3    9.75    9.82
   0 -11   3   -0.65    5.14
   0 -11   3    5.48    7.24
   0  11  -2   -0.93    1.97
   0 -11   2   -1.19    5.97
   0 -11   2    0.38    3.56
   0 -11   1  -11.60   14.51
   0  11  -1    5.22    5.49
   0 -11   1   -3.28    5.63
   0 -11   0    2.07    2.17
   0  11   0    9.44    7.29
   0 -11   0   -2.53    7.99
   0 -11  -1    2.44   21.77
   0 -11  -1   -2.68    7.15
   0  11   1    2.29    8.93
   0 -11  -2   25.83   24.68
   0 -11  -2   15.88   14.74
   0  11   2    0.49   10.76
   0 -11  -3    1.03    6.37
   0  11   3   -5.80    7.29
   0 -11  -3   23.33   29.77
   0 -11  -4   -2.14   10.28
   0  11   4   19.41   13.38
   0 -11  -4   17.44   10.88
   0  11   5   24.11   27.54
   0 -11  -5    5.59   11.18
   0 -11  -5   15.68   29.28
   0 -11  -6   19.21   21.58
   0 -11  -6    4.38   15.02
   0 -11  -7   10.51   14.39
   0 -11  -8    0.72    9.20
   0 -11  -9    2.03   11.70
   0 -11 -10   46.85   23.21
   0 -11 -11    9.54   11.13
   0 -11 -12   31.00   24.15
   0 -11 -13   -0.48    6.32
   0 -12  16    0.10    3.12
   0  12 -16    8.35   13.20
   0 -12  15    4.42    7.81
   0 -12  15   19.59   28.44
   0  12 -15   -4.70    7.90
   0 -12  14    5.66    6.87
   0 -12  14    3.96   10.44
   0  12 -14   15.59   12.16
   0 -12  13    6.21   11.35
   0 -12  13   26.70   25.98
   0  12 -13    1.39    2.37
   0 -12  12  611.65   71.28
   0 -12  12  699.67  108.18
   0  12 -12  679.53   72.02
   0  12 -11   -3.80    4.67
   0 -12  11    3.09    7.95
   0 -12  11    6.44   10.14
   0 -12  10    7.19    8.63
   0  12 -10   10.55    9.71
   0  12  -9    3.80    5.68
   0 -12   9    4.64   17.15
   0 -12   9    8.34    8.30
   0  12  -8  614.66   65.18
   0 -12   8  539.17   61.91
   0 -12   8  569.06   93.80
   0  12  -7    3.24    5.89
   0 -12   7   -4.95    9.22
   0 -12   7   -5.92    8.24
   0 -12   6   80.32   32.02
   0  12  -6   53.49   17.61
   0 -12   6   80.15   22.21
   0 -12   5    4.45    8.21
   0 -12   5   -7.78    1.34
   0  12  -5    3.56    5.41
   0  12  -4   27.40   12.77
   0 -12   4   26.80   13.16
   0 -12   3    3.92    4.35
   0  12  -3    9.18    9.11
   0 -12   3   17.60   18.41
   0 -12   2  177.95   49.11
   0 -12   2  177.63   31.52
   0  12  -2  213.23   34.68
   0  12  -1   10.30   10.36
   0 -12   1    8.86   15.62
   0 -12   0   83.40   44.03
   0 -12   0   66.09   26.67
   0 -12  -1   11.51   15.36
   0 -12  -2   40.28   22.54
   0 -12  -3   17.84   17.67
   0 -12  -4  215.30   55.55
   0 -12  -5   21.82   19.76
   0 -12  -6   31.90   19.26
   0 -12  -7    2.09    2.82
   0 -12  -8    9.15   13.42
   0 -12  -9   14.21   18.92
   0 -12 -10  104.07   38.50
   0  13 -14   83.59   27.01
   0 -13  14   41.93   24.19
   0 -13  13  -13.45   13.35
   0  13 -13   16.42   12.75
   0 -13  12   12.49   18.90
   0  13 -12    7.46   11.80
   0  13 -11    1.01    2.82
   0 -13  11  -11.26   16.87
   0 -13  10  103.46   40.37
   0  13 -10   86.64   25.45
   0  13  -9    0.62    4.94
   0 -13   9   21.22   20.79
   0 -13   8  238.04   61.47
   0 -13   7    0.93    4.74
   0 -13   6   44.24   27.84
   0 -13   5   10.87   20.16
   0 -13   4  185.88   53.60
   0 -13   3   57.03   28.10
   0 -13   2    1.14    9.33
   0 -13   1   -6.10    4.63
   0 -13   0   12.75   16.32
   0 -13  -1    3.67   14.59
   0 -13  -2   14.78   24.29
   0 -13  -3   18.54   21.51
   0 -13  -4   48.23   31.32
   0 -13  -5   15.19   15.64
   0 -13  -6    4.18    9.65
   0 -13  -7   -3.06   13.96
   0 -14  11   11.31   13.31
   0 -14  10   27.32   25.62
   0 -14   9   -2.74    9.34
   0 -14   8   45.15   28.95
   0 -14   7   20.95   27.56
   0 -14   6  167.20   53.02
   0 -14   5   44.72   25.50
   0 -14   4   45.10   25.08
   0 -14   3   30.21   21.18
   0 -14   2   17.04   10.68
   0 -14   1   25.73   21.46
   0 -14   0    4.65   11.58
   0 -14  -1   -9.38   16.59
   0 -14  -2   41.77   31.59
   0 -14  -3   16.04   20.26
   1 -14  -2   19.89   20.82
   1 -14  -1   12.54   17.97
   1 -14   0    3.38   11.86
   1 -14   1   21.42   14.27
   1 -14   2  139.92   45.78
   1 -14   3   60.92   34.41
   1 -14   4  484.92   93.68
   1 -14   5   34.42   23.07
   1 -14   6  439.15   85.81
   1 -14   7   30.84   29.81
   1 -14   8    2.50   14.39
  -1  14  -9   14.22   11.67
   1 -14   9    9.19   20.28
  -1  14 -10   36.89   19.68
  -1  14 -11    1.43    4.22
   1 -13  -7   39.10   22.15
   1 -13  -6    5.08   18.90
   1 -13  -5   15.95   15.37
   1 -13  -4   11.86   16.83
   1 -13  -3   35.75   20.87
   1 -13  -2   45.17   26.64
   1 -13  -1   19.52   20.54
   1 -13  -1   20.29   31.28
   1 -13   0    6.79   16.30
   1 -13   0   35.39   32.23
   1 -13   1   -7.31   17.09
  -1  13  -1    2.65    8.48
  -1  13  -2   31.71   15.71
   1 -13   2    8.89   19.60
  -1  13  -3   -1.83    5.41
   1 -13   3   -5.81   11.70
  -1  13  -4  185.23   37.01
   1 -13   4  397.40   82.83
  -1  13  -5   21.77   15.44
   1 -13   5    0.16    4.31
  -1  13  -6    2.94    9.01
   1 -13   6   -6.31   13.06
   1 -13   7  -16.48   23.56
  -1  13  -7    3.44    5.72
  -1  13  -8  108.39   29.20
   1 -13   8   89.83   44.55
   1 -13   9   32.68   28.77
  -1  13  -9   11.00   10.67
  -1  13 -10   55.14   22.43
   1 -13  10   68.84   37.17
  -1  13 -11   16.77   11.23
   1 -13  11   60.71   37.17
  -1  13 -12   45.94   18.92
   1 -13  12   53.71   28.14
  -1  13 -13   12.93   12.45
   1 -13  13   59.31   29.96
   1 -13  14   29.47   30.00
  -1  13 -14    2.19    4.61
   1 -12 -10   13.66   14.25
   1 -12  -9   -4.42    3.88
   1 -12  -8   85.17   30.06
   1 -12  -7    3.34   11.08
   1 -12  -6  211.73   66.14
   1 -12  -6  184.72   50.47
   1 -12  -5   21.29   16.49
   1 -12  -5   29.33   31.67
   1 -12  -4   25.52   27.60
   1 -12  -4    6.25    9.73
   1 -12  -3   39.97   41.38
   1 -12  -3   37.46   28.39
   1 -12  -2  111.90   34.95
   1 -12  -2   48.21   30.01
   1 -12  -1   17.02   19.52
   1 -12  -1   -1.83   13.02
  -1  12   0   69.43   21.79
   1 -12   0   55.25   28.92
  -1  12  -1   28.41   13.98
   1 -12   1   42.32   23.11
   1 -12   2   44.22   23.92
  -1  12  -2   35.13   15.55
  -1  12  -3    4.56    8.94
   1 -12   3   -3.11    7.84
  -1  12  -4    2.49    5.83
   1 -12   4   -7.24   10.72
   1 -12   5   26.43   15.87
  -1  12  -5   18.96   12.64
   1 -12   6    2.20    2.63
  -1  12  -6    6.82    5.41
  -1  12  -7   54.06   19.68
   1 -12   7   11.71    5.65
   1 -12   8    2.64   17.81
  -1  12  -8   46.05   20.50
  -1  12  -9    0.63    3.15
   1 -12   9   25.10   32.82
  -1  12 -10   -6.22    9.93
   1 -12  10   22.03   19.47
  -1  12 -11   53.09   21.69
   1 -12  11   69.87   39.84
  -1  12 -12   39.32   18.85
   1 -12  12   55.70   27.63
   1 -12  13   67.26   37.10
  -1  12 -13   33.35   16.39
   1 -12  14   32.34   24.95
  -1  12 -14   14.77   12.94
  -1  12 -15    5.65    8.86
   1 -12  15   18.46   22.24
   1 -12  16   -4.09   10.95
   1 -11 -13   19.48   21.09
   1 -11 -12  124.12   38.62
   1 -11 -11   -2.44    8.17
   1 -11 -10   30.35   30.89
   1 -11 -10   14.58   13.80
   1 -11  -9   37.32   34.03
   1 -11  -9   15.53   11.55
   1 -11  -8   -7.65   12.97
   1 -11  -8    0.19   26.19
   1 -11  -7   18.73   19.84
   1 -11  -7   13.62   12.59
   1 -11  -6    7.05   22.28
   1 -11  -6   26.81   19.00
   1 -11  -5   25.58   27.37
   1 -11  -5   28.86   21.17
   1 -11  -4   18.43   11.66
   1 -11  -4    0.46    9.85
   1 -11  -3   -0.80   14.25
   1 -11  -3    0.68   14.68
   1 -11  -2   10.42   14.68
   1 -11  -2    8.40   17.68
   1 -11  -1   10.52   11.69
   1 -11   0    6.90   15.85
  -1  11   0   -1.00    1.28
  -1  11  -1   60.39   18.51
   1 -11   1   45.98   26.62
   1 -11   2   61.92   35.04
  -1  11  -2   66.72   19.88
  -1  11  -3   48.58   17.15
   1 -11   3   67.96   31.25
   1 -11   4    0.36    1.70
   1 -11   4    2.33   14.87
  -1  11  -4   13.15   12.24
   1 -11   5   85.75   20.14
  -1  11  -5   73.48   21.17
   1 -11   5  112.16   39.96
   1 -11   6   45.57   28.31
   1 -11   6   59.46   18.39
  -1  11  -6   93.57   24.30
   1 -11   7   99.31   40.04
   1 -11   7  112.50   24.16
  -1  11  -7   97.66   26.47
  -1  11  -8   73.47   21.95
   1 -11   8   45.46   27.85
   1 -11   8   62.81   19.02
   1 -11   9    8.96    6.05
   1 -11   9   37.25   25.78
  -1  11  -9    8.21    8.89
  -1  11 -10   59.95   21.12
   1 -11  10   24.29   11.90
   1 -11  10   53.69   28.84
   1 -11  11    5.95    6.88
  -1  11 -11    9.18    8.62
   1 -11  11   25.26   26.78
   1 -11  12    9.01   10.52
  -1  11 -12    7.62   10.53
   1 -11  12   -1.95   10.81
   1 -11  13   -0.71    5.45
   1 -11  13   11.15   17.26
  -1  11 -13   15.88   11.31
   1 -11  14  226.14   42.00
   1 -11  14  160.94   57.00
  -1  11 -14  199.08   41.50
   1 -11  15    9.25    9.17
  -1  11 -15    6.90    9.42
   1 -11  15   22.45   23.60
  -1  11 -16   24.45   17.60
   1 -11  16   34.59   32.00
   1 -11  16    5.42    8.00
   1 -11  17   42.94   20.27
   1 -11  17   62.12   28.64
   1 -11  18    8.23    8.71
   1 -10 -15   16.03   21.14
   1 -10 -14    5.13   11.61
   1 -10 -14  -12.47   13.71
   1 -10 -13  267.47   64.27
   1 -10 -13   -2.68   11.60
   1 -10 -12   56.95   25.05
   1 -10 -12   25.11   17.08
   1 -10 -11    8.27   14.00
   1 -10 -11    9.21    7.33
   1 -10 -10   10.89   13.63
   1 -10 -10   17.72   16.68
   1 -10  -9    7.12   16.26
   1 -10  -9   11.52   12.98
   1 -10  -8   -0.87    9.88
   1 -10  -8   -2.69    9.17
   1 -10  -7    5.48    4.37
   1 -10  -7    2.27    5.14
   1 -10  -6    9.40   10.11
   1 -10  -6   26.55   26.36
   1 -10  -5    5.94   11.78
   1 -10  -5   22.68   16.64
  -1  10   4    1.61   15.82
   1 -10  -4    8.66   13.04
   1 -10  -4   -3.07    7.17
   1 -10  -3   37.42   16.43
   1 -10  -3   49.76   31.40
  -1  10   3   47.48   23.12
   1 -10  -2   13.49   15.15
   1 -10  -2    4.52    9.23
  -1  10   2    2.89    7.65
   1 -10  -1   26.96   17.03
  -1  10   1   25.59   10.02
  -1  10   1   61.31   29.89
  -1  10   0   38.72   15.29
   1 -10   0    6.52   13.02
  -1  10  -1   -1.40    4.96
   1 -10   1    6.73    6.69
   1 -10   1    2.38    4.24
  -1  10  -2  262.79   38.43
   1 -10   2  268.73   32.47
   1 -10   2  341.90   64.50
   1 -10   3   11.12    6.09
  -1  10  -3    6.00    7.54
   1 -10   3   27.25   21.74
  -1  10  -4   -1.78    3.46
   1 -10   4  -12.43   19.00
   1 -10   4    4.06    5.57
   1 -10   5   37.79   13.98
  -1  10  -5   24.77   13.16
   1 -10   5   16.13   17.53
  -1  10  -6   -0.49    3.02
   1 -10   6   12.96   17.74
   1 -10   6    1.75    5.24
  -1  10  -7    2.14    5.94
   1 -10   7    6.74    5.29
   1 -10   7   -1.55    3.66
  -1  10  -8   25.76   14.66
   1 -10   8   14.84   18.08
   1 -10   8   59.38   17.39
   1 -10   9    2.20   12.10
  -1  10  -9    4.06    6.52
   1 -10   9    5.92    7.61
  -1  10 -10   30.64   16.33
   1 -10  10   -6.29   11.06
   1 -10  10   35.27   15.44
   1 -10  11   34.42   35.76
   1 -10  11    6.24    4.63
  -1  10 -11    8.73   10.20
   1 -10  12    4.99    7.68
  -1  10 -12   -2.81    4.52
   1 -10  13   -1.41    4.70
  -1  10 -13    5.43    5.13
   1 -10  14    3.86    7.00
  -1  10 -14   19.54   13.22
   1 -10  14   38.97   31.85
  -1  10 -15   13.47    9.89
   1 -10  15   25.86   15.18
   1 -10  15   21.64   18.60
  -1  10 -16  226.88   45.41
   1 -10  16  242.84   73.14
   1 -10  16  165.64   37.15
   1 -10  17   56.03   26.13
  -1  10 -17   56.13   21.99
   1 -10  17  -17.41   21.82
   1 -10  18    7.41   10.56
  -1  10 -18   -0.86    2.32
   1 -10  18   16.47   22.43
   1  -9 -17    5.57   10.75
   1  -9 -16   16.69   19.25
   1  -9 -16   17.36   18.87
   1  -9 -15   19.91   15.77
   1  -9 -15   32.56   29.37
   1  -9 -14    1.56   15.78
   1  -9 -14  109.04   40.36
   1  -9 -13   -0.50   10.20
   1  -9 -13    3.91    7.99
   1  -9 -12    8.73   10.46
   1  -9 -12    9.03    9.74
   1  -9 -11   -5.81    3.38
   1  -9 -11   -4.78   10.43
   1  -9 -10    3.82    9.58
   1  -9 -10   16.30   21.17
  -1   9  10   -1.03    6.33
  -1   9   9   40.23   23.03
   1  -9  -9   37.20   18.24
   1  -9  -9   27.29   18.43
  -1   9   8   53.21   23.18
   1  -9  -8   23.76   17.08
   1  -9  -8   68.17   35.30
   1  -9  -7   -3.17   14.33
   1  -9  -7    6.19    4.08
  -1   9   7    5.54   10.71
  -1   9   6   85.49   30.14
   1  -9  -6   74.46   26.52
   1  -9  -6  161.63   46.35
  -1   9   5    2.14    5.46
   1  -9  -5    6.22    7.07
   1  -9  -5   -2.01   21.48
  -1   9   4   41.72   20.90
   1  -9  -4   53.40   30.88
   1  -9  -4   47.82   20.97
   1  -9  -3    5.60   13.10
  -1   9   3    4.30    5.25
   1  -9  -3    9.86    8.27
   1  -9  -2  270.96   49.91
  -1   9   2  263.84   50.43
  -1   9   1   29.04   21.87
   1  -9  -1   85.55   29.55
  -1   9   1   38.30   14.92
  -1   9   0  365.58   42.42
   1  -9   0  330.94   58.94
   1  -9   0  348.67   32.95
   1  -9   1   39.30   11.59
  -1   9  -1   59.76   16.93
   1  -9   1   52.27   24.92
  -1   9  -2  326.76   39.97
   1  -9   2  284.04   30.49
  -1   9  -3   33.88   14.79
   1  -9   3    9.57    6.64
   1  -9   3   12.04   14.22
   1  -9   4 1520.47   75.69
  -1   9  -4 1432.97   85.74
   1  -9   4 1686.57  143.84
  -1   9  -5   41.47   14.61
   1  -9   5   28.76   11.47
   1  -9   5   38.67   24.06
  -1   9  -6   17.43   10.40
   1  -9   6   37.46   13.75
   1  -9   6    8.78   10.04
  -1   9  -7   37.18   14.65
   1  -9   7   60.69   16.31
   1  -9   7   32.73   20.30
  -1   9  -8   35.37   14.22
   1  -9   8   62.41   16.82
   1  -9   9   11.52    8.95
  -1   9  -9    0.75    2.08
   1  -9   9   28.16   27.51
   1  -9  10   -1.85    7.24
  -1   9 -10   11.17   11.07
   1  -9  10   -2.38   11.81
   1  -9  11    3.63    3.09
   1  -9  11    9.86    4.98
  -1   9 -12    7.31    6.65
   1  -9  12    4.32    5.99
   1  -9  12    3.84   15.16
   1  -9  13    7.52    7.29
   1  -9  13  -13.00   18.28
  -1   9 -13    8.10   11.09
   1  -9  14    1.94   15.95
   1  -9  14    5.15    5.59
  -1   9 -14    0.40    9.83
   1  -9  15   53.36   38.18
   1  -9  15   22.87   15.30
  -1   9 -15   17.09   12.18
  -1   9 -16  132.27   34.56
   1  -9  16   71.91   25.43
   1  -9  17   10.77   17.98
  -1   9 -17   -3.13    8.14
   1  -9  17   -6.86    5.43
   1  -9  18   -3.98    6.14
  -1   9 -18   18.79   15.08
   1  -9  18   17.71   28.56
   1  -9  19   -9.81   14.30
  -1   9 -19    3.81    5.62
   1  -8 -18   -3.05    9.47
   1  -8 -17   79.28   38.91
   1  -8 -16   22.78   24.41
   1  -8 -16   19.15   17.38
   1  -8 -15   -2.62    4.39
   1  -8 -15   -1.84   18.69
   1  -8 -14   29.59   20.63
  -1   8  14   43.46   23.53
   1  -8 -14   75.71   35.75
  -1   8  13   21.35   14.82
   1  -8 -13    6.42   17.93
   1  -8 -13   42.76   20.89
   1  -8 -12   -3.41    3.99
   1  -8 -12   58.24   31.80
  -1   8  12   45.64   25.41
  -1   8  11   28.01   21.82
   1  -8 -11    1.74   10.10
   1  -8 -11   23.35   14.66
   1  -8 -10    4.21    6.39
   1  -8 -10   14.00   18.09
  -1   8  10    7.80   16.35
   1  -8  -9    8.62    6.79
   1  -8  -9   23.39   18.21
  -1   8   9   15.65   12.60
   1  -8  -8  140.68   44.45
  -1   8   8  162.15   41.04
   1  -8  -8  137.01   34.07
  -1   8   7    8.02   10.78
   1  -8  -7   31.70   19.57
   1  -8  -6  825.08   80.72
   1  -8  -6  900.37  113.53
  -1   8   6  919.42   88.57
  -1   8   5    5.73   10.35
   1  -8  -5   -3.40   11.40
   1  -8  -5   -3.17    1.88
   1  -8  -4 1271.30   98.97
   1  -8  -4 1234.37  133.99
  -1   8   4 1313.80  105.74
   1  -8  -3   12.43   22.92
   1  -8  -3    2.28    6.29
  -1   8   3    6.79   13.04
   1  -8  -2  552.41   68.48
  -1   8   2  543.53   50.81
  -1   8   2  625.82   76.46
  -1   8   1   30.69   10.62
   1  -8  -1   22.45   17.67
  -1   8   0 1096.94   68.88
   1  -8   0 1060.89   54.93
  -1   8  -1  221.78   31.91
   1  -8   1  148.56   20.28
   1  -8   1  148.41   40.51
   1  -8   2  323.29   56.22
   1  -8   2  331.47   31.93
  -1   8  -2  311.03   36.69
   1  -8   3   65.94   29.04
  -1   8  -3   75.23   18.46
   1  -8   3   48.64   12.37
   1  -8   4  224.80   51.15
  -1   8  -4  175.18   27.91
   1  -8   4  211.97   26.57
   1  -8   5  446.91   40.74
  -1   8  -5  466.02   46.36
   1  -8   5  359.38   66.58
   1  -8   6  481.00   81.06
  -1   8  -6  654.70   55.67
   1  -8   6  625.71   49.78
   1  -8   7  256.96   33.01
  -1   8  -7  214.81   32.52
   1  -8   7  148.48   44.64
   1  -8   8  168.84   27.32
  -1   8  -8  172.63   30.72
   1  -8   8  180.18   52.80
  -1   8  -9    2.29    2.47
   1  -8   9    8.32   18.42
   1  -8   9   -1.14    1.94
   1  -8  10  108.86   23.39
  -1   8 -10  108.36   25.29
   1  -8  10  166.48   55.05
   1  -8  11    7.31   22.64
  -1   8 -11    2.82    5.14
   1  -8  11   10.65    6.81
   1  -8  12  121.87   27.02
   1  -8  12  125.86   46.72
  -1   8 -12   79.76   22.22
   1  -8  13   16.18    8.72
  -1   8 -13   -1.45    4.10
   1  -8  13    0.63   14.52
   1  -8  14    8.89   22.59
   1  -8  14    0.23    5.16
  -1   8 -14   -2.30    5.56
  -1   8 -15   18.42   13.63
   1  -8  15    6.65   16.68
   1  -8  15    1.31    3.94
  -1   8 -16   68.04   22.33
   1  -8  16   46.57   21.41
   1  -8  16   73.82   31.86
   1  -8  17   -0.67    6.94
  -1   8 -17    5.50    3.16
   1  -8  17   22.08   35.19
  -1   8 -18   -2.43    6.07
   1  -8  18    5.34   16.08
   1  -8  18   10.71   13.28
  -1   8 -19   29.67   18.99
   1  -8  19   36.16   19.17
   1  -8  19   11.10   18.54
   1  -8  20    3.01    7.50
   1  -7 -19   14.42   27.60
   1  -7 -18   18.04   18.52
  -1   7  17   10.90   15.69
   1  -7 -17   -2.28    5.74
   1  -7 -17   -8.30   12.23
   1  -7 -16  145.29   50.77
  -1   7  16  136.60   43.75
   1  -7 -16  167.18   40.51
   1  -7 -15    4.44    7.16
  -1   7  15   20.82   19.40
   1  -7 -15   -8.77   20.37
  -1   7  14   -3.33   10.70
   1  -7 -14   17.82   21.80
   1  -7 -14    4.64    9.38
   1  -7 -13   54.78   24.29
  -1   7  13   63.55   27.48
   1  -7 -13  127.37   41.65
   1  -7 -12   52.59   20.16
   1  -7 -12   73.27   33.61
  -1   7  12   18.99   21.96
   1  -7 -11   -0.13   13.04
  -1   7  11   -3.01    5.86
   1  -7 -11   -2.82    1.28
   1  -7 -10  129.62   30.36
  -1   7  10  101.58   31.74
   1  -7 -10   93.98   36.58
  -1   7   9    0.10    7.64
   1  -7  -9    0.73    8.01
   1  -7  -9   25.70   25.32
  -1   7   8   22.77   18.72
   1  -7  -8    5.56    7.50
   1  -7  -8   45.25   24.43
   1  -7  -7    8.96    9.86
   1  -7  -7   29.44   14.67
  -1   7   7   40.11   16.98
   1  -7  -6  970.05  112.40
   1  -7  -6 1085.68   85.61
  -1   7   6  835.76   82.37
   1  -7  -5   10.43    8.52
  -1   7   5   13.66   10.02
   1  -7  -5   39.81   22.46
   1  -7  -4 1239.73  128.03
   1  -7  -4  996.34   82.12
  -1   7   4 1130.39   91.89
  -1   7   3   22.56   15.54
   1  -7  -3   28.87   14.22
   1  -7  -3   25.77   13.68
   1  -7  -2  742.66   78.03
  -1   7   2  939.56   62.90
  -1   7   2  785.69   79.02
   1  -7  -1   61.49   12.32
   1  -7  -1   75.30   24.09
  -1   7   1   49.58   12.64
   1  -7   0  296.76   49.89
  -1   7   0  214.62   28.99
   1  -7   0  230.35   23.87
   1  -7   1  163.81   19.48
  -1   7  -1  167.82   25.17
   1  -7   1  177.79   40.23
   1  -7   2  548.38   70.67
  -1   7  -2  504.29   45.21
   1  -7   2  553.77   37.69
   1  -7   3  319.22   29.47
   1  -7   3  287.50   52.26
  -1   7  -3  282.47   34.15
  -1   7  -4   77.91   18.19
   1  -7   4   47.23   11.39
   1  -7   4   72.49   29.19
  -1   7  -5  251.10   31.63
   1  -7   5  265.55   29.96
   1  -7   5  225.96   50.73
   1  -7   6  225.48   29.60
   1  -7   6  136.40   43.86
  -1   7  -6  182.52   31.18
   1  -7   7   36.63   18.74
  -1   7  -7   31.03   13.06
   1  -7   7   23.51    9.93
  -1   7  -8  197.07   31.05
   1  -7   8  197.71   29.58
   1  -7   8  152.85   47.19
   1  -7   9    7.91   23.34
  -1   7  -9    8.89    8.16
   1  -7   9   -0.80    4.08
  -1   7 -10   -3.67    1.47
   1  -7  10    4.80    3.09
   1  -7  10    8.88   12.72
   1  -7  11   -0.84    3.99
  -1   7 -11    0.34    3.35
   1  -7  11    7.03   25.57
   1  -7  12   13.96    8.22
   1  -7  12   48.91   31.76
  -1   7 -12   23.10   12.29
   1  -7  13   17.54    9.73
   1  -7  13    1.68   14.48
  -1   7 -13   30.48   12.52
   1  -7  14  101.40   46.75
  -1   7 -14   75.87   20.92
   1  -7  14   53.36   20.13
   1  -7  15   -1.39    9.24
   1  -7  15    1.43    1.14
   1  -7  16   11.37   14.77
  -1   7 -16   -1.45    4.23
   1  -7  16   24.14   33.43
   1  -7  17   46.87   20.68
  -1   7 -17   56.13   21.88
   1  -7  17   63.92   41.45
  -1   7 -18   72.87   24.87
   1  -7  18   64.45   25.43
   1  -7  18   21.04   10.08
  -1   7 -19   14.28    8.67
   1  -7  19   24.21   21.31
   1  -7  19   29.57   19.46
   1  -7  20  185.02   45.01
  -1   7 -20  156.09   39.80
  -1   6  20   -4.06    9.05
   1  -6 -19    5.74   17.25
  -1   6  19   -3.45   10.46
   1  -6 -18   91.44   36.71
  -1   6  18   36.68   21.61
  -1   6  17   19.83   20.80
   1  -6 -17    4.12    6.84
   1  -6 -17    0.52    4.96
  -1   6  16   -3.24    5.86
   1  -6 -16   16.84   11.78
   1  -6 -16    0.46   18.32
   1  -6 -15   28.31   15.50
  -1   6  15   23.14   17.46
   1  -6 -15   -5.09    3.71
  -1   6  14   27.13   15.92
   1  -6 -14   61.16   34.23
   1  -6 -14   65.85   23.86
   1  -6 -13  -11.78    9.97
   1  -6 -13    4.92   10.93
  -1   6  13   15.08   14.11
   1  -6 -12   48.39   27.42
   1  -6 -12   20.23   10.83
  -1   6  12   57.88   27.00
  -1   6  11   19.48   15.58
   1  -6 -11   27.04   15.28
   1  -6 -11    2.68   11.07
  -1   6  10 1210.58  105.63
   1  -6 -10 1155.18   83.86
   1  -6 -10 1210.70  117.85
  -1   6   9    7.82   14.36
   1  -6  -9    1.73    7.07
   1  -6  -9    0.59    8.57
   1  -6  -8  219.79   37.17
   1  -6  -8  210.92   50.41
  -1   6   8  174.09   37.24
   1  -6  -7   60.45   18.97
  -1   6   7   76.49   25.08
   1  -6  -7   50.73   23.01
  -1   6   6    2.36    7.15
   1  -6  -6    1.21    1.43
   1  -6  -6   11.07    6.39
   1  -6  -5    8.67    5.23
  -1   6   5   56.56   20.86
   1  -6  -5   68.12   29.03
   1  -6  -4   45.82   23.28
   1  -6  -4   29.69   15.16
  -1   6   4   29.65   14.92
   1  -6  -3   60.89   20.41
   1  -6  -3   82.90   32.16
  -1   6   3   71.39   21.91
   1  -6  -2  795.65   70.34
  -1   6   2  830.25   54.64
  -1   6   2  790.17   72.10
   1  -6  -1   43.20   19.89
  -1   6   1   51.87   12.98
   1  -6  -1   37.81    8.26
   1  -6   0  334.05   26.08
  -1   6   0  284.00   31.09
   1  -6   1   51.20   20.49
   1  -6   1   87.05   13.49
  -1   6  -1   71.73   14.56
   1  -6   2   50.42   22.99
  -1   6  -2   54.72   15.47
   1  -6   2   85.21   13.49
   1  -6   3  115.85   15.87
  -1   6  -3  102.36   18.23
   1  -6   3   93.67   31.06
  -1   6  -4 1464.01   70.54
   1  -6   4 1648.59   67.62
   1  -6   5    6.84    8.26
  -1   6  -5    7.35    5.29
   1  -6   5    4.42    5.05
   1  -6   6   40.05   15.20
   1  -6   6   18.21   19.97
  -1   6  -6   66.83   16.36
   1  -6   7   13.25    8.02
   1  -6   7    8.11   20.96
  -1   6  -7   -2.21    2.63
  -1   6  -8  902.17   60.96
   1  -6   8 1071.22   67.23
   1  -6   8  969.55  119.49
   1  -6   9   27.81   11.61
   1  -6   9   53.50   30.81
  -1   6  -9   33.72   11.07
   1  -6  10  320.22   40.54
   1  -6  10  230.89   61.82
  -1   6 -10  280.97   35.89
   1  -6  11   85.18   21.54
  -1   6 -11   81.42   19.20
   1  -6  11  112.72   47.52
  -1   6 -12  360.69   44.08
   1  -6  12  257.46   39.95
   1  -6  12  459.10   89.55
   1  -6  13   35.22   32.77
  -1   6 -13   94.20   23.39
   1  -6  13   54.89   17.82
   1  -6  14    6.90    6.75
   1  -6  14   -9.50   25.60
  -1   6 -14    6.90    5.65
   1  -6  15   82.19   24.53
   1  -6  15   95.89   44.86
  -1   6 -15   44.28   17.42
  -1   6 -16   61.65   22.89
   1  -6  16   58.09   21.50
   1  -6  16   32.49   25.69
   1  -6  17   -1.74   10.43
  -1   6 -17   18.68   14.53
   1  -6  17   24.45   14.34
   1  -6  18    2.54    6.78
   1  -6  18   46.00   37.35
  -1   6 -18   21.85   17.12
   1  -6  19   -3.56   13.20
  -1   6 -19    2.05    1.56
   1  -6  20  260.06   53.68
  -1   6 -20  207.05   45.15
   1  -6  21    9.72    6.69
  -1   6 -21   10.41    8.48
  -1   5  21   26.50   15.73
   1  -5 -20    3.46   15.63
  -1   5  20   -4.30    9.81
   1  -5 -19   18.80   20.04
  -1   5  19   20.41   18.85
   1  -5 -18   53.12   33.77
  -1   5  18   19.92   16.01
   1  -5 -17    4.24    4.46
  -1   5  17   14.30   20.07
   1  -5 -17   -1.53    6.73
   1  -5 -16   -3.00    4.36
  -1   5  16   17.99   23.62
   1  -5 -16   16.04   11.82
  -1   5  15    5.16    8.18
   1  -5 -15    7.24   12.37
   1  -5 -15    6.85    9.80
   1  -5 -14    4.57    6.55
  -1   5  14   -1.36    6.17
   1  -5 -14    7.81    8.85
   1  -5 -13  118.61   28.73
  -1   5  13   28.62   22.63
   1  -5 -13   67.43   30.69
   1  -5 -12   17.33   10.12
   1  -5 -12    8.79    6.38
   1  -5 -11   36.11   20.52
  -1   5  11   31.58   20.89
   1  -5 -11   34.86   14.16
  -1   5  10  145.72   35.96
   1  -5 -10   74.34   19.39
   1  -5 -10  105.50   33.20
   1  -5  -9    4.29   10.00
  -1   5   9   14.44   11.79
   1  -5  -8  353.90   59.31
  -1   5   8  382.06   53.21
   1  -5  -8  434.53   46.11
   1  -5  -7    0.64    1.54
   1  -5  -7    7.27    8.96
  -1   5   7   -0.07    5.08
  -1   5   6  792.52   71.15
   1  -5  -6  733.50   85.43
   1  -5  -6  708.75   60.32
   1  -5  -5   11.17    6.35
   1  -5  -5    1.03   12.17
  -1   5   5   14.81   10.28
   1  -5  -4   14.56   10.42
  -1   5   4   33.79   14.10
   1  -5  -4   46.40   21.74
   1  -5  -3   10.80    6.62
   1  -5  -3    0.41    8.92
  -1   5   3    5.30    3.74
  -1   5   3    1.78    3.15
  -1   5   2  157.67   15.84
  -1   5   2  101.12   22.83
  -1   5   2  118.30   18.73
   1  -5  -2  100.70   22.70
  -1   5   1   20.98    5.59
   1  -5  -1   22.15    5.93
  -1   5   1   16.61    6.80
   1  -5  -1    6.77    9.36
  -1   5   0    2.81    2.19
   1  -5   0   16.83    5.69
  -1   5   0   21.00    8.57
   1  -5   0   24.05   18.73
  -1   5  -1    0.71    2.59
   1  -5   1    1.38    3.04
  -1   5  -1    1.93    3.15
   1  -5   1    0.23    3.09
  -1   5  -2  888.67   43.39
   1  -5   2  886.92   38.49
  -1   5  -2  851.16   49.12
  -1   5  -3   37.76   10.36
   1  -5   3   31.22   17.27
   1  -5   3   50.68    9.56
   1  -5   4 1732.89   65.97
  -1   5  -4 1819.62   76.23
   1  -5   5   -4.16   12.92
  -1   5  -5    6.80    5.27
   1  -5   5    0.98    1.32
   1  -5   6   89.49   19.59
  -1   5  -6  122.44   21.35
  -1   5  -7  519.10   42.44
   1  -5   7  537.23   84.09
   1  -5   7  523.16   42.90
  -1   5  -8  104.52   19.91
   1  -5   8   81.52   18.25
   1  -5   8   76.92   33.40
  -1   5  -9  137.10   23.75
   1  -5   9  143.44   25.77
   1  -5   9  152.81   49.43
   1  -5  10  172.17   53.82
  -1   5 -10  270.88   34.55
   1  -5  10  194.92   31.78
  -1   5 -11   81.36   20.00
   1  -5  11   63.52   18.89
   1  -5  11   37.08   18.69
   1  -5  12   89.78   22.51
  -1   5 -12   80.73   21.03
   1  -5  12   67.75   30.43
   1  -5  13    8.24   15.13
   1  -5  13   -0.45    4.75
  -1   5 -13   13.64    7.81
  -1   5 -14   86.30   23.18
   1  -5  14  149.99   55.40
   1  -5  14   77.50   25.28
   1  -5  15   16.12   19.78
   1  -5  15   26.21   15.34
  -1   5 -15   13.61    7.00
   1  -5  16   12.42   14.69
   1  -5  16    7.07   20.65
  -1   5 -16   11.50   10.38
  -1   5 -17   -1.46    4.81
   1  -5  17   26.65   31.18
   1  -5  17   12.27   13.38
   1  -5  18   11.79   11.29
   1  -5  18  -10.47   11.81
  -1   5 -18   -0.52    7.08
  -1   5 -19  125.60   34.15
   1  -5  19   54.68   34.83
   1  -5  19  112.63   37.16
   1  -5  20   75.13   29.74
  -1   5 -20   48.18   19.96
   1  -5  20   13.25   18.45
   1  -5  21   10.01   10.36
  -1   5 -21    6.62    5.15
  -1   4  21   18.93   34.40
   1  -4 -20   58.12   32.23
  -1   4  20   39.01   22.86
   1  -4 -19   14.79   19.64
  -1   4  19   -1.96    4.04
  -1   4  18    5.25   10.12
   1  -4 -18   -0.14   11.27
   1  -4 -17   -1.26    3.64
  -1   4  17   17.07   12.43
   1  -4 -17    6.61   14.19
  -1   4  16   38.13   22.25
   1  -4 -16   84.56   33.26
   1  -4 -16   50.42   18.89
   1  -4 -15   11.19    9.54
  -1   4  15   18.48   14.59
   1  -4 -15   32.16   21.97
  -1   4  14  207.71   44.83
   1  -4 -14  178.76   32.92
   1  -4 -14  233.08   52.55
   1  -4 -13    4.94    7.25
   1  -4 -13  -12.88   14.84
  -1   4  13   -3.34    9.05
  -1   4  12  403.58   60.98
   1  -4 -12  534.12   77.17
   1  -4 -12  476.43   51.79
  -1   4  11   36.27   17.73
   1  -4 -11   37.89   20.79
   1  -4 -11   54.40   21.16
   1  -4 -10  148.10   37.99
  -1   4  10  169.37   38.00
   1  -4 -10  151.94   27.16
   1  -4  -9   96.04   28.20
  -1   4   9   38.56   15.97
   1  -4  -9   67.30   16.97
   1  -4  -8  173.87   38.79
  -1   4   8  233.65   40.48
   1  -4  -8  215.94   29.66
   1  -4  -7   15.17    7.44
  -1   4   7    7.87    5.66
   1  -4  -7   24.82   16.61
  -1   4   6   20.31   12.85
   1  -4  -6   13.48   15.43
   1  -4  -6   14.87    9.15
   1  -4  -5   80.76   17.45
   1  -4  -5   30.48   15.57
  -1   4   5   75.37   19.18
   1  -4  -4 2558.33   97.59
  -1   4   4 2563.53   66.36
   1  -4  -4 2414.56  143.98
  -1   4   3   80.12   11.32
   1  -4  -3   75.48   16.79
  -1   4   3   72.67   16.88
   1  -4  -3  109.07   32.10
  -1   4   2   21.62    9.74
   1  -4  -2   14.00    7.28
  -1   4   2   19.40    4.46
  -1   4   2   19.61    7.29
  -1   4   1   15.67    5.91
  -1   4   1   19.25    4.64
  -1   4   0 1992.06   69.69
   1  -4   0 2012.56   46.41
   1  -4   1  673.79   28.30
  -1   4  -1  678.52   39.87
   1  -4   1  635.34   64.59
  -1   4  -1  701.85   30.68
   1  -4   2 2494.52  140.01
  -1   4  -2 2788.53   81.71
  -1   4  -2 3419.96   78.31
   1  -4   2 3250.48   67.09
  -1   4  -3  601.39   39.23
  -1   4  -3  677.28   41.08
   1  -4   3  636.02   34.44
   1  -4   4  422.82   65.66
   1  -4   4  581.98   41.73
  -1   4  -5  802.41   47.22
   1  -4   5  769.52   90.13
   1  -4   5  756.23   44.07
   1  -4   6 1074.22   58.25
  -1   4  -6 1071.40   55.99
   1  -4   7  353.18   36.11
  -1   4  -7  388.67   35.24
   1  -4   7  396.68   68.92
   1  -4   8  421.80   73.02
   1  -4   8  490.19   45.80
  -1   4  -8  414.02   38.08
   1  -4   9  200.78   31.01
   1  -4   9  256.47   59.64
  -1   4  -9  223.58   30.49
   1  -4  10   32.57   23.34
  -1   4 -10   20.41   10.82
   1  -4  10   53.32   17.24
   1  -4  11    1.93    5.57
   1  -4  11   12.36   18.96
  -1   4 -11    3.40    4.15
   1  -4  12 1072.75  133.52
   1  -4  12  902.24   77.93
  -1   4 -12  830.80   67.19
  -1   4 -13    7.20    8.20
   1  -4  13   19.48   14.07
   1  -4  13   25.36   23.18
  -1   4 -14  267.95   41.08
   1  -4  14  241.54   44.71
   1  -4  15   37.61   20.18
  -1   4 -15   42.62   16.24
   1  -4  15   94.81   49.10
  -1   4 -16   23.51   13.50
   1  -4  16   18.93   17.67
   1  -4  16   22.45   22.40
   1  -4  17    9.97   11.23
  -1   4 -17   36.70   17.02
   1  -4  17   23.01   29.92
  -1   4 -18   44.14   20.01
   1  -4  18   25.01   15.76
   1  -4  18   42.09   33.71
   1  -4  19   15.87   10.30
  -1   4 -19   13.63   12.50
   1  -4  19   18.75   38.07
  -1   4 -20    2.53    5.61
   1  -4  20    3.83   15.36
   1  -4  20   -3.11   16.59
   1  -4  21   -2.17    5.40
  -1   4 -21   25.90   21.45
   1  -3 -21   -6.87    3.53
  -1   3  21   12.45   12.53
  -1   3  20   55.68   28.82
   1  -3 -20    6.96    5.23
   1  -3 -19    7.57    7.65
  -1   3  19   -5.70    7.86
   1  -3 -18   28.42   25.16
  -1   3  18   27.24   18.05
  -1   3  17   -6.03   10.27
   1  -3 -17    4.39   16.72
   1  -3 -17   -1.46    3.79
   1  -3 -16   40.66   22.71
   1  -3 -16   32.42   14.69
  -1   3  16   26.64   18.34
   1  -3 -15   10.03    8.89
   1  -3 -15    9.80    7.98
  -1   3  15    7.45    4.54
  -1   3  14  134.81   34.41
   1  -3 -14  113.29   39.52
   1  -3 -14  101.56   22.71
  -1   3  13   25.11   14.33
   1  -3 -13   23.66   11.72
   1  -3 -12  242.06   33.78
   1  -3 -12  198.78   44.49
  -1   3  12  228.22   45.45
   1  -3 -11   12.60    6.81
   1  -3 -11    7.77   13.12
  -1   3  11   17.33   15.50
   1  -3 -10    1.15    5.64
  -1   3  10    5.55    8.75
   1  -3 -10   -1.06    8.40
  -1   3   9   33.95   17.83
   1  -3  -9   32.34   16.85
   1  -3  -9   51.95   14.91
   1  -3  -8   57.18   22.04
   1  -3  -8   45.62   12.79
   1  -3  -7    1.10    1.29
   1  -3  -7    1.88    4.76
   1  -3  -6   29.36    9.73
   1  -3  -6   48.14   19.44
  -1   3   6   58.75   16.30
  -1   3   5    1.62    6.59
   1  -3  -5    1.66    4.18
   1  -3  -5   -6.98   10.53
   1  -3  -4    9.10    4.80
   1  -3  -4   17.40   11.28
   1  -3  -4    2.97    6.68
  -1   3   4    4.45    5.36
  -1   3   3    4.53    1.33
   1  -3  -3    1.89    3.00
   1  -3  -3   12.69    5.38
   1  -3  -3   17.00   14.40
  -1   3   2   83.47   14.76
  -1   3   2   69.59   12.29
  -1   3   2   66.57    7.98
   1  -3  -2   54.84   14.02
  -1   3   1   37.30   10.88
   1  -3  -1   36.85   13.52
  -1   3   1   40.70    9.63
   1  -3   0  771.78   38.22
   1  -3   0  677.87   57.18
  -1   3   0  693.88   35.94
   1  -3   1   52.07    6.50
  -1   3  -1   51.73   10.36
   1  -3   1   52.24   17.40
  -1   3  -2  973.77   43.94
   1  -3   2  910.90   81.16
   1  -3   2  964.51   33.45
  -1   3  -2 1070.86   42.01
   1  -3   3   37.66   10.98
  -1   3  -3   62.98   11.83
  -1   3  -3   23.71    7.68
   1  -3   3   21.61   15.94
  -1   3  -4 2305.80   86.63
  -1   3  -4 2183.11   84.88
   1  -3   4 2092.43   68.46
   1  -3   4 2158.51  134.62
  -1   3  -5  327.28   27.86
   1  -3   5  331.72   56.00
   1  -3   5  349.08   32.00
   1  -3   6 1417.74   69.93
   1  -3   6 1303.57  115.61
  -1   3  -6 1192.34   56.56
   1  -3   7  -10.09   16.13
  -1   3  -7    5.12    5.94
   1  -3   7    2.22    4.69
   1  -3   8  266.11   57.24
  -1   3  -8  247.85   28.96
   1  -3   8  198.51   30.29
   1  -3   9  168.59   48.63
  -1   3  -9  167.62   26.18
   1  -3   9  205.43   32.50
   1  -3  10   10.77   18.70
  -1   3 -10    2.55    4.70
   1  -3  10    9.75    8.79
   1  -3  11  197.72   55.68
  -1   3 -11  201.21   32.07
   1  -3  11  156.61   32.33
  -1   3 -12   15.60   10.96
   1  -3  12   25.17   13.61
   1  -3  12   14.21   18.77
  -1   3 -13   38.54   15.09
   1  -3  13    3.97   14.46
   1  -3  13   32.60   15.72
   1  -3  14  249.45   45.02
  -1   3 -14  247.67   38.84
   1  -3  14  244.11   69.98
   1  -3  15  199.32   43.48
  -1   3 -15  228.23   39.07
   1  -3  15  143.10   58.94
  -1   3 -16  128.25   32.34
   1  -3  16  154.81   59.88
   1  -3  16  135.83   37.98
   1  -3  17   64.65   26.34
   1  -3  17   83.66   46.48
  -1   3 -17  119.73   32.74
   1  -3  18   82.25   63.77
  -1   3 -18   66.42   23.93
   1  -3  18   35.28   20.44
  -1   3 -19   18.72   16.21
   1  -3  19   10.10    4.17
   1  -3  20   11.38   14.44
  -1   3 -20    4.35    7.14
   1  -3  20   31.69   46.50
   1  -3  21    7.29   13.92
  -1   3 -21   35.11   25.08
   1  -3  22   43.95   32.23
  -1   3 -22   48.46   23.41
  -1   2  22   18.59   21.73
  -1   2  21    5.91    9.56
   1  -2 -21    3.11   12.26
   1  -2 -20   23.12   22.81
  -1   2  20   15.82   19.94
   1  -2 -19   10.83   12.27
  -1   2  19    4.91   16.43
  -1   2  18    8.54   11.43
   1  -2 -18   22.48   19.15
  -1   2  17   10.12   11.74
   1  -2 -17   13.13   16.60
   1  -2 -17   28.00   12.56
   1  -2 -16   54.52   26.68
   1  -2 -16   61.07   17.30
  -1   2  16   42.13   22.17
   1  -2 -15   16.41   14.28
   1  -2 -15   16.60    9.99
  -1   2  15   32.87   18.08
  -1   2  14  455.13   64.70
   1  -2 -14  612.72   52.08
   1  -2 -14  564.27   75.42
   1  -2 -13   20.35   16.97
  -1   2  13   13.87   14.55
   1  -2 -13    6.13    6.57
   1  -2 -12  287.42   33.12
   1  -2 -12  225.20   43.13
  -1   2  12  169.26   37.09
   1  -2 -11    0.43    3.29
   1  -2 -11    4.32    5.05
  -1   2  11    3.87    5.00
   1  -2 -10  168.70   34.92
  -1   2  10  112.59   28.77
   1  -2 -10  222.78   27.85
  -1   2   9  134.30   29.27
   1  -2  -9  182.41   24.30
  -1   2   8  379.44   46.79
   1  -2  -8  474.60   40.34
  -1   2   7   52.81   14.06
   1  -2  -7   43.33   15.61
   1  -2  -7   54.29   11.72
  -1   2   6 1663.59   85.56
   1  -2  -6 1531.35   57.26
   1  -2  -6 1451.21   92.94
   1  -2  -5    0.12    7.41
  -1   2   5    6.18    6.22
   1  -2  -5    5.93    4.07
  -1   2   5   10.96    8.68
   1  -2  -5    4.11    4.94
   1  -2  -4  343.08   33.51
  -1   2   4  335.29   29.04
   1  -2  -4  280.35   39.93
   1  -2  -4  360.17   26.21
  -1   2   4  381.25   33.56
   1  -2  -3    3.82    4.08
  -1   2   3    8.01    5.39
   1  -2  -3   12.17    5.26
   1  -2  -3    5.29    3.21
  -1   2   3   16.10    6.07
   1  -2  -3    5.07    6.22
   1  -2  -2 2418.03  113.00
  -1   2   2 2291.88   86.67
   1  -2  -2 2070.57   61.26
   1  -2  -2 1836.72   66.86
  -1   2   2 2161.71   56.45
   1  -2  -2 1977.16   56.53
  -1   2   1  372.47   23.16
   1  -2  -1  402.80   35.12
   1  -2  -1  375.85   23.35
  -1   2   1  463.24   44.84
  -1   2   0 1056.12   73.91
  -1   2   0 1111.45   40.15
   1  -2   0 1044.21   66.97
  -1   2  -1   -3.61    3.51
   1  -2   1   20.64    5.42
  -1   2  -1   12.53    3.40
   1  -2   1    5.58    2.20
  -1   2  -2  159.80   31.80
  -1   2  -2  125.20   14.39
   1  -2   2   98.86   28.28
   1  -2   2  114.70   12.63
   1  -2   2  105.01   13.86
  -1   2  -2  108.01   15.65
   1  -2   3    0.49    5.73
  -1   2  -3   18.95    6.18
   1  -2   3    7.39    6.53
  -1   2  -3    1.16    1.97
   1  -2   3   11.35    4.64
  -1   2  -4   24.51    7.13
   1  -2   4   33.36   17.59
   1  -2   4   18.35    7.09
  -1   2  -4   33.95   12.38
   1  -2   5   85.44   27.70
  -1   2  -5   49.37   10.64
   1  -2   5   63.72   13.98
   1  -2   6  197.09   27.67
  -1   2  -6  159.09   20.70
  -1   2  -6  132.07   18.84
  -1   2  -7  185.79   24.09
   1  -2   7  243.71   33.04
  -1   2  -7  237.75   26.54
  -1   2  -8  362.73   34.26
   1  -2   8  424.35   46.85
  -1   2  -8  471.37   41.21
   1  -2   9   19.98   10.56
  -1   2  -9   21.95    9.18
  -1   2  -9   27.13   10.62
  -1   2 -10  134.93   23.22
  -1   2 -10  125.02   22.90
   1  -2  10  167.89   33.01
   1  -2  11  160.03   33.53
  -1   2 -11  143.21   27.43
  -1   2 -11  139.79   24.49
  -1   2 -12   89.49   21.35
   1  -2  12   79.80   25.18
  -1   2 -12   95.38   22.89
  -1   2 -13  221.38   36.77
  -1   2 -13  269.57   36.80
   1  -2  13  224.53   43.93
   1  -2  14   45.19   20.34
  -1   2 -14   84.54   23.82
  -1   2 -14   95.48   22.59
  -1   2 -15   55.63   18.40
   1  -2  15   64.31   24.83
  -1   2 -15   92.99   24.80
   1  -2  16    4.90   12.29
  -1   2 -16    6.41    9.83
  -1   2 -16    0.07    4.89
   1  -2  17    8.33   10.39
  -1   2 -17    4.98    7.21
  -1   2 -17    5.88    6.18
   1  -2  18   38.10   26.57
  -1   2 -18    7.32    6.80
   1  -2  19   18.50   29.25
   1  -2  19    9.96   13.21
  -1   2 -19   10.74    8.23
   1  -2  20   19.85   21.40
   1  -2  20    7.28   17.56
  -1   2 -20    5.81   14.11
   1  -2  21   27.26   21.37
  -1   2 -21    3.65    8.24
  -1   2 -22    3.15    4.37
   1  -2  22   -6.69   15.52
   1  -1 -22   30.76   23.83
  -1   1  22    4.48   10.77
  -1   1  21   -2.16    7.99
   1  -1 -21    3.94   12.15
  -1   1  20   21.70   19.12
   1  -1 -20   41.23   24.17
  -1   1  19   -5.47    9.82
   1  -1 -19   10.74   15.30
   1  -1 -18   28.28   19.07
  -1   1  18   45.03   23.10
   1  -1 -17    6.07    7.82
   1  -1 -17    3.68    4.30
  -1   1  17   10.45   16.24
   1  -1 -16   -2.26    2.43
   1  -1 -16    4.94    3.74
  -1   1  16   -4.39    7.23
  -1   1  15  162.12   39.37
   1  -1 -15  263.46   51.22
   1  -1 -15  203.50   30.20
   1  -1 -14  597.07   72.70
  -1   1  14  545.76   69.64
   1  -1 -14  554.60   45.73
  -1   1  13   58.29   21.98
   1  -1 -13   64.89   24.39
   1  -1 -13   60.18   14.32
   1  -1 -12  554.38   42.04
   1  -1 -12  567.01   67.56
  -1   1  12  522.32   62.74
   1  -1 -11   11.68    6.40
  -1   1  11   -0.50    4.85
   1  -1 -11    9.31    8.30
   1  -1 -10  486.08   57.06
   1  -1 -10  620.31   39.88
  -1   1  10  636.06   64.13
  -1   1   9   -1.59    5.99
   1  -1  -9    7.56    5.67
   1  -1  -9    3.91    9.17
   1  -1  -8   11.08    3.81
  -1   1   8    1.32    5.42
  -1   1   7  131.24   16.35
   1  -1  -7  181.03   31.77
  -1   1   7  128.57   24.10
   1  -1  -7  111.17   15.14
  -1   1   6 1703.34   81.13
  -1   1   6 1661.93   52.94
   1  -1  -6 1613.99   88.64
   1  -1  -5   55.03   16.86
  -1   1   5   62.03   13.98
  -1   1   5   52.87    8.56
   1  -1  -5   76.51   16.24
   1  -1  -5   62.64    9.38
   1  -1  -4  920.45   63.96
   1  -1  -4  857.59   48.05
  -1   1   4  800.57   61.66
   1  -1  -4  801.15   30.96
  -1   1   4  892.81   46.33
  -1   1   3  902.20   36.77
   1  -1  -3  827.24   39.89
  -1   1   3  880.80   38.20
  -1   1   3  711.01   55.72
   1  -1  -3  743.43   27.86
   1  -1  -3  648.83   51.65
  -1   1   2 7273.80   84.87
  -1   1   2 7485.61  168.48
   1  -1  -2 7366.46  168.89
  -1   1   2 6750.54  115.83
   1  -1  -2 6941.49   90.33
   1  -1  -1 1264.19   36.26
  -1   1   1 1325.63   38.98
   1  -1  -1 1378.26   57.76
  -1   1   1 1335.02   61.88
  -1   1   0 2836.84   54.39
  -1   1   0 3068.94  102.76
   1  -1   0 2924.56   97.25
   1  -1   0 2964.44   54.39
  -1   1  -1   24.47    4.66
   1  -1   1   -4.06    3.87
  -1   1  -1    1.22    1.70
   1  -1   1   32.72    6.27
   1  -1   1   27.33    6.95
   1  -1   1    6.77    3.24
   1  -1   2  178.84   15.51
  -1   1  -2  153.93   14.62
   1  -1   2  167.57   13.96
  -1   1  -2  158.89   18.98
  -1   1  -2  155.00   13.30
   1  -1   2  162.28   17.55
  -1   1  -3  377.25   34.73
   1  -1   3  544.86   37.53
   1  -1   3  495.72   27.82
   1  -1   3  451.26   28.65
  -1   1  -3  365.59   22.48
  -1   1  -4  148.19   17.01
   1  -1   4  131.71   15.40
   1  -1   4  135.86   15.03
   1  -1   4  187.68   24.54
  -1   1  -4  148.36   16.20
  -1   1  -4  118.18   21.86
  -1   1  -5  354.63   27.46
   1  -1   5  310.21   34.66
  -1   1  -5  374.53   29.49
  -1   1  -6  765.08   44.35
   1  -1   6  903.36   64.92
  -1   1  -6  946.60   47.80
   1  -1   7    4.13    8.64
  -1   1  -7   -0.68    1.83
  -1   1  -7    4.01    3.65
   1  -1   8   86.44   22.23
  -1   1  -8   94.49   16.67
  -1   1  -8   72.90   15.27
   1  -1   9   66.39   22.00
  -1   1  -9   39.44   11.36
  -1   1  -9   41.18   13.91
   1  -1  10    6.23    8.28
  -1   1 -10   13.15    6.61
  -1   1 -10    7.89    6.86
  -1   1 -11   22.55    9.31
  -1   1 -11   25.27   11.55
   1  -1  11   11.87   10.79
  -1   1 -12   13.59    8.44
  -1   1 -12   19.08    8.44
   1  -1  12   -4.35    6.93
   1  -1  13  120.60   33.05
  -1   1 -13   53.66   16.74
  -1   1 -13   73.68   22.58
  -1   1 -14   99.06   26.71
   1  -1  14  170.46   40.23
  -1   1 -14  152.02   28.41
   1  -1  15   49.54   20.82
  -1   1 -15   40.98   16.70
  -1   1 -15   42.24   17.19
   1  -1  16   10.73    6.38
  -1   1 -16   12.05    9.82
  -1   1 -16   16.51   13.40
  -1   1 -17    3.15    3.44
  -1   1 -17    5.68    7.66
   1  -1  18    9.14    6.36
  -1   1 -18   13.23    9.89
  -1   1 -18   15.89   14.62
  -1   1 -19   10.50   12.29
  -1   1 -19    3.02    8.75
   1  -1  19   -2.03   10.11
   1  -1  20   11.67   15.29
  -1   1 -20    4.51    9.80
  -1   1 -20   22.39   16.01
   1  -1  21    2.10   11.84
  -1   1 -21    6.60   12.56
   1  -1  22    1.27    7.96
  -1   1 -22    1.62   12.31
  -1   0  22    9.06   10.73
   1   0 -22    0.55    7.79
   1   0 -21   11.84   19.60
  -1   0  21    8.27   15.36
   1   0 -20  376.97   65.96
  -1   0  20  323.07   64.78
   1   0 -19    0.23    6.28
  -1   0  19   18.86   15.44
  -1   0  18   62.26   26.75
   1   0 -18   41.17   19.18
  -1   0  17    2.13    2.65
   1   0 -17   18.10   16.15
   1   0 -17   28.59   12.25
   1   0 -16   11.43   15.52
   1   0 -16   28.64   11.21
  -1   0  16   -1.77    7.46
   1   0 -15    3.62    6.50
   1   0 -15    1.57    9.04
  -1   0  15   10.15   13.70
   1   0 -14  826.89   56.96
  -1   0  14  866.75   86.23
   1   0 -14  735.24   79.77
  -1   0  13    0.99    6.40
   1   0 -13   -0.15    0.94
   1   0 -13   -0.49    6.88
   1   0 -12  300.88   30.89
  -1   0  12  315.54   47.60
   1   0 -12  333.18   49.17
   1   0 -11    8.69    9.22
  -1   0  11   -1.91    2.08
   1   0 -11    1.04    3.58
   1   0 -10  510.95   56.63
   1   0 -10  377.30   29.31
  -1   0  10  492.40   54.86
  -1   0   9   35.42   12.82
   1   0  -9   56.70   18.64
   1   0  -9   40.14    8.73
  -1   0   8   42.63   14.88
  -1   0   8   29.59    7.52
   1   0  -8   41.18   14.39
   1   0  -8   36.75    7.67
  -1   0   7   24.35   10.56
   1   0  -7   21.38    5.64
   1   0  -7   18.69    9.08
  -1   0   7    6.96    3.32
   1   0  -6   27.37   10.92
   1   0  -6   28.92    5.81
  -1   0   6   30.40    6.18
  -1   0   6   20.50    9.41
   1   0  -5   23.11    7.62
  -1   0   5   15.36    6.38
  -1   0   5   31.20    5.13
   1   0  -5   17.83    9.17
   1   0  -5   25.42    5.19
   1   0  -4  105.79    7.61
  -1   0   4   88.53   18.65
   1   0  -4  109.06   16.03
   1   0  -4  119.45   19.07
  -1   0   4   96.49   13.86
   1   0  -3  112.88   17.19
  -1   0   3  128.78   14.33
  -1   0   3  120.05   19.21
   1   0  -3  152.89   15.53
  -1   0   2 2654.16   85.14
  -1   0   2 2528.53   51.05
   1   0  -2 2574.69   51.51
  -1   0   1  132.15   11.52
   1   0  -1   88.62   14.95
  -1   0   0   92.59    7.40
  -1   0   0   93.50    7.54
   1   0   0  107.32    8.22
   1   0   0   81.02    6.61
   1   0   0  105.88    7.75
  -1   0   0   92.52    7.51
  -1   0  -1  424.44   18.65
   1   0   1  449.71   34.46
  -1   0  -1  462.37   17.91
   1   0   1  436.07   16.02
   1   0   1  454.80   19.19
   1   0   1  452.08   19.48
   1   0   2 3299.68   55.21
  -1   0  -2 3928.86  115.43
  -1   0  -2 4050.96   65.55
   1   0   2 3666.97   62.72
   1   0   2 3657.66  104.08
  -1   0  -2 3647.45   56.46
   1   0   3 1468.62   43.66
  -1   0  -3 1569.98   79.30
  -1   0  -3 1417.57   43.02
   1   0   3 1468.71   71.14
  -1   0  -3 1443.57   42.70
   1   0   3 1346.70   42.87
   1   0   4   26.01    6.41
  -1   0  -4   33.58    7.81
  -1   0  -4   30.70    7.05
   1   0   4   40.17   12.14
   1   0   4   33.41    7.68
  -1   0  -4   18.29    9.19
   1   0   5  476.79   48.31
  -1   0  -5  479.25   31.99
   1   0   5  460.73   34.04
  -1   0  -5  397.50   27.16
  -1   0  -6   82.77   14.34
   1   0   6   85.05   20.42
  -1   0  -6   83.75   13.58
   1   0   7   80.76   22.81
  -1   0  -7   64.06   14.17
  -1   0  -7   38.24    9.78
   1   0   8   64.51   21.41
  -1   0  -8   62.84   13.28
  -1   0  -8   74.13   16.41
  -1   0  -9   91.64   19.22
   1   0   9   93.26   25.96
  -1   0  -9   96.72   17.39
  -1   0 -10  663.18   47.87
  -1   0 -10  762.74   59.09
   1   0  10  634.06   71.58
   1   0  11    1.76    7.78
  -1   0 -11    8.36    8.98
  -1   0 -11   -0.48    4.30
   1   0  12  196.56   44.79
  -1   0 -12  184.80   28.75
  -1   0 -12  192.51   33.38
  -1   0 -13    1.12    2.56
   1   0  13   -9.13   10.15
  -1   0 -13    2.55    9.00
  -1   0 -14  656.87   67.50
   1   0  14  670.14   82.39
  -1   0 -14  579.73   55.29
   1   0  15   71.06   31.03
  -1   0 -15   35.21   14.35
  -1   0 -15   24.21   16.93
   1   0  16    6.76   17.12
  -1   0 -16    0.65    3.71
  -1   0 -16   -6.47    6.88
  -1   0 -17   17.70   12.43
   1   0  17    3.79   12.29
  -1   0 -17    5.22    6.66
   1   0  18   -0.13    2.85
  -1   0 -18    7.91    1.04
  -1   0 -18   14.72   15.11
   1   0  19   99.88   36.71
  -1   0 -19  152.46   39.31
  -1   0 -19  101.97   28.20
  -1   0 -20  299.45   48.91
  -1   0 -20  229.43   50.69
   1   0  20  286.59   65.34
   1   0  21   59.08   30.18
  -1   0 -21   45.74   24.90
   1   0  22   21.82   21.07
  -1   0 -22   -9.30   14.95
   1   1 -22    0.26    7.66
  -1  -1  22   11.30   17.05
  -1  -1  21   16.82   16.20
   1   1 -21    7.31    8.10
  -1  -1  20   43.49   25.72
   1   1 -20   34.40   20.94
   1   1 -19   21.96   19.30
  -1  -1  19    7.70    9.72
   1   1 -18   70.94   26.53
  -1  -1  18   59.51   25.42
   1   1 -17   26.71   19.06
  -1  -1  17    9.33   12.76
   1   1 -16   71.15   19.10
  -1  -1  16   19.44   10.54
   1   1 -16   49.01   22.77
   1   1 -15   81.40   18.43
  -1  -1  15   79.63   26.33
   1   1 -15   56.64   22.26
  -1  -1  14  275.45   47.17
   1   1 -14  230.05   43.04
   1   1 -14  211.78   29.37
  -1  -1  13   64.18   21.17
   1   1 -13   86.28   17.29
   1   1 -13   44.90   18.25
  -1  -1  12   11.39    7.42
   1   1 -12   30.06   15.04
   1   1 -12   34.72    9.94
   1   1 -11    1.02    3.85
   1   1 -11    8.45    4.52
  -1  -1  11   -1.92    5.63
   1   1 -10    6.87    6.84
  -1  -1  10    4.82    6.69
   1   1 -10    3.79    4.45
  -1  -1   9   30.39   14.53
   1   1  -9   32.86    8.57
   1   1  -9   27.24   13.96
   1   1  -8  279.29   36.22
   1   1  -8  246.81   20.58
  -1  -1   8  221.29   31.84
  -1  -1   8  247.54   21.06
  -1  -1   7  383.09   22.72
  -1  -1   7  394.75   38.89
   1   1  -7  381.19   39.16
   1   1  -7  360.37   23.12
   1   1  -6  528.81   42.76
   1   1  -6  536.73   25.31
  -1  -1   6  472.05   21.89
  -1  -1   6  577.34   43.18
  -1  -1   5 1907.34   71.87
  -1  -1   5 2033.30   82.06
  -1  -1   4  229.95   24.69
  -1  -1   4  179.53   19.63
   1   1  -4  181.28   21.19
  -1  -1   4  203.87   20.03
   1   1  -4  169.45   18.97
   1   1  -3 1243.60   45.86
  -1  -1   3 1313.27   46.86
  -1  -1   3 1351.96   54.83
   1   1  -3 1191.07   47.95
  -1  -1   2   28.06    7.09
   1   1  -2   41.26    9.33
  -1  -1   2   53.68    8.53
   1   1  -2   36.50    7.33
  -1  -1   1   59.13    6.06
   1   1  -1   60.94    7.81
   1   1  -1   48.77    5.55
  -1  -1   1   52.62    7.54
   1   1  -1   51.77    6.80
   1   1   0 2915.33   48.29
  -1  -1   0 2830.33   47.92
  -1  -1  -1  613.94   29.24
  -1  -1  -1  658.20   32.63
   1   1   2 8731.21  198.65
  -1  -1  -2 6426.95   70.30
   1   1   2 7481.07   83.56
   1   1   2 7294.40  101.19
  -1  -1  -2 9507.43  126.33
  -1  -1  -3   30.12   14.62
  -1  -1  -3   13.39    4.96
   1   1   3   11.34    4.51
  -1  -1  -3   26.64    9.47
   1   1   3   15.80    8.63
   1   1   3   17.99    5.64
  -1  -1  -4 2072.64   61.71
   1   1   4 2187.01   68.39
   1   1   4 1914.97   98.37
  -1  -1  -4 2326.69   68.22
  -1  -1  -5  648.07   39.62
   1   1   5  588.73   56.95
   1   1   5  572.82   40.62
  -1  -1  -5  601.99   36.60
   1   1   6  895.20   75.40
  -1  -1  -6  897.16   47.56
  -1  -1  -6  818.45   49.04
   1   1   7  606.12   65.93
  -1  -1  -7  545.10   43.51
  -1  -1  -7  530.20   38.16
   1   1   8    6.62   10.89
  -1  -1  -8    0.32    4.15
  -1  -1  -8    2.64    4.27
  -1  -1  -9   42.95   13.45
   1   1   9   76.80   25.39
  -1  -1  -9   60.16   14.52
  -1  -1 -10  252.72   30.28
  -1  -1 -10  216.64   31.55
   1   1  10  264.18   49.48
  -1  -1 -11   13.51    9.15
  -1  -1 -11    8.89    9.08
   1   1  11   12.46   10.54
  -1  -1 -12  682.47   64.02
   1   1  12  564.02   76.68
  -1  -1 -12  686.06   55.01
  -1  -1 -13   30.58   11.65
   1   1  13   39.70   19.63
  -1  -1 -13   58.72   20.62
   1   1  14  346.77   63.29
  -1  -1 -14  490.74   59.88
  -1  -1 -14  484.03   49.79
   1   1  15   51.71   26.99
  -1  -1 -15   71.97   22.07
  -1  -1 -15  128.00   31.28
   1   1  16    4.52   10.85
  -1  -1 -16   12.45    9.38
  -1  -1 -16    0.26    6.51
  -1  -1 -17   -3.63    5.00
  -1  -1 -17    5.23    9.90
   1   1  17   -1.90   31.28
  -1  -1 -18   81.46   25.68
   1   1  18  103.03   35.81
  -1  -1 -18   63.61   22.26
   1   1  19   -1.47   14.29
  -1  -1 -19    4.82    6.99
  -1  -1 -19   15.61   16.31
  -1  -1 -20    8.24    9.14
  -1  -1 -20   20.29   19.78
   1   1  20   10.37   11.68
  -1  -1 -21   -0.60    6.66
   1   1  21   10.94   15.59
  -1  -1 -22   32.62   22.81
   1   2 -22   32.49   23.55
  -1  -2  22   11.60   11.96
  -1  -2  21   25.03   23.67
   1   2 -21    9.38    9.58
  -1  -2  20    3.62    9.57
   1   2 -20   15.95   15.92
  -1  -2  19    1.21    4.93
   1   2 -19    3.37   10.88
   1   2 -18    4.80   14.35
  -1  -2  18   11.09   10.52
  -1  -2  17    2.00    6.35
  -1  -2  17    4.49   17.57
   1   2 -17   -2.92    3.93
  -1  -2  16  -14.29   14.13
  -1  -2  16   21.80   27.23
   1   2 -16    7.51   11.83
  -1  -2  15   34.22   16.08
  -1  -2  15   20.99   16.44
   1   2 -15   38.43   19.19
  -1  -2  14  130.05   44.51
   1   2 -14   99.74   25.83
  -1  -2  14  144.14   34.51
   1   2 -13  107.26   25.98
  -1  -2  13  116.84   29.29
  -1  -2  13  167.12   47.60
  -1  -2  12  131.43   30.38
   1   2 -12  116.73   27.16
  -1  -2  12   97.94   36.50
  -1  -2  11   26.35   11.10
  -1  -2  11   28.36   11.46
   1   2 -11   46.81   17.45
  -1  -2  10   75.46   20.41
  -1  -2  10  109.85   33.69
   1   2 -10   53.49   17.40
  -1  -2   9   -2.24    7.32
   1   2  -9    6.84    8.41
  -1  -2   9   -3.12    2.74
  -1  -2   8  117.25   28.91
  -1  -2   8  111.20   13.43
  -1  -2   8  153.34   26.09
   1   2  -8  137.03   23.02
  -1  -2   7  150.88   23.21
  -1  -2   7   95.29   11.83
  -1  -2   7  143.13   28.84
   1   2  -7  119.47   21.28
  -1  -2   6  323.95   21.38
  -1  -2   6  321.51   31.47
   1   2  -6  295.09   30.09
   1   2  -5    6.08    3.92
  -1  -2   5   25.65    8.47
  -1  -2   5   13.48    4.53
  -1  -2   5   24.26   10.78
   1   2  -4   10.95    3.78
  -1  -2   4    9.78    5.48
  -1  -2   4   11.77    6.00
   1   2  -4    2.31    2.31
  -1  -2   4   10.03    4.18
  -1  -2   3  267.88   22.53
   1   2  -3  238.15   18.61
   1   2  -3  252.57   27.60
  -1  -2   3  269.77   23.98
   1   2  -3  187.75   18.80
  -1  -2   3  234.56   21.47
  -1  -2   2   93.97   12.27
   1   2  -2  113.94   13.68
   1   2  -2  139.71   16.99
  -1  -2   2  127.07   14.87
  -1  -2   2   82.85   12.30
   1   2  -2  139.19   11.53
  -1  -2   1   44.26    7.66
  -1  -2   1   53.64    9.15
   1   2  -1   54.75    9.45
   1   2  -1   47.05    7.93
   1   2  -1   40.72    4.70
   1   2   0 1005.41   38.68
   1   2   0  946.36   43.60
   1   2   1    3.32    1.50
  -1  -2  -1   29.28    8.20
   1   2   2 3495.94  140.95
   1   2   2 3707.09   80.68
  -1  -2  -2 3512.93   64.98
   1   2   2 3478.49   77.23
  -1  -2  -2 3377.42   77.36
  -1  -2  -3  229.15   19.92
  -1  -2  -3  233.23   22.65
   1   2   3  246.59   40.28
   1   2   3  198.02   21.05
  -1  -2  -4   25.15    7.71
   1   2   4   21.19    8.12
   1   2   4   36.35   13.96
  -1  -2  -4   24.51    7.66
   1   2   5   60.15   21.57
  -1  -2  -5   78.82   15.12
   1   2   5   47.16   12.76
  -1  -2  -5   93.54   17.63
  -1  -2  -6 1547.43   71.09
   1   2   6 1281.23   95.94
  -1  -2  -6 1325.85   66.49
  -1  -2  -7   28.00    9.91
  -1  -2  -7   34.55   12.28
   1   2   7   19.02   12.98
   1   2   8  359.82   55.71
  -1  -2  -8  432.81   43.81
  -1  -2  -8  474.02   41.75
   1   2   9  161.70   37.42
  -1  -2  -9  111.54   20.94
  -1  -2  -9  162.19   28.59
   1   2  10  270.27   50.16
  -1  -2 -10  267.62   37.63
  -1  -2 -10  258.49   33.39
  -1  -2 -11   12.79   10.69
  -1  -2 -11    4.00    3.23
   1   2  11    6.52    1.76
  -1  -2 -12  377.31   43.39
  -1  -2 -12  306.42   44.28
   1   2  12  366.96   64.15
   1   2  13   17.12   18.33
  -1  -2 -13   38.89   15.49
  -1  -2 -13   34.23   13.05
  -1  -2 -14  248.98   36.83
   1   2  14  216.42   50.71
  -1  -2 -14  297.55   47.24
  -1  -2 -15  161.43   30.33
  -1  -2 -15  207.60   40.64
   1   2  15  138.66   42.92
   1   2  16   14.74    9.85
  -1  -2 -16    0.54    8.10
  -1  -2 -16   23.77   13.71
   1   2  17   -4.61   10.50
  -1  -2 -17   10.03   12.15
  -1  -2 -17   -1.13    4.41
   1   2  18   17.44   20.00
  -1  -2 -18   22.25   15.51
  -1  -2 -18    4.73   11.48
   1   2  19    2.51    7.09
  -1  -2 -19   28.48   18.41
  -1  -2 -19   17.85   12.52
  -1  -2 -20    1.29    6.59
   1   2  20   16.30   18.43
  -1  -2 -20   -0.19    4.99
   1   2  21   13.23   20.80
  -1  -2 -21   60.21   28.49
  -1  -2 -22    7.73   17.19
  -1  -3  22   45.69   24.89
   1   3 -22   27.70   19.96
   1   3 -21    2.21   10.86
  -1  -3  21   14.90   18.57
  -1  -3  20   -3.98    5.09
   1   3 -20    6.07    5.13
  -1  -3  19    0.58    6.23
   1   3 -19    9.98   11.55
  -1  -3  18   37.57   18.50
   1   3 -18   66.37   23.91
   1   3 -17   25.64   14.84
  -1  -3  17   41.21   21.31
  -1  -3  16  359.32   75.94
   1   3 -16  316.26   49.43
  -1  -3  16  391.53   59.79
   1   3 -15   46.06   20.58
  -1  -3  15   17.79   15.35
  -1  -3  15   17.47   18.44
  -1  -3  14  513.93   81.46
  -1  -3  14  577.98   68.29
   1   3 -14  388.43   50.99
  -1  -3  13   10.93    8.74
  -1  -3  13   12.73   12.09
   1   3 -13    4.68    1.86
  -1  -3  12   28.20   13.58
   1   3 -12   15.72   10.39
  -1  -3  12    5.22   10.62
   1   3 -11   10.08    6.45
  -1  -3  11    9.14    3.91
  -1  -3  11    8.51    8.72
  -1  -3  10   26.09   12.48
   1   3 -10   22.20   10.49
  -1  -3  10   19.68   14.52
  -1  -3   9    1.30    2.75
  -1  -3   9    3.02    9.87
   1   3  -9   -2.36    7.05
  -1  -3   8   56.77   16.05
  -1  -3   8   76.00   23.19
   1   3  -8   63.94   15.08
  -1  -3   7  162.61   18.74
  -1  -3   7  176.83   36.02
   1   3  -7  139.17   20.92
  -1  -3   7  139.17   22.21
  -1  -3   6 1459.70   69.73
   1   3  -6 1530.28  101.50
   1   3  -6 1600.79   65.26
   1   3  -5  491.19   33.16
  -1  -3   5  582.41   50.84
   1   3  -5  552.81   56.67
  -1  -3   5  459.09   36.94
   1   3  -4 4391.61  153.57
  -1  -3   4 4511.17  109.09
  -1  -3   4 4261.66  105.60
  -1  -3   4 4510.23  129.37
   1   3  -4 4781.29   94.32
  -1  -3   3  118.02   16.05
   1   3  -3   97.97   20.73
  -1  -3   3  131.97   20.88
  -1  -3   3  127.35   15.38
   1   3  -3  124.32   13.35
  -1  -3   2  658.68   37.57
   1   3  -2  563.11   43.23
  -1  -3   2  844.23   47.47
  -1  -3   2  774.36   33.32
   1   3  -2  686.93   26.50
  -1  -3   1   51.33   10.29
  -1  -3   1   39.66    8.85
   1   3  -1   33.94    5.30
   1   3  -1   43.76    8.84
   1   3  -1   26.97    8.89
  -1  -3   1   38.11    6.08
   1   3   0  506.37   31.16
   1   3   0  484.83   18.15
  -1  -3  -1  301.36   24.55
  -1  -3  -1  300.99   25.86
  -1  -3  -1  337.25   29.50
  -1  -3  -2   43.33   10.20
  -1  -3  -2   46.08    6.27
  -1  -3  -2   38.40    8.84
  -1  -3  -2   18.85    7.04
  -1  -3  -3   51.21   12.42
   1   3   3   36.64   20.71
   1   3   3   45.95   12.88
  -1  -3  -3   41.64    9.60
   1   3   4   84.49   26.04
  -1  -3  -4   80.61   15.30
  -1  -3  -4   77.13   14.89
   1   3   4   74.86   17.12
   1   3   5   36.95   18.51
  -1  -3  -5   35.30   11.94
  -1  -3  -5   31.62   10.64
   1   3   6  127.83   32.89
  -1  -3  -6  158.90   25.60
  -1  -3  -6  186.87   26.76
  -1  -3  -7   38.62   15.53
  -1  -3  -7   48.79   16.22
   1   3   7   45.82   20.78
  -1  -3  -8    0.66    1.99
  -1  -3  -8   11.68    8.69
   1   3   8    7.43   10.77
   1   3   9   63.88   25.07
  -1  -3  -9   94.10   21.89
  -1  -3  -9   50.17   17.74
   1   3  10   -0.21   10.12
  -1  -3 -10    9.73    8.85
  -1  -3 -10   -4.01    4.76
  -1  -3 -11    5.82    3.24
   1   3  11    2.46   11.42
  -1  -3 -11   11.25   11.24
  -1  -3 -12  176.12   30.47
   1   3  12  141.98   39.49
  -1  -3 -12  111.07   30.29
   1   3  13    5.30   14.09
  -1  -3 -13    9.10    8.32
  -1  -3 -13   19.68   13.07
   1   3  14   65.68   30.12
  -1  -3 -14  125.85   27.64
  -1  -3 -14  160.50   36.37
  -1  -3 -15   -1.31    5.90
   1   3  15    3.26    4.32
  -1  -3 -15   -0.55    3.71
   1   3  16   53.44   25.80
  -1  -3 -16   20.15   11.80
  -1  -3 -16   49.48   21.62
   1   3  17    1.36    6.34
  -1  -3 -17   -1.23    5.97
  -1  -3 -17    7.87   10.61
  -1  -3 -18   30.60   14.07
   1   3  18    9.83   18.61
  -1  -3 -18   12.11    3.61
   1   3  19    6.48   22.19
  -1  -3 -19   -3.32   25.11
  -1  -3 -19   -0.11    8.58
  -1  -3 -20   39.68   21.07
   1   3  20   14.76   14.38
   1   3  21   -6.93   15.22
  -1  -3 -21   16.61   18.59
   1   4 -22   -3.19    5.56
  -1  -4  22   -5.59   11.66
  -1  -4  21   16.20   14.42
   1   4 -21   -4.19    5.27
   1   4 -20    8.13   10.28
  -1  -4  20    4.29   10.63
  -1  -4  19   -4.10   11.98
   1   4 -19    0.60    1.37
  -1  -4  18   99.99   31.29
   1   4 -18   97.61   30.81
   1   4 -17    7.51    9.06
  -1  -4  17    6.58    4.54
  -1  -4  16   61.65   23.21
   1   4 -16   31.08   17.51
  -1  -4  16   50.36   32.51
  -1  -4  15   33.71   16.90
   1   4 -15   78.59   22.83
  -1  -4  15   45.77   27.70
   1   4 -14  155.69   32.59
  -1  -4  14  123.64   37.02
  -1  -4  14  152.07   33.96
  -1  -4  13   -2.89    2.88
  -1  -4  13    1.99    9.91
   1   4 -13   16.02    8.92
  -1  -4  12 1015.94  107.92
  -1  -4  12  997.28   81.47
   1   4 -12  726.10   62.98
  -1  -4  11    8.47   13.43
  -1  -4  11   -3.26    4.96
   1   4 -11   -0.25    4.52
   1   4 -10  117.42   22.78
  -1  -4  10  132.20   27.88
  -1  -4  10  138.20   36.28
  -1  -4   9   -3.29    2.67
  -1  -4   9    0.29    7.75
   1   4  -9    0.78    3.20
  -1  -4   8  290.30   49.24
   1   4  -8  173.52   24.66
  -1  -4   8  234.14   31.90
   1   4  -7   95.32   17.91
  -1  -4   7  126.76   30.11
  -1  -4   7  106.22   18.83
  -1  -4   6 1229.12   66.71
  -1  -4   6 1316.46   88.96
   1   4  -6 1481.52   63.40
  -1  -4   5  273.22   37.83
  -1  -4   5  242.17   30.97
  -1  -4   4 1045.66   56.61
   1   4  -4  993.11   44.89
  -1  -4   4 1068.02   70.09
  -1  -4   3  655.19   41.73
   1   4  -3  640.82   30.78
  -1  -4   3  646.49   56.97
  -1  -4   3  725.48   39.95
  -1  -4   2 3214.31   90.82
   1   4  -2 3071.94   65.44
  -1  -4   2 3568.76   76.78
  -1  -4   2 3480.92  111.92
  -1  -4   1  431.19   24.41
  -1  -4   1  373.30   30.47
   1   4  -1  339.83   20.45
   1   4   0 1115.29   36.18
  -1  -4   0 1243.01   39.53
  -1  -4  -1   87.97   17.75
  -1  -4  -1   85.24    9.83
  -1  -4  -1  122.10   17.64
  -1  -4  -2   79.64   16.48
  -1  -4  -2   65.29   15.48
  -1  -4  -2   44.43   10.87
  -1  -4  -2   52.91    8.09
   1   4   3  253.49   48.67
  -1  -4  -3  221.79   17.94
  -1  -4  -3  257.19   31.44
  -1  -4  -3  282.78   32.08
   1   4   4 2782.24  162.30
  -1  -4  -4 2801.75  102.03
  -1  -4  -4 2909.67  103.21
  -1  -4  -4 2908.63   71.08
  -1  -4  -5   31.95   10.98
   1   4   5   67.18   25.10
  -1  -4  -5   55.18   15.47
   1   4   6   -6.05   12.56
  -1  -4  -6   24.77   10.07
  -1  -4  -6   16.21    8.54
  -1  -4  -7   53.24   18.15
   1   4   7   23.11   16.00
  -1  -4  -7   58.39   17.41
  -1  -4  -8  330.58   43.62
   1   4   8  265.92   52.63
  -1  -4  -9  148.33   31.17
   1   4   9  124.06   36.31
  -1  -4  -9  184.70   33.01
   1   4  10  140.81   40.80
  -1  -4 -10  177.56   34.81
  -1  -4 -10  154.14   30.68
   1   4  11   19.11   23.28
  -1  -4 -11   41.47   15.97
  -1  -4 -11   17.38   16.50
   1   4  12  182.82   47.72
  -1  -4 -12  289.92   43.71
  -1  -4 -12  275.99   47.65
  -1  -4 -13   86.53   27.44
  -1  -4 -13   96.77   25.12
   1   4  13   93.93   35.08
   1   4  14   73.13   33.72
  -1  -4 -14  123.30   34.40
  -1  -4 -14  139.80   30.87
  -1  -4 -15   26.51   13.19
   1   4  15   32.29   23.95
  -1  -4 -16   29.33   18.49
   1   4  16   62.09   33.33
  -1  -4 -16   65.87   25.94
   1   4  17   -2.24   12.14
  -1  -4 -17    1.34    4.76
   1   4  18    8.31   16.73
  -1  -4 -18    1.30    4.58
  -1  -4 -18   -2.25    6.05
  -1  -4 -19    3.85    9.21
   1   4  19   14.92   17.74
  -1  -4 -19   19.84   13.77
  -1  -4 -20   14.03    8.89
   1   4  20   51.82   37.39
  -1  -4 -20   32.13   24.43
  -1  -4 -21    9.40   15.59
  -1  -5  21    9.46    3.86
   1   5 -21   17.59   16.53
   1   5 -20  118.00   34.33
  -1  -5  20   48.47   24.52
   1   5 -19   43.59   21.94
  -1  -5  19   41.77   21.71
   1   5 -18   33.07   16.24
  -1  -5  18   42.07   21.58
  -1  -5  17   -3.46   12.37
   1   5 -17   80.33   33.61
  -1  -5  16    8.80   15.35
   1   5 -16    3.61    8.52
  -1  -5  16    1.35   15.63
  -1  -5  15   10.47   13.34
  -1  -5  15   23.36   24.21
   1   5 -15    2.67    5.20
  -1  -5  14   77.86   25.60
  -1  -5  14  107.89   40.94
   1   5 -14  114.59   27.41
  -1  -5  13   68.32   33.09
  -1  -5  13   85.71   25.15
   1   5 -13   57.57   19.09
  -1  -5  12  138.47   40.48
  -1  -5  12   67.08   20.85
   1   5 -12   83.11   21.91
  -1  -5  11   45.28   16.87
   1   5 -11   36.90   12.38
  -1  -5  11   42.43   20.53
   1   5 -10  208.47   30.74
  -1  -5  10  204.00   33.06
  -1  -5  10  228.07   49.21
  -1  -5   9  738.49   83.02
   1   5  -9  592.34   48.76
  -1  -5   9  654.46   57.81
  -1  -5   8  287.81   36.99
  -1  -5   8  375.31   55.60
   1   5  -8  264.92   30.29
  -1  -5   7  201.87   29.36
  -1  -5   7  298.77   46.93
   1   5  -7  273.74   29.23
  -1  -5   6  312.31   34.22
  -1  -5   6  371.35   49.38
   1   5  -6  305.60   29.09
  -1  -5   5   -5.32    5.87
   1   5  -5    0.98    3.14
  -1  -5   5    8.57    3.46
  -1  -5   4 1336.57   89.22
   1   5  -4 1508.03   55.73
  -1  -5   4 1297.88   69.61
  -1  -5   3   31.65   10.52
  -1  -5   3   45.95   14.37
   1   5  -3   34.95    8.73
  -1  -5   2  857.06   42.17
   1   5  -2  633.83   32.93
  -1  -5   2  874.42   62.66
  -1  -5   2  619.10   43.34
  -1  -5   1    1.67    3.45
  -1  -5   1    7.81    5.85
  -1  -5   1    5.13    3.47
   1   5  -1    4.06    3.25
  -1  -5   0   63.94   13.86
   1   5   0   61.90    9.89
  -1  -5   0   66.43   16.52
  -1  -5   0   54.98    9.59
  -1  -5  -1   29.45   11.30
  -1  -5  -1   31.44    9.76
   1   5   1   33.52    7.14
  -1  -5  -1   29.20    7.11
  -1  -5  -2   31.79    7.57
  -1  -5  -2   18.86    7.95
  -1  -5  -2   23.63   10.87
  -1  -5  -2   34.23   14.80
   1   5   3    1.15   10.15
  -1  -5  -3    6.19    7.02
  -1  -5  -3    1.30    1.87
  -1  -5  -3   10.30    4.86
  -1  -5  -4  120.18   23.64
  -1  -5  -4  184.27   29.54
   1   5   4  169.21   44.22
  -1  -5  -5    0.67    2.27
   1   5   5   -7.83   13.79
  -1  -5  -5   12.63    9.29
  -1  -5  -6 1014.95   68.91
  -1  -5  -6  950.00   71.25
  -1  -5  -7    1.59    4.76
   1   5   7   -4.98   13.50
  -1  -5  -7    1.52    4.14
  -1  -5  -8  401.34   51.05
  -1  -5  -8  516.86   55.21
   1   5   8  392.70   65.22
  -1  -5  -9   19.29   14.56
  -1  -5  -9    9.69   10.36
   1   5   9    5.72    4.60
  -1  -5 -10   92.20   27.90
   1   5  10    8.80    8.49
  -1  -5 -10   66.21   23.59
  -1  -5 -11   97.18   26.88
   1   5  11   77.82   34.81
  -1  -5 -11   93.99   26.50
  -1  -5 -12    2.49    7.36
  -1  -5 -12    2.41    7.13
   1   5  12   -3.71   10.45
   1   5  13   16.83    6.15
  -1  -5 -13   16.03   14.65
  -1  -5 -13   20.18   11.66
  -1  -5 -14    6.88   10.81
  -1  -5 -14   -3.90    4.73
   1   5  14   -3.05    6.90
   1   5  15   34.45   25.36
  -1  -5 -15   48.81   18.26
  -1  -5 -15   54.59   25.81
  -1  -5 -16    3.11    1.18
   1   5  16    3.92   17.83
  -1  -5 -16    7.46   13.56
   1   5  17    6.68   12.68
  -1  -5 -17   12.72   13.61
  -1  -5 -17    9.24   13.83
   1   5  18   41.34   29.56
  -1  -5 -18   25.74   13.28
  -1  -5 -18    9.36   16.55
  -1  -5 -19    5.22    3.68
  -1  -5 -19   12.94   23.78
   1   5  19   27.08   26.06
   1   5  20    5.89   14.54
  -1  -5 -20  -14.10   16.03
  -1  -5 -20    3.36    2.48
  -1  -5 -21    3.55    5.42
   1   6 -21    9.92   10.56
  -1  -6  21   -5.87    8.54
   1   6 -20  255.17   50.02
  -1  -6  20  269.48   56.26
   1   6 -19   -0.38    1.83
  -1  -6  19    4.95    8.24
   1   6 -18   21.85   14.18
  -1  -6  18   17.01   14.27
  -1  -6  17    1.51    6.07
   1   6 -17   -1.24    7.69
  -1  -6  16  110.63   31.24
  -1  -6  16  130.41   46.80
   1   6 -16   73.96   23.99
  -1  -6  15    4.81    7.10
   1   6 -15   13.68   11.72
   1   6 -14    1.38    5.96
  -1  -6  14    6.05   18.67
  -1  -6  14    1.69    6.58
   1   6 -13    3.69    6.76
  -1  -6  13    4.28    7.25
  -1  -6  12  689.99   68.38
   1   6 -12  677.31   59.31
  -1  -6  11   36.17   16.85
  -1  -6  11   63.31   19.65
   1   6 -11   68.27   19.15
  -1  -6  10  257.15   38.60
  -1  -6  10  268.99   52.17
   1   6 -10  220.56   30.67
   1   6  -9    2.65    3.80
  -1  -6   9   -0.85    2.83
  -1  -6   9    2.50    9.42
  -1  -6   8  604.34   72.65
   1   6  -8  586.76   46.21
  -1  -6   8  593.37   54.28
   1   6  -7   18.81    7.39
  -1  -6   7   10.32    5.85
   1   6  -6  135.58   19.44
  -1  -6   6  132.21   24.51
  -1  -6   6  102.87   27.13
  -1  -6   5   12.47    7.47
   1   6  -5   12.77    6.44
  -1  -6   5   14.16    4.00
  -1  -6   4 1689.37   81.31
   1   6  -4 1805.17   68.37
  -1  -6   3  106.40   19.60
   1   6  -3   65.36   12.05
  -1  -6   3  115.92   25.35
  -1  -6   2  131.36   21.44
  -1  -6   2  192.92   32.85
   1   6  -2  137.67   17.36
  -1  -6   1   52.57   17.68
  -1  -6   1   38.77   13.08
   1   6  -1    5.33    3.99
  -1  -6   0  740.55   63.79
   1   6   0  684.14   37.05
  -1  -6   0  721.47   48.86
  -1  -6  -1   12.89   10.21
   1   6   1   14.08    5.31
  -1  -6  -1   11.55    5.24
  -1  -6  -2  841.43   74.66
  -1  -6  -2  885.43   55.69
  -1  -6  -2  764.20   63.82
  -1  -6  -3   11.30   10.66
  -1  -6  -3   22.36   14.55
   1   6   3   31.05   25.22
  -1  -6  -4    2.11    6.09
   1   6   4   13.05   21.62
  -1  -6  -4   -1.84    3.48
  -1  -6  -5   54.30   18.75
  -1  -6  -5   45.87   17.49
   1   6   5   10.72    9.13
  -1  -6  -6    0.65    0.80
   1   6   6    3.16    4.23
   1   6   7  133.06   39.90
  -1  -6  -7  242.08   40.29
  -1  -6  -7  194.96   33.06
   1   6   8  184.14   46.40
  -1  -6  -8  271.49   44.07
  -1  -6  -8  195.85   36.10
  -1  -6  -9   31.76   16.96
  -1  -6  -9   63.13   22.04
   1   6   9   23.69   20.32
  -1  -6 -10  776.03   79.17
  -1  -6 -10  926.50   86.40
   1   6  10  810.71  105.11
   1   6  11   84.23   33.89
  -1  -6 -11   73.13   24.24
  -1  -6 -11   94.43   28.83
   1   6  12   69.41   31.80
  -1  -6 -12   81.94   25.99
  -1  -6 -12   29.56   16.94
   1   6  13   16.89   16.58
  -1  -6 -13    1.86    7.63
  -1  -6 -13    7.64   12.04
  -1  -6 -14  154.07   38.76
   1   6  14   31.82   22.97
  -1  -6 -14   99.58   31.61
   1   6  15    6.91    9.91
  -1  -6 -15   -1.10   11.47
  -1  -6 -15   -1.76    7.76
  -1  -6 -16    1.61    2.72
  -1  -6 -16    9.23   13.53
   1   6  16  -13.95   18.12
  -1  -6 -17   17.84   15.62
  -1  -6 -17   19.86   16.93
   1   6  17   14.52   20.53
   1   6  18   27.07   22.96
  -1  -6 -18   17.86   13.98
  -1  -6 -18   15.81   16.88
  -1  -6 -19    3.48    6.45
  -1  -6 -19    2.30    4.96
   1   6  19  -16.17   25.42
  -1  -6 -20   -2.56    3.39
  -1  -7  20  197.31   47.73
   1   7 -20  243.96   48.77
   1   7 -19   12.54   17.08
  -1  -7  19   35.05   21.78
  -1  -7  18  191.65   46.02
   1   7 -18  191.00   41.01
  -1  -7  17    9.89    6.58
   1   7 -17    8.61    9.66
   1   7 -16    6.49    7.81
  -1  -7  16    1.95    7.33
  -1  -7  15   12.52    8.22
   1   7 -15   28.97   16.30
  -1  -7  15    2.71    6.32
  -1  -7  14   30.63   19.34
   1   7 -14   53.20   17.59
  -1  -7  14   82.52   33.27
  -1  -7  13   14.95    8.79
  -1  -7  13   17.32   10.20
   1   7 -13   19.02   10.34
  -1  -7  12   19.52   10.91
   1   7 -12   21.93   11.13
  -1  -7  12   11.58    6.72
  -1  -7  11   15.12    8.66
   1   7 -11    5.09    4.81
  -1  -7  11   11.11   16.35
   1   7 -10    9.06    7.65
  -1  -7  10    1.13    9.89
  -1  -7  10    2.21    1.06
  -1  -7   9    6.38   14.00
  -1  -7   9   38.92   13.85
   1   7  -9   17.47    9.65
   1   7  -8  122.35   21.77
  -1  -7   8  152.07   27.61
  -1  -7   8   71.32   24.57
  -1  -7   7    2.46   16.17
  -1  -7   7    1.89    6.07
   1   7  -7    5.23    5.29
   1   7  -6  392.01   37.70
  -1  -7   6  342.43   39.79
  -1  -7   6  322.51   50.12
  -1  -7   5  226.93   33.12
  -1  -7   5  180.51   38.12
   1   7  -5  232.31   27.21
  -1  -7   4   36.53   13.75
   1   7  -4   25.09    8.43
  -1  -7   3  367.83   38.41
  -1  -7   3  408.40   51.82
   1   7  -3  333.15   30.41
  -1  -7   2  535.30   46.44
  -1  -7   2  673.74   66.30
  -1  -7   1   62.27   16.63
   1   7  -1   37.58    9.91
  -1  -7   0  324.91   35.96
   1   7   0  304.26   27.11
  -1  -7   0  398.73   51.49
  -1  -7  -1   19.38   13.65
  -1  -7  -1   38.40   12.00
  -1  -7  -2  971.64   88.08
  -1  -7  -2  941.93   61.15
  -1  -7  -2  917.70   76.00
   1   7   3   23.62   25.47
  -1  -7  -3   13.71   11.39
  -1  -7  -3   -0.78    4.63
   1   7   4  838.54  107.65
  -1  -7  -4  895.72   79.79
  -1  -7  -4  823.52   73.87
  -1  -7  -5   44.27   19.25
   1   7   5    7.90   11.75
  -1  -7  -5   33.65   16.32
  -1  -7  -6 1243.70   94.51
  -1  -7  -6 1201.17   89.70
   1   7   6 1075.51  117.88
   1   7   7   44.80   28.11
  -1  -7  -7   16.38    8.07
  -1  -7  -7   43.37   20.92
  -1  -7  -8   51.27   20.32
  -1  -7  -8   56.18   20.64
   1   7   8   32.59   23.44
  -1  -7  -9   11.51   12.22
   1   7   9   43.24   23.53
  -1  -7  -9   33.13   18.28
   1   7  10  149.71   44.82
  -1  -7 -10  211.82   42.25
  -1  -7 -10  191.49   40.63
   1   7  11   -9.92   15.01
  -1  -7 -11    1.42    4.21
  -1  -7 -11    4.59    8.66
  -1  -7 -12   18.95   18.39
   1   7  12    0.16    7.56
  -1  -7 -12   -3.14    6.45
  -1  -7 -13    7.04    8.23
   1   7  13    3.85   10.14
  -1  -7 -13   28.50   33.73
  -1  -7 -14   23.98   18.21
   1   7  14   10.55   21.48
  -1  -7 -14    6.68    8.87
  -1  -7 -15   12.53    9.52
  -1  -7 -15    3.23    4.98
   1   7  16  121.58   51.02
  -1  -7 -16  180.78   43.56
  -1  -7 -16  132.16   39.87
  -1  -7 -17    1.11    7.48
   1   7  17    2.95   17.72
   1   7  18   29.58   25.82
  -1  -7 -18   17.34   15.85
  -1  -7 -19    4.69    8.20
   1   8 -20    1.67    9.44
  -1  -8  20   -1.44    5.04
   1   8 -19   20.09   11.51
  -1  -8  19   26.86   17.30
   1   8 -18    6.38    6.53
  -1  -8  18   10.95   10.01
  -1  -8  17    2.82    3.62
   1   8 -17   18.07   13.79
   1   8 -16   34.07   16.51
  -1  -8  16   21.04   15.36
   1   8 -15   13.23   10.16
  -1  -8  15    0.38    3.54
   1   8 -14    7.55    5.79
  -1  -8  14    8.66    7.95
  -1  -8  14   -2.40   13.49
  -1  -8  13   -2.03    6.21
   1   8 -13   -3.79    4.15
  -1  -8  13   10.30   13.59
  -1  -8  12   40.40   14.30
   1   8 -12   83.91   21.23
  -1  -8  12   28.19   19.89
   1   8 -11   14.28   10.88
  -1  -8  11   12.38   10.87
  -1  -8  11    3.07    7.20
  -1  -8  10   53.65   18.94
   1   8 -10   40.76   12.71
  -1  -8  10   26.56   17.45
  -1  -8   9   76.66   21.62
  -1  -8   9  112.46   34.11
   1   8  -9   85.38   20.19
  -1  -8   8  155.56   29.17
  -1  -8   8  209.24   45.51
   1   8  -8  175.30   27.61
  -1  -8   7   87.11   22.03
  -1  -8   7  160.06   38.49
   1   8  -7  135.83   26.36
  -1  -8   6  769.95   67.09
   1   8  -6  808.24   56.88
  -1  -8   6  818.49   88.62
  -1  -8   5  503.84   51.42
   1   8  -5  472.05   40.64
  -1  -8   5  544.56   70.85
  -1  -8   4  402.34   57.06
  -1  -8   4  454.71   46.42
   1   8  -4  327.33   33.10
  -1  -8   3   48.59   14.50
   1   8  -3   67.37   15.29
  -1  -8   3   96.42   27.73
  -1  -8   2  281.87   36.56
   1   8  -2  168.01   22.55
   1   8  -1   55.58   12.80
  -1  -8   1   71.68   18.34
  -1  -8   0 1334.06   77.26
   1   8   0 1271.99   61.24
  -1  -8   0 1365.92  101.22
  -1  -8  -1   46.61   19.97
  -1  -8  -1   49.82   16.35
  -1  -8  -1   34.66   17.12
  -1  -8  -2  308.67   48.54
  -1  -8  -2  330.87   54.89
  -1  -8  -2  405.67   42.33
  -1  -8  -3    7.33   10.34
   1   8   3    7.50   13.80
  -1  -8  -3   10.40   17.01
  -1  -8  -4 1460.31  110.82
  -1  -8  -4 1623.17  114.73
  -1  -8  -5   71.77   26.28
  -1  -8  -5   91.27   26.39
   1   8   5  122.26   39.78
   1   8   6  795.22  104.56
  -1  -8  -6  989.71   88.23
  -1  -8  -6  918.44   83.74
  -1  -8  -7   38.31   18.72
  -1  -8  -7   24.90   18.76
   1   8   7   13.32   12.66
   1   8   8   30.96   21.01
  -1  -8  -8   23.29   12.16
  -1  -8  -8   16.08   16.43
   1   8   9    6.28   11.63
  -1  -8  -9   -1.89    5.63
  -1  -8  -9   -2.51    4.24
   1   8  10    1.88   12.96
  -1  -8 -10   -1.29    5.51
  -1  -8 -10   10.89   13.25
  -1  -8 -11    6.40   10.55
  -1  -8 -11    7.22   11.03
   1   8  11   -4.85   13.96
  -1  -8 -12   -2.89   18.26
  -1  -8 -12    1.97    9.63
   1   8  12    5.40    7.09
  -1  -8 -13    5.99   10.19
   1   8  13    5.21    3.63
   1   8  14   22.52   22.72
  -1  -8 -14   48.62   24.40
   1   8  15   36.06   25.68
  -1  -8 -15   31.67   18.31
   1   8  16   10.98   25.01
  -1  -8 -16   14.77   15.84
   1   8  17   -0.19    2.61
  -1  -8 -17   32.19   19.95
   1   8  18   12.72   15.88
  -1  -9  19   -5.42    2.06
   1   9 -19   -2.31    2.18
   1   9 -18   11.18   10.51
  -1  -9  18   18.69   12.71
   1   9 -17   24.55   14.02
  -1  -9  17   20.53   16.84
   1   9 -16  103.08   28.13
  -1  -9  16  134.62   35.06
   1   9 -15   19.39   12.80
  -1  -9  15    5.40    6.40
  -1  -9  14    0.45    2.73
   1   9 -14   -1.74    4.09
  -1  -9  14   -0.15    4.00
   1   9 -13    7.23    8.35
  -1  -9  13   16.52   12.03
  -1  -9  13   42.56   21.78
  -1  -9  12   43.54   20.73
   1   9 -12   12.51    9.91
  -1  -9  12   14.36   13.20
  -1  -9  11    0.08    2.92
   1   9 -11    3.44    1.69
  -1  -9  11   -3.78    3.32
  -1  -9  10   44.89   17.51
   1   9 -10   30.91   13.53
  -1  -9  10   46.11   22.36
  -1  -9   9   -4.94    5.68
   1   9  -9    0.53    2.91
  -1  -9   9   10.07   13.43
  -1  -9   8   84.76   22.66
   1   9  -8   81.05   20.55
  -1  -9   8   68.57   27.02
   1   9  -7   16.47    9.63
  -1  -9   7   22.50   13.66
  -1  -9   7   -2.10    6.32
  -1  -9   6    7.65    3.95
   1   9  -6    5.84    4.74
  -1  -9   5   44.06   14.87
   1   9  -5   49.50   14.07
  -1  -9   5   64.12   25.56
  -1  -9   4 1432.91   86.61
   1   9  -4 1426.77   74.30
   1   9  -3   30.97   10.92
  -1  -9   3   36.65   19.59
  -1  -9   3   62.10   17.67
  -1  -9   2  353.81   41.91
   1   9  -2  336.40   35.20
  -1  -9   2  370.98   61.80
  -1  -9   1   33.81   25.40
  -1  -9   1   46.45   15.65
   1   9  -1   36.65   11.17
  -1  -9   0  464.30   48.19
  -1  -9   0  370.89   58.43
   1   9   0  461.68   40.83
  -1  -9  -1   -0.86    8.25
  -1  -9  -1    2.58    6.32
  -1  -9  -1   -8.25   15.20
  -1  -9  -2  382.44   62.92
  -1  -9  -2  366.03   55.60
   1   9   3   -3.02    9.02
  -1  -9  -3    1.77    4.02
  -1  -9  -3   -1.56    5.82
   1   9   4   79.53   33.35
  -1  -9  -4   85.06   30.20
  -1  -9  -4  135.43   35.95
   1   9   5    6.31   16.08
  -1  -9  -5   -3.13    8.50
  -1  -9  -5   -8.17    8.25
  -1  -9  -6   50.58   23.69
  -1  -9  -6   52.97   25.46
   1   9   6   62.64   34.00
  -1  -9  -7   24.09   14.81
   1   9   7    2.77   10.53
  -1  -9  -7   28.33   16.81
  -1  -9  -8   56.43   23.51
  -1  -9  -8   54.54   23.45
   1   9   8   32.84   28.27
  -1  -9  -9    9.76   12.47
  -1  -9  -9   32.28   20.42
   1   9   9   15.70   18.74
   1   9  10   -0.67   12.13
  -1  -9 -10   -3.23    8.80
  -1  -9 -11   -3.88    2.78
   1   9  11    1.71   12.80
   1   9  12   12.79   18.13
  -1  -9 -12    7.33    5.88
  -1  -9 -13   64.39   27.94
   1   9  13   -6.98   12.92
   1   9  14    8.18   12.64
  -1  -9 -14   51.15   28.43
   1   9  15   27.26   27.90
  -1  -9 -15   24.28   17.85
   1   9  16    5.56    6.92
  -1  -9 -16    0.95   14.15
   1   9  17   18.03   24.51
  -1 -10  18   -6.39   11.86
   1  10 -18   25.48   14.66
   1  10 -17    5.67    6.19
  -1 -10  17   78.22   28.85
   1  10 -16  386.54   55.50
  -1 -10  16  273.43   53.09
   1  10 -15    1.10    4.07
  -1 -10  15    5.24    9.74
  -1 -10  14    4.99    9.99
   1  10 -14    1.04    4.32
  -1 -10  14   -3.65   12.78
   1  10 -13   12.13   11.46
  -1 -10  13   11.91   14.25
  -1 -10  13    9.27   11.44
  -1 -10  12    5.30    2.57
  -1 -10  12    0.85    3.37
   1  10 -12    3.07    4.90
  -1 -10  11   -3.28    4.19
   1  10 -11    1.21    2.03
  -1 -10  11    4.01    8.33
   1  10 -10    7.72    6.55
  -1 -10  10   11.51    9.60
  -1 -10   9   16.61   13.39
   1  10  -9    3.01    6.95
  -1 -10   9   23.36   16.85
  -1 -10   8   36.52   20.98
  -1 -10   8   26.93   13.52
   1  10  -8   59.45   17.51
   1  10  -7   23.57   10.59
  -1 -10   7   32.56   13.33
  -1 -10   7   29.27   20.02
  -1 -10   6   16.27   11.17
  -1 -10   6    3.77    8.42
   1  10  -6   10.98    7.82
  -1 -10   5    3.81    8.25
  -1 -10   5   25.90   19.50
   1  10  -5   24.34   10.23
  -1 -10   4    4.55    7.82
   1  10  -4    0.53    1.53
   1  10  -3   10.11    6.82
  -1 -10   3    3.06    5.65
  -1 -10   3   16.58   15.23
   1  10  -2  305.38   35.31
  -1 -10   2  338.17   42.81
  -1 -10   2  382.21   62.94
  -1 -10   1   22.87   12.18
   1  10  -1   34.86   11.93
  -1 -10   1   14.59   13.64
  -1 -10   0    1.22    4.82
  -1 -10   0    7.26   12.84
  -1 -10  -1   59.82   23.73
  -1 -10  -1   83.00   37.84
  -1 -10  -1   97.82   22.33
  -1 -10  -2   25.19   19.99
  -1 -10  -2    9.79   14.05
   1  10   2   33.07   22.61
  -1 -10  -3   67.40   28.31
   1  10   3   22.27   24.36
  -1 -10  -3   32.43   19.47
  -1 -10  -4   18.51   13.89
   1  10   4   16.58   26.05
  -1 -10  -4    0.54   10.83
   1  10   5   -2.43   13.62
  -1 -10  -5   13.70    7.57
   1  10   6   27.83   24.81
  -1 -10  -6   19.11   14.81
  -1 -10  -7    4.22    7.05
   1  10   7   -3.67   14.61
  -1 -10  -8   -1.39   10.18
   1  10   8    3.95   12.82
  -1 -10  -9   -0.33    3.39
   1  10   9   -1.90   10.43
  -1 -10 -10   27.78   21.59
   1  10  10   10.51   12.98
   1  10  11   22.07   30.38
  -1 -10 -11    0.65    7.85
   1  10  12  106.38   44.03
  -1 -10 -12   74.34   33.29
   1  10  13   -5.14   14.92
  -1 -10 -13   15.31   16.43
   1  10  14   -3.77   14.09
  -1 -10 -14   -1.93   12.59
   1  11 -17   11.76    9.24
  -1 -11  17   -5.39    6.19
  -1 -11  16   10.41   10.83
   1  11 -16   35.82   18.12
   1  11 -15    3.36    5.64
  -1 -11  15   20.37   13.71
   1  11 -14  175.67   36.57
  -1 -11  14  173.22   40.01
  -1 -11  14  246.56   58.27
  -1 -11  13   -1.18   20.02
  -1 -11  13    9.15    6.18
   1  11 -13    7.83    4.21
  -1 -11  12   16.04   10.56
   1  11 -12   15.22   12.10
  -1 -11  12   10.27   17.35
  -1 -11  11    4.82    3.22
   1  11 -11   -0.20    4.08
  -1 -11  11   11.71   13.09
  -1 -11  10   47.77   20.31
   1  11 -10   24.71   12.64
  -1 -11  10   42.96   21.26
  -1 -11   9    2.06    3.58
   1  11  -9    0.47    2.49
  -1 -11   9   11.26   17.84
  -1 -11   8   70.10   24.73
   1  11  -8   59.98   19.68
  -1 -11   8   25.34   18.86
  -1 -11   7   87.78   42.19
   1  11  -7   47.57   17.03
  -1 -11   7   41.46   22.21
  -1 -11   6  125.15   39.43
   1  11  -6   87.50   21.57
  -1 -11   6   34.92   15.36
  -1 -11   5   66.16   20.87
  -1 -11   5   95.48   34.62
   1  11  -5   76.98   19.93
   1  11  -4   -2.46    3.95
  -1 -11   4   11.84   17.30
  -1 -11   4   -1.74    3.40
  -1 -11   3    2.40    5.88
  -1 -11   3   15.20   23.13
   1  11  -3   -1.93    5.03
  -1 -11   2   98.58   23.72
  -1 -11   2   99.53   31.21
  -1 -11   1   -3.02    5.00
  -1 -11   1   -4.36    9.11
  -1 -11   0   11.07   14.25
  -1 -11   0   11.63   11.39
  -1 -11  -1  -11.80   14.78
   1  11   2   23.16   25.40
  -1 -11  -2   23.88   19.19
  -1 -11  -3   -3.28    6.09
   1  11   3    1.59    9.96
  -1 -11  -4   61.43   30.52
   1  11   4   32.29   22.01
   1  11   5    5.38   22.65
  -1 -11  -5   13.27   13.90
   1  11   6   35.26   27.10
  -1 -11  -6    5.51    1.60
  -1 -11  -7    6.24   10.95
   1  11   7   14.29   11.18
  -1 -11  -8    1.56    6.73
   1  11   8   24.70   26.56
  -1 -11  -9   -2.61   10.17
   1  11   9   20.34   20.88
  -1 -11 -10   62.72   30.81
   1  11  10   58.21   34.80
  -1 -11 -11   17.37   21.45
  -1 -11 -12  107.07   44.88
   1  12 -16   11.12   11.65
  -1 -12  15    3.88   12.87
   1  12 -15   -3.97    6.22
  -1 -12  14   61.28   24.48
   1  12 -14   64.32   21.91
  -1 -12  13   15.32   25.84
   1  12 -13   27.01   11.91
  -1 -12  13   35.69   19.43
  -1 -12  12   51.77   21.23
   1  12 -12   75.87   21.44
  -1 -12  12   30.05   21.72
  -1 -12  11    5.41    5.46
   1  12 -11    5.20    8.77
  -1 -12  11    8.49   16.66
  -1 -12  10   26.48   15.44
  -1 -12  10   31.48   24.77
  -1 -12   9  169.74   45.69
  -1 -12   9   87.61   26.38
  -1 -12   8   36.16   19.71
  -1 -12   8   55.94   27.35
  -1 -12   7   58.14   31.72
  -1 -12   7    8.84    9.25
  -1 -12   6   13.80   11.68
  -1 -12   6   15.85    6.63
  -1 -12   5   47.19   26.83
  -1 -12   5   23.19   11.37
  -1 -12   4   -0.98    3.11
  -1 -12   4   -1.53    6.02
  -1 -12   3    1.21    5.48
  -1 -12   3    3.71    9.76
  -1 -12   2   18.29    9.69
  -1 -12   2   24.44   22.58
  -1 -12   1    6.06    8.11
  -1 -12   1   31.44   21.31
  -1 -12   0   58.49   28.00
  -1 -12   0   63.40   19.48
   1  12   1    1.70   15.76
  -1 -12  -1    5.66    7.82
   1  12   2   89.29   48.00
  -1 -12  -2  190.17   52.09
  -1 -12  -3   57.00   28.98
   1  12   3    9.34   17.96
   1  12   4    2.82   10.10
  -1 -12  -4    3.51    9.20
   1  12   5   -7.77    2.65
  -1 -12  -5    8.57    7.07
  -1 -12  -6  185.77   47.36
   1  12   6  201.32   65.94
  -1 -12  -7   61.75   29.99
  -1 -12  -8   23.52   21.69
  -1 -12  -9   -7.31   13.70
  -1 -12 -10   23.31   24.10
  -1 -13  14    9.53    7.32
  -1 -13  13   -2.42    6.80
  -1 -13  12  128.85   33.33
  -1 -13  12   64.89   28.30
  -1 -13  11    6.95   11.99
  -1 -13  11   19.10   21.73
  -1 -13  10   40.36   18.66
  -1 -13  10   27.99   25.03
  -1 -13   9   17.61   19.59
  -1 -13   9   -5.32    8.20
  -1 -13   8  156.95   53.51
  -1 -13   8   81.67   26.20
  -1 -13   7    2.68    8.18
  -1 -13   7    4.58   11.04
  -1 -13   6    7.54   15.29
  -1 -13   6    3.76    4.27
  -1 -13   5   17.00   15.39
  -1 -13   5   -0.62    1.29
  -1 -13   4  264.94   43.01
  -1 -13   4  316.75   71.15
  -1 -13   3    5.07    7.11
  -1 -13   3   -5.32   11.08
  -1 -13   2   11.35    9.23
  -1 -13   2   73.02   30.88
  -1 -13   1   22.76   19.03
  -1 -13   1   24.43   12.26
  -1 -13   0   39.51   24.03
  -1 -13  -1   25.81   26.54
  -1 -13  -2  176.18   49.34
  -1 -13  -3    7.63   17.90
  -1 -13  -4   23.20   24.84
  -1 -13  -5   26.20   21.06
  -1 -13  -6    9.68   13.29
  -1 -14  11   19.29   19.63
  -1 -14  10   29.44   25.96
  -1 -14   9    5.54    4.32
  -1 -14   8    0.79   11.66
  -1 -14   7   45.71   28.21
  -1 -14   6  484.89   83.39
  -1 -14   5   67.76   37.85
  -1 -14   4  643.36  101.00
  -1 -14   3   21.70   21.76
  -1 -14   2  138.04   46.64
  -1 -14   1    4.65    9.41
  -1 -14   0   30.81   29.81
  -1 -14  -1   -0.50    8.86
  -1 -14  -2   55.96   27.99
   2 -14  -1   -9.11   14.45
   2 -14   0   16.33   16.58
   2 -14   0  -10.77   28.78
   2 -14   1   -8.61    8.29
  -2  14  -2   -9.91    8.64
   2 -14   2    4.84   15.09
   2 -14   3   37.38   30.80
  -2  14  -3   50.26   21.46
   2 -14   4   87.77   38.81
  -2  14  -4   37.16   21.24
  -2  14  -5   36.33   21.03
   2 -14   5   35.19   26.11
  -2  14  -6   39.19   21.46
   2 -14   6  137.33   46.80
  -2  14  -7   71.46   25.22
   2 -14   7   96.33   43.16
  -2  14  -8   43.63   22.55
  -2  14  -9   -3.02    7.82
  -2  14 -10   11.19   11.56
   2 -13  -7   30.48   22.51
   2 -13  -6    4.89   15.12
   2 -13  -6    9.75   12.06
   2 -13  -5    8.15    4.52
   2 -13  -5    8.81   24.74
   2 -13  -4   11.78   13.37
   2 -13  -4   41.01   32.74
   2 -13  -3   17.92   18.95
   2 -13  -3   -8.37   10.99
   2 -13  -2   14.20   17.34
   2 -13  -2   12.20   34.86
   2 -13  -1   25.54   20.64
   2 -13  -1    5.20   17.69
   2 -13   0   -7.19    7.23
   2 -13   1   -1.08    3.65
  -2  13  -1    0.54    5.21
   2 -13   2    7.50   12.88
  -2  13  -2    6.43    6.49
  -2  13  -3   20.64   14.75
   2 -13   3   34.42   22.38
  -2  13  -4  137.64   34.23
   2 -13   4  117.22   43.41
  -2  13  -5   39.60   18.04
   2 -13   5   17.42   17.95
   2 -13   6   28.56   23.83
  -2  13  -6   39.19   19.51
  -2  13  -7   10.17    7.58
   2 -13   7    8.53   13.31
   2 -13   8   25.96   35.51
  -2  13  -8   65.70   26.44
  -2  13  -9   56.25   21.86
   2 -13   9  -22.95   27.98
  -2  13 -10   56.91   22.05
   2 -13  10  106.01   47.65
  -2  13 -11    9.04   10.93
   2 -13  11    0.87   17.71
  -2  13 -12   25.61   16.56
   2 -13  12   49.33   42.07
   2 -12 -10    3.61    3.64
   2 -12 -10   10.47   19.80
   2 -12  -9  107.05   49.99
   2 -12  -9   67.19   31.99
   2 -12  -8    7.43    9.75
   2 -12  -8  158.42   73.48
   2 -12  -7   13.43    5.94
   2 -12  -7   31.11   24.85
   2 -12  -6   49.10   26.44
   2 -12  -6   11.37   27.30
   2 -12  -5   38.50   22.71
   2 -12  -5   55.23   39.34
   2 -12  -4  140.72   42.37
   2 -12  -4  109.77   49.97
   2 -12  -3   -6.51    7.10
   2 -12  -3   43.04   38.92
   2 -12  -2   47.32   27.73
   2 -12  -2   57.05   43.38
   2 -12  -1   11.26   14.58
   2 -12  -1   10.90   23.59
   2 -12   0   92.35   36.27
  -2  12   0  104.63   28.06
   2 -12   1   54.54   28.65
  -2  12  -1   44.35   18.82
  -2  12  -2   33.25   14.96
   2 -12   2   43.91   28.16
  -2  12  -3   35.98   18.61
   2 -12   3   97.64   40.08
  -2  12  -4  101.11   30.98
   2 -12   4  114.79   40.84
  -2  12  -5   69.39   23.39
   2 -12   5   98.97   37.81
  -2  12  -6   44.21   19.35
   2 -12   6   28.46   21.08
  -2  12  -7   -2.02    5.16
   2 -12   7    8.38    9.67
   2 -12   8  397.86   92.41
  -2  12  -8  422.98   58.26
  -2  12  -9    5.41    9.52
   2 -12   9   16.72   21.98
  -2  12 -10   50.46   20.89
   2 -12  10   79.37   40.77
  -2  12 -11   10.00    8.30
   2 -12  11   11.54   11.66
  -2  12 -12  372.29   56.01
   2 -12  12  186.11   60.90
  -2  12 -13   34.39   19.02
   2 -12  13   40.71   28.08
  -2  12 -14    7.99   12.22
   2 -12  14   17.77   26.95
   2 -12  15   27.12   16.84
   2 -11 -13  -10.96   19.92
   2 -11 -13   -1.62    8.66
   2 -11 -12   -3.27    4.82
   2 -11 -12  -22.84   23.10
   2 -11 -11   51.03   40.86
   2 -11 -11   47.34   25.70
   2 -11 -10   39.60   22.90
   2 -11 -10  109.37   47.95
   2 -11  -9    4.16   12.75
   2 -11  -9   25.76   24.35
   2 -11  -8   22.40   16.00
   2 -11  -8    7.54   11.58
   2 -11  -7    7.59   13.20
   2 -11  -7   78.83   38.50
   2 -11  -6   -0.71    4.14
   2 -11  -6   14.09   17.13
   2 -11  -5   20.58   15.39
   2 -11  -5   35.38   33.53
   2 -11  -4   22.08   21.52
   2 -11  -4    6.63   14.36
   2 -11  -3   22.88   18.62
   2 -11  -3   96.86   46.66
   2 -11  -2    4.52    7.06
   2 -11  -2    4.09   21.05
   2 -11  -1   13.48   18.47
  -2  11   1   90.36   25.84
   2 -11   0   -1.80    6.80
  -2  11   0   -4.00    7.18
  -2  11  -1   49.97   19.08
   2 -11   1   46.27   23.17
  -2  11  -2    9.84    9.47
   2 -11   2   -1.80    2.32
  -2  11  -3   17.21   14.18
   2 -11   3    1.31    6.87
  -2  11  -4   -1.41    2.86
   2 -11   4   37.48   23.18
  -2  11  -5   42.57   17.71
   2 -11   5   66.43   30.42
  -2  11  -6   62.08   21.15
   2 -11   6   44.76   27.74
  -2  11  -7   -0.08    4.26
   2 -11   7   24.31   19.57
   2 -11   8   -4.81   14.84
  -2  11  -8    4.45    8.21
  -2  11  -9   39.06   18.79
   2 -11   9   22.11   21.17
  -2  11 -10   40.41   18.10
   2 -11  10   63.91   37.22
  -2  11 -11   84.54   26.52
   2 -11  11   31.84   26.76
   2 -11  12   26.92   23.13
  -2  11 -12    8.63   10.61
  -2  11 -13    1.32    5.36
   2 -11  13    8.44    9.08
  -2  11 -14   20.02   14.77
   2 -11  14   42.67   36.21
  -2  11 -15   15.62   13.91
   2 -11  15   52.72   36.30
  -2  11 -16    6.38   10.56
   2 -11  16   32.41   26.56
   2 -11  17   15.35   29.41
   2 -10 -15   -9.20   11.31
   2 -10 -14   45.55   32.52
   2 -10 -14   56.64   26.12
   2 -10 -13    6.46   12.51
   2 -10 -13    6.00   14.44
   2 -10 -12    3.95    5.72
   2 -10 -12    5.88    9.45
   2 -10 -11   20.46   25.10
   2 -10 -11   19.77   14.36
   2 -10 -10   44.71   24.70
   2 -10 -10   52.62   30.87
   2 -10  -9   -1.62   11.70
   2 -10  -9   -3.61    4.62
   2 -10  -8   26.31   18.00
   2 -10  -8   43.66   27.52
   2 -10  -7   -6.01   10.25
   2 -10  -7   -2.87   16.53
   2 -10  -6   20.63   15.86
   2 -10  -6   76.27   43.96
   2 -10  -5    1.04   18.59
   2 -10  -5   11.82   14.56
   2 -10  -4   35.19   24.54
   2 -10  -4   50.39   24.69
   2 -10  -3    0.11    6.40
   2 -10  -3  -10.95   14.50
   2 -10  -2    1.69   12.51
   2 -10  -1    1.84   12.25
  -2  10   1   -0.14    4.11
  -2  10   0   -1.25    3.23
   2 -10   0   12.48   16.50
  -2  10  -1   12.20   10.79
   2 -10   1   15.13   10.95
  -2  10  -2    3.84    7.66
   2 -10   2   17.06   19.34
   2 -10   3   26.24   22.77
  -2  10  -3   10.57    9.87
  -2  10  -4    3.68    8.54
   2 -10   4   23.63   18.19
  -2  10  -5    4.42    5.01
   2 -10   5   -2.69   12.48
  -2  10  -6   17.06   12.37
   2 -10   6   29.78   22.55
  -2  10  -7   -0.91    4.89
   2 -10   7    1.78    2.97
   2 -10   7    6.02    5.50
   2 -10   8    0.72    4.35
  -2  10  -8   -2.43    3.95
   2 -10   8   -3.23    3.46
  -2  10  -9    6.20    9.58
   2 -10   9    6.74    7.26
  -2  10 -10   88.46   24.73
   2 -10  10   57.92   17.65
  -2  10 -11   -1.22    1.80
   2 -10  11   -0.06    4.58
  -2  10 -12   -0.80    8.51
   2 -10  12    3.35    4.96
   2 -10  12    5.41   11.61
   2 -10  13   24.58   12.67
  -2  10 -13   19.14   11.69
   2 -10  14   12.40    7.51
   2 -10  14    9.13   35.23
  -2  10 -14   14.56   10.48
   2 -10  15   33.60   16.62
   2 -10  15   26.99   26.48
  -2  10 -15   76.30   27.36
   2 -10  16   21.65   11.88
   2 -10  16   43.51   36.38
  -2  10 -16   59.78   25.02
   2 -10  17   35.19   15.70
  -2  10 -17   17.29   10.98
   2 -10  17   34.06   39.54
   2 -10  18    7.78   10.45
   2 -10  18   88.05   62.22
   2 -10  19   11.48    2.77
   2  -9 -16   22.94   12.54
   2  -9 -15   11.97   20.99
   2  -9 -14    0.97   18.95
   2  -9 -14   -0.68   12.54
   2  -9 -13    2.07    9.04
   2  -9 -13   31.16   28.05
   2  -9 -12    1.29   11.11
   2  -9 -12    3.97    9.67
   2  -9 -11   19.49   19.69
   2  -9 -11    6.68    8.54
   2  -9 -10   94.46   42.71
   2  -9 -10  111.00   34.04
   2  -9  -9   44.05   27.54
   2  -9  -9   31.90   18.55
   2  -9  -8   75.15   27.44
   2  -9  -8   51.55   28.20
   2  -9  -7   22.10   16.01
   2  -9  -7   32.68   21.10
   2  -9  -6   18.65   11.11
   2  -9  -6   18.26   22.40
   2  -9  -5   53.54   21.33
   2  -9  -5   52.68   32.61
   2  -9  -4    1.63    1.31
   2  -9  -4    6.01   18.84
   2  -9  -3   -0.70    3.84
   2  -9  -3    5.23   18.41
  -2   9   2   59.87   19.05
   2  -9  -2    2.73    7.56
  -2   9   1  117.06   26.02
  -2   9   1  149.03   29.44
   2  -9  -1  121.53   37.71
  -2   9   0  213.12   39.03
  -2   9   0  227.11   34.88
   2  -9   0  222.25   55.51
   2  -9   1   70.69   12.19
  -2   9  -1   95.51   22.64
   2  -9   1   70.61   28.99
  -2   9  -2  205.77   33.35
   2  -9   2  157.81   19.54
  -2   9  -3  274.39   39.46
   2  -9   3  286.65   27.49
   2  -9   3  314.24   64.15
  -2   9  -4    1.59    1.89
   2  -9   4    2.84    0.74
   2  -9   4   -4.31    6.92
   2  -9   5  239.16   28.50
  -2   9  -5  192.03   33.22
   2  -9   5  176.94   50.92
  -2   9  -6  104.13   25.13
   2  -9   6   83.26   36.91
   2  -9   6   70.52   16.38
   2  -9   7    5.32    6.32
   2  -9   7   -6.84    6.82
  -2   9  -7    6.00    6.73
  -2   9  -8   13.60   10.52
   2  -9   8   25.05   12.22
   2  -9   8   18.35   14.98
   2  -9   9   11.11    7.66
  -2   9  -9    7.06    8.22
   2  -9   9   31.12   30.92
   2  -9  10    8.17    8.62
  -2   9 -10    1.51    1.15
   2  -9  10   16.50   27.99
   2  -9  11   15.72   18.78
   2  -9  11    5.77    6.35
  -2   9 -11    2.29    6.58
   2  -9  12   26.85   13.21
   2  -9  12   29.73   28.08
  -2   9 -12   11.79    8.37
   2  -9  13   -7.13   10.50
   2  -9  13   -3.82    5.06
  -2   9 -13    6.20    7.52
   2  -9  14    9.03    9.68
   2  -9  14   14.31    9.99
  -2   9 -14   19.10   12.42
   2  -9  15   44.61   39.24
   2  -9  15    3.94    9.87
  -2   9 -15    9.16    7.29
   2  -9  16   -6.94    8.14
  -2   9 -16   -4.72    4.75
   2  -9  16    5.24   30.92
   2  -9  17    6.62    6.64
   2  -9  17  -13.44   10.68
  -2   9 -17   -5.15    9.36
   2  -9  18    7.43    9.79
  -2   9 -18   19.95   13.79
   2  -9  18   30.23   32.72
   2  -9  19   -5.00   11.73
   2  -9  19   21.79   31.33
   2  -8 -17   13.20   16.46
   2  -8 -16   43.34   21.51
   2  -8 -15   89.26   44.96
   2  -8 -15   23.46   15.28
   2  -8 -14   20.00   24.42
   2  -8 -14   69.08   29.78
   2  -8 -13   15.11   11.40
   2  -8 -13   51.42   30.33
   2  -8 -12    9.49    9.47
   2  -8 -12  -13.22   21.53
   2  -8 -11   20.23   15.49
   2  -8 -11   89.67   44.08
   2  -8 -10   16.13   24.16
   2  -8 -10    1.00    4.68
   2  -8  -9   49.04   26.94
   2  -8  -9   73.66   25.37
  -2   8   8   16.36   11.82
   2  -8  -8   18.93   10.63
   2  -8  -8   29.62   27.88
  -2   8   7   53.00   18.72
   2  -8  -7   37.55   19.22
   2  -8  -7   68.57   35.39
  -2   8   6  108.03   25.66
   2  -8  -6  138.27   34.62
   2  -8  -6   91.70   43.63
   2  -8  -5   -3.33    2.41
  -2   8   5    9.32   10.15
   2  -8  -5   10.97   20.58
   2  -8  -4    3.48   10.78
   2  -8  -4   24.00   24.80
  -2   8   4   11.90    9.45
  -2   8   3  195.70   30.96
   2  -8  -3  233.75   45.30
   2  -8  -3  215.97   61.15
  -2   8   2  209.99   33.28
  -2   8   2  214.44   32.93
   2  -8  -2  142.21   35.62
  -2   8   1   80.92   21.35
  -2   8   1   53.81   16.77
   2  -8  -1   12.74   17.35
  -2   8   0  131.62   25.16
  -2   8   0  107.21   24.19
   2  -8   0  189.56   50.08
  -2   8  -1  554.18   52.76
   2  -8   1  646.48   35.85
   2  -8   1  538.42   79.37
   2  -8   2    5.83    3.78
  -2   8  -2    6.01    8.07
   2  -8   2  -10.31   16.19
   2  -8   3  885.78   45.44
   2  -8   3  837.90  102.80
  -2   8  -3  819.50   64.19
   2  -8   4    9.12    5.49
  -2   8  -4   31.12   12.94
   2  -8   4   20.82   13.32
   2  -8   5  290.15   28.45
  -2   8  -5  328.04   41.51
   2  -8   5  226.43   56.00
  -2   8  -6   64.40   18.40
   2  -8   6   72.37   16.34
   2  -8   6   42.12   25.72
   2  -8   7   13.24    6.94
  -2   8  -7   28.38   12.82
   2  -8   7   25.38   30.16
   2  -8   8  381.85   39.16
  -2   8  -8  467.09   52.76
   2  -8   8  342.72   76.91
   2  -8   9    4.11    2.83
   2  -8   9    8.20   24.85
  -2   8  -9    9.18    7.07
   2  -8  10  125.66   45.71
  -2   8 -10   96.92   24.61
   2  -8  10  140.37   25.50
  -2   8 -11   41.74   16.97
   2  -8  11   23.92   10.65
   2  -8  11   53.40   32.77
   2  -8  12   19.05   23.82
  -2   8 -12   27.36   13.74
   2  -8  12   30.86   13.77
   2  -8  13   -1.84    6.85
   2  -8  13    1.95    9.42
  -2   8 -13   -2.67    6.30
   2  -8  14   21.89   11.58
  -2   8 -14   25.03   16.00
   2  -8  14   55.67   39.21
   2  -8  15    7.73    8.00
  -2   8 -15   14.45   11.82
   2  -8  15   16.80   22.72
   2  -8  16  133.50   34.49
  -2   8 -16   90.96   27.49
   2  -8  16   86.91   56.43
   2  -8  17   55.99   22.27
  -2   8 -17   41.66   19.75
   2  -8  17    3.47   17.65
   2  -8  18   10.23   13.71
  -2   8 -18    0.79    9.63
   2  -8  18   33.77   44.87
   2  -8  19   10.83    9.11
  -2   8 -19   -3.02    8.93
   2  -8  19   30.47   36.74
   2  -8  20   -3.77    8.02
   2  -8  20    3.22   22.41
   2  -7 -18   20.83   24.42
   2  -7 -17   -0.19   13.52
   2  -7 -16   58.31   31.19
   2  -7 -15   36.62   22.49
   2  -7 -15   18.97   10.28
   2  -7 -14   12.62   19.95
   2  -7 -14   17.07   18.53
   2  -7 -13    6.04   18.43
  -2   7  13   10.98   15.49
   2  -7 -13   19.59   14.55
   2  -7 -12    7.16   20.20
   2  -7 -12   46.24   26.80
  -2   7  12    0.18    8.71
   2  -7 -11   31.57   28.91
   2  -7 -11   -5.30    8.52
  -2   7  11   14.06   13.65
   2  -7 -10   63.17   28.08
   2  -7 -10   71.85   23.17
  -2   7  10   56.64   21.86
  -2   7   9  122.68   28.73
   2  -7  -9  206.97   56.83
   2  -7  -9  137.65   31.82
   2  -7  -8   90.92   26.39
  -2   7   8  116.87   28.39
   2  -7  -8  126.33   41.63
   2  -7  -7  189.74   36.23
   2  -7  -7  257.42   63.28
  -2   7   7  213.37   35.81
  -2   7   6   10.90   10.45
   2  -7  -6   21.90   22.82
   2  -7  -6   -0.07    4.57
  -2   7   5   28.13   12.67
   2  -7  -5   45.12   18.37
   2  -7  -5   62.46   37.66
  -2   7   4   -2.50    6.40
   2  -7  -4    8.71    8.73
   2  -7  -4    9.57   17.14
   2  -7  -3    0.60    8.79
   2  -7  -3    1.25    5.61
  -2   7   2    9.90    7.66
  -2   7   2   -1.28    5.09
   2  -7  -2   17.31   15.73
  -2   7   1   11.34    7.92
  -2   7   1   -0.09    1.01
   2  -7  -1    7.57   32.56
   2  -7   0  330.17   62.25
  -2   7   0  247.79   33.13
  -2   7  -1  180.96   28.86
   2  -7   1  173.80   17.30
   2  -7   1  184.34   47.58
   2  -7   2   47.20    9.16
  -2   7  -2   30.90   10.42
   2  -7   2   62.10   30.46
  -2   7  -2   40.28   15.21
   2  -7   3  108.85   14.87
  -2   7  -3  100.58   22.42
  -2   7  -4  135.76   24.76
   2  -7   4  114.45   38.56
   2  -7   4  118.24   16.73
  -2   7  -5   26.60   10.36
   2  -7   5   19.84    6.46
   2  -7   6  357.66   33.09
  -2   7  -6  387.39   41.89
   2  -7   6  445.06   83.75
   2  -7   7  670.13  107.96
  -2   7  -7  711.30   60.33
   2  -7   7  553.54   44.29
   2  -7   8  701.55   52.11
   2  -7   8  646.06  107.83
  -2   7  -8  727.03   63.38
   2  -7   9   88.60   20.08
   2  -7   9  100.99   39.77
  -2   7  -9  112.78   25.09
   2  -7  10  414.64   45.84
  -2   7 -10  521.60   56.05
   2  -7  10  365.42   83.33
   2  -7  11   83.41   21.74
  -2   7 -11   97.78   26.76
   2  -7  11   30.00   22.64
   2  -7  12   83.56   21.69
  -2   7 -12  104.00   26.38
   2  -7  12   94.74   42.94
   2  -7  13   12.80   10.50
  -2   7 -13   49.67   19.92
  -2   7 -14   76.90   22.99
   2  -7  14  110.50   27.38
   2  -7  14   74.01   34.90
   2  -7  15   13.47   12.05
  -2   7 -15   12.37   12.46
   2  -7  15   25.59   15.61
   2  -7  16   43.65   18.51
  -2   7 -16   71.18   22.72
   2  -7  16   10.27   21.66
   2  -7  17    6.31    6.93
  -2   7 -17   12.69   11.62
   2  -7  17   11.62   11.27
   2  -7  18    4.79   10.79
   2  -7  18   -1.18    9.42
  -2   7 -18   -7.74    7.19
   2  -7  19   71.98   29.30
  -2   7 -19   31.43   18.07
   2  -7  19   54.60   46.38
   2  -7  20   -2.06    5.53
  -2   7 -20   20.85   17.91
   2  -7  20   32.61   42.59
   2  -6 -19   29.90   23.29
   2  -6 -18    7.66   21.33
  -2   6  17   -7.25    1.92
   2  -6 -17   -9.54   11.04
  -2   6  16    7.43   11.93
   2  -6 -16    5.81   11.42
   2  -6 -15   14.29   16.66
  -2   6  15   -1.74    1.71
   2  -6 -15   -3.42    7.24
   2  -6 -14   23.43   16.38
  -2   6  14   14.42   14.88
   2  -6 -14    5.09   11.28
   2  -6 -13    3.79   11.89
   2  -6 -13    4.20    5.22
  -2   6  13    6.60   10.06
  -2   6  12    0.94    6.42
   2  -6 -12    5.86    4.14
   2  -6 -12   -7.84   11.46
   2  -6 -11   -2.29   13.76
  -2   6  11   15.23   13.07
   2  -6 -11    5.52    6.71
   2  -6 -10   20.80   11.26
   2  -6 -10   21.36   16.36
  -2   6  10   28.59   15.21
   2  -6  -9  129.45   27.34
  -2   6   9  106.57   26.09
   2  -6  -9  118.17   43.12
   2  -6  -8   -0.79    4.24
  -2   6   8   15.20   10.21
   2  -6  -7  267.40   63.60
   2  -6  -7  216.83   36.19
  -2   6   7  215.65   35.14
   2  -6  -6   37.68   12.91
  -2   6   6   28.42   11.39
   2  -6  -6   25.08   23.98
   2  -6  -5   56.19   18.66
  -2   6   5   60.82   15.95
   2  -6  -5   66.45   31.51
  -2   6   4  440.40   40.51
   2  -6  -4  589.67   92.97
   2  -6  -4  456.14   54.05
  -2   6   3   24.19    8.72
   2  -6  -3   20.56    7.24
  -2   6   2   17.50    3.91
  -2   6   2   14.43    7.45
  -2   6   2   12.16    7.86
   2  -6  -2   11.10    7.94
  -2   6   1  806.07   55.83
  -2   6   1  828.93   50.82
   2  -6  -1  860.62   84.73
  -2   6   1  806.56   29.55
  -2   6   0  320.64   35.96
  -2   6   0  347.57   21.27
   2  -6   0  387.25   58.45
   2  -6   1   97.18   10.94
  -2   6  -1   92.98   19.74
   2  -6   1  102.79   33.19
   2  -6   2  565.84   77.50
  -2   6  -2  583.39   47.93
   2  -6   2  536.50   28.46
  -2   6  -3  157.17   23.12
   2  -6   3  174.21   17.62
  -2   6  -3  180.57   26.95
  -2   6  -4   17.95    8.05
   2  -6   4   23.12    6.95
   2  -6   4   26.24   16.29
   2  -6   5  328.51   30.00
  -2   6  -5  380.90   39.78
   2  -6   5  326.48   67.83
   2  -6   6  322.55   31.79
   2  -6   6  343.90   71.58
  -2   6  -6  459.52   46.44
   2  -6   7  106.98   19.13
  -2   6  -7  131.06   24.28
   2  -6   7  148.68   48.49
  -2   6  -8  461.69   48.18
   2  -6   8  499.48   89.60
   2  -6   8  404.89   39.25
  -2   6  -9  146.72   27.06
   2  -6   9  110.68   21.30
   2  -6   9  143.36   48.76
   2  -6  10  655.24   57.25
   2  -6  10  820.28  123.46
  -2   6 -10  725.02   62.18
   2  -6  11  190.58   32.65
   2  -6  11  280.80   73.30
  -2   6 -11  226.02   34.72
   2  -6  12    8.08    8.50
  -2   6 -12    6.53    7.61
   2  -6  12   15.06   24.81
   2  -6  13   14.86    9.98
  -2   6 -13   17.67    5.39
   2  -6  13   34.48   28.32
  -2   6 -14   -0.86    6.28
   2  -6  14    5.44   10.51
   2  -6  14   11.50   27.26
   2  -6  15   52.26   21.06
  -2   6 -15   31.80   14.57
   2  -6  15   11.84   17.48
  -2   6 -16   17.76   10.19
   2  -6  16    9.34    5.28
   2  -6  16   11.95   17.89
   2  -6  17    1.28    4.77
  -2   6 -17   18.62   12.66
   2  -6  17    4.11   30.81
  -2   6 -18    2.80    4.63
   2  -6  18   -1.28    6.57
  -2   6 -19    4.11    8.31
   2  -6  19   50.71   50.76
   2  -6  19   11.10   14.55
   2  -6  20   -3.30    5.80
  -2   6 -20    2.99   12.42
   2  -6  21   47.05   22.21
   2  -6  21   22.52   40.40
   2  -5 -19   23.35   22.64
  -2   5  19   15.88   15.77
   2  -5 -18    7.36    2.86
  -2   5  18   -4.99    3.10
   2  -5 -17   -6.01   13.66
  -2   5  17   14.16   15.65
  -2   5  16   12.20   12.67
   2  -5 -16   34.99   29.74
   2  -5 -15    9.45    2.90
  -2   5  15    3.12    6.44
   2  -5 -15   13.76   19.84
   2  -5 -14   90.22   26.32
  -2   5  14   59.33   23.35
   2  -5 -14   50.95   26.89
   2  -5 -13   16.94   13.34
  -2   5  13   32.93   17.45
   2  -5 -12   25.98   16.14
   2  -5 -12   10.83    8.85
  -2   5  12    7.72   11.08
  -2   5  11  290.28   46.79
   2  -5 -11  249.43   54.59
   2  -5 -11  391.64   45.55
  -2   5  10   95.78   25.71
   2  -5 -10   70.02   19.76
   2  -5 -10   47.88   23.07
  -2   5   9  278.23   41.05
   2  -5  -9  255.50   57.20
   2  -5  -9  248.57   35.04
  -2   5   8   14.40   12.44
   2  -5  -8    7.68    5.35
   2  -5  -8    0.13    7.20
   2  -5  -7    4.56    5.63
  -2   5   7   10.49    8.35
   2  -5  -7   -3.95    5.06
  -2   5   6   54.04   15.51
   2  -5  -6   66.24   18.89
   2  -5  -6   43.43   25.77
  -2   5   5  205.95   27.07
  -2   5   5  182.53   17.95
   2  -5  -5  214.98   33.06
   2  -5  -5  182.06   48.75
  -2   5   4  401.54   34.67
   2  -5  -4  415.19   47.44
   2  -5  -4  358.65   69.04
  -2   5   3   78.91   13.88
   2  -5  -3   78.34   21.55
  -2   5   2   14.14    6.44
  -2   5   2    8.52    2.42
   2  -5  -2   17.03   12.36
  -2   5   2   12.93    4.86
  -2   5   1  634.79   46.96
  -2   5   1  678.29   21.15
  -2   5   1  679.00   32.12
  -2   5   0  582.06   46.07
   2  -5   0  512.69   64.98
  -2   5   0  471.69   20.99
  -2   5  -1  339.14   25.26
   2  -5   1  575.24   22.82
   2  -5   1  426.44   62.36
  -2   5  -1  513.39   42.82
   2  -5   2 2007.37   48.90
  -2   5  -2 1647.52   76.56
  -2   5  -3  123.70   21.36
  -2   5  -3  132.72   21.35
   2  -5   3   60.99   30.56
   2  -5   4   18.76    7.37
   2  -5   4    6.68    7.58
  -2   5  -4    5.63    5.52
   2  -5   5  725.52   44.04
   2  -5   5  758.31   98.68
   2  -5   6   31.17   27.26
   2  -5   6   40.85   10.97
  -2   5  -6   31.82   11.41
   2  -5   7   41.55   20.12
   2  -5   7   49.14   13.20
  -2   5  -7   71.97   20.24
   2  -5   8  691.41   53.56
   2  -5   8  904.88  117.40
  -2   5  -8  823.65   59.29
   2  -5   9    7.35    8.08
   2  -5   9   31.19   11.49
  -2   5  -9   15.61   11.76
   2  -5  10   40.73   15.18
  -2   5 -10   36.91   13.90
   2  -5  10   38.20   24.69
   2  -5  11   -1.76    4.02
  -2   5 -11    3.69    3.32
   2  -5  11   11.30   23.59
   2  -5  12  182.47   35.24
  -2   5 -12  257.10   36.99
   2  -5  12  241.11   69.08
   2  -5  13    6.89    8.10
  -2   5 -13    5.41    6.81
   2  -5  13   26.80   26.97
   2  -5  14    8.25    8.50
  -2   5 -14   -1.30    1.54
   2  -5  14   23.55   22.38
   2  -5  15   33.08   19.88
  -2   5 -15   22.71   12.72
   2  -5  15   11.02   16.66
   2  -5  16   16.70   14.13
  -2   5 -16    3.99    5.29
   2  -5  16   23.86   35.05
  -2   5 -17   16.09   11.44
   2  -5  17   20.75   29.63
   2  -5  17   30.06   17.42
  -2   5 -18    3.50    7.26
   2  -5  18    3.84    9.03
   2  -5  18   -5.09   12.80
   2  -5  19    6.57    8.69
   2  -5  19    5.40   25.55
  -2   5 -19   19.97   15.08
   2  -5  20   -9.43    4.02
  -2   5 -20    4.27   11.53
   2  -5  20    0.31   27.13
   2  -5  21   20.97   14.23
  -2   5 -21   26.08   15.84
  -2   4  21   47.11   26.69
   2  -4 -20   36.03   22.48
  -2   4  20   16.05   17.45
  -2   4  19    4.45   14.61
   2  -4 -19   -3.46    9.81
   2  -4 -18  152.61   47.66
  -2   4  18   94.72   32.26
  -2   4  17   22.19   17.98
   2  -4 -17   32.14   18.40
  -2   4  16   59.86   23.95
   2  -4 -16   28.47   22.82
   2  -4 -15    4.72   20.56
   2  -4 -15    8.06    8.58
  -2   4  15   29.85   20.18
   2  -4 -14   58.34   26.57
  -2   4  14   41.33   16.48
   2  -4 -14   56.25   17.42
  -2   4  13  120.86   32.23
   2  -4 -13  126.67   26.53
   2  -4 -13   74.09   32.16
   2  -4 -12  327.75   64.14
  -2   4  12  241.06   42.98
   2  -4 -12  286.43   41.39
   2  -4 -11  296.31   58.30
  -2   4  11  294.75   44.99
   2  -4 -11  401.34   43.60
   2  -4 -10   91.49   19.02
  -2   4  10   77.94   22.74
   2  -4 -10   74.60   32.69
  -2   4   9  195.43   33.82
   2  -4  -9  268.83   53.75
   2  -4  -9  205.65   28.60
   2  -4  -8    2.94    5.12
  -2   4   8   11.99   11.10
   2  -4  -8   17.88    7.92
   2  -4  -7  242.30   31.41
  -2   4   7  237.93   33.09
   2  -4  -7  227.11   50.51
   2  -4  -6  670.54   86.28
   2  -4  -6  656.92   50.43
  -2   4   6  682.35   50.80
   2  -4  -5  167.85   28.37
  -2   4   5  214.95   25.89
   2  -4  -5  178.52   27.16
   2  -4  -5  180.01   43.44
  -2   4   4   20.50    5.99
   2  -4  -4    9.43    4.58
   2  -4  -4   30.99   21.28
   2  -4  -4   -0.09    1.88
   2  -4  -3  851.35   65.53
  -2   4   3  884.12   27.46
   2  -4  -3  847.83   93.87
  -2   4   3  883.43   37.49
  -2   4   2    3.33    5.14
   2  -4  -2    3.70   15.60
   2  -4  -1  960.80   80.05
  -2   4   1  831.56   50.14
  -2   4   0  243.67   28.53
   2  -4   0  221.30   42.10
  -2   4  -1  422.05   24.20
   2  -4   1  528.53   17.14
   2  -4   1  608.32   73.64
  -2   4  -1  500.82   38.37
   2  -4   2  432.17   20.63
   2  -4   2  504.07   70.24
  -2   4  -2  451.48   37.05
   2  -4   3  925.33   37.77
  -2   4  -3  965.58   57.11
   2  -4   3  793.18   92.34
  -2   4  -3  835.76   49.67
  -2   4  -4  651.12   57.21
   2  -4   4 1033.53   48.67
   2  -4   4  595.50   83.27
  -2   4  -4 1098.48   59.71
   2  -4   5  867.14   48.95
  -2   4  -5  936.03   58.10
   2  -4   5  897.77  105.24
  -2   4  -6  114.36   19.88
   2  -4   6  106.45   18.98
  -2   4  -7   49.83   13.17
   2  -4   7   44.85   27.61
   2  -4   7   48.35   14.15
   2  -4   8  333.63   38.60
  -2   4  -8  328.19   34.86
   2  -4   8  291.22   65.85
   2  -4   9  132.21   27.23
  -2   4  -9  110.66   22.28
   2  -4   9  129.63   41.92
  -2   4 -10   53.94   16.02
   2  -4  10   80.20   21.45
  -2   4 -11  180.16   29.66
   2  -4  11  142.73   30.16
   2  -4  11  128.22   47.70
   2  -4  12   33.74   16.63
  -2   4 -12    3.26    3.01
   2  -4  12   25.94   27.98
   2  -4  13  190.97   40.08
  -2   4 -13  191.90   33.22
   2  -4  14  187.65   40.33
   2  -4  14  249.95   81.52
  -2   4 -14  190.18   34.49
   2  -4  15   45.75   20.71
  -2   4 -15   30.69   14.81
  -2   4 -16   25.32   16.28
   2  -4  16   36.70   18.99
   2  -4  16  -10.77   33.47
  -2   4 -17   -0.08    4.01
   2  -4  17    9.59    8.36
   2  -4  17   -0.11    4.82
  -2   4 -18   19.58   15.57
   2  -4  18    8.13   11.15
   2  -4  18   24.70   39.18
   2  -4  19   17.42   12.61
  -2   4 -19   23.31   16.29
   2  -4  19   23.61   34.83
   2  -4  20    6.74    9.27
  -2   4 -20   -5.82    8.93
   2  -4  20   17.59   26.42
  -2   4 -21   53.57   25.22
   2  -4  21   31.15   22.19
   2  -4  21   55.49   45.95
  -2   3  21   22.73   18.22
  -2   3  20   21.77   13.10
   2  -3 -20   44.82   25.68
   2  -3 -19   -1.41   15.24
  -2   3  19    1.99    5.10
  -2   3  18  193.23   46.59
   2  -3 -18  135.22   43.83
   2  -3 -17    5.43    8.94
  -2   3  17    3.57    6.54
   2  -3 -16   33.65   23.46
  -2   3  16   16.60   15.76
   2  -3 -15    2.86    1.66
   2  -3 -15    4.38    6.77
  -2   3  15   17.54   16.19
   2  -3 -14   40.27   12.76
  -2   3  14   54.78   21.34
   2  -3 -14   47.26   27.35
   2  -3 -13   25.46   20.12
  -2   3  13   37.88   20.46
   2  -3 -13   32.06   11.45
  -2   3  12  267.08   44.24
   2  -3 -12  380.91   66.13
   2  -3 -12  290.12   35.53
   2  -3 -11   12.82   20.20
  -2   3  11    4.09    4.74
   2  -3 -11   -1.74    5.43
   2  -3 -10   56.47   25.87
  -2   3  10   99.37   24.88
   2  -3 -10   94.68   18.56
   2  -3  -9   84.71   30.92
   2  -3  -9   48.47   11.99
  -2   3   9   42.71   14.64
  -2   3   8  629.17   54.11
   2  -3  -8  616.03   77.89
   2  -3  -8  569.33   41.86
   2  -3  -7  219.83   26.32
  -2   3   7  204.22   28.54
   2  -3  -7  193.07   42.64
  -2   3   6  579.76   44.48
   2  -3  -6  457.53   65.27
   2  -3  -6  477.79   37.82
   2  -3  -5    4.96    2.89
  -2   3   5    5.31    3.32
   2  -3  -5    7.32    5.96
  -2   3   4  821.85   39.90
   2  -3  -4  826.05   48.35
   2  -3  -4  781.16   85.12
   2  -3  -4  730.91   49.25
  -2   3   3  417.93   22.38
   2  -3  -3  502.19   67.96
   2  -3  -3  401.69   42.32
   2  -3  -3  392.92   29.15
  -2   3   2  201.03   23.66
   2  -3  -2  232.17   36.07
   2  -3  -1  287.94   48.46
  -2   3   1  383.47   33.51
   2  -3   0   63.37   22.91
  -2   3   0   71.72   13.32
  -2   3  -1   22.25    5.89
   2  -3   1   25.63   20.53
  -2   3  -2  452.42   33.89
   2  -3   2  506.21   25.22
   2  -3   3  132.71   16.45
  -2   3  -3  133.56   18.87
  -2   3  -3   70.84   16.44
   2  -3   3   29.32   19.09
   2  -3   4   57.14   15.89
   2  -3   4   44.40   23.41
  -2   3  -4   95.67   19.69
   2  -3   5   66.75   15.28
  -2   3  -5   54.62   12.74
   2  -3   5   32.19   22.89
  -2   3  -6  815.66   50.04
   2  -3   6  877.72   58.85
   2  -3   6  816.27  101.20
   2  -3   7   13.68    7.68
  -2   3  -7   38.99   11.26
   2  -3   7   16.83   21.42
   2  -3   8  242.40   35.34
  -2   3  -8  211.00   27.78
   2  -3   8  188.93   52.33
   2  -3   9   -7.40    3.17
   2  -3   9   25.27   11.61
  -2   3  -9    9.07    8.16
   2  -3  10  212.72   36.65
   2  -3  10  188.38   57.39
  -2   3 -10  152.79   25.99
   2  -3  11  343.99   83.36
   2  -3  11  309.29   47.20
  -2   3 -11  332.87   40.28
   2  -3  12   83.89   26.58
   2  -3  12  100.70   46.85
  -2   3 -12   47.02   15.57
   2  -3  13  178.12   63.78
   2  -3  13  243.26   44.77
  -2   3 -13  265.53   39.63
   2  -3  14    3.14    2.81
   2  -3  14   -8.42    9.83
  -2   3 -14    2.05    5.52
  -2   3 -15   -0.63    5.47
   2  -3  15   -2.73   22.56
   2  -3  15  -10.46   12.31
   2  -3  16    7.00    8.38
  -2   3 -16   23.05   15.65
  -2   3 -17    7.51    9.49
   2  -3  17    5.92   30.63
   2  -3  17   21.24   18.43
   2  -3  18    2.98   19.27
  -2   3 -18    2.27   10.29
   2  -3  18    1.21    9.30
   2  -3  19   17.29   29.40
  -2   3 -19   22.15   14.63
   2  -3  19    2.20    7.29
  -2   3 -20   17.41   12.66
   2  -3  20   -0.55    3.73
   2  -3  21   -3.44    8.12
  -2   3 -21    0.11    4.17
   2  -3  21    6.65    1.39
  -2   2  22  109.56   37.97
  -2   2  21   66.87   31.73
   2  -2 -21   11.41    9.29
  -2   2  20    1.56   11.56
   2  -2 -20   -9.10    9.25
   2  -2 -19    4.84    2.45
  -2   2  19    9.85   15.01
  -2   2  18   -0.47    3.89
   2  -2 -18   24.92   20.55
  -2   2  17   61.92   26.45
   2  -2 -17   20.96   12.49
   2  -2 -16   59.64   25.82
  -2   2  16   15.05    8.27
   2  -2 -15   27.02   19.46
   2  -2 -15   13.05    8.08
  -2   2  15    0.76    8.52
   2  -2 -14  209.00   49.52
  -2   2  14  220.01   45.19
   2  -2 -14  183.49   26.00
  -2   2  13   30.47   19.01
   2  -2 -13   33.20   10.73
   2  -2 -13    8.26   10.51
  -2   2  12  229.09   40.86
   2  -2 -12  253.30   50.83
   2  -2 -12  246.26   27.73
   2  -2 -11  108.97   18.63
  -2   2  11  166.36   32.89
   2  -2 -11   92.77   30.90
  -2   2  10    4.16    5.67
   2  -2 -10    1.36    5.03
   2  -2 -10    4.88   13.29
  -2   2   9  690.23   59.06
   2  -2  -9  785.72   81.63
   2  -2  -9  882.40   53.59
  -2   2   8   23.53    8.99
   2  -2  -8    9.81    4.90
  -2   2   7 1450.19   74.17
   2  -2  -7 1474.78  108.79
   2  -2  -7 1241.36   50.70
  -2   2   6  283.36   33.18
   2  -2  -6  235.69   22.61
   2  -2  -6  243.59   45.41
  -2   2   6  264.05   28.62
  -2   2   5  942.97   48.25
   2  -2  -5  767.49   39.53
   2  -2  -5  970.74   86.05
  -2   2   5  877.85   62.73
   2  -2  -5  697.32   48.15
   2  -2  -4  129.75   31.41
  -2   2   4  114.57   25.61
   2  -2  -4  114.57   16.23
  -2   2   4  126.97   15.44
   2  -2  -4   79.94   14.38
   2  -2  -3  138.93   15.42
  -2   2   3  160.36   13.36
  -2   2   3  199.08   35.39
   2  -2  -3  171.31   22.76
  -2   2   2   58.46    5.94
   2  -2  -2   61.36    7.52
   2  -2  -2   69.28   20.87
  -2   2   2   82.90   14.76
  -2   2   2   70.62   19.99
  -2   2   1  225.21   22.24
   2  -2  -1  204.11   33.80
  -2   2   1  219.84   39.90
  -2   2   0  290.81   46.69
   2  -2   0  227.37   39.01
  -2   2   0  322.74   26.26
   2  -2   1 2103.17  121.40
  -2   2  -1 2224.47   68.82
   2  -2   2 1953.91   64.18
  -2   2  -2 2083.59   83.46
  -2   2  -3 2206.82   96.73
   2  -2   3 1917.36  131.05
  -2   2  -3 2537.79   77.03
   2  -2   3 1522.56   66.31
   2  -2   4  117.07   20.04
  -2   2  -4  107.72   19.58
   2  -2   4  106.11   36.16
  -2   2  -4   91.19   21.14
  -2   2  -5  690.29   41.63
  -2   2  -5  811.51   48.88
   2  -2   5  864.00   59.32
  -2   2  -6 2113.30   82.34
  -2   2  -6 2260.99   78.70
   2  -2   6 2279.89  103.59
   2  -2   7   44.81   16.81
  -2   2  -7   52.96   13.34
  -2   2  -7   61.02   13.66
   2  -2   8 1475.25   95.01
  -2   2  -8 1587.41   78.10
  -2   2  -8 1519.34   72.65
   2  -2   9    0.96    6.75
  -2   2  -9    2.40    8.01
  -2   2  -9   -2.14    3.69
   2  -2  10  210.48   39.28
  -2   2 -10  178.79   28.13
  -2   2 -10  176.21   27.61
  -2   2 -11  864.39   64.89
   2  -2  11  758.45   77.12
  -2   2 -11  826.52   63.05
   2  -2  12   -2.13    1.48
  -2   2 -12   -0.38    7.82
  -2   2 -12    7.22    5.87
   2  -2  13  120.93   44.49
  -2   2 -13  173.12   30.33
  -2   2 -13  133.06   28.39
   2  -2  14   54.04   23.24
  -2   2 -14   30.83   14.27
  -2   2 -14   38.55   15.70
  -2   2 -15    8.23    9.57
   2  -2  15    3.61    3.39
  -2   2 -15    4.97   12.71
  -2   2 -16   26.43   17.96
  -2   2 -16   14.46   12.80
   2  -2  16   23.26   15.21
   2  -2  17    5.95    4.87
  -2   2 -17    0.16    8.20
  -2   2 -17    9.53   12.56
   2  -2  18   16.07   20.55
  -2   2 -18   40.40   17.87
  -2   2 -18   23.67   13.35
   2  -2  19   55.94   26.07
  -2   2 -19   16.19   11.05
   2  -2  20   63.98   29.68
  -2   2 -20  117.14   34.77
  -2   2 -21    0.22    7.55
   2  -2  21   -4.06   13.29
  -2   2 -22   27.72   17.48
   2  -2  22   89.24   55.20
  -2   1  22    9.09   14.20
  -2   1  21   -1.37    9.25
   2  -1 -21   12.12   17.99
   2  -1 -20   -2.83   10.30
  -2   1  20   45.59   27.17
  -2   1  19    4.74   15.63
   2  -1 -19   -0.96    9.95
  -2   1  18   34.35   18.43
   2  -1 -18    4.87    8.42
  -2   1  17   -1.89    9.14
   2  -1 -17    0.25    6.37
  -2   1  16   94.20   33.17
   2  -1 -16   76.07   29.33
  -2   1  15   71.22   26.60
   2  -1 -15   72.82   31.27
  -2   1  14  244.70   45.48
   2  -1 -14  177.76   23.99
   2  -1 -14  162.99   43.59
   2  -1 -13  109.20   17.39
  -2   1  13   56.94   21.58
   2  -1 -13  148.98   39.55
   2  -1 -12    0.24    1.89
  -2   1  12    1.86    5.84
   2  -1 -12    4.86    9.04
  -2   1  11   -1.42    5.27
   2  -1 -11   13.12    6.01
   2  -1 -11    4.58    8.91
   2  -1 -10   25.49    7.56
  -2   1  10   24.52   12.34
   2  -1 -10   22.60   14.47
  -2   1   9   39.61   10.86
   2  -1  -9   30.31   14.40
  -2   1   9   57.55   15.85
   2  -1  -9   59.36   10.58
   2  -1  -8   10.13   10.24
   2  -1  -8   14.48    4.10
  -2   1   8   18.30    9.22
  -2   1   8   20.63    7.57
  -2   1   7  170.02   21.11
   2  -1  -7  225.62   38.82
  -2   1   7  224.35   29.12
   2  -1  -7  284.07   21.94
  -2   1   6   39.15   11.11
   2  -1  -6   22.38    4.84
   2  -1  -6   41.11   17.05
   2  -1  -5  191.58   14.96
   2  -1  -5  130.34   18.68
   2  -1  -5  232.98   38.30
  -2   1   5  195.20   21.99
   2  -1  -4  821.01   41.44
  -2   1   4  971.71   41.94
   2  -1  -4  888.27   74.77
   2  -1  -4 1014.05   36.19
   2  -1  -3   68.69    9.97
  -2   1   3   55.56    8.62
   2  -1  -3   92.08   14.27
  -2   1   3   65.89   15.44
   2  -1  -3   70.80   21.53
  -2   1   2 3345.47   60.81
   2  -1  -2 3920.58   63.45
   2  -1  -2 4277.47   85.95
   2  -1  -2 3585.81  112.35
   2  -1  -2 3066.59  134.94
  -2   1   2 3627.98  127.17
   2  -1  -1 1450.73   49.14
   2  -1  -1 1265.83   42.00
  -2   1   1 1249.72   47.74
   2  -1  -1 1367.40   33.62
  -2   1   1 1370.39   33.52
  -2   1   0 2409.77   44.50
   2  -1   0 2657.65   63.46
  -2   1   0 2555.60   65.81
   2  -1   0 2747.32   65.90
   2  -1   0 2573.62  117.47
   2  -1   0 2840.69   48.71
   2  -1   1 7275.97   87.32
   2  -1   1 7357.10  107.90
  -2   1  -1 7065.01  108.79
  -2   1  -1 7282.54  109.66
   2  -1   2 3472.52   81.80
   2  -1   2 3463.33   74.69
  -2   1  -2 3625.79  126.92
  -2   1  -2 3644.05   78.55
  -2   1  -2 3383.09   79.94
  -2   1  -3   40.85    9.50
   2  -1   3   51.16   10.51
   2  -1   3    7.83    7.93
  -2   1  -3   23.51   10.86
  -2   1  -4 3179.66   79.66
   2  -1   4 2917.37  113.63
  -2   1  -4 3117.70   86.97
   2  -1   5 1454.79   85.03
  -2   1  -5 1391.88   55.40
  -2   1  -5 1286.28   58.90
   2  -1   6   70.23   20.07
  -2   1  -6   65.04   14.12
  -2   1  -6   43.27   11.43
  -2   1  -7   32.43    9.63
  -2   1  -7   17.02    6.82
   2  -1   7   45.44   17.79
  -2   1  -8 1129.45   63.94
   2  -1   8 1150.07   89.86
  -2   1  -8 1206.77   64.49
   2  -1   9   58.07   21.45
  -2   1  -9   36.53   12.22
  -2   1  -9   31.77   10.90
   2  -1  10  169.38   36.19
  -2   1 -10  169.05   27.44
  -2   1 -10  192.86   28.78
  -2   1 -11   70.19   18.46
   2  -1  11   43.44   19.99
   2  -1  12  211.29   44.90
  -2   1 -12  162.66   30.59
  -2   1 -12  182.90   30.67
   2  -1  13   -3.17    9.16
  -2   1 -13   -0.58    4.93
  -2   1 -13   -2.68    3.33
  -2   1 -14   85.85   22.99
   2  -1  14   41.38   21.45
  -2   1 -14   49.25   18.16
   2  -1  15   40.38   22.16
  -2   1 -15   59.14   19.58
  -2   1 -15   35.78   16.80
   2  -1  16    1.98   10.10
  -2   1 -16   10.04   11.32
  -2   1 -16    5.83   10.01
  -2   1 -17   71.90   24.90
  -2   1 -17   96.60   26.83
   2  -1  17   55.02   27.97
   2  -1  18   21.10   22.71
  -2   1 -18   13.15   15.59
  -2   1 -18   14.40   15.18
  -2   1 -19   25.59   16.28
  -2   1 -19   10.50   15.20
   2  -1  19   32.66   22.13
  -2   1 -20   11.14   14.37
  -2   1 -20   -1.64    4.76
   2  -1  20   15.38   10.88
   2  -1  21   12.55   17.12
  -2   1 -21   10.51   16.35
  -2   1 -21   13.29   14.39
  -2   1 -22   19.46   19.12
  -2   0  22   13.77   13.14
  -2   0  21   -9.26   10.28
   2   0 -21    3.98    7.73
  -2   0  20   13.95   13.24
   2   0 -20   55.27   27.35
  -2   0  19    1.57    1.65
   2   0 -19    7.65   14.05
  -2   0  18    8.50   14.70
   2   0 -18   -2.90    9.96
  -2   0  17   52.14   25.82
   2   0 -17   -1.27    5.12
   2   0 -16  159.19   44.04
  -2   0  16  114.82   33.78
  -2   0  15    9.65   18.39
   2   0 -15    5.38   11.15
   2   0 -14  268.52   28.82
  -2   0  14  268.32   46.73
   2   0 -14  200.73   43.43
  -2   0  13   75.89   22.95
   2   0 -13  132.18   31.41
   2   0 -13  153.14   21.62
  -2   0  12  363.15   48.69
   2   0 -12  325.92   53.51
   2   0 -12  293.06   26.45
  -2   0  11  378.47   48.21
   2   0 -11  377.02   27.42
   2   0 -11  422.01   60.49
   2   0 -10   76.94   24.47
  -2   0  10   57.83   17.94
   2   0 -10   67.41   11.08
  -2   0  10   18.51    5.21
   2   0  -9  111.73   27.61
  -2   0   9   96.38   20.94
   2   0  -9   96.84   11.25
  -2   0   8  688.89   53.85
   2   0  -8  624.23   25.56
   2   0  -7    0.65    3.92
  -2   0   7    5.89    5.87
   2   0  -7    2.27    1.17
  -2   0   7    7.41    2.95
   2   0  -6    4.37    1.46
  -2   0   6   16.01    7.40
   2   0  -6   13.20   10.40
  -2   0   6    6.72    3.00
  -2   0   5  152.72   19.51
   2   0  -5  140.63   26.31
   2   0  -4 2348.90   70.08
  -2   0   4 2455.26   70.26
   2   0  -3 1650.88   52.42
  -2   0   3 1483.76   49.80
  -2   0   3 1578.31   92.91
   2   0  -2 9341.10   77.22
   2   0  -2 9161.87  116.04
  -2   0   2 9010.59  111.17
   2   0  -2 8491.64  118.53
   2   0  -2 8487.25  150.13
   2   0  -2 9096.66  195.05
   2   0  -1 7249.49   79.87
   2   0  -1 7542.21   96.97
  -2   0   1 7529.70   85.63
   2   0  -1 7484.51   93.35
   2   0   1 7247.85   99.80
   2   0   1 7639.54   96.25
  -2   0  -1 6881.01   99.19
  -2   0  -1 7241.63   98.28
   2   0   1 6950.16   98.84
  -2   0  -1 7795.41   98.22
   2   0   2 5247.08  162.70
  -2   0  -2 6953.72  106.20
   2   0   2 6100.98   87.70
   2   0   2 6622.89  104.93
  -2   0  -2 4910.59   96.41
   2   0   2 6463.71  103.79
   2   0   3  935.15   68.83
  -2   0  -3 1091.34   39.88
  -2   0  -3 1253.74   88.82
   2   0   3  988.43   38.51
  -2   0  -3 1220.94   49.65
  -2   0  -4 3288.73   74.47
   2   0   4 3360.93  136.84
  -2   0  -4 3096.28   83.49
   2   0   4 3367.70   77.79
  -2   0  -5  180.57   20.86
   2   0   5  185.58   33.23
  -2   0  -5  202.43   20.37
  -2   0  -6   28.35    8.98
  -2   0  -6   23.52    7.43
   2   0   6   48.98   18.56
  -2   0  -7   64.88   14.54
   2   0   7   55.93   17.65
  -2   0  -7   84.92   16.86
   2   0   8  192.39   39.05
  -2   0  -8  226.32   29.26
  -2   0  -8  182.28   24.07
   2   0   9    5.69    8.64
  -2   0  -9   16.17    7.39
  -2   0  -9    7.81    5.65
  -2   0 -10  248.82   32.27
   2   0  10  301.63   54.24
  -2   0 -10  317.50   37.69
  -2   0 -11  263.54   36.44
   2   0  11  271.98   50.82
  -2   0 -11  237.65   34.31
  -2   0 -12  316.65   41.35
  -2   0 -12  207.22   32.66
   2   0  12  262.33   55.70
   2   0  13   12.37   11.95
  -2   0 -13   15.49    9.35
  -2   0 -13   28.68   13.83
  -2   0 -14  146.08   30.06
   2   0  14  130.06   39.25
  -2   0 -14  215.93   37.80
   2   0  15   13.14   14.35
  -2   0 -15   30.10   14.30
  -2   0 -15    1.39    8.10
   2   0  16   28.47   20.21
  -2   0 -16   28.98   14.59
  -2   0 -16   29.78   16.82
   2   0  17    3.32    3.53
  -2   0 -17   -0.79    5.17
  -2   0 -17   -4.45    2.10
   2   0  18   11.49    8.54
  -2   0 -18   37.49   17.66
  -2   0 -18   31.79   19.63
   2   0  19   15.96   20.24
  -2   0 -19   -4.66    7.33
  -2   0 -19    9.43   15.27
   2   0  20    9.30   16.73
  -2   0 -20   24.61   19.51
  -2   0 -20   13.61   16.99
  -2   0 -21   19.28   17.12
   2   0  21    4.25   10.21
  -2   0 -21   20.13   15.98
  -2   0 -22    5.59   14.51
  -2   0 -22   22.98   20.67
  -2  -1  22   13.57   19.25
  -2  -1  21    6.82   13.02
   2   1 -21   17.69   17.63
  -2  -1  20  -12.85   17.19
   2   1 -20    3.73   13.93
  -2  -1  19   18.99   14.35
   2   1 -19   15.55   15.79
  -2  -1  18   26.79   17.41
   2   1 -18   31.93   17.20
  -2  -1  17   11.04   15.69
   2   1 -17   -0.32    7.71
  -2  -1  16   25.25   14.04
   2   1 -16   29.79   17.97
  -2  -1  15   73.63   24.13
   2   1 -15   47.15   21.75
  -2  -1  14   85.20   25.82
   2   1 -14  113.63   31.31
  -2  -1  14   63.48   25.80
  -2  -1  13   71.83   23.12
  -2  -1  13  104.54   34.50
   2   1 -13  107.83   29.39
  -2  -1  12   89.58   24.11
   2   1 -12  141.13   33.51
  -2  -1  11   85.84   22.05
  -2  -1  11   89.99   26.43
   2   1 -11  131.96   31.36
  -2  -1  10  127.32   26.90
  -2  -1  10   97.39   25.74
   2   1 -10  127.35   29.71
  -2  -1   9    9.52    3.41
   2   1  -9   26.88   14.73
  -2  -1   9   31.34   13.90
  -2  -1   9   15.85    9.43
  -2  -1   8 2202.97   94.58
  -2  -1   8 2227.28   43.96
  -2  -1   7  219.49   28.54
  -2  -1   7  221.31   20.09
   2   1  -7  167.69   29.14
  -2  -1   7  200.74   10.43
   2   1  -6  266.63   34.63
  -2  -1   6  303.89   31.30
   2   1  -5 1462.65   75.99
  -2  -1   5 1546.99   64.58
  -2  -1   4 1761.00   64.71
   2   1  -4 2023.94   82.32
   2   1  -3  225.76   20.05
  -2  -1   3  193.67   28.13
   2   1  -3  242.25   26.94
  -2  -1   3  268.85   23.69
   2   1  -2 2657.79   69.64
  -2  -1   2 2424.91   67.13
  -2  -1   2 1319.46   70.95
   2   1  -2 1425.72   62.70
   2   1  -2 2233.52   47.81
  -2  -1   2 1891.58   36.51
   2   1  -1 8400.85  113.21
   2   1  -1 7653.19   82.02
   2   1  -1 8520.42   92.77
  -2  -1   1 6729.29   80.89
  -2  -1   1 7157.77  111.98
  -2  -1   0 1559.01   50.69
  -2  -1   0 1691.31   35.72
   2   1   0 1579.73   51.17
   2   1   0 1521.22   33.93
  -2  -1   0 1527.80   43.31
  -2  -1  -1 1429.11   51.29
  -2  -1  -1 1514.66   47.82
   2   1   1 1405.53   49.77
  -2  -1  -1 1444.32   33.53
   2   1   1 1391.85   31.71
   2   1   2 4274.70  165.22
  -2  -1  -2 3929.95   62.25
   2   1   2 4230.00   63.46
   2   1   2 4919.40  107.50
  -2  -1  -2 4646.29   91.59
   2   1   3    2.55    4.63
  -2  -1  -3    1.33    2.30
   2   1   3   -0.25    0.61
  -2  -1  -4 1316.67   55.85
   2   1   4 1179.03   89.75
   2   1   4 1291.84   47.88
  -2  -1  -4 1284.07   44.45
  -2  -1  -5  328.64   29.33
   2   1   5  364.19   29.37
  -2  -1  -5  344.02   26.85
   2   1   5  251.33   43.15
   2   1   6   26.69   15.75
  -2  -1  -6   22.44    8.47
  -2  -1  -6   12.58    6.96
   2   1   7  736.14   77.22
  -2  -1  -7  737.32   49.84
  -2  -1  -7  845.80   49.37
  -2  -1  -8    5.07    3.61
   2   1   8   -4.44    9.05
  -2  -1  -8   -1.66    2.64
  -2  -1  -9  211.41   28.21
  -2  -1  -9  193.01   28.02
   2   1  10   -2.64   12.52
  -2  -1 -10    3.59    7.42
  -2  -1 -10   -6.24    6.35
   2   1  11   99.55   33.01
  -2  -1 -11  135.72   25.98
  -2  -1 -11  140.29   25.31
   2   1  12  182.26   44.51
  -2  -1 -12  179.44   30.96
  -2  -1 -12  184.78   30.28
   2   1  13   80.71   31.56
  -2  -1 -13  129.29   25.76
  -2  -1 -13  143.61   29.99
   2   1  14   46.86   25.97
  -2  -1 -14   26.45   14.06
  -2  -1 -14   44.10   16.86
  -2  -1 -15  224.30   38.67
  -2  -1 -15  286.16   45.59
   2   1  16   98.33   36.62
  -2  -1 -16   82.06   24.80
  -2  -1 -16   90.32   27.45
   2   1  17    8.50   20.05
  -2  -1 -17   -0.26    0.84
  -2  -1 -17    2.20    7.02
   2   1  18   -4.94    6.66
  -2  -1 -18   -2.57    4.11
   2   1  19    5.31    7.91
  -2  -1 -19   -7.04    8.38
  -2  -1 -19   -0.95    9.12
   2   1  20    8.95   14.21
  -2  -1 -20    5.27    5.91
  -2  -1 -20    6.27    8.30
  -2  -1 -21  -15.39   17.88
   2   1  21   -2.74    8.91
  -2  -1 -21    6.89   12.65
  -2  -1 -22    0.78    7.41
  -2  -1 -22   -3.02    8.75
  -2  -2  22  124.05   42.40
  -2  -2  21   16.56   18.37
   2   2 -21   14.85    8.92
  -2  -2  20   78.05   35.12
   2   2 -20   88.46   33.20
  -2  -2  19   -0.68   11.10
   2   2 -19    0.11    4.21
  -2  -2  18   -4.99    9.98
   2   2 -18   11.95   13.56
  -2  -2  17   15.76   11.62
   2   2 -17   12.46   10.32
  -2  -2  16  122.69   33.88
   2   2 -16  164.70   38.13
   2   2 -15    3.57    5.99
  -2  -2  15    4.82    7.32
  -2  -2  14   43.03   21.44
   2   2 -14   44.71   19.94
  -2  -2  14   62.34   31.11
  -2  -2  13  269.67   42.88
  -2  -2  13  266.39   51.05
   2   2 -13  246.36   42.70
  -2  -2  12   98.58   25.44
   2   2 -12   99.22   28.33
  -2  -2  12  114.75   31.01
  -2  -2  11  755.57   66.62
  -2  -2  11  876.50   75.26
   2   2 -11  833.00   73.99
   2   2 -10  735.90   66.21
  -2  -2  10  760.65   63.95
  -2  -2   9   27.35   10.09
  -2  -2   9   38.82   11.74
   2   2  -9   18.26   10.08
  -2  -2   8 1234.87   73.21
  -2  -2   8 1398.45   66.36
   2   2  -8 1010.87   69.38
  -2  -2   8  965.46   29.23
   2   2  -7    7.40    7.00
  -2  -2   7   -1.87    2.71
  -2  -2   7    1.85    1.49
  -2  -2   7    5.11    3.11
   2   2  -6 1303.91   69.96
  -2  -2   6 1285.58   66.48
  -2  -2   6 1354.64   30.07
  -2  -2   6 1412.44   40.58
  -2  -2   5  454.62   37.22
   2   2  -5  449.69   33.38
  -2  -2   5  409.35   18.86
  -2  -2   4  345.00   30.08
   2   2  -4  368.04   28.23
  -2  -2   4  325.50   35.14
   2   2  -4  357.21   30.87
  -2  -2   4  303.80   16.91
  -2  -2   3 1050.52   34.45
  -2  -2   3 1292.01   58.00
  -2  -2   3 1273.67   64.28
   2   2  -3 1808.69   53.98
   2   2  -3 1758.85   61.19
  -2  -2   2 2953.08   84.65
   2   2  -2 3008.26   63.81
   2   2  -2 2799.76   66.03
  -2  -2   2 2941.34   59.58
   2   2  -1 2506.39   60.64
  -2  -2   1 2406.30   58.93
  -2  -2   0  141.50   17.51
  -2  -2   0  180.99   19.83
  -2  -2  -1  134.88   18.44
   2   2   1  158.32   17.45
  -2  -2  -2  240.49   11.57
   2   2   2  261.84   14.51
  -2  -2  -2  225.40   22.89
  -2  -2  -2  261.73   26.91
  -2  -2  -3    3.60    2.12
   2   2   3   10.55   13.27
   2   2   3    2.23    1.29
  -2  -2  -3    4.85    4.08
   2   2   4  309.79   51.44
   2   2   4  327.83   25.53
  -2  -2  -4  337.07   22.76
  -2  -2  -4  316.82   30.26
   2   2   5  349.78   54.99
   2   2   5  332.32   29.65
  -2  -2  -5  419.62   28.89
  -2  -2  -5  386.93   35.61
  -2  -2  -6   19.17    8.76
   2   2   6   40.49   20.26
  -2  -2  -6   36.75    9.74
   2   2   7  280.83   53.06
  -2  -2  -7  255.40   27.61
  -2  -2  -7  224.08   28.07
  -2  -2  -8   58.68   13.92
  -2  -2  -8   74.87   17.32
   2   2   8   83.11   28.82
  -2  -2  -9  356.88   39.16
   2   2   9  451.68   68.90
  -2  -2  -9  418.67   40.87
   2   2  10    6.58   13.63
  -2  -2 -10    6.79    6.73
  -2  -2 -10    1.11    4.63
   2   2  11   10.03   14.26
  -2  -2 -11    0.05    1.26
  -2  -2 -11    2.81    3.14
   2   2  12   58.54   26.35
  -2  -2 -12   64.12   18.90
  -2  -2 -12  124.47   26.83
  -2  -2 -13   41.49   15.17
   2   2  13   16.86   20.05
  -2  -2 -13   28.01   13.50
   2   2  14  179.20   47.77
  -2  -2 -14  184.51   35.70
  -2  -2 -14  151.81   31.03
   2   2  15    6.84   17.97
  -2  -2 -15   18.73   10.01
  -2  -2 -15    5.38    7.77
   2   2  16   33.47   13.70
  -2  -2 -16   21.32   11.97
  -2  -2 -16   33.00   16.30
   2   2  17   23.30   20.43
  -2  -2 -17   29.54   15.61
  -2  -2 -17   35.32   18.41
   2   2  18   17.21   15.24
  -2  -2 -18    3.62    6.47
  -2  -2 -18    5.80    9.28
  -2  -2 -19    2.13    3.10
  -2  -2 -19   52.07   23.85
   2   2  19   44.08   28.08
   2   2  20   20.92   19.78
  -2  -2 -20    4.01    7.94
  -2  -2 -20   17.16   15.20
   2   2  21   57.02   29.64
  -2  -2 -21   72.05   27.65
  -2  -2 -21  104.08   37.23
  -2  -2 -22   75.66   30.00
  -2  -3  22   25.39   17.07
  -2  -3  21   -7.10    6.33
   2   3 -21   -8.73   11.42
   2   3 -20   10.13    7.20
  -2  -3  20   62.01   25.74
  -2  -3  19   18.05   14.07
   2   3 -19    7.66    4.47
  -2  -3  18   -3.17    7.00
   2   3 -18    4.56   10.82
   2   3 -17   16.49   14.99
  -2  -3  17   24.22   14.79
  -2  -3  16    6.90    3.02
   2   3 -16   21.99   14.34
  -2  -3  15   -2.89    9.92
   2   3 -15    3.56    5.52
   2   3 -14    3.88    6.36
  -2  -3  14    6.07    4.13
  -2  -3  14    8.75   18.04
  -2  -3  13  150.39   33.58
   2   3 -13  148.68   30.67
  -2  -3  13  154.45   38.03
  -2  -3  12  184.06   35.82
   2   3 -12  135.60   28.68
  -2  -3  12  183.85   40.32
   2   3 -11  248.42   38.77
  -2  -3  11  215.28   37.17
  -2  -3  11  146.69   16.06
  -2  -3  10  387.96   47.65
   2   3 -10  282.43   38.52
  -2  -3  10  346.82   43.86
   2   3  -9   32.96   11.51
  -2  -3   9   12.38    7.09
  -2  -3   9   26.91   11.62
   2   3  -8  112.65   21.92
  -2  -3   8   91.45   21.07
  -2  -3   8  127.51   21.70
  -2  -3   7    3.16    1.70
  -2  -3   7    0.45    0.63
   2   3  -7   -2.11    1.29
  -2  -3   7    3.70    4.00
   2   3  -6  541.71   50.11
  -2  -3   6  569.63   35.63
  -2  -3   6  563.41   45.48
   2   3  -6  595.37   42.89
  -2  -3   5    9.73    3.85
   2   3  -5   12.20    7.03
  -2  -3   5    2.49    1.95
   2   3  -5    6.21    8.37
  -2  -3   4  361.04   33.43
   2   3  -4  301.92   31.82
  -2  -3   4  232.74   27.55
  -2  -3   4  295.39   23.32
   2   3  -4  288.68   24.13
  -2  -3   3  171.48   22.21
   2   3  -3  158.72   21.61
  -2  -3   3  132.03   18.56
  -2  -3   3  171.22   18.74
   2   3  -3  146.01   15.77
  -2  -3   2  786.45   46.23
   2   3  -2  790.14   42.49
  -2  -3   2  813.71   42.00
   2   3  -2  722.88   26.10
  -2  -3   1  350.17   30.42
  -2  -3   1  322.40   19.25
   2   3  -1  317.65   26.92
  -2  -3   1  306.50   25.87
   2   3  -1  314.39   11.77
  -2  -3   0   71.01   14.40
  -2  -3   0   68.94   14.89
  -2  -3  -1  754.72   45.66
  -2  -3  -1  842.34   48.19
  -2  -3  -2  278.84   28.04
  -2  -3  -2  230.27   25.79
   2   3   3 1455.75  119.81
  -2  -3  -3 1481.15   38.44
   2   3   3 1381.63   52.80
  -2  -3  -3 1520.01   70.57
   2   3   4 1850.78  137.90
   2   3   4 1408.06   61.68
  -2  -3  -4 1556.95   49.15
  -2  -3  -4 1910.64   89.80
   2   3   5  203.36   44.40
   2   3   5  218.59   26.80
  -2  -3  -5  241.16   22.32
  -2  -3  -5  289.95   35.53
   2   3   6  161.69   42.80
  -2  -3  -6  177.78   21.51
  -2  -3  -6  248.01   33.19
  -2  -3  -7    5.35    6.63
   2   3   7   10.84   11.90
  -2  -3  -7    4.87    3.45
  -2  -3  -8  513.32   43.95
   2   3   8  620.60   82.01
  -2  -3  -8  596.31   53.52
  -2  -3  -9    5.73    7.05
  -2  -3  -9    3.60    6.29
   2   3   9   -1.62    7.91
   2   3  10  138.34   42.46
  -2  -3 -10  162.31   27.28
  -2  -3 -10  120.84   26.06
   2   3  11   28.92   20.26
  -2  -3 -11   38.70   14.89
  -2  -3 -11   29.15   13.37
  -2  -3 -12  129.11   27.33
   2   3  12  109.25   36.84
  -2  -3 -12  169.40   31.19
   2   3  13   93.12   39.93
  -2  -3 -13  164.99   32.41
  -2  -3 -13  196.40   36.63
   2   3  14   63.49   34.07
  -2  -3 -14   77.39   24.12
  -2  -3 -14   53.93   21.23
   2   3  15   17.97   22.91
  -2  -3 -15   47.47   18.45
  -2  -3 -15   22.32   16.55
   2   3  16   52.54   27.36
  -2  -3 -16   41.82   17.12
  -2  -3 -16   57.74   21.28
   2   3  17   -3.19    7.60
  -2  -3 -17   10.42   10.99
  -2  -3 -17    4.89   14.82
  -2  -3 -18   94.88   30.95
  -2  -3 -18  194.86   43.02
   2   3  18  129.53   49.52
   2   3  19   30.04   26.67
  -2  -3 -19   11.18    9.59
  -2  -3 -19   -3.61    7.25
   2   3  20   -0.74   10.12
  -2  -3 -20   -7.53    8.99
  -2  -3 -20   10.61   14.64
  -2  -3 -21   17.86   15.25
  -2  -3 -21   90.93   33.44
  -2  -4  21    1.35    8.71
   2   4 -21    9.25    9.97
  -2  -4  20   54.27   24.19
   2   4 -20   48.66   24.04
   2   4 -19   -0.61    3.41
  -2  -4  19    0.36    5.11
  -2  -4  18    1.90    6.66
   2   4 -18    6.08    8.60
  -2  -4  17   -3.97   10.37
   2   4 -17    4.44    6.24
  -2  -4  16   20.69   12.88
   2   4 -16   26.71   13.61
   2   4 -15   75.60   24.03
  -2  -4  15  101.44   33.55
  -2  -4  14  489.57   63.35
   2   4 -14  412.20   52.98
  -2  -4  13   -2.66    3.87
   2   4 -13    0.97    7.25
  -2  -4  13    8.32    9.39
  -2  -4  12   54.65   20.75
   2   4 -12   82.06   23.12
  -2  -4  12   69.39   24.93
  -2  -4  11  184.97   32.75
   2   4 -11  150.07   28.49
  -2  -4  11  144.90   31.33
  -2  -4  10    8.17   11.84
   2   4 -10    8.81    7.32
  -2  -4  10    6.90    6.59
  -2  -4   9  662.55   58.73
  -2  -4   9  796.14   62.31
   2   4  -9  616.86   51.37
  -2  -4   8   45.13   14.35
   2   4  -8   67.12   15.95
  -2  -4   8   59.00   14.78
  -2  -4   7  173.33   26.38
  -2  -4   7  163.92   25.12
   2   4  -7  120.92   29.91
   2   4  -7  114.84   19.38
  -2  -4   6   17.46    9.27
   2   4  -6    8.54    5.23
   2   4  -6    5.64    5.52
  -2  -4   6   23.23    9.51
  -2  -4   5  152.84   30.19
  -2  -4   5  158.63   22.24
  -2  -4   4 1321.54   67.75
  -2  -4   4 1281.77   60.53
  -2  -4   4 1195.85   61.07
   2   4  -4 1378.12   50.50
  -2  -4   3  856.61   54.60
  -2  -4   3  762.05   45.39
   2   4  -3  889.29   34.85
   2   4  -2  292.22   16.11
  -2  -4   2  280.54   29.94
   2   4  -1  215.08   11.50
  -2  -4   1  195.27   15.46
  -2  -4   0  470.95   37.78
  -2  -4   0  528.50   41.38
  -2  -4  -1  526.46   43.70
  -2  -4  -1  490.79   39.78
  -2  -4  -2  115.68   19.32
  -2  -4  -2  128.54    7.99
  -2  -4  -2  132.23    9.97
  -2  -4  -2  103.71   19.57
  -2  -4  -3   80.25    8.04
  -2  -4  -3   80.78   10.54
   2   4   3   44.14   20.46
  -2  -4  -3   85.05   17.04
   2   4   4  104.88   35.38
  -2  -4  -4  126.41   15.35
   2   4   4   74.16   16.10
  -2  -4  -4  125.88   22.77
  -2  -4  -5   13.24    7.63
  -2  -4  -5    8.97    5.49
   2   4   5   14.02    9.80
   2   4   5    6.68    9.22
  -2  -4  -6  794.58   50.12
  -2  -4  -6  930.82   73.80
   2   4   7   -2.33    5.28
  -2  -4  -7   11.18    7.07
  -2  -4  -7    6.22    5.99
   2   4   8   -0.74   12.95
  -2  -4  -8   17.15   10.97
  -2  -4  -8    3.40    5.87
   2   4   9   13.17   12.58
  -2  -4  -9   25.77   13.90
  -2  -4  -9   47.49   15.57
  -2  -4 -10   63.42   19.12
  -2  -4 -10   70.06   18.44
   2   4  10   48.00   32.67
  -2  -4 -11  231.05   36.72
   2   4  11  262.50   58.11
  -2  -4 -11  154.80   31.14
   2   4  12   86.12   38.45
  -2  -4 -12  125.20   28.54
  -2  -4 -12  104.28   24.85
  -2  -4 -13   13.79    7.14
  -2  -4 -13   12.96    7.76
  -2  -4 -14  165.31   33.51
   2   4  14  169.42   50.48
  -2  -4 -14  243.10   41.80
   2   4  15   17.58   15.92
  -2  -4 -15    8.36   10.47
  -2  -4 -15    9.27   12.98
   2   4  16   12.00   19.08
  -2  -4 -16   22.51   14.33
  -2  -4 -16   32.94   18.10
   2   4  17    8.21   10.04
  -2  -4 -17   -5.28   11.09
  -2  -4 -17   -9.40   11.44
   2   4  18   66.12   31.49
  -2  -4 -18   73.15   25.66
  -2  -4 -18   87.57   30.59
   2   4  19   -5.64   14.61
  -2  -4 -19   41.22   21.13
  -2  -4 -19   21.31   15.35
   2   4  20   24.49   19.57
  -2  -4 -20    7.23   13.01
  -2  -4 -20   18.75   13.15
  -2  -4 -21   -5.73    8.38
  -2  -5  21  -10.05   15.30
   2   5 -21    0.35   11.34
  -2  -5  20   -4.23   10.18
   2   5 -20   -1.89    9.71
  -2  -5  19   18.22   16.13
   2   5 -19    9.24   11.12
  -2  -5  18    0.11    4.72
   2   5 -18   17.29   15.22
  -2  -5  17    8.89    8.48
   2   5 -17    2.00    6.21
  -2  -5  16   22.69   17.21
   2   5 -16    8.64    9.23
  -2  -5  15   21.37   15.04
   2   5 -15   27.86   13.48
  -2  -5  14   -1.58    7.27
   2   5 -14    1.23    2.94
  -2  -5  14   -3.42    6.32
  -2  -5  13   32.04   15.39
   2   5 -13   34.23   15.54
  -2  -5  13    9.74   12.25
  -2  -5  12  520.43   61.06
  -2  -5  12  498.53   60.29
   2   5 -12  422.82   47.98
  -2  -5  11  131.74   31.89
   2   5 -11   98.81   23.67
  -2  -5  11   87.95   25.91
  -2  -5  10   22.58   14.25
   2   5 -10   18.07    8.55
  -2  -5  10   19.83   10.27
  -2  -5   9  229.58   36.45
  -2  -5   9  224.42   34.93
   2   5  -9  165.96   26.21
  -2  -5   8  438.91   48.25
  -2  -5   8  390.94   44.69
   2   5  -8  308.00   33.76
  -2  -5   7  405.95   43.97
  -2  -5   7  333.99   40.13
   2   5  -7  362.97   33.92
  -2  -5   6    8.08   10.16
   2   5  -6    9.16    6.34
  -2  -5   6    0.99    1.72
  -2  -5   5 1159.69   70.14
   2   5  -5 1264.81   53.37
   2   5  -4   22.41    6.56
  -2  -5   4   18.70    9.96
  -2  -5   4   24.69   10.32
   2   5  -3  280.54   20.33
  -2  -5   3  338.59   35.67
  -2  -5   3  278.55   32.00
   2   5  -2 2501.88   57.07
  -2  -5   2 2608.89   98.07
  -2  -5   1  732.23   51.07
  -2  -5   1  718.16   54.60
   2   5  -1  723.20   26.37
  -2  -5   0  594.24   46.00
  -2  -5   0  537.75   21.56
  -2  -5  -1 2006.32   86.10
  -2  -5  -1 1910.64   56.03
  -2  -5  -1 2119.50   95.58
  -2  -5  -1 2038.51   38.08
  -2  -5  -2   40.54   13.42
  -2  -5  -2   81.82    8.43
  -2  -5  -2   51.56   13.89
  -2  -5  -2   87.02   11.25
  -2  -5  -3    2.37    1.67
  -2  -5  -3    8.50    5.11
  -2  -5  -4  194.75   22.08
  -2  -5  -4  130.86   23.97
   2   5   4  144.48   44.28
   2   5   5    9.41   20.37
  -2  -5  -5   19.05    7.86
  -2  -5  -5   13.61    4.58
  -2  -5  -5   10.67    6.96
  -2  -5  -6   24.81    9.83
  -2  -5  -6   19.77    9.83
   2   5   6    5.78    8.98
  -2  -5  -7   85.65   23.20
   2   5   7   71.56   30.84
  -2  -5  -7  114.60   22.70
   2   5   8   92.22   39.86
  -2  -5  -8   66.25   23.04
  -2  -5  -8   74.41   18.66
  -2  -5  -9  452.35   48.34
  -2  -5  -9  437.34   55.32
   2   5  10   -9.65   15.71
  -2  -5 -10   13.72   11.48
  -2  -5 -10    0.17    2.43
  -2  -5 -11  691.02   65.85
   2   5  11  574.54   90.34
  -2  -5 -11  612.79   68.73
   2   5  12    7.08   10.62
  -2  -5 -12    4.28    9.59
  -2  -5 -12   14.50   12.13
   2   5  13   48.62   37.09
  -2  -5 -13   45.43   19.25
  -2  -5 -13   16.52    9.99
   2   5  14   17.13   30.34
  -2  -5 -14    5.45    5.20
  -2  -5 -14   29.71   16.17
  -2  -5 -15   13.79   11.59
   2   5  15   -4.55   11.06
  -2  -5 -15    8.18    9.53
   2   5  16   17.13   23.07
  -2  -5 -16   10.03   12.57
  -2  -5 -16   -3.25    9.53
  -2  -5 -17    0.60    1.36
   2   5  17   12.19   19.15
  -2  -5 -17    3.56   11.11
   2   5  18   19.35   24.79
  -2  -5 -18   -1.14    8.33
  -2  -5 -18    5.16    6.17
   2   5  19   16.67   19.48
  -2  -5 -19    0.65    5.55
  -2  -5 -20   -1.71    6.97
   2   6 -21   -2.23    9.18
   2   6 -20   43.89   20.98
  -2  -6  20   60.32   26.10
   2   6 -19   12.85   15.23
  -2  -6  19   17.66   18.42
  -2  -6  18    9.72   16.69
   2   6 -18    4.07    8.41
  -2  -6  17    6.36    9.42
   2   6 -17   18.70   15.24
  -2  -6  16   40.94   18.63
   2   6 -16   56.81   21.58
  -2  -6  15    0.66   22.15
   2   6 -15    6.30   10.17
  -2  -6  14    8.05   10.53
   2   6 -14    8.48    8.05
  -2  -6  13   24.45   15.21
  -2  -6  13   37.88   17.97
   2   6 -13   34.08   14.94
  -2  -6  12    1.00    8.39
  -2  -6  12   13.45   13.47
   2   6 -12   12.81    9.15
   2   6 -11    4.73    4.78
  -2  -6  11    8.73   11.23
  -2  -6  11   11.31    7.35
  -2  -6  10  675.22   65.06
   2   6 -10  791.27   60.04
  -2  -6   9   38.93   14.41
  -2  -6   9   53.47   17.43
   2   6  -9   42.57   12.70
  -2  -6   8  519.39   54.17
  -2  -6   8  638.28   61.23
   2   6  -8  575.18   44.77
   2   6  -7   45.06   12.69
  -2  -6   7   28.98   14.45
  -2  -6   7   12.50    9.12
   2   6  -6  493.63   36.63
  -2  -6   6  398.58   44.53
  -2  -6   6  438.66   50.30
   2   6  -5  277.23   26.20
  -2  -6   5  252.44   35.91
  -2  -6   5  260.60   43.80
  -2  -6   4   29.18   14.04
  -2  -6   4   11.06    8.00
   2   6  -4   13.72    5.06
  -2  -6   3  370.50   41.99
  -2  -6   3  397.27   32.53
   2   6  -3  335.56   24.97
  -2  -6   3  351.32   38.92
  -2  -6   2  482.96   45.81
   2   6  -2  408.68   25.91
  -2  -6   1   24.32   10.33
   2   6  -1    8.63    4.33
  -2  -6   0  142.41   26.08
  -2  -6   0  107.62   12.15
  -2  -6  -1  121.89   20.13
  -2  -6  -1  140.91   25.34
  -2  -6  -1  157.77   29.24
  -2  -6  -1  156.33   13.20
  -2  -6  -2    4.41    6.22
  -2  -6  -2   10.07    8.00
  -2  -6  -2    1.12    3.11
  -2  -6  -2    7.57    4.23
  -2  -6  -3   34.83   14.66
  -2  -6  -3    6.56    5.75
   2   6   4  527.73   88.62
  -2  -6  -4  628.89   44.94
  -2  -6  -4  571.62   55.44
   2   6   5   -1.09   13.99
  -2  -6  -5    4.06    7.86
  -2  -6  -5    6.33    7.56
  -2  -6  -6   39.79   14.57
  -2  -6  -6   70.29   17.22
   2   6   6   50.19   32.41
   2   6   7  104.11   40.70
  -2  -6  -7  167.07   27.64
  -2  -6  -7  152.93   32.76
   2   6   8   51.34   26.44
  -2  -6  -8   64.18   21.78
  -2  -6  -8   77.76   21.39
   2   6   9   12.88   10.46
  -2  -6  -9   24.83   20.94
  -2  -6  -9   48.62   17.01
  -2  -6 -10   28.50   15.20
  -2  -6 -10   46.28   17.08
   2   6  10   19.03   17.36
   2   6  11    0.97   10.22
  -2  -6 -11   13.12   13.12
  -2  -6 -11   -4.02    4.82
   2   6  12   27.59   24.92
  -2  -6 -12    0.55    9.13
  -2  -6 -12   -0.82    6.13
   2   6  13   56.08   31.41
  -2  -6 -13   20.35   12.61
  -2  -6 -13   48.34   18.85
   2   6  14   12.53   18.49
  -2  -6 -14   35.22   16.72
  -2  -6 -14    8.44    8.92
  -2  -6 -15    0.30    8.47
   2   6  15  -10.11   18.16
  -2  -6 -15   15.94   13.43
   2   6  16    3.61   11.31
  -2  -6 -16   -1.13    1.40
   2   6  17   12.40   18.11
  -2  -6 -17   11.71   15.83
   2   6  18    8.12   26.41
  -2  -6 -18    8.89   11.16
  -2  -6 -19   -2.80    5.03
   2   7 -20   42.59   20.64
  -2  -7  20   71.86   31.14
  -2  -7  19   45.39   23.87
   2   7 -19   58.71   23.26
   2   7 -18   -3.80    4.18
  -2  -7  18   13.45   19.92
  -2  -7  17    9.28   11.16
   2   7 -17   10.31   10.37
   2   7 -16   61.01   21.61
  -2  -7  16   46.59   22.39
   2   7 -15   35.64   15.97
  -2  -7  15   37.79   21.08
  -2  -7  14  101.91   31.34
   2   7 -14   74.72   22.16
   2   7 -13    4.94    4.94
  -2  -7  13    1.85    3.34
  -2  -7  13    1.43    5.82
   2   7 -12   20.39   10.10
  -2  -7  12   13.48   10.79
  -2  -7  12   38.61   17.03
  -2  -7  11  174.79   34.13
   2   7 -11  168.41   28.14
  -2  -7  11  173.35   36.99
  -2  -7  10  827.31   74.68
  -2  -7  10  822.12   79.10
   2   7 -10  715.75   55.61
   2   7  -9   65.60   16.08
  -2  -7   9   80.13   23.24
  -2  -7   9   80.92   24.63
   2   7  -8  760.27   51.71
  -2  -7   8  851.33   70.98
  -2  -7   8  807.62   73.00
  -2  -7   7  400.25   50.85
   2   7  -7  423.93   37.86
  -2  -7   7  330.48   43.09
   2   7  -6  130.99   23.11
  -2  -7   6  130.46   31.54
  -2  -7   6   86.07   31.43
  -2  -7   5   -5.68    6.08
  -2  -7   5   14.41   11.19
   2   7  -5    7.80    5.41
  -2  -7   4  113.68   25.77
   2   7  -4   90.48   14.83
  -2  -7   4   63.53   18.55
  -2  -7   3  189.37   31.19
  -2  -7   3  161.45   29.67
   2   7  -3  204.42   21.10
  -2  -7   2  105.49   24.54
  -2  -7   2   85.69   20.83
   2   7  -2   62.17   10.97
  -2  -7   1  444.40   45.05
   2   7  -1  456.93   28.12
  -2  -7   1  419.37   50.42
  -2  -7   0  450.24   46.44
  -2  -7   0  412.77   50.45
  -2  -7  -1  383.99   41.07
  -2  -7  -1  470.37   47.72
  -2  -7  -1  460.19   53.79
  -2  -7  -2   40.34   13.46
  -2  -7  -2   62.51   15.24
  -2  -7  -2   37.99   17.23
   2   7   3   34.26   27.76
  -2  -7  -3   49.32   18.32
  -2  -7  -3   69.66   16.73
  -2  -7  -4    2.51    1.99
  -2  -7  -4   -4.46    6.62
   2   7   4    4.53    4.28
  -2  -7  -5   60.28   16.32
  -2  -7  -5   50.21   19.40
   2   7   5   45.36   34.36
  -2  -7  -6   95.83   24.41
   2   7   6  102.31   43.67
  -2  -7  -6  143.65   26.59
   2   7   7   67.04   33.18
  -2  -7  -7   88.07   24.95
  -2  -7  -7   90.49   22.21
   2   7   8  135.21   47.20
  -2  -7  -8  120.62   31.99
  -2  -7  -8  114.32   25.56
   2   7   9  176.65   52.16
  -2  -7  -9  271.25   40.71
  -2  -7  -9  246.05   48.80
  -2  -7 -10   89.84   32.56
   2   7  10   54.22   32.79
  -2  -7 -10   82.72   23.84
  -2  -7 -11   12.12    9.42
  -2  -7 -11    8.94   10.50
   2   7  11   -0.17   10.55
   2   7  12   17.54   13.17
  -2  -7 -12   -0.32    6.14
  -2  -7 -12   18.91   14.78
  -2  -7 -13   -0.21    7.18
   2   7  13    0.56   11.61
   2   7  14    0.94    4.05
  -2  -7 -14   10.28   10.79
   2   7  15   38.79   40.27
  -2  -7 -15   11.30   11.62
   2   7  16   51.34   36.69
  -2  -7 -16   13.53   14.99
   2   7  17   43.55   32.14
  -2  -7 -17   29.06   18.62
  -2  -7 -18   92.89   31.39
   2   7  18  111.67   45.48
   2   8 -20   -2.10    7.65
   2   8 -19   20.20   10.52
  -2  -8  19   25.67   17.80
  -2  -8  18   -7.25    8.42
   2   8 -18   12.01   13.67
   2   8 -17    4.56    7.37
  -2  -8  17   37.06   20.00
   2   8 -16  126.15   31.09
  -2  -8  16  179.32   43.20
   2   8 -15    0.63    5.22
  -2  -8  15   -2.95    5.10
   2   8 -14   37.14   14.99
  -2  -8  14   24.89   15.26
  -2  -8  13   88.71   25.89
   2   8 -13   83.67   22.59
   2   8 -12   -1.80    6.46
  -2  -8  12    1.29    8.35
  -2  -8  12    5.70   10.78
   2   8 -11   25.77   10.52
  -2  -8  11   24.08   14.49
  -2  -8  11   46.45   20.68
   2   8 -10   44.65   13.36
  -2  -8  10   18.44   11.98
  -2  -8  10   40.41   19.29
  -2  -8   9   18.87   11.08
   2   8  -9   36.85   11.98
  -2  -8   9   42.17   19.20
   2   8  -8  336.67   37.49
  -2  -8   8  384.75   49.97
  -2  -8   8  317.62   47.36
  -2  -8   7   33.71   15.16
  -2  -8   7   24.24   12.35
   2   8  -7   18.90    9.98
  -2  -8   6   71.43   24.51
  -2  -8   6   58.33   18.98
   2   8  -6   57.67   14.56
  -2  -8   5  198.20   35.91
   2   8  -5  206.43   24.80
  -2  -8   5  268.21   46.66
  -2  -8   4    0.07    9.19
   2   8  -4    7.78    4.98
  -2  -8   4    9.29    8.30
  -2  -8   3  659.07   58.74
   2   8  -3  524.81   37.72
   2   8  -2    0.70    2.69
  -2  -8   2    3.53    6.75
  -2  -8   2   -3.55    7.41
  -2  -8   1  233.32   35.96
   2   8  -1  159.82   18.66
  -2  -8   0  522.32   51.99
  -2  -8   0  410.91   52.05
  -2  -8   0  402.70   54.39
  -2  -8  -1   15.78   12.20
  -2  -8  -1   22.63   12.77
  -2  -8  -1   47.53   17.32
  -2  -8  -2  127.77   25.47
  -2  -8  -2  154.26   36.46
  -2  -8  -2  151.33   26.80
  -2  -8  -3   -0.74    4.79
   2   8   3   -6.58   15.14
  -2  -8  -3    3.82    8.07
  -2  -8  -4   -3.01    6.00
   2   8   4   -1.30   17.77
  -2  -8  -4    0.10    2.29
  -2  -8  -5   15.27    9.15
  -2  -8  -5   30.98   14.50
  -2  -8  -6  115.44   25.20
   2   8   6   88.92   42.04
  -2  -8  -6  125.56   31.55
   2   8   7   26.83   23.90
  -2  -8  -7   -2.00    5.30
  -2  -8  -7   10.48    9.06
   2   8   8   35.55   25.27
  -2  -8  -8   30.93   18.82
  -2  -8  -9   39.07   20.42
   2   8   9   55.52   33.58
   2   8  10   -4.89   18.91
  -2  -8 -10   33.21   20.08
   2   8  11   49.37   27.42
  -2  -8 -11  118.43   37.79
  -2  -8 -12   12.67   13.66
   2   8  12   42.38   40.96
  -2  -8 -13   24.74   18.49
   2   8  13    7.88   18.81
  -2  -8 -14   45.96   24.02
   2   8  14   80.87   40.22
   2   8  15   91.37   44.13
  -2  -8 -15   66.38   32.70
  -2  -8 -16  120.75   38.63
   2   8  16   56.53   37.43
   2   8  17   11.11   27.35
   2   9 -19    2.77    6.16
  -2  -9  18   43.94   22.30
   2   9 -18   23.81   12.98
   2   9 -17   24.30   14.67
  -2  -9  17   21.65   14.76
   2   9 -16   20.77   11.30
  -2  -9  16   26.66   14.91
  -2  -9  15   22.14   14.91
   2   9 -15   13.63    8.72
   2   9 -14    8.37   10.70
  -2  -9  14   11.92   13.12
  -2  -9  13    3.22    2.89
   2   9 -13   22.41   10.99
  -2  -9  12    6.34    9.58
   2   9 -12    3.25    3.28
  -2  -9  11   36.48   16.75
   2   9 -11   15.44    6.47
  -2  -9  11   24.98   18.54
  -2  -9  10   13.98   11.88
   2   9 -10    2.87    5.92
  -2  -9  10   27.80   18.40
  -2  -9   9    6.43    7.52
  -2  -9   9    5.35    4.03
   2   9  -9    1.32    4.68
  -2  -9   8   48.45   19.18
  -2  -9   8   58.53   21.78
   2   9  -8   58.54   15.93
  -2  -9   7   10.12   14.63
  -2  -9   7    4.68    6.31
   2   9  -7    2.87    2.70
  -2  -9   6   37.16   23.04
   2   9  -6   28.22   11.14
  -2  -9   6   35.75   16.14
  -2  -9   5  289.43   43.32
  -2  -9   5  329.98   51.85
   2   9  -5  318.70   33.23
  -2  -9   4    4.20    3.88
  -2  -9   4   16.60   12.21
   2   9  -3  187.94   23.86
  -2  -9   3  205.50   35.11
  -2  -9   2  609.37   69.47
  -2  -9   2  532.38   55.26
   2   9  -2  507.16   36.90
   2   9  -1    6.93    4.95
  -2  -9   1   18.32    9.46
  -2  -9   1   26.26   21.73
  -2  -9   0  207.04   43.02
  -2  -9   0  158.76   29.89
  -2  -9   0  157.86   36.35
  -2  -9  -1  136.21   28.90
  -2  -9  -1  136.49   35.11
  -2  -9  -1  168.47   33.97
  -2  -9  -2   19.36   15.36
  -2  -9  -2   25.16   11.95
  -2  -9  -3   14.31   12.58
   2   9   3   -5.47   14.48
  -2  -9  -4   -5.33    7.22
   2   9   4   10.07   26.28
   2   9   5   77.09   39.92
  -2  -9  -5  101.13   27.20
   2   9   6   13.94   19.92
  -2  -9  -6   -0.82    8.48
  -2  -9  -7   27.49   15.43
   2   9   7   62.15   36.81
   2   9   8   23.31   23.35
  -2  -9  -8  132.70   34.98
  -2  -9  -9   28.58   18.47
   2   9   9   67.12   40.08
   2   9  10   97.94   47.27
  -2  -9 -10  153.99   47.54
   2   9  11   45.43   28.77
  -2  -9 -11   86.26   34.72
   2   9  12   18.37   23.69
  -2  -9 -12   18.91   17.45
   2   9  13   27.78   49.67
  -2  -9 -13   44.16   26.24
  -2  -9 -14    6.30   12.11
   2   9  14   10.27   12.94
  -2  -9 -15   -5.18   11.99
   2   9  15    5.49    2.04
   2   9  16  114.29   49.82
   2  10 -18   23.40   14.97
   2  10 -17   26.45   13.75
  -2 -10  17   26.02   19.63
  -2 -10  16   26.52   20.50
   2  10 -16    9.32    7.56
  -2 -10  15   15.98   11.82
   2  10 -15   21.71   12.60
  -2 -10  14   35.99   18.96
   2  10 -14   32.89   14.76
  -2 -10  13   11.75   12.26
   2  10 -13    0.40    2.23
  -2 -10  12   -0.83    8.25
   2  10 -12    5.25    6.74
  -2 -10  12   -7.85    3.79
  -2 -10  11   19.78   17.32
   2  10 -11    2.40    3.61
  -2 -10  11   10.21    9.79
  -2 -10  10   59.73   24.66
   2  10 -10   62.85   17.96
  -2 -10  10   66.40   24.13
  -2 -10   9   31.39   21.18
  -2 -10   9   16.84   12.35
   2  10  -9   11.59    5.64
   2  10  -8   -1.97    1.01
  -2 -10   8    5.51   11.11
  -2 -10   8    6.31    9.08
  -2 -10   7   25.27   10.04
   2  10  -7   31.40   12.16
  -2 -10   7   24.82   14.40
   2  10  -6   10.67    7.58
  -2 -10   6   22.25   16.24
  -2 -10   6   23.92   13.43
  -2 -10   5   10.58   10.59
   2  10  -5    4.92    2.39
  -2 -10   5   -1.62    2.60
  -2 -10   4   34.18   18.01
  -2 -10   4   22.49   12.84
  -2 -10   3   24.01   15.15
  -2 -10   3   16.75   12.87
  -2 -10   2   23.84   16.59
  -2 -10   2    5.19    3.62
  -2 -10   1   11.06   15.14
  -2 -10   1   -4.01    5.04
  -2 -10   0   15.09    8.29
  -2 -10   0    8.61   10.06
  -2 -10  -1    2.30    9.47
  -2 -10  -1   -2.50    5.64
  -2 -10  -2   -5.83    9.63
  -2 -10  -3   17.51   11.58
   2  10   3    0.64    8.02
   2  10   4   36.39   25.24
  -2 -10  -4   45.35   23.25
   2  10   5   16.91   24.35
  -2 -10  -5   15.52   12.54
  -2 -10  -6   20.36   17.36
   2  10   6   14.26   23.67
  -2 -10  -7   10.28    8.70
   2  10   7   20.40   30.56
  -2 -10  -8   55.37   27.12
   2  10   8    9.34   18.25
  -2 -10  -9   73.99   32.76
   2  10   9   24.52   24.95
   2  10  10    9.56    6.20
  -2 -10 -10   14.77   14.56
  -2 -10 -11   44.36   26.71
   2  10  11   15.51   25.54
   2  10  12   11.50   21.14
  -2 -10 -12   -4.28   14.17
   2  10  13    6.90   16.10
  -2 -10 -13    8.14   15.79
   2  10  14   39.09   39.03
  -2 -11  16   54.09   25.40
  -2 -11  15   31.56   18.22
  -2 -11  14   89.82   31.63
  -2 -11  13    4.02    4.45
  -2 -11  12   25.18   20.55
  -2 -11  12   45.25   24.07
  -2 -11  11   72.90   29.18
  -2 -11  11   58.33   22.57
  -2 -11  10   11.43   15.38
  -2 -11  10    7.04    2.82
  -2 -11   9    6.09   10.88
  -2 -11   9   -2.15    2.29
  -2 -11   8   21.15   16.31
  -2 -11   8   16.86   17.99
  -2 -11   7   -2.09    3.83
  -2 -11   7    6.62    8.64
  -2 -11   6  101.76   28.37
  -2 -11   6   77.18   30.21
  -2 -11   5   68.59   22.86
  -2 -11   5   56.84   26.12
  -2 -11   4    2.11    5.94
  -2 -11   4    6.18    8.66
  -2 -11   3   16.48   12.98
  -2 -11   3   22.98   14.49
  -2 -11   2   -3.58   11.84
  -2 -11   2   -0.67    5.34
  -2 -11   1   17.08   16.98
  -2 -11   1   24.27   14.87
  -2 -11   0    0.35    4.73
  -2 -11   0    7.43    7.78
  -2 -11  -1   61.64   21.28
  -2 -11  -1   76.73   28.31
  -2 -11  -2   12.09   11.32
   2  11   2   -0.69    2.22
  -2 -11  -3   30.00   17.87
   2  11   3   19.01   18.48
   2  11   4   10.38   23.20
  -2 -11  -4   68.26   27.82
  -2 -11  -5    6.79   15.22
   2  11   5    3.84   12.90
  -2 -11  -6   27.84   18.78
   2  11   6    7.17   26.16
   2  11   7  -12.33    6.26
  -2 -11  -7    2.55   13.27
   2  11   8   45.20   34.40
  -2 -11  -8   30.44   24.10
  -2 -11  -9   30.90   21.26
   2  11   9   17.31   22.59
  -2 -11 -10   26.20   25.75
   2  11  10   -5.32    7.11
   2  11  11   -7.13    3.61
  -2 -11 -11    7.70    9.58
   2  11  12   22.06   24.54
   2  11  13   36.64   36.92
  -2 -12  15   27.80   16.91
  -2 -12  14    2.80    7.89
  -2 -12  13    2.56    4.01
  -2 -12  12  483.09   70.81
  -2 -12  11    2.92    8.75
  -2 -12  11   -5.77    8.73
  -2 -12  10   65.48   28.06
  -2 -12  10   17.50   15.24
  -2 -12   9    6.74    3.18
  -2 -12   9    5.36    0.92
  -2 -12   8  488.66   67.14
  -2 -12   8  424.51   75.37
  -2 -12   7    4.42    9.18
  -2 -12   7    0.72   12.45
  -2 -12   6   61.17   27.11
  -2 -12   6   53.44   21.57
  -2 -12   5   70.44   26.37
  -2 -12   5   38.86   18.23
  -2 -12   4  207.91   51.53
  -2 -12   4  135.94   31.46
  -2 -12   3   38.36   23.58
  -2 -12   3   79.26   23.13
  -2 -12   2   48.10   22.32
  -2 -12   2   28.76   14.75
  -2 -12   1   18.49   23.79
  -2 -12   1    0.48    1.09
  -2 -12   0   48.04   18.61
  -2 -12   0   42.87   22.97
   2  12   1   15.31   31.70
  -2 -12  -1   16.70   17.15
   2  12   2  183.24   62.52
  -2 -12  -2   94.78   34.40
  -2 -12  -3   72.38   30.42
   2  12   3   49.15   31.28
   2  12   4  127.27   56.16
  -2 -12  -4   87.14   32.80
  -2 -12  -5   12.25   16.73
   2  12   5   14.02   11.49
   2  12   6   15.36   28.49
  -2 -12  -6   -6.69    3.58
   2  12   7   22.25   33.03
  -2 -12  -7   42.96   24.24
  -2 -12  -8   -4.08   14.05
   2  12   8   10.77   20.88
   2  12   9   69.57   40.54
  -2 -12  -9  159.61   47.04
   2  12  10   11.51   16.40
  -2 -13  13   54.68   21.44
  -2 -13  12   21.87   17.85
  -2 -13  11    9.35    3.48
  -2 -13  10   -0.14    2.64
  -2 -13  10   11.97   11.08
  -2 -13   9   28.48   15.34
  -2 -13   9   34.35   20.51
  -2 -13   8   80.43   26.63
  -2 -13   8   95.40   35.36
  -2 -13   7    6.70   13.01
  -2 -13   7   36.63   22.17
  -2 -13   6  120.36   37.64
  -2 -13   6   50.71   19.57
  -2 -13   5   34.99   24.87
  -2 -13   5   13.49   11.97
  -2 -13   4  121.14   41.70
  -2 -13   4   91.61   29.10
  -2 -13   3   18.29   15.77
  -2 -13   3    0.09    2.26
  -2 -13   2   15.20   23.81
  -2 -13   2    5.81    9.65
  -2 -13   1   10.00    4.55
  -2 -13   1   41.12   23.96
  -2 -13   0  -11.58   17.43
   2  13   1   31.13   38.23
  -2 -13  -1    8.46   11.34
   2  13   2   49.45   41.71
  -2 -13  -2    6.64   10.97
   2  13   3   22.65   21.41
  -2 -13  -3    2.26    8.60
   2  13   4    6.71   12.45
  -2 -13  -4   13.79   15.64
  -2 -13  -5   11.81    7.89
   2  13   5    4.83    8.39
  -2 -13  -6  -21.82   19.44
  -2 -14  10    8.13   12.50
  -2 -14   9   -1.96   13.48
  -2 -14   9   17.06   19.89
  -2 -14   8    2.08    8.89
  -2 -14   8   24.79   16.80
  -2 -14   7   62.09   23.18
  -2 -14   7   86.95   37.02
  -2 -14   6  121.48   41.24
  -2 -14   6  151.08   34.50
  -2 -14   5   22.89   28.27
  -2 -14   5    8.77    8.36
  -2 -14   4   91.60   42.81
  -2 -14   4    0.76    6.95
  -2 -14   3   -7.28    9.31
  -2 -14   3    8.69    8.88
  -2 -14   2   62.60   34.81
  -2 -14   2   16.17   10.87
  -2 -14   1   16.26   18.31
  -2 -14   0   29.57   20.69
  -2 -14  -1    3.32    4.31
   3 -14  -4  -14.45   24.99
   3 -14  -3   64.03   36.24
   3 -14  -2   -9.83   22.89
   3 -14  -1  -12.58   34.97
   3 -14   0   34.89   34.07
  -3  14  -2  138.05   37.45
  -3  14  -3   21.06   13.61
  -3  14  -4  115.80   31.99
  -3  14  -5   54.17   22.46
  -3  14  -6  199.84   43.48
  -3  14  -7   10.35   12.63
   3 -13  -8   15.01   28.72
   3 -13  -7   80.28   46.87
   3 -13  -6    0.45    6.60
   3 -13  -6    1.73   11.79
   3 -13  -5   47.44   23.66
   3 -13  -5   79.73   58.61
   3 -13  -4   48.62   27.77
   3 -13  -4   30.81   36.12
   3 -13  -3   62.52   30.44
   3 -13  -3  245.71   85.37
   3 -13  -2    5.85   17.73
   3 -13  -2  -11.21   27.20
   3 -13  -1   80.82   35.07
   3 -13  -1   19.65   12.02
   3 -13   0   -8.66    9.95
   3 -13   1   16.49   16.34
  -3  13  -1   27.92   19.78
  -3  13  -2   -1.92    5.07
   3 -13   2    2.30   15.40
  -3  13  -3   19.94   16.47
   3 -13   3   42.15   29.99
  -3  13  -4   69.21   25.46
   3 -13   4   82.01   40.53
  -3  13  -5   -1.23    9.70
   3 -13   5   -4.97   13.05
  -3  13  -6   62.19   24.53
   3 -13   6   31.25   26.04
  -3  13  -7   25.36   15.47
   3 -13   7   12.39   18.68
  -3  13  -8    4.00    8.25
   3 -13   8   40.91   34.75
   3 -13   9    3.99   17.77
  -3  13  -9    1.39    1.36
  -3  13 -10   -5.68    9.23
   3 -13  10  -14.00   15.97
   3 -12 -10    3.62    8.63
   3 -12 -10    6.53   11.82
   3 -12  -9   39.78   36.67
   3 -12  -9   10.21   16.13
   3 -12  -8    3.12   11.44
   3 -12  -8   23.76   23.37
   3 -12  -7    4.17   14.06
   3 -12  -7   -3.73   13.86
   3 -12  -6   34.69   27.11
   3 -12  -6   11.50   13.73
   3 -12  -5   -9.88   10.59
   3 -12  -5   -9.17    9.45
   3 -12  -4   33.47   25.65
   3 -12  -4   44.39   38.30
   3 -12  -3    6.28   14.83
   3 -12  -3  121.21   57.86
   3 -12  -2   24.34   14.41
   3 -12  -2   65.91   53.56
   3 -12  -1   40.49   27.77
   3 -12  -1   33.58   26.09
   3 -12   0   23.69   20.10
  -3  12   0   70.56   24.02
  -3  12  -1   30.40   17.28
   3 -12   1   34.83   26.49
  -3  12  -2   16.77   14.72
   3 -12   2    7.72   17.14
  -3  12  -3    8.84   13.22
   3 -12   3   13.57   17.41
  -3  12  -4   39.23   19.57
   3 -12   4   44.46   28.40
  -3  12  -5   34.73   17.54
   3 -12   5   53.64   38.05
  -3  12  -6   35.06   17.17
   3 -12   6   47.71   28.81
  -3  12  -7   12.87   11.52
   3 -12   7  -11.12   15.60
  -3  12  -8   17.05   11.48
   3 -12   8   57.27   35.01
  -3  12  -9   30.79   21.13
   3 -12   9   22.75   25.85
  -3  12 -10  127.16   32.96
   3 -12  10  151.33   59.45
  -3  12 -11   16.02   15.08
   3 -12  11   30.53   32.86
  -3  12 -12    6.71   10.25
   3 -12  12   13.36   23.70
  -3  12 -13    5.70    8.34
   3 -12  13    5.92   13.46
   3 -11 -12   56.81   27.17
   3 -11 -12  101.76   43.45
   3 -11 -11  -13.59   10.02
   3 -11 -11    7.67   16.80
   3 -11 -10   10.49   16.37
   3 -11 -10   -4.46   16.02
   3 -11  -9   12.37    9.76
   3 -11  -9  115.06   57.33
   3 -11  -8   46.17   20.74
   3 -11  -8   47.31   29.32
   3 -11  -7   -7.59   10.78
   3 -11  -7   73.23   48.90
   3 -11  -6   -3.09    9.93
   3 -11  -6    7.70   15.85
   3 -11  -5    6.51    6.66
   3 -11  -5   55.23   47.67
   3 -11  -4   11.95    9.43
   3 -11  -4   11.21   31.51
   3 -11  -3   16.66   18.34
   3 -11  -3   -4.53   16.47
   3 -11  -2  -17.22   18.74
   3 -11  -2   42.98   39.86
  -3  11   1   -0.85    7.18
   3 -11  -1   17.43   22.26
  -3  11   0    2.23    2.11
   3 -11   0   -1.77    6.45
  -3  11  -1   51.15   19.37
   3 -11   1   43.47   28.95
   3 -11   2   11.16   10.54
  -3  11  -2    0.62    3.60
  -3  11  -3    9.37   10.19
   3 -11   3   33.46   29.70
  -3  11  -4   47.00   21.04
   3 -11   4   26.35   21.83
  -3  11  -5   28.99   14.49
   3 -11   5   44.32   23.54
   3 -11   6    2.80   22.01
  -3  11  -6    4.62    6.45
  -3  11  -7  229.06   41.60
   3 -11   7  112.36   49.34
  -3  11  -8   -0.68    5.01
   3 -11   8    5.08   48.64
  -3  11  -9   24.88   13.48
   3 -11   9   -1.26   14.56
  -3  11 -10   28.48   15.97
   3 -11  10   28.46   28.31
  -3  11 -11    3.53    8.31
   3 -11  11   20.70   27.26
  -3  11 -12    0.57    2.25
   3 -11  12   19.26   26.98
  -3  11 -13   16.11   18.84
   3 -11  13   67.04   38.99
  -3  11 -14   61.83   25.92
   3 -11  14   75.65   46.68
   3 -11  15  -16.08   25.62
   3 -10 -14   34.54   31.54
   3 -10 -13   10.59   20.51
   3 -10 -12   -0.95    7.70
   3 -10 -12    2.48    9.22
   3 -10 -11   -1.29    8.65
   3 -10 -11   25.38   29.89
   3 -10 -10   52.34   37.88
   3 -10 -10   33.79   17.04
   3 -10  -9   20.67   14.78
   3 -10  -9   11.48    8.85
   3 -10  -8   -1.91    3.07
   3 -10  -8   -2.35    9.89
   3 -10  -7   -1.83    6.80
   3 -10  -7   26.72   39.38
   3 -10  -6    8.67    8.41
   3 -10  -6    0.72   20.97
   3 -10  -5    6.61   12.29
   3 -10  -5    4.75   13.17
   3 -10  -4   -1.01    9.93
   3 -10  -4   14.22   23.07
   3 -10  -3   27.02   18.20
   3 -10  -3    8.23    7.01
   3 -10  -2   65.76   24.86
  -3  10   1  105.82   27.26
   3 -10  -1   78.20   29.16
  -3  10   0    8.91   10.55
   3 -10   0   13.25   18.47
  -3  10  -1   10.26   12.15
   3 -10   1    4.19   15.26
  -3  10  -2  221.81   38.93
   3 -10   2  241.07   61.40
  -3  10  -3   18.02   11.70
   3 -10   3    1.59    1.53
  -3  10  -4    0.37    4.72
   3 -10   4   -3.29   10.28
   3 -10   5   30.60   21.15
  -3  10  -5   29.56   13.25
  -3  10  -6  125.77   30.53
   3 -10   6   70.08   33.74
  -3  10  -7   16.41   10.59
   3 -10   7   55.00   40.86
  -3  10  -8   21.22   13.26
   3 -10   8    2.17    3.80
  -3  10  -9   11.55   10.37
   3 -10   9   31.41   28.03
  -3  10 -10   -0.17    2.27
   3 -10  10   -2.21    4.76
  -3  10 -11   27.83   15.80
   3 -10  11   17.89   21.84
   3 -10  12    8.56   29.66
  -3  10 -12    2.16    6.79
  -3  10 -13   97.21   28.97
   3 -10  13  116.94   55.35
  -3  10 -14   31.88   16.82
   3 -10  14  136.24   61.05
  -3  10 -15    5.42    9.78
   3 -10  15   23.20   29.39
  -3  10 -16    3.35   10.68
   3 -10  16    8.67   19.55
   3 -10  17   24.06   30.49
   3  -9 -15   25.23   29.27
   3  -9 -14   15.44   20.59
   3  -9 -13    6.78   22.84
   3  -9 -12   21.71   21.03
   3  -9 -12    8.36   11.78
   3  -9 -11    2.58    8.80
   3  -9 -11   10.84    9.53
   3  -9 -10   30.93   28.37
   3  -9 -10   44.51   23.17
   3  -9  -9   14.77   14.60
   3  -9  -9   -0.64   14.31
   3  -9  -8   13.57   16.95
   3  -9  -8   14.79   26.29
   3  -9  -7   30.61   18.54
   3  -9  -7   22.88   30.68
   3  -9  -6   -1.62    3.67
   3  -9  -6   12.13   28.69
   3  -9  -5   -0.69    5.27
   3  -9  -5    1.32    9.26
   3  -9  -4    4.50    9.77
   3  -9  -4    9.69   30.84
   3  -9  -3   -2.84    8.42
   3  -9  -3   49.23   37.70
  -3   9   2   16.12    9.13
   3  -9  -2   23.96   14.13
  -3   9   1   67.34   21.81
   3  -9  -1   20.74   12.66
  -3   9   0  167.76   32.56
   3  -9   0   98.25   36.18
  -3   9  -1  476.08   54.54
   3  -9   1  488.62   85.25
  -3   9  -2  204.76   36.76
   3  -9   2  270.84   64.89
  -3   9  -3   65.10   22.12
   3  -9   3   51.45   26.08
   3  -9   4  418.51   80.09
  -3   9  -4  466.26   54.69
  -3   9  -5  123.52   27.99
   3  -9   5   74.15   30.46
  -3   9  -6   67.72   22.58
   3  -9   6   33.29   24.54
  -3   9  -7    6.21    8.21
   3  -9   7   32.19   25.36
  -3   9  -8    7.91   10.84
   3  -9   8   -0.61    8.25
  -3   9  -9    3.34   10.03
   3  -9   9   -4.16    2.11
  -3   9 -10   22.55   13.92
   3  -9  10    7.80    5.39
  -3   9 -11   -0.08    5.84
   3  -9  11   -3.57    5.80
  -3   9 -12   20.15   14.79
   3  -9  12   22.18   11.95
   3  -9  12   39.48   33.69
   3  -9  13   13.77    9.65
   3  -9  13   -3.78   17.09
  -3   9 -13   11.68    9.18
   3  -9  14   65.83   20.93
   3  -9  14   81.52   49.77
  -3   9 -14   79.20   25.60
   3  -9  15   41.42   15.22
   3  -9  15   28.50   25.03
  -3   9 -15   18.51   11.66
   3  -9  16    5.65    7.00
   3  -9  16   41.73   36.28
  -3   9 -16   24.36   12.85
   3  -9  17    3.77    6.61
   3  -9  17   11.54   25.13
  -3   9 -17   -1.92    6.35
   3  -9  18   67.53   54.55
   3  -9  18   14.69   11.20
   3  -8 -16   82.93   46.68
   3  -8 -15    7.94    4.51
   3  -8 -14   30.27   22.87
   3  -8 -13   -9.13   12.41
   3  -8 -13   23.30   14.71
   3  -8 -12   -1.97    5.37
   3  -8 -12    8.92   15.39
   3  -8 -11   37.83   29.41
   3  -8 -11    2.50    3.94
   3  -8 -10   14.04   21.02
   3  -8 -10   11.40   13.29
   3  -8  -9  120.95   34.28
   3  -8  -9   80.32   41.89
   3  -8  -8  188.85   40.50
   3  -8  -8  325.87   80.29
   3  -8  -7  123.37   31.58
   3  -8  -7  269.76   75.15
   3  -8  -6  242.68   45.26
   3  -8  -6  321.92   78.02
   3  -8  -5    8.24   10.12
   3  -8  -5   -0.62   18.27
   3  -8  -4 1325.86  163.12
   3  -8  -4 1121.74   99.77
   3  -8  -3    8.39   35.25
   3  -8  -3   10.54   12.80
  -3   8   2  542.64   58.39
   3  -8  -2  421.64   65.97
  -3   8   1   14.75    9.96
   3  -8  -1   13.89   10.51
  -3   8   0  262.31   37.97
   3  -8   0  375.48   70.98
  -3   8  -1  474.98   53.00
   3  -8   1  490.34   78.58
  -3   8  -2   60.33   18.53
   3  -8   2   -1.09   15.42
   3  -8   3   42.61   26.34
  -3   8  -3   59.28   18.82
   3  -8   4  111.50   14.38
  -3   8  -4  102.16   24.40
   3  -8   4   83.62   36.02
   3  -8   5  704.17   40.03
  -3   8  -5  768.22   66.84
   3  -8   6   10.09    5.28
  -3   8  -6    2.17    7.54
   3  -8   6    2.22    5.63
   3  -8   7  102.35   18.25
  -3   8  -7  105.49   25.68
   3  -8   7  124.27   51.18
   3  -8   8  386.41   39.02
   3  -8   8  420.51   93.34
  -3   8  -8  420.37   52.32
  -3   8  -9    7.74    9.59
   3  -8   9   -1.21    3.89
   3  -8   9   20.15   26.85
  -3   8 -10   96.79   25.15
   3  -8  10   50.69   15.46
   3  -8  10   73.78   46.17
   3  -8  11    5.48    5.68
   3  -8  11  -14.24   31.06
  -3   8 -11    4.31    6.44
   3  -8  12   24.40   11.11
   3  -8  12   23.41   24.19
  -3   8 -12   22.19   14.58
   3  -8  13    8.85    5.10
   3  -8  13    1.07   11.49
  -3   8 -13   -8.16   10.69
   3  -8  14   16.76   13.07
   3  -8  14  -16.80   20.22
  -3   8 -14    5.00   10.64
   3  -8  15    7.50    7.19
   3  -8  15  -20.95   32.73
  -3   8 -15    8.82    9.08
   3  -8  16   41.72   31.64
  -3   8 -16   48.12   22.30
   3  -8  16   35.06   17.02
   3  -8  17   10.02    9.90
  -3   8 -17   18.62   18.06
   3  -8  17   38.40   39.91
   3  -8  18    7.83    5.58
  -3   8 -18   11.71    7.05
   3  -8  18   15.55   28.73
   3  -8  19   30.79   20.43
   3  -8  19   75.78   52.92
   3  -7 -17    2.49   10.76
   3  -7 -16   50.15   35.05
   3  -7 -15    8.43   17.13
   3  -7 -14   29.25   29.13
   3  -7 -13  135.59   49.20
   3  -7 -13   97.91   27.15
   3  -7 -12   15.23   17.97
   3  -7 -12   15.87   10.04
   3  -7 -11   17.53   24.28
   3  -7 -11    9.40    9.15
   3  -7 -10   32.47   27.96
   3  -7 -10    3.18   13.41
   3  -7  -9   32.28   17.31
   3  -7  -9   34.62   23.52
   3  -7  -8    1.16    3.44
   3  -7  -8    8.83   19.37
   3  -7  -7  340.24   47.87
   3  -7  -7  366.74   78.18
   3  -7  -6  797.43  118.75
   3  -7  -6  830.82   77.25
   3  -7  -5   -3.38    7.61
   3  -7  -5    5.99   18.93
   3  -7  -4  483.56   94.29
   3  -7  -4  495.77   63.74
   3  -7  -3   21.62   15.80
  -3   7   2  521.34   54.43
   3  -7  -2  594.17   76.02
  -3   7   1    7.91    7.46
   3  -7  -1    8.94    9.52
  -3   7   0  239.69   35.21
   3  -7   0  337.27   65.18
  -3   7  -1   21.56   11.04
   3  -7   1   19.86   15.45
  -3   7  -2    3.99    3.97
  -3   7  -2   11.67    7.86
   3  -7   2    6.76    2.06
   3  -7   2   14.05    8.49
   3  -7   3  420.95   23.57
  -3   7  -3  429.93   47.78
   3  -7   4  130.78   15.09
  -3   7  -4  156.11   29.43
   3  -7   5  456.52   34.25
   3  -7   5  348.77   75.77
  -3   7  -5  478.88   51.84
  -3   7  -6   15.60   11.03
   3  -7   6    2.97    5.69
   3  -7   6   24.10   28.67
  -3   7  -7    0.86    5.89
   3  -7   7    0.07    0.71
   3  -7   7   12.20   14.21
   3  -7   8   92.07   18.75
   3  -7   8  112.10   45.42
  -3   7  -8  116.48   25.68
   3  -7   9   24.86   10.87
   3  -7   9   33.45   29.61
  -3   7  -9   19.44   12.59
   3  -7  10   19.88    9.14
   3  -7  10  -13.35   14.40
  -3   7 -10   22.39   14.38
   3  -7  11   -1.99    1.72
   3  -7  11   -1.40    3.89
   3  -7  12   -0.36    3.95
   3  -7  12   33.92   31.49
  -3   7 -12   11.81   13.50
   3  -7  13   50.77   17.15
   3  -7  13   44.18   39.64
  -3   7 -13   73.70   24.41
   3  -7  14    5.29    6.05
  -3   7 -14    0.68    5.67
   3  -7  14   11.85   20.13
   3  -7  15   35.58   16.03
  -3   7 -15   43.13   20.56
   3  -7  16   13.73   12.41
  -3   7 -16   14.82   15.53
   3  -7  16   -4.12   20.27
   3  -7  17   11.93   12.16
  -3   7 -17   -3.02    6.90
   3  -7  17   -2.16   21.42
  -3   7 -18   21.77   14.36
   3  -7  18   27.45   32.22
   3  -7  18   24.66   16.78
   3  -7  19   26.96   16.00
  -3   7 -19    5.38   12.72
   3  -7  19   40.70   63.98
   3  -7  20   15.99   11.39
   3  -7  20   16.55   20.66
   3  -6 -18   40.36   27.80
   3  -6 -17   24.77   23.64
   3  -6 -16  -11.83    2.60
   3  -6 -15    4.59   18.75
   3  -6 -14   34.01   24.63
   3  -6 -13    4.91    8.47
   3  -6 -13   11.49   14.33
   3  -6 -12  206.60   56.61
  -3   6  12  235.38   38.83
   3  -6 -12  257.02   38.99
  -3   6  11  176.67   31.91
   3  -6 -11  155.70   50.52
   3  -6 -11  150.48   29.57
  -3   6  10  413.76   45.37
   3  -6 -10  434.01   83.32
   3  -6 -10  519.77   55.56
   3  -6  -9   42.68   16.50
  -3   6   9   89.06   18.45
   3  -6  -9   77.05   39.73
  -3   6   8   43.58   12.06
   3  -6  -8   41.61   16.51
   3  -6  -8    9.78   19.39
  -3   6   7  212.02   25.07
   3  -6  -7  220.63   35.77
   3  -6  -7  245.99   66.69
  -3   6   6  223.86   22.05
   3  -6  -6  171.46   32.38
   3  -6  -6  167.27   51.07
   3  -6  -5   68.90   22.50
  -3   6   5   93.16   11.08
   3  -6  -5   57.03   33.55
   3  -6  -4    2.90   22.28
   3  -6  -4   -1.39    1.72
   3  -6  -3   73.79   26.05
  -3   6   2  301.90   38.48
   3  -6  -2  243.85   47.81
  -3   6   1  156.75   26.33
   3  -6  -1  110.42   31.94
  -3   6   0   60.83   17.81
   3  -6   0   61.48   30.19
  -3   6  -1    1.34    1.79
   3  -6   1    1.31    5.62
   3  -6   2  396.94   16.60
  -3   6  -2  279.02   23.68
   3  -6   2  289.87   62.58
  -3   6  -2  354.75   40.68
   3  -6   3   26.81    6.34
  -3   6  -3   21.84   10.34
  -3   6  -3    7.13    7.19
   3  -6   3   11.57   11.30
  -3   6  -4   29.76   10.65
  -3   6  -4   16.93    9.82
   3  -6   4   24.16    6.39
   3  -6   4   42.02   28.05
  -3   6  -5   95.65   22.57
   3  -6   5   77.81   39.90
   3  -6   5  110.92   16.29
   3  -6   6  183.00   23.47
  -3   6  -6  167.34   30.80
   3  -6   6  201.71   59.59
  -3   6  -7   22.55   15.39
   3  -6   7   14.02   10.41
   3  -6   7   14.01   15.71
   3  -6   8  511.38   45.04
  -3   6  -8  570.06   56.70
   3  -6   8  554.33  101.62
   3  -6   9   58.52   17.20
   3  -6   9   63.88   41.04
  -3   6  -9   77.05   20.93
   3  -6  10  224.81   33.86
  -3   6 -10  357.94   45.70
   3  -6  10  277.08   76.62
   3  -6  11    3.35    8.45
   3  -6  11   11.44   19.83
  -3   6 -11    3.01    6.37
   3  -6  12    7.00    6.43
  -3   6 -12   13.68   10.61
   3  -6  12   20.83   31.69
   3  -6  13   -2.32    5.67
  -3   6 -13   15.15   11.66
   3  -6  13    6.22   14.79
  -3   6 -14  220.57   40.75
   3  -6  14   98.46   28.02
   3  -6  14  198.72   67.54
   3  -6  15    9.33    9.23
  -3   6 -15   10.50   12.07
   3  -6  15   24.37   25.74
   3  -6  16   11.50   11.06
  -3   6 -16   19.37   12.75
   3  -6  16   22.74   27.77
   3  -6  17   12.58   13.51
  -3   6 -17    5.83    7.03
   3  -6  17   24.53   41.73
   3  -6  18  154.71   39.85
  -3   6 -18  139.65   35.83
   3  -6  18  112.68   57.11
   3  -6  19   62.53   27.22
  -3   6 -19   75.94   27.49
   3  -6  19  122.17   67.37
   3  -6  20   69.90   26.84
  -3   6 -20   99.41   32.39
   3  -6  20  159.57   71.84
   3  -6  21  -24.98   25.18
   3  -5 -19   26.76   26.23
   3  -5 -18   23.30   19.15
   3  -5 -17   -9.36   17.53
   3  -5 -16   24.20   26.37
  -3   5  16    4.14    8.03
   3  -5 -15   75.94   37.46
  -3   5  15   43.15   19.76
   3  -5 -14   41.48   26.99
  -3   5  14    3.82    5.80
  -3   5  13   99.06   26.43
   3  -5 -13  139.83   48.87
   3  -5 -13  227.43   39.44
   3  -5 -12  -10.40   14.82
   3  -5 -12   12.45    8.06
  -3   5  12    6.79   11.13
   3  -5 -11   84.78   37.00
  -3   5  11  114.40   26.68
   3  -5 -11   85.98   19.62
   3  -5 -10  118.12   43.99
  -3   5  10  115.03   24.73
   3  -5 -10  133.95   25.58
   3  -5  -9    1.89    2.50
  -3   5   9   -2.32    2.10
   3  -5  -9    1.22    9.16
   3  -5  -8   49.63   16.57
  -3   5   8   67.04   16.05
   3  -5  -8   26.04   19.73
  -3   5   7   21.42    8.08
   3  -5  -7   21.51   11.16
   3  -5  -7   45.21   31.92
  -3   5   6  117.01   16.51
   3  -5  -6   74.72   19.90
   3  -5  -6  138.53   26.70
   3  -5  -6   97.34   33.61
   3  -5  -5   -0.64    3.21
  -3   5   5    4.69    3.39
  -3   5   5    2.59    2.29
   3  -5  -5    7.80   10.54
  -3   5   4   14.90    2.92
  -3   5   4   13.48    2.70
   3  -5  -4    4.01   11.32
   3  -5  -4    7.25    6.13
   3  -5  -3  124.83   29.58
  -3   5   2   25.78   10.91
   3  -5  -2   -2.47    4.35
  -3   5   1   15.57    6.53
   3  -5  -1    9.73   20.03
  -3   5   0   53.14   15.74
   3  -5   0   11.20   12.21
  -3   5  -1  106.34   20.53
   3  -5   1  134.34   39.03
  -3   5  -2  770.72   43.24
   3  -5   2  791.85   24.01
  -3   5  -2  835.01   58.67
   3  -5   3   52.73    9.21
  -3   5  -3   42.78   12.36
   3  -5   3   23.41   15.54
  -3   5  -4  329.32   43.05
   3  -5   4  395.48   28.71
  -3   5  -4  457.62   44.44
   3  -5   5   94.52   14.93
  -3   5  -5  108.50   21.47
   3  -5   5   70.03   36.38
  -3   5  -6   23.04    9.83
   3  -5   6   12.73    6.11
   3  -5   6    3.78    6.53
   3  -5   7  269.77   32.14
  -3   5  -7  329.96   41.76
   3  -5   7  214.61   58.13
   3  -5   8  198.41   29.37
  -3   5  -8  267.23   36.49
   3  -5   8  160.13   54.81
   3  -5   9   68.56   17.51
  -3   5  -9  121.51   26.16
   3  -5   9  130.38   49.53
   3  -5  10    8.69    7.88
  -3   5 -10    5.25    6.23
   3  -5  10   17.86   20.44
   3  -5  11    5.84    5.33
   3  -5  11   16.80   10.18
   3  -5  12   45.21   18.10
  -3   5 -12  102.07   24.31
   3  -5  12   41.10   27.59
   3  -5  13   -1.02    7.63
  -3   5 -13   25.84   13.39
   3  -5  13   43.03   34.32
  -3   5 -14   63.05   21.72
   3  -5  14  102.45   50.13
   3  -5  14   79.99   24.99
   3  -5  15   11.20    2.36
  -3   5 -15   14.55   13.32
   3  -5  16   10.39    9.11
   3  -5  16    8.78    9.46
   3  -5  17   11.10   14.91
  -3   5 -17   11.99    6.86
   3  -5  17  -11.08   18.95
   3  -5  18   -4.39    6.69
  -3   5 -18    7.64   11.10
   3  -5  18    3.46    9.10
   3  -5  19  139.16   40.96
   3  -5  19   41.40   38.43
  -3   5 -19  132.76   36.50
   3  -5  20   19.86   19.96
  -3   5 -20   -5.04    8.65
   3  -5  20   19.11   27.43
   3  -5  21    9.80   14.85
   3  -4 -19    0.56   10.11
  -3   4  19   13.95   11.57
  -3   4  18    0.86   11.14
   3  -4 -18   -3.42    7.16
  -3   4  17   12.47   13.78
   3  -4 -17   28.40   25.39
   3  -4 -16    1.00   10.77
  -3   4  16   -4.10    7.53
  -3   4  15   40.19   16.08
   3  -4 -15   11.85   11.03
   3  -4 -14   15.91   24.20
  -3   4  14   -2.64    5.87
   3  -4 -13   70.13   19.33
   3  -4 -13   27.24   20.79
  -3   4  13   54.83   19.13
   3  -4 -12  133.99   43.27
  -3   4  12  131.25   28.99
   3  -4 -12  139.66   27.62
   3  -4 -11   60.95   34.43
   3  -4 -11   76.10   18.75
  -3   4  11   88.13   22.72
   3  -4 -10    1.23    2.29
   3  -4 -10    7.37    8.33
  -3   4  10   10.24    9.03
  -3   4   9  341.71   39.08
   3  -4  -9  326.78   65.34
   3  -4  -9  432.92   41.92
  -3   4   8  250.71   30.45
   3  -4  -8  315.66   64.65
   3  -4  -8  290.26   34.88
  -3   4   7  211.33   25.43
   3  -4  -7  213.37   29.00
   3  -4  -7  158.35   46.56
   3  -4  -6   95.76   19.49
  -3   4   6   75.98   13.33
   3  -4  -6   58.85   17.27
   3  -4  -6   92.23   34.24
   3  -4  -5    3.15    6.44
  -3   4   5    0.02    1.68
   3  -4  -5    6.94   14.40
   3  -4  -5    3.84    4.71
   3  -4  -4  193.47   21.76
  -3   4   4  175.00   12.41
   3  -4  -4  217.04   35.05
   3  -4  -4  181.48   53.67
   3  -4  -3   85.80   24.39
  -3   4   2  239.91   30.87
   3  -4  -2  227.08   45.64
  -3   4   1   38.81   12.15
   3  -4  -1   43.91   17.03
  -3   4   0  726.09   52.57
   3  -4   0  701.84   82.96
  -3   4  -1  313.28   34.38
   3  -4   1  240.38   52.14
  -3   4  -2  110.30   19.12
   3  -4   2  175.89   13.69
   3  -4   2  111.37   36.58
  -3   4  -2  120.60   20.76
  -3   4  -3  183.17   29.88
   3  -4   3  158.68   17.55
   3  -4   3  248.54   56.52
  -3   4  -3  168.05   25.01
   3  -4   4 1308.29   56.53
  -3   4  -4  849.14   70.96
   3  -4   4  746.76   99.59
  -3   4  -4 1456.58   75.39
   3  -4   5  650.41   45.46
  -3   4  -5  647.62   50.68
   3  -4   5  582.55   90.72
   3  -4   6   66.75   15.93
   3  -4   6   49.12   28.51
  -3   4  -6   84.06   19.40
  -3   4  -7  201.64   30.04
   3  -4   7  144.78   47.39
   3  -4   7  201.16   29.07
   3  -4   8  438.98   46.64
  -3   4  -8  540.19   50.87
   3  -4   8  454.82   90.39
  -3   4  -9   96.60   22.89
   3  -4   9   76.45   42.45
   3  -4   9   82.79   21.40
   3  -4  10   23.25   19.70
   3  -4  10   39.97   16.36
  -3   4 -10   48.97   15.77
   3  -4  11   52.41   19.42
  -3   4 -11  102.78   23.53
   3  -4  11  130.56   49.85
   3  -4  12  549.30   63.02
   3  -4  12  515.05  108.05
  -3   4 -12  503.09   52.70
   3  -4  13   16.48   12.87
  -3   4 -13   -0.55    5.14
   3  -4  13    3.65    9.39
   3  -4  14    6.10    5.48
  -3   4 -14   39.04   16.55
   3  -4  14   14.98   19.46
   3  -4  15   58.97   22.08
  -3   4 -15   98.49   25.57
   3  -4  15   84.52   52.47
   3  -4  16  209.18   44.53
   3  -4  16  110.87   55.22
  -3   4 -16  184.39   37.18
  -3   4 -17   18.99   13.96
   3  -4  17    9.87   13.25
   3  -4  17    6.41   12.50
   3  -4  18   10.19   11.27
  -3   4 -18    3.08    8.28
   3  -4  18   10.89   21.18
   3  -4  19   10.86   12.57
  -3   4 -19   12.15   11.78
   3  -4  20    1.61    4.84
  -3   4 -20    3.83    6.22
   3  -4  20    7.82   19.99
   3  -4  21   -4.67    9.46
  -3   4 -21   -9.24   13.35
   3  -4  22   36.10   37.92
  -3   3  21   -2.86    5.37
  -3   3  20   88.24   31.44
   3  -3 -20   63.12   32.31
  -3   3  19   24.54   20.16
   3  -3 -19   11.36   15.30
  -3   3  18   13.02   17.44
   3  -3 -18    3.66    6.21
  -3   3  17    8.23   16.31
   3  -3 -17   11.48   17.02
   3  -3 -16  114.61   42.57
  -3   3  16   75.14   27.35
  -3   3  15   15.33   10.27
   3  -3 -15   24.03   24.88
   3  -3 -14   16.48   21.01
  -3   3  14   55.53   21.76
   3  -3 -13    7.85    8.95
  -3   3  13    4.91    3.81
  -3   3  12  407.37   51.05
   3  -3 -12  355.21   68.68
   3  -3 -12  374.41   37.02
   3  -3 -11   38.53   23.19
   3  -3 -11   31.02   12.70
  -3   3  11   27.02   13.17
  -3   3  10   51.42   15.50
   3  -3 -10   38.81   22.82
   3  -3 -10   89.08   17.36
  -3   3   9  109.16   21.18
   3  -3  -9  171.43   44.05
   3  -3  -9  129.87   19.55
   3  -3  -8   19.24   12.17
  -3   3   8   13.77    8.91
   3  -3  -8   10.38    6.81
   3  -3  -7   36.78   11.62
  -3   3   7   37.84   10.95
   3  -3  -7   37.54   23.50
  -3   3   6   68.59   12.35
   3  -3  -6   83.98   16.91
   3  -3  -6   94.22   34.09
   3  -3  -5   46.27   12.59
  -3   3   5   41.05    8.18
   3  -3  -5   33.24   20.55
   3  -3  -5   33.33   10.82
   3  -3  -4   58.74   11.74
  -3   3   4   59.54    8.53
   3  -3  -4   88.18   32.69
   3  -3  -4   82.45   19.28
  -3   3   3   12.22    3.17
   3  -3  -3   12.63    4.59
   3  -3  -3    7.19    9.08
   3  -3  -3    2.84    3.27
  -3   3   2   34.63   10.61
   3  -3  -2   42.80   17.43
  -3   3   1   79.43   16.09
   3  -3  -1   94.76   30.31
  -3   3   0   88.25   16.64
   3  -3   0  107.05   31.68
   3  -3   1  196.08   15.75
   3  -3   1  202.05   12.29
   3  -3   1  172.78   43.34
  -3   3  -1  180.94   23.46
   3  -3   2  850.26   31.44
   3  -3   2  630.70   82.92
   3  -3   2  660.19   36.95
  -3   3  -2  864.97   52.70
  -3   3  -3  218.58   35.67
   3  -3   3  203.09   51.13
  -3   3  -3  254.95   28.95
   3  -3   3  205.67   23.82
  -3   3  -4   38.68   11.75
   3  -3   4   33.04   11.49
   3  -3   4   53.61   23.75
   3  -3   5  196.34   28.88
  -3   3  -5  108.49   19.96
   3  -3   5  109.86   37.00
   3  -3   6   40.82   12.71
   3  -3   6   24.27   19.69
  -3   3  -6   35.75   11.92
   3  -3   7    5.02    7.55
   3  -3   7    6.64   12.60
  -3   3  -7    3.57    6.70
   3  -3   8    3.04    4.43
  -3   3  -8    6.34    5.32
   3  -3   8   19.57   30.84
   3  -3   9  156.78   31.43
  -3   3  -9  170.37   28.00
   3  -3   9  160.96   54.23
  -3   3 -10  107.18   21.65
   3  -3  10   60.21   21.94
   3  -3  10   91.99   34.09
   3  -3  11  324.10   50.44
  -3   3 -11  359.61   42.17
   3  -3  11  339.73   83.88
  -3   3 -12   23.05   11.45
   3  -3  12   32.05   32.84
   3  -3  12   38.49   18.78
   3  -3  13    8.29    8.38
  -3   3 -13   17.36   12.40
   3  -3  13  -13.04    9.19
  -3   3 -14    0.46    6.39
   3  -3  14   -3.69   13.05
   3  -3  14   18.92   31.96
   3  -3  15    5.14    6.79
   3  -3  15   -4.49    7.66
   3  -3  16   36.92   21.42
  -3   3 -16   51.70   20.39
   3  -3  16   -3.56   22.53
   3  -3  17   -1.31    4.14
  -3   3 -17   -3.11    3.61
   3  -3  17   -3.80   18.33
   3  -3  18    3.92    3.66
  -3   3 -18   -1.23    2.68
   3  -3  19   -1.08    3.89
  -3   3 -19   -5.19    3.28
   3  -3  19  -12.29   28.94
   3  -3  20    3.11    7.21
  -3   3 -20   -2.33    6.01
   3  -3  20   12.54   34.68
  -3   3 -21   23.66   16.52
   3  -3  21   63.04   34.17
   3  -3  21   25.57   15.73
   3  -3  22   47.47   56.29
  -3   2  21   -9.34   16.29
  -3   2  20   11.42   14.74
   3  -2 -20    4.69   10.96
  -3   2  19   -2.26    6.45
   3  -2 -19   18.83   20.30
  -3   2  18   13.60   12.69
   3  -2 -18    5.56   10.42
  -3   2  17   -2.83    4.47
   3  -2 -17   16.47   10.51
  -3   2  16   12.60   10.61
   3  -2 -16   17.84   26.54
   3  -2 -15  182.93   50.80
  -3   2  15  188.99   40.04
  -3   2  14  184.86   37.82
   3  -2 -14  158.18   42.75
   3  -2 -13   -4.19   16.16
  -3   2  13   16.59   13.18
  -3   2  12  185.92   35.54
   3  -2 -12  150.58   42.69
   3  -2 -12  150.40   19.27
   3  -2 -11   12.55    7.01
  -3   2  11   13.86    8.31
   3  -2 -11   11.94   10.71
   3  -2 -10   71.56   26.97
   3  -2 -10   53.81   12.10
  -3   2  10   53.94   16.06
  -3   2   9  405.24   41.96
   3  -2  -9  408.16   63.68
   3  -2  -9  402.21   29.28
   3  -2  -8   -2.27    7.17
  -3   2   8   17.36    7.45
   3  -2  -8   21.14    7.03
  -3   2   8   33.63   16.94
   3  -2  -7   -1.07    2.72
  -3   2   7    0.93    1.66
  -3   2   7    0.14    1.89
   3  -2  -7    8.51   15.18
  -3   2   6 1067.34   52.66
   3  -2  -6 1065.36  102.73
   3  -2  -6  925.10   44.65
  -3   2   5   -1.47    2.82
   3  -2  -5    3.46    4.16
  -3   2   5    5.94    9.23
   3  -2  -5   -1.43    7.68
   3  -2  -5    8.52    5.45
  -3   2   4  277.08   20.55
   3  -2  -4  223.24   21.42
  -3   2   4  335.45   53.36
   3  -2  -4  229.39   47.24
   3  -2  -4  239.20   29.20
   3  -2  -3  290.87   20.76
  -3   2   3  355.06   20.87
  -3   2   3  315.92   55.74
   3  -2  -3  394.71   63.72
   3  -2  -3  424.21   46.01
  -3   2   2    1.60    4.06
   3  -2  -2    4.94    4.41
  -3   2   2    2.40    2.17
   3  -2  -2   10.06   10.70
  -3   2   1   17.67    6.64
  -3   2   1   21.94    4.25
   3  -2  -1   17.41    3.69
   3  -2  -1    6.20    8.34
   3  -2   0   34.20    5.66
   3  -2   0    9.41   11.51
   3  -2   0    6.53    1.50
  -3   2   0   27.69    9.95
   3  -2   1   46.60   12.93
   3  -2   1  398.12   21.45
   3  -2   1   43.83   20.40
  -3   2  -1  378.65   31.99
   3  -2   2    8.90    6.29
   3  -2   2  123.47   14.23
   3  -2   2    7.32   13.97
  -3   2  -2   82.75   15.24
  -3   2  -3   21.12   10.95
   3  -2   3    6.89    9.68
   3  -2   3   22.43   16.56
   3  -2   4   80.50   19.01
  -3   2  -4   85.70   16.12
   3  -2   5  185.52   30.29
  -3   2  -5  228.77   27.03
  -3   2  -5  204.99   27.60
   3  -2   6   51.38   17.96
  -3   2  -6   74.21   16.65
  -3   2  -6   55.58   13.75
   3  -2   7   25.61   14.29
  -3   2  -7   12.26    8.77
  -3   2  -7   17.80    8.03
  -3   2  -8  184.93   28.27
  -3   2  -8  179.76   25.30
   3  -2   8  156.49   32.88
  -3   2  -9   71.26   17.48
   3  -2   9   66.83   20.75
  -3   2  -9   78.90   20.94
   3  -2  10  310.52   51.36
  -3   2 -10  296.09   36.16
  -3   2 -10  346.42   41.99
   3  -2  11   62.12   23.45
  -3   2 -11   25.68   11.50
  -3   2 -11   41.96   17.49
  -3   2 -12  125.90   26.74
  -3   2 -12  163.68   31.16
   3  -2  12  121.65   34.26
   3  -2  13  277.75   53.15
  -3   2 -13  275.25   42.20
  -3   2 -13  329.38   43.75
   3  -2  14   28.44   15.37
  -3   2 -14   50.44   17.61
  -3   2 -14   54.72   19.25
  -3   2 -15   99.50   25.70
  -3   2 -15  108.34   28.70
   3  -2  15  100.89   36.95
  -3   2 -16   21.28   14.41
   3  -2  16   40.14   26.23
  -3   2 -16   26.29   17.36
  -3   2 -17    8.97    9.85
  -3   2 -17    6.16   13.82
   3  -2  17   -5.42    8.54
   3  -2  18   -6.47    6.10
  -3   2 -18   -2.62    4.24
  -3   2 -18   -7.28   11.10
  -3   2 -19    2.65    8.76
   3  -2  19   -9.40   13.87
  -3   2 -20   14.76   12.50
   3  -2  20    0.15    3.53
   3  -2  20  -26.16   38.53
  -3   2 -21   18.97   13.87
   3  -2  21    3.91    7.55
   3  -2  21    5.60   37.59
   3  -2  22    9.51   21.47
  -3   1  22   70.25   31.09
  -3   1  21    9.03   13.66
   3  -1 -21   -8.72   14.69
  -3   1  20    1.31    8.54
   3  -1 -20   24.58   26.68
  -3   1  19   15.66   19.10
   3  -1 -19   -0.76    8.99
  -3   1  18   30.82   13.30
   3  -1 -18   62.30   32.99
  -3   1  17    4.66   10.17
   3  -1 -17   -2.21    4.21
  -3   1  16   67.33   25.61
   3  -1 -16  121.24   44.65
  -3   1  15  400.62   58.76
   3  -1 -15  326.64   66.76
   3  -1 -14   25.88   16.91
  -3   1  14   62.08   22.87
   3  -1 -13   20.83   19.53
  -3   1  13   24.87   13.95
  -3   1  12  996.62   79.62
   3  -1 -12 1012.38   40.91
   3  -1 -11   16.79   16.80
  -3   1  11    1.93    7.74
   3  -1 -11    0.26    1.44
  -3   1  10  197.91   30.70
   3  -1 -10  174.71   15.53
  -3   1  10  255.99   31.80
   3  -1 -10  219.39   44.99
  -3   1   9  198.80   28.49
   3  -1  -9  152.10   38.59
  -3   1   9  222.51   28.94
   3  -1  -9  178.81   14.56
   3  -1  -8   61.77   25.03
  -3   1   8   73.57   17.64
  -3   1   8   96.18   20.06
   3  -1  -8   72.86    9.24
   3  -1  -7  606.08   71.94
   3  -1  -7  689.65   26.05
  -3   1   7  742.92   49.55
  -3   1   6   79.20   14.61
   3  -1  -6   61.29    8.36
  -3   1   6   75.86   18.22
   3  -1  -6   51.67   23.01
  -3   1   5 1012.16   49.70
   3  -1  -5  844.55   84.47
   3  -1  -5  896.12   36.85
   3  -1  -4   17.67    6.54
  -3   1   4   15.34    6.13
   3  -1  -4   12.94    4.40
   3  -1  -4   19.92   16.22
   3  -1  -4   10.61    6.14
   3  -1  -3  164.10   17.34
  -3   1   3  137.51   15.15
   3  -1  -3  149.77   14.81
   3  -1  -3  167.20   27.77
   3  -1  -3  140.96   35.09
   3  -1  -2    7.29    2.52
  -3   1   2   22.62    6.28
   3  -1  -2   10.51    4.67
   3  -1  -2   17.41   13.97
   3  -1  -2    5.45    3.75
   3  -1  -1  664.74   34.90
   3  -1  -1  655.93   29.61
  -3   1   1  671.06   30.11
  -3   1   1  660.52   39.52
   3  -1  -1  593.67   61.70
  -3   1   0  233.77   23.68
   3  -1   0  236.91   18.34
  -3   1   0  223.87   18.26
  -3   1  -1  482.46   33.03
   3  -1   1  440.85   26.82
   3  -1   2   -4.20    3.92
  -3   1  -2    8.15    7.57
   3  -1   2    4.02    5.77
   3  -1   3  416.09   47.16
  -3   1  -3  595.11   37.79
   3  -1   4  512.34   54.13
  -3   1  -4  633.32   44.63
  -3   1  -4  601.90   41.59
   3  -1   5  423.60   51.49
  -3   1  -5  497.58   40.80
  -3   1  -5  506.88   38.52
  -3   1  -6   11.18    5.61
  -3   1  -6    2.59    3.67
   3  -1   6    5.31   12.54
   3  -1   7   24.95   14.45
  -3   1  -7   59.43   13.48
  -3   1  -7   49.87   14.85
   3  -1   8    1.55    7.95
  -3   1  -8   20.63    9.34
  -3   1  -8   11.97    7.65
   3  -1   9   29.24   18.20
  -3   1  -9   49.83   14.33
  -3   1  -9   49.10   14.16
   3  -1  10   -2.99    8.06
  -3   1 -10    2.34    3.05
  -3   1 -10    1.24    6.38
   3  -1  11   12.23   15.04
  -3   1 -11   -1.52    1.95
  -3   1 -11    3.09    7.18
  -3   1 -12   74.98   20.52
   3  -1  12   92.94   32.74
  -3   1 -12  117.00   25.24
   3  -1  13   27.46   18.72
  -3   1 -13   11.09    8.58
  -3   1 -13   14.26   10.57
  -3   1 -14   -0.84    2.40
   3  -1  14    6.92    6.91
  -3   1 -14   -8.85    8.33
  -3   1 -15   30.28   12.98
  -3   1 -15   22.89   13.79
   3  -1  15   27.18   20.07
  -3   1 -16   91.24   25.51
   3  -1  16   67.91   29.89
  -3   1 -16   69.98   24.14
  -3   1 -17   15.46    8.62
   3  -1  17   15.62   16.31
  -3   1 -17   12.85   13.67
  -3   1 -18   45.61   21.93
   3  -1  18   33.47   21.10
  -3   1 -18    0.09    8.77
   3  -1  19    6.40    3.89
  -3   1 -19    3.81    4.59
  -3   1 -19   10.84   10.34
  -3   1 -20    4.58    5.37
   3  -1  20   10.75   14.71
  -3   1 -20   13.03   13.59
  -3   1 -21   10.49   17.13
   3  -1  21    9.49   13.84
  -3   1 -21    0.68    5.89
  -3   0  22   -9.18   13.00
  -3   0  21   -3.52    8.81
   3   0 -21    9.65   10.89
  -3   0  20   47.01   27.97
   3   0 -20   28.75   20.89
  -3   0  19   20.95   12.28
   3   0 -19    6.23    1.93
  -3   0  18   12.66   11.73
   3   0 -18   -6.13   11.53
  -3   0  17   30.68   20.32
   3   0 -17   25.94   18.83
   3   0 -16   28.20   17.86
  -3   0  16   16.96   16.74
  -3   0  15    9.66   11.18
   3   0 -15   71.99   30.54
  -3   0  14  284.85   46.23
   3   0 -14  289.57   55.58
   3   0 -13   65.76   27.26
  -3   0  13   49.25   19.40
  -3   0  12  287.07   41.55
   3   0 -12  425.58   62.60
  -3   0  11  107.97   24.83
  -3   0  11  109.54   14.16
   3   0 -11  119.73   32.10
   3   0 -10   35.06   20.46
  -3   0  10   57.22   18.19
   3   0  -9   -5.31    7.76
  -3   0   9    4.43    6.56
  -3   0   8  307.12   34.85
   3   0  -8  393.94   53.19
   3   0  -7   35.89   16.61
  -3   0   7   11.23    7.82
   3   0  -6   42.39   17.02
  -3   0   6   80.91   16.84
  -3   0   5   24.55    7.71
   3   0  -5    7.26    8.04
  -3   0   4  295.49   27.01
   3   0  -4  248.62   21.72
   3   0  -4  286.20   42.98
   3   0  -4  274.29   13.17
   3   0  -3 1089.74   31.95
  -3   0   3 1040.11   48.39
   3   0  -3  809.51   53.54
   3   0  -3  902.99   75.76
   3   0  -2  189.55   19.08
  -3   0   2  183.19   20.63
   3   0  -2  177.29   14.66
   3   0  -2  133.80   30.12
   3   0  -1  526.08   28.16
  -3   0   1  500.00   28.68
   3   0  -1  605.82   32.53
  -3   0   1  539.67   31.98
  -3   0   1  540.27   34.83
   3   0  -1  525.57   30.75
   3   0   0    4.16    3.63
   3   0   0   11.61    5.27
   3   0   0   14.27    5.36
  -3   0   0   10.52    4.87
  -3   0   0   12.88    5.48
  -3   0   0    3.23    3.37
  -3   0  -1 1148.57   45.35
   3   0   1 1260.44   47.21
  -3   0  -1 1146.75   47.18
   3   0   2  312.06   22.90
  -3   0  -2  272.39   25.39
   3   0   2  343.53   49.88
  -3   0  -2  324.34   25.46
  -3   0  -3 1486.61   62.64
  -3   0  -3 1536.68   55.35
   3   0   4  480.49   58.49
  -3   0  -4  434.54   35.67
  -3   0  -4  501.89   33.57
  -3   0  -5    3.95    3.24
   3   0   5    0.39    2.60
  -3   0  -6  125.57   18.05
   3   0   6   78.35   25.22
  -3   0  -6  111.69   19.62
  -3   0  -7  129.05   19.40
   3   0   7  125.66   32.94
  -3   0  -7  111.60   20.58
   3   0   8  210.55   43.89
  -3   0  -8  185.89   28.52
  -3   0  -8  224.21   27.44
   3   0   9   25.43   17.10
  -3   0  -9   48.63   13.17
  -3   0  -9   45.32   15.22
   3   0  10  110.10   35.35
  -3   0 -10  135.36   23.92
  -3   0 -10  130.11   24.99
  -3   0 -11   14.44    8.44
   3   0  11   -3.12    6.44
  -3   0 -11    2.84    8.76
   3   0  12  241.36   52.30
  -3   0 -12  221.16   35.38
  -3   0 -12  231.43   34.68
  -3   0 -13   11.34    7.62
   3   0  13    5.98   12.54
  -3   0 -13    8.31    9.42
  -3   0 -14  301.19   44.88
   3   0  14  188.23   49.23
  -3   0 -14  332.26   46.05
  -3   0 -15   11.08    8.36
   3   0  15   21.80   19.42
  -3   0 -15   36.41   16.24
  -3   0 -16   24.92   13.17
   3   0  16   -1.44   13.65
  -3   0 -16   21.99   13.89
   3   0  17   53.54   30.07
  -3   0 -17   28.50   16.10
  -3   0 -17   45.14   19.89
  -3   0 -18   34.24   19.24
   3   0  18   12.92   16.86
  -3   0 -18   27.87   16.43
  -3   0 -19   23.77   15.85
  -3   0 -19   -3.02    9.46
   3   0  19   12.21   20.37
  -3   0 -20    1.03    8.22
   3   0  20   -6.96    8.02
  -3   0 -20    1.29    7.04
  -3   0 -21   16.89   17.94
  -3   0 -21    4.24    6.98
  -3  -1  22   14.45   20.49
  -3  -1  21   42.22   18.84
   3   1 -21   26.96   22.21
  -3  -1  20   -2.50    7.53
   3   1 -20   29.36   21.06
  -3  -1  19   -2.34    7.97
   3   1 -19    8.86    1.26
  -3  -1  18   69.36   28.73
   3   1 -18   23.79   15.86
  -3  -1  17   12.02   12.67
   3   1 -17   -1.30    6.15
  -3  -1  16   90.29   27.33
   3   1 -16  117.38   36.55
  -3  -1  15  115.06   32.11
   3   1 -15  117.03   35.13
  -3  -1  14   -0.24    5.88
   3   1 -14    3.40   16.56
   3   1 -13  299.48   51.00
  -3  -1  13  252.05   41.91
   3   1 -12   -1.34    2.29
  -3  -1  12   -5.19    9.01
   3   1 -11   74.32   24.27
  -3  -1  11   91.37   23.30
   3   1 -10   -1.17    4.00
  -3  -1  10    2.84    4.60
   3   1  -9    3.88    3.67
  -3  -1   9    0.97    1.61
   3   1  -8   80.34   23.75
  -3  -1   8   73.56   17.43
   3   1  -7   76.62   23.00
  -3  -1   7   55.43   15.67
  -3  -1   6    6.10    4.29
   3   1  -6   -0.45    4.44
  -3  -1   5 1105.26   59.02
   3   1  -5 1103.19   75.33
  -3  -1   4  611.80   41.09
   3   1  -4  603.92   54.96
   3   1  -4  506.89   17.18
  -3  -1   3 1273.13   34.16
   3   1  -3 1226.42   74.44
   3   1  -3 1354.18   35.38
  -3  -1   2   56.78    8.09
   3   1  -2   43.93    8.11
   3   1  -2   58.49    9.07
   3   1  -2   60.52   18.08
  -3  -1   1  785.26   43.71
   3   1  -1  824.23   60.35
   3   1  -1  860.87   41.18
   3   1  -1  921.71   36.24
  -3  -1   0  294.62   26.37
  -3  -1   0  289.71   20.95
   3   1   0  301.30   20.09
   3   1   0  337.32   27.30
  -3  -1   0  250.63   20.91
  -3  -1  -1  253.45   22.73
   3   1   1  261.90   21.58
  -3  -1  -1  297.25   21.29
   3   1   2    3.02    5.27
   3   1   2    2.18    2.34
  -3  -1  -2    3.54    3.23
  -3  -1  -2    1.54    1.44
  -3  -1  -3  118.18   17.51
  -3  -1  -3  122.30   14.16
   3   1   3  105.92   12.49
   3   1   3  101.61   31.41
   3   1   4  313.43   52.46
  -3  -1  -4  272.04   28.13
  -3  -1  -4  369.17   26.27
   3   1   4  315.12   23.83
   3   1   5  489.24   66.43
  -3  -1  -5  507.84   40.51
  -3  -1  -5  505.78   31.85
   3   1   6   -6.70   14.07
  -3  -1  -6    2.59    4.67
  -3  -1  -6    1.16    0.78
   3   1   7  904.62   93.49
  -3  -1  -7  896.76   58.65
  -3  -1  -7 1044.55   53.84
  -3  -1  -8   91.70   19.76
   3   1   8   85.58   26.53
  -3  -1  -8  119.06   19.37
  -3  -1  -9   59.13   14.27
   3   1   9   32.49   17.76
  -3  -1  -9   29.86    9.91
   3   1  10  120.45   35.55
  -3  -1 -10   94.87   21.44
  -3  -1 -10  103.48   20.06
  -3  -1 -11  130.21   26.05
   3   1  11   89.11   32.05
  -3  -1 -11  167.03   27.72
   3   1  12  819.40   98.37
  -3  -1 -12  738.74   64.13
  -3  -1 -12  943.62   69.49
  -3  -1 -13    3.12    6.02
   3   1  13    8.57   18.88
  -3  -1 -13   -4.30    3.55
  -3  -1 -14   -1.92    4.51
   3   1  14    8.22   15.10
  -3  -1 -14    7.94    6.74
   3   1  15  210.93   55.51
  -3  -1 -15  252.58   41.24
  -3  -1 -15  219.41   41.30
  -3  -1 -16  143.07   34.13
  -3  -1 -16  138.94   34.69
  -3  -1 -17    4.94   10.32
  -3  -1 -17   -3.43    7.44
   3   1  17   -3.40    9.89
  -3  -1 -18  102.40   30.79
   3   1  18   99.99   43.32
  -3  -1 -18   56.50   19.57
  -3  -1 -19    8.30   11.22
   3   1  19    2.43    6.02
  -3  -1 -19    4.64    8.37
  -3  -1 -20    6.67    1.74
  -3  -1 -20   -2.09    2.37
  -3  -1 -21   -8.31   15.00
  -3  -1 -21   -5.04    9.59
  -3  -2  21   13.18   12.31
   3   2 -21   20.37   19.99
  -3  -2  20    1.14   12.35
   3   2 -20   10.49    9.28
  -3  -2  19   20.45   19.68
   3   2 -19    6.20   12.95
  -3  -2  18    2.79    5.59
   3   2 -18   -1.25    3.80
  -3  -2  17   -3.74    4.37
   3   2 -17    4.07   12.26
  -3  -2  16   27.14   16.74
   3   2 -16   10.18    9.46
  -3  -2  15   93.45   30.90
   3   2 -15  117.67   36.52
   3   2 -14   -2.67    9.84
  -3  -2  14    4.99    5.69
   3   2 -13  231.00   45.14
  -3  -2  13  267.82   44.06
  -3  -2  12   61.08   20.00
   3   2 -12   49.24   19.06
  -3  -2  11   19.57   13.42
   3   2 -11   15.30   11.64
  -3  -2  10  314.53   41.02
   3   2 -10  416.09   52.38
   3   2  -9   37.07   15.37
  -3  -2   9   13.13    7.64
  -3  -2   8  147.76   26.72
   3   2  -8  147.78   27.63
   3   2  -7   -1.06    5.18
  -3  -2   7   -3.25    3.57
   3   2  -6  159.24   28.52
  -3  -2   6  104.93   20.06
  -3  -2   5   71.29    5.79
  -3  -2   5   82.98   17.09
   3   2  -5   81.23   11.62
   3   2  -5  109.99   22.22
   3   2  -4   47.60   15.21
  -3  -2   4   42.83   12.21
  -3  -2   4   27.76    5.10
   3   2  -4   16.75    5.68
  -3  -2   3  377.52   45.51
   3   2  -3  326.95   31.13
   3   2  -3  397.12   23.46
  -3  -2   3  393.53   21.96
  -3  -2   2  233.48   26.03
   3   2  -2  215.66   16.88
   3   2  -2  228.87   24.96
   3   2  -2  196.26   18.24
  -3  -2   2  198.87   17.52
   3   2  -1  706.56   27.07
  -3  -2   1  648.04   43.18
   3   2  -1  604.22   37.94
   3   2  -1  601.18   33.05
  -3  -2   1  577.06   32.43
  -3  -2   0   62.31   13.34
   3   2   0   68.41    7.32
   3   2   0   47.88   10.93
  -3  -2   0   68.90   12.24
   3   2   1    2.40    1.75
  -3  -2  -1   -1.79    1.83
  -3  -2  -1    2.51    4.09
  -3  -2  -1    6.35    2.58
  -3  -2  -2   54.46   11.97
  -3  -2  -2   35.73   11.16
   3   2   2   60.16    7.40
  -3  -2  -2   55.87    7.08
  -3  -2  -3  184.68   14.80
   3   2   3  193.22   15.48
   3   2   3  169.00   44.01
  -3  -2  -3  151.53   21.41
   3   2   4   87.22   31.58
  -3  -2  -4  133.96   14.17
   3   2   4  131.47   15.67
  -3  -2  -4  103.15   18.36
   3   2   5    3.49    6.66
  -3  -2  -5   -0.53    1.30
  -3  -2  -5    0.95    5.42
   3   2   5   -0.27    1.36
   3   2   6  813.24   93.60
  -3  -2  -6  942.95   45.29
  -3  -2  -7   25.63    8.87
   3   2   7   16.48   15.28
  -3  -2  -7   51.13   14.96
  -3  -2  -8   -1.93    3.04
   3   2   8    5.17   17.19
  -3  -2  -8   -1.57    2.11
   3   2   9  628.81   87.91
  -3  -2  -9  527.65   51.27
  -3  -2  -9  636.42   47.99
  -3  -2 -10   56.98   18.15
   3   2  10   40.13   25.55
  -3  -2 -10   48.60   14.37
   3   2  11   28.25   23.10
  -3  -2 -11   18.14   11.42
  -3  -2 -11   11.03    8.31
  -3  -2 -12  167.50   32.01
   3   2  12  136.23   42.34
  -3  -2 -12  245.92   36.29
   3   2  13    2.31    8.93
  -3  -2 -13   -4.93    5.25
  -3  -2 -13   -1.24    3.75
   3   2  14   65.45   36.67
  -3  -2 -14   35.88   16.00
  -3  -2 -14   65.47   20.69
   3   2  15  108.17   41.53
  -3  -2 -15   94.55   26.06
  -3  -2 -15  146.99   33.62
  -3  -2 -16   10.34   10.69
   3   2  16   10.13   18.81
  -3  -2 -16    5.68    8.77
  -3  -2 -17    2.89    8.31
   3   2  17    1.74    4.44
  -3  -2 -17    7.03    7.28
  -3  -2 -18   -3.28    1.57
   3   2  18   -1.79   16.58
  -3  -2 -18   -0.90    6.04
  -3  -2 -19   17.41   15.47
   3   2  19   17.98   33.25
  -3  -2 -19    8.74    8.96
   3   2  20   10.25   15.96
  -3  -2 -20    8.10   13.05
  -3  -2 -20    8.78   14.72
  -3  -2 -21   37.73   22.21
  -3  -2 -21  119.70   36.13
  -3  -3  21    7.02   20.67
   3   3 -21   33.91   23.85
  -3  -3  20    4.61    4.81
   3   3 -20   22.52   15.71
  -3  -3  19   21.38   21.26
   3   3 -19   -8.48    8.44
  -3  -3  18   50.19   24.01
   3   3 -18   28.19   15.30
  -3  -3  17   73.77   26.82
   3   3 -17   40.27   20.89
  -3  -3  16   -0.96    3.93
   3   3 -16   -0.94    1.81
  -3  -3  15  177.40   38.25
   3   3 -15   62.85   22.84
  -3  -3  14   52.61   20.67
   3   3 -14   48.54   20.26
  -3  -3  13   -2.29    4.59
   3   3 -13   -7.19    9.74
  -3  -3  12   -2.94    6.63
   3   3 -12    6.67    9.32
  -3  -3  11  173.13   35.02
   3   3 -11  219.23   38.31
  -3  -3  10    4.53   16.62
   3   3 -10   -5.25    6.69
  -3  -3   9  456.39   48.76
   3   3  -9  412.14   47.81
  -3  -3   8   16.26    2.91
  -3  -3   8   29.27   12.60
   3   3  -8   15.66    9.26
  -3  -3   8   23.40    3.87
  -3  -3   7    2.25    1.31
  -3  -3   7    3.15    7.08
   3   3  -7    5.83    7.04
   3   3  -6   45.06   13.60
  -3  -3   6   52.06   14.73
   3   3  -6   25.37   10.72
  -3  -3   6   53.83    7.13
  -3  -3   5  730.38   52.60
   3   3  -5  696.94   46.59
   3   3  -5  709.74   47.47
  -3  -3   5  748.44   30.51
  -3  -3   4    2.16    4.49
  -3  -3   4    2.78    3.40
   3   3  -4    6.93    4.28
  -3  -3   4    1.39    4.09
   3   3  -4    6.78    7.26
  -3  -3   3  264.68   30.85
  -3  -3   3  192.62   29.15
   3   3  -3  260.74   25.59
   3   3  -3  270.52   23.71
  -3  -3   3  237.51   23.43
   3   3  -2  787.12   34.26
  -3  -3   2  848.43   43.22
  -3  -3   1   86.33   17.41
   3   3  -1  104.00    9.45
   3   3  -1   83.60    7.12
  -3  -3   0   47.17   12.67
  -3  -3   0   54.85   16.27
  -3  -3  -1  120.04   20.80
  -3  -3  -1  129.27   20.87
  -3  -3  -2   12.86    9.47
  -3  -3  -2    3.32    5.53
  -3  -3  -3   30.61   10.75
  -3  -3  -3   73.60    6.91
   3   3   3   42.59   21.99
   3   3   3   43.59    7.27
   3   3   4  104.07   35.62
  -3  -3  -4  116.05   11.24
   3   3   4  113.79   14.98
  -3  -3  -4  125.94   21.89
  -3  -3  -5    5.21    3.49
  -3  -3  -5    4.13    4.48
   3   3   5   -1.03    2.37
  -3  -3  -6   93.15   20.15
   3   3   6   38.76   24.44
  -3  -3  -6   82.56   13.14
  -3  -3  -7    3.04    3.48
   3   3   7   -4.76    8.78
  -3  -3  -7    7.41    4.66
   3   3   8   43.63   25.29
  -3  -3  -8   66.34   18.16
  -3  -3  -8   68.23   14.98
   3   3   9   -4.98    6.36
  -3  -3  -9    2.72    6.95
  -3  -3  -9    1.52    5.10
   3   3  10   45.94   26.37
  -3  -3 -10   31.30   14.15
  -3  -3 -10   14.18    8.45
   3   3  11   72.66   30.86
  -3  -3 -11   93.69   24.31
  -3  -3 -11   91.06   20.79
  -3  -3 -12  217.53   38.23
   3   3  12  194.89   54.21
  -3  -3 -12  243.55   36.33
  -3  -3 -13   25.78   14.83
   3   3  13   24.42   19.71
  -3  -3 -13   27.97   12.95
   3   3  14   -0.65    7.70
  -3  -3 -14    2.73    7.09
   3   3  15    8.92    9.21
  -3  -3 -15    2.47    7.65
  -3  -3 -15    4.22   11.41
   3   3  16   86.79   42.54
  -3  -3 -16   56.05   23.35
  -3  -3 -16   58.78   19.87
   3   3  17   20.86   23.28
  -3  -3 -17   -1.92    4.50
  -3  -3 -17    2.40   14.28
   3   3  18    2.70   17.83
  -3  -3 -18    5.94    7.33
  -3  -3 -18    3.81    5.43
  -3  -3 -19   44.52   23.57
   3   3  19   61.77   34.95
  -3  -3 -19   22.72   18.61
  -3  -3 -20   79.02   32.27
  -3  -4  21   16.01   14.64
   3   4 -21   19.94   15.02
  -3  -4  20   18.67   10.61
   3   4 -20    2.87    8.57
  -3  -4  19   64.24   26.40
   3   4 -19   48.84   22.30
  -3  -4  18    8.96    9.22
   3   4 -18    9.54   12.99
  -3  -4  17    2.65    3.39
   3   4 -17   17.27   13.49
  -3  -4  16  227.47   46.62
   3   4 -16  200.20   39.55
  -3  -4  15   75.31   23.41
   3   4 -15   42.03   18.89
  -3  -4  14    8.38    7.53
   3   4 -14   42.33   18.07
  -3  -4  13    0.24    7.93
   3   4 -13    3.52    6.22
  -3  -4  12  900.65   81.78
   3   4 -12  812.59   71.34
  -3  -4  11   22.03    7.29
  -3  -4  11   16.70    7.44
   3   4 -11   13.91    8.32
  -3  -4  10   71.49   22.55
   3   4 -10   67.65   18.01
  -3  -4  10   63.78   10.56
  -3  -4   9   87.31   11.10
  -3  -4   9   86.65   23.26
  -3  -4   9   84.99   12.02
   3   4  -9  109.06   22.92
  -3  -4   8  409.45   46.23
  -3  -4   8  404.98   26.76
   3   4  -8  367.82   38.17
  -3  -4   7  200.93   32.46
   3   4  -7  174.01   35.07
  -3  -4   7  252.35   22.43
   3   4  -7  221.01   29.12
  -3  -4   6  134.00   24.48
  -3  -4   6  130.70   16.89
   3   4  -6  136.13   20.04
   3   4  -6  122.66   28.52
  -3  -4   5   70.24   20.61
  -3  -4   5   82.53   14.67
   3   4  -5   92.26   23.52
  -3  -4   4 1855.58   89.80
  -3  -4   4 1612.13   86.27
   3   4  -4 1819.17   60.35
  -3  -4   4 1853.21   66.21
  -3  -4   3  177.02   27.95
   3   4  -3  168.46   15.60
  -3  -4   3  125.41   19.44
  -3  -4   2  143.53   23.21
  -3  -4   2  139.05   19.63
   3   4  -2  158.89   11.06
  -3  -4   2  195.09   22.60
  -3  -4   1  330.47   35.63
  -3  -4   1  342.42   30.96
  -3  -4   0  659.60   50.69
  -3  -4   0  651.46   51.87
  -3  -4  -1   10.23    6.18
  -3  -4  -1   17.46   11.18
  -3  -4  -2  440.38   43.07
  -3  -4  -2  502.66   47.49
  -3  -4  -3  109.12   24.83
   3   4   4  243.29   23.69
  -3  -4  -4  279.82   14.54
   3   4   4  244.64   61.32
  -3  -4  -4  279.20   36.13
  -3  -4  -5   33.76    6.84
   3   4   5   29.81   21.62
  -3  -4  -5   66.70   20.53
   3   4   5   33.55   11.73
   3   4   6    4.25   13.74
  -3  -4  -6   34.43   13.77
   3   4   6   21.14   10.83
  -3  -4  -6   26.16    7.22
   3   4   7   26.63   18.93
  -3  -4  -7   63.02   18.02
  -3  -4  -7   40.55   10.23
   3   4   8  559.77   89.85
  -3  -4  -8  597.12   43.30
  -3  -4  -8  627.01   61.32
  -3  -4  -9  340.81   35.55
  -3  -4  -9  301.10   43.12
   3   4  10   -1.68   13.92
  -3  -4 -10   -0.20    5.01
  -3  -4 -10    1.30    1.78
  -3  -4 -11  111.54   28.21
   3   4  11  127.01   45.37
  -3  -4 -11  106.88   23.07
   3   4  12   47.88   23.68
  -3  -4 -12   70.71   23.90
  -3  -4 -12  122.63   25.92
  -3  -4 -13   25.97   15.75
   3   4  13   71.18   34.03
  -3  -4 -13   36.09   14.50
   3   4  14   10.02   16.08
  -3  -4 -14    2.62    9.45
  -3  -4 -14    7.13    7.06
   3   4  15   20.71   21.46
  -3  -4 -15   12.53   11.63
  -3  -4 -15   31.00   18.55
   3   4  16   33.95   24.68
  -3  -4 -16   18.47   14.67
  -3  -4 -16    8.39   12.28
  -3  -4 -17   -4.08    6.22
   3   4  17   -2.91   16.94
  -3  -4 -17   10.79    8.67
   3   4  18    8.71   14.75
  -3  -4 -18    4.16    6.18
   3   4  19   22.83   22.11
  -3  -4 -19   28.49   14.93
   3   5 -21   11.18   13.38
  -3  -5  20   42.61   24.35
   3   5 -20   31.92   17.66
  -3  -5  19   94.36   32.56
   3   5 -19   60.39   23.90
  -3  -5  18   10.90   12.37
   3   5 -18   -0.58    6.32
  -3  -5  17   11.72   10.25
   3   5 -17   20.42   13.55
  -3  -5  16   20.57   15.99
   3   5 -16   14.71   13.62
  -3  -5  15   15.78   14.52
   3   5 -15   20.19   14.12
  -3  -5  14  122.11   33.05
   3   5 -14   71.25   22.92
  -3  -5  13   24.16   15.62
   3   5 -13   15.63    8.59
  -3  -5  12  129.19   30.72
   3   5 -12   50.01   16.97
  -3  -5  11    1.50    2.80
  -3  -5  11    2.63    7.19
   3   5 -11    2.96    6.20
  -3  -5  10   12.51    6.81
  -3  -5  10   16.77    6.34
   3   5 -10    8.73    7.99
  -3  -5   9  425.50   52.09
  -3  -5   9  451.00   35.91
   3   5  -9  437.73   43.08
  -3  -5   8  116.38   25.60
  -3  -5   8   94.78   16.61
   3   5  -8   92.06   19.08
  -3  -5   7  706.12   61.23
  -3  -5   7  673.53   44.19
   3   5  -7  661.05   46.02
  -3  -5   6   10.99    8.09
  -3  -5   6    2.29    2.73
   3   5  -6    5.43    5.31
  -3  -5   5   19.06   12.80
  -3  -5   5   -0.13    6.06
  -3  -5   4  363.58   42.51
  -3  -5   4  288.91   34.29
  -3  -5   4  492.05   42.14
   3   5  -4  428.57   27.06
  -3  -5   3   88.08   19.94
  -3  -5   3   77.58   17.20
   3   5  -3   67.36    8.73
  -3  -5   2  618.10   52.43
   3   5  -2  657.73   21.80
  -3  -5   1   37.09   13.43
  -3  -5   1   83.17   18.55
  -3  -5   0   38.82   14.22
  -3  -5   0   45.16   15.34
  -3  -5  -1   10.76    6.54
  -3  -5  -1   -3.02    5.03
  -3  -5  -2    5.04    4.35
  -3  -5  -2    0.38    4.28
  -3  -5  -3   89.53   21.05
   3   5   4   -1.28   11.75
  -3  -5  -4    2.85    1.60
  -3  -5  -4    2.12    6.31
  -3  -5  -4    0.75    1.18
  -3  -5  -5   27.95   14.01
  -3  -5  -5   42.70    6.95
  -3  -5  -5   35.29    7.21
   3   5   6  120.18   46.13
  -3  -5  -6  103.19   14.70
  -3  -5  -6  156.47   32.47
  -3  -5  -7   57.08   20.32
   3   5   7   36.11   24.37
  -3  -5  -7   58.37   12.01
  -3  -5  -8  102.62   28.57
   3   5   8   69.75   39.85
  -3  -5  -8  100.39   18.40
   3   5   9   11.89   19.68
  -3  -5  -9    5.78    3.78
  -3  -5  -9    8.10    8.42
  -3  -5 -10  100.47   27.35
   3   5  10   42.23   30.90
  -3  -5 -10  116.75   22.41
   3   5  11  167.05   53.32
  -3  -5 -11  278.36   37.06
  -3  -5 -11  208.80   39.68
   3   5  12   58.98   34.18
  -3  -5 -12   94.30   26.89
  -3  -5 -12   85.26   22.81
   3   5  13   29.65   24.59
  -3  -5 -13   24.14   14.21
  -3  -5 -13   39.30   17.92
   3   5  14   -9.36    5.42
  -3  -5 -14   14.95   13.51
  -3  -5 -14   35.26   19.80
   3   5  15   81.26   35.63
  -3  -5 -15   76.28   26.16
   3   5  16   42.05   33.02
  -3  -5 -16   11.87   12.48
   3   5  17   30.75   22.94
  -3  -5 -17    2.88    9.41
   3   5  18    1.27   12.56
  -3  -5 -18    3.93   14.66
  -3  -5 -19    1.18    3.94
  -3  -6  20  152.52   43.27
   3   6 -20   99.10   32.47
  -3  -6  19   38.22   21.54
   3   6 -19   13.47    8.36
  -3  -6  18  234.49   52.82
   3   6 -18  114.92   32.42
  -3  -6  17    0.57    7.65
   3   6 -17    7.48   11.36
  -3  -6  16   15.83   15.85
   3   6 -16    1.48    9.24
  -3  -6  15   29.99   15.90
   3   6 -15   16.50    9.65
  -3  -6  14  304.08   51.79
   3   6 -14  289.40   44.29
  -3  -6  13   87.68   28.10
   3   6 -13   65.25   18.50
  -3  -6  12  145.97   33.03
   3   6 -12  189.21   32.28
  -3  -6  11   26.54   13.40
  -3  -6  11   35.22   12.82
   3   6 -11   28.62   13.81
  -3  -6  10  348.76   50.68
  -3  -6  10  256.26   31.95
   3   6 -10  332.88   39.44
  -3  -6   9   59.60   15.45
  -3  -6   9   24.67   15.30
   3   6  -9   38.69   12.49
  -3  -6   8  282.78   42.00
  -3  -6   8  214.68   28.95
   3   6  -8  255.81   29.74
  -3  -6   7  204.98   34.20
  -3  -6   7  192.97   27.83
   3   6  -7  161.42   21.63
  -3  -6   6  238.42   39.04
  -3  -6   6  274.30   32.84
   3   6  -6  254.98   26.01
  -3  -6   5  137.50   28.13
  -3  -6   5   95.10   22.79
   3   6  -5   90.50   13.54
   3   6  -4   27.49    6.97
  -3  -6   4    9.95    9.10
  -3  -6   4    8.02    6.65
  -3  -6   3   50.25   15.69
   3   6  -3   50.04    8.36
  -3  -6   3   35.21    9.16
  -3  -6   3   38.81   13.76
  -3  -6   2  307.95   39.32
  -3  -6   2  190.78   18.84
  -3  -6   2  377.05   41.86
   3   6  -2  247.50   13.90
  -3  -6   1   33.43   11.64
  -3  -6   1   18.44    8.66
  -3  -6   0  161.71   27.63
  -3  -6   0  141.50   26.56
  -3  -6  -1   16.55   11.48
  -3  -6  -1   15.10   10.07
  -3  -6  -2  282.75   38.24
  -3  -6  -2  309.83   38.97
  -3  -6  -3   36.52   13.34
  -3  -6  -4   25.60   10.33
   3   6   4   19.63   21.77
   3   6   5   -2.17   14.41
  -3  -6  -5   -2.83    7.39
  -3  -6  -5    2.89    3.10
   3   6   6  183.88   57.97
  -3  -6  -6  222.93   20.72
  -3  -6  -6  275.33   47.76
   3   6   7  434.82   83.91
  -3  -6  -7  456.02   34.57
  -3  -6  -7  573.98   69.95
   3   6   8   13.88   19.25
  -3  -6  -8   45.68   19.08
  -3  -6  -8   37.01   10.79
  -3  -6  -9   37.15   19.74
   3   6   9   44.79   28.08
  -3  -6  -9   22.83    8.55
   3   6  10  139.89   47.74
  -3  -6 -10  271.08   48.45
   3   6  11   34.61   25.84
  -3  -6 -11   15.36   13.23
   3   6  12  139.36   48.01
  -3  -6 -12  190.16   40.33
   3   6  13   -5.71    9.11
  -3  -6 -13    4.10    9.16
   3   6  14   13.20   11.25
  -3  -6 -14    7.60    9.10
  -3  -6 -15   14.97   17.68
   3   6  15   61.60   39.76
   3   6  16   12.26   22.42
  -3  -6 -16   14.13   11.03
   3   6  17    3.30    9.95
  -3  -6 -17   38.05   23.38
  -3  -6 -18   10.47   14.96
   3   7 -20   18.96   14.80
   3   7 -19   59.26   24.85
  -3  -7  19   85.04   32.02
   3   7 -18   18.21   15.76
  -3  -7  18    9.30    6.69
   3   7 -17    0.93    0.82
  -3  -7  17   -1.38   10.38
   3   7 -16    1.28    3.44
  -3  -7  16   17.73   14.33
   3   7 -15    4.94   10.10
  -3  -7  15    5.32    4.30
   3   7 -14    0.80    3.22
  -3  -7  14    5.36    7.76
   3   7 -13    8.79    5.40
  -3  -7  13   11.43   14.98
   3   7 -12    1.17    5.17
  -3  -7  12   -0.45    6.54
  -3  -7  11    3.16    5.67
  -3  -7  11    5.80    9.86
   3   7 -11    1.00    1.18
  -3  -7  10   26.69   11.51
   3   7 -10    5.54    4.51
  -3  -7  10   13.85   10.01
  -3  -7   9   25.65   12.67
   3   7  -9    5.27    5.64
  -3  -7   9    5.82    9.13
  -3  -7   8  220.22   37.46
  -3  -7   8  224.36   33.16
   3   7  -8  256.32   29.15
  -3  -7   7    1.64    4.78
   3   7  -7    9.09    4.88
  -3  -7   7   19.68   12.82
  -3  -7   6   63.10   17.57
   3   7  -6   52.00   11.45
  -3  -7   6   75.56   20.63
   3   7  -5  615.10   37.64
  -3  -7   5  655.87   65.07
  -3  -7   5  622.39   60.24
  -3  -7   4  160.06   31.28
   3   7  -4  176.26   18.33
  -3  -7   4  213.83   35.08
  -3  -7   3  440.55   49.12
   3   7  -3  388.39   24.11
  -3  -7   2  -10.37   11.71
   3   7  -2    1.57    1.88
  -3  -7   1    5.45   11.18
  -3  -7   1    3.77    2.03
  -3  -7   0  460.87   51.02
  -3  -7   0  502.96   54.32
  -3  -7  -1   13.13   11.52
  -3  -7  -1   15.51   10.90
  -3  -7  -2  606.57   58.02
  -3  -7  -2  651.82   62.44
  -3  -7  -3    0.26    5.73
   3   7   4  455.37   95.16
  -3  -7  -4  543.29   60.29
  -3  -7  -5    2.67    7.97
   3   7   5   13.90   13.40
   3   7   6  738.12  121.97
  -3  -7  -6 1013.34   89.50
   3   7   7  326.87   79.33
  -3  -7  -7  526.61   71.60
   3   7   8   12.40    9.38
  -3  -7  -8   23.78   16.92
   3   7   9   93.81   47.16
  -3  -7  -9  149.63   39.15
   3   7  10   12.14   10.68
  -3  -7 -10   49.38   23.10
  -3  -7 -11    6.05   10.46
   3   7  11  -13.42   23.40
  -3  -7 -12    3.95   10.03
   3   7  12   -7.62   13.25
   3   7  13   82.40   44.40
  -3  -7 -13   72.47   25.61
   3   7  14   -6.86   18.62
  -3  -7 -14    4.74    8.90
   3   7  15   37.95   34.42
  -3  -7 -15  -12.98   15.31
   3   7  16   57.89   31.42
  -3  -7 -16   79.73   29.62
   3   7  17   -4.56   17.05
   3   8 -20   17.77   14.00
   3   8 -19   52.13   22.85
  -3  -8  18   15.31   12.31
   3   8 -18    1.85    4.08
   3   8 -17   16.00   14.25
  -3  -8  17   22.41   23.30
   3   8 -16   58.28   19.96
  -3  -8  16   38.79   20.12
   3   8 -15   14.35    8.52
  -3  -8  15   23.07   14.84
   3   8 -14    4.53    3.53
  -3  -8  14    1.90    1.44
   3   8 -13    3.38    2.36
  -3  -8  13    2.85    8.80
   3   8 -12   -3.80    5.50
  -3  -8  12   12.41   10.04
  -3  -8  11    0.96    6.87
   3   8 -11    3.66    6.34
  -3  -8  11    1.70    5.78
  -3  -8  10   34.55   16.65
   3   8 -10   19.62    9.44
  -3  -8  10    8.26    9.54
   3   8  -9   10.19    7.86
  -3  -8   9    1.13    5.40
  -3  -8   9   10.30   10.41
   3   8  -8  449.67   41.29
  -3  -8   8  451.05   58.12
  -3  -8   8  483.55   54.53
  -3  -8   7   65.26   25.15
   3   8  -7   47.87   15.19
  -3  -8   7   95.81   25.14
  -3  -8   6   10.76   13.49
  -3  -8   6    2.01    7.97
   3   8  -6    3.35    3.99
  -3  -8   5 1044.12   84.55
   3   8  -5 1022.07   49.59
  -3  -8   5 1182.24   88.66
   3   8  -4   63.28   11.21
  -3  -8   4   83.01   23.05
  -3  -8   3  184.08   32.60
  -3  -8   3  240.23   39.90
  -3  -8   2   76.17   23.13
  -3  -8   2   33.98   13.67
  -3  -8   1  416.17   51.77
  -3  -8   1  482.60   65.59
  -3  -8   0  354.30   46.97
  -3  -8   0  440.65   55.46
  -3  -8  -1   47.09   16.71
  -3  -8  -1   73.27   21.00
  -3  -8  -2  318.56   44.24
  -3  -8  -2  286.18   44.48
   3   8   3    0.83   14.99
  -3  -8  -3   33.58   14.51
   3   8   4 1081.20  152.52
  -3  -8  -4 1189.25   94.96
   3   8   5  101.61   47.57
  -3  -8  -5  103.55   30.69
  -3  -8  -6  183.28   40.07
   3   8   6  101.00   45.51
   3   8   7  116.89   50.08
  -3  -8  -7  263.34   50.96
   3   8   8   26.33   24.38
  -3  -8  -8  162.39   48.65
   3   8   9    5.72   17.35
  -3  -8  -9   12.07   11.98
   3   8  10   -2.92   20.19
  -3  -8 -10    4.26    6.48
   3   8  11    7.98   15.02
  -3  -8 -11    2.28   11.23
   3   8  12  -11.14   15.87
  -3  -8 -12    5.94   15.82
   3   8  13   -2.21   21.47
  -3  -8 -13   15.19    7.32
   3   8  14   75.85   33.37
  -3  -8 -14   48.43   22.99
   3   8  15   31.41   31.04
  -3  -8 -15   23.11   17.01
   3   8  16    2.54    9.94
   3   9 -19    4.27    9.22
   3   9 -18    4.20    1.85
   3   9 -17    3.92    6.64
  -3  -9  17   -9.07   14.83
   3   9 -16   17.23   12.69
  -3  -9  16   22.81   18.10
   3   9 -15   -2.54    5.38
  -3  -9  15   16.79   13.45
   3   9 -14   49.43   16.84
  -3  -9  14   65.35   23.85
  -3  -9  13   -1.89    5.76
   3   9 -13    2.79    4.76
   3   9 -12    8.69    4.93
  -3  -9  12   21.07   16.73
  -3  -9  11    9.89   11.12
   3   9 -11    6.65    5.41
  -3  -9  10   24.57   13.45
  -3  -9  10   22.59   14.72
   3   9 -10    7.86    6.84
  -3  -9   9   20.82   13.02
   3   9  -9   24.09   10.25
  -3  -9   9   27.75   16.95
  -3  -9   8   10.88   12.34
  -3  -9   8    3.59    4.11
   3   9  -8   -0.96    4.53
  -3  -9   7   14.68    8.97
  -3  -9   7   25.61   14.21
  -3  -9   6   95.30   26.98
  -3  -9   6   50.40   19.96
  -3  -9   5  125.63   31.14
  -3  -9   5  129.41   31.93
  -3  -9   4  572.31   63.07
  -3  -9   4  814.54   79.84
  -3  -9   3  132.30   30.70
  -3  -9   3  202.59   39.61
  -3  -9   2  381.70   50.48
  -3  -9   2  459.88   60.52
  -3  -9   1  329.71   47.32
  -3  -9   1  560.27   69.54
  -3  -9   0  154.19   33.11
  -3  -9   0  201.22   42.73
  -3  -9  -1   18.80    9.77
  -3  -9  -1   22.05   13.44
  -3  -9  -2   88.09   26.71
  -3  -9  -2   50.53   18.08
   3   9   3   22.51   37.28
  -3  -9  -3    4.14    8.37
   3   9   4    5.67   11.17
  -3  -9  -4    1.16    6.44
   3   9   5    4.25   22.87
  -3  -9  -5   15.55   14.66
  -3  -9  -6    2.95   10.90
   3   9   6    2.27   12.41
   3   9   7   19.56   28.43
  -3  -9  -7    1.00    1.86
   3   9   8   19.06   17.88
  -3  -9  -8    8.41   13.84
   3   9   9   26.36   22.24
  -3  -9  -9   21.67   14.88
   3   9  10    0.88   11.99
  -3  -9 -10    5.42   17.16
   3   9  11   -7.14    4.30
  -3  -9 -11   -5.34    5.76
   3   9  12    3.85   11.56
  -3  -9 -12    5.46   15.74
   3   9  13   41.52   30.60
  -3  -9 -13   53.32   28.04
   3   9  14  -18.58   27.76
  -3  -9 -14    2.33   14.21
  -3 -10  16   50.35   19.99
  -3 -10  15   10.41   10.53
  -3 -10  14   10.86   15.62
  -3 -10  13   95.16   30.41
  -3 -10  12    3.01   13.15
  -3 -10  11   17.87   15.08
  -3 -10  10    8.92    9.63
  -3 -10  10    6.61   12.36
  -3 -10   9    4.90    9.63
  -3 -10   9   -4.49    7.34
  -3 -10   8    9.13    8.51
  -3 -10   8   13.29   13.58
  -3 -10   7   70.21   24.45
  -3 -10   7   69.07   24.58
  -3 -10   6   56.73   23.84
  -3 -10   6   81.28   26.97
  -3 -10   5   86.53   24.63
  -3 -10   5   92.31   27.41
  -3 -10   4    0.08    6.43
  -3 -10   4    3.95   10.99
  -3 -10   3   17.09   11.20
  -3 -10   3    7.02   10.28
  -3 -10   2  277.65   44.70
  -3 -10   2  236.37   50.55
  -3 -10   1   27.41   13.81
  -3 -10   1   13.65   13.31
  -3 -10   0   24.15   14.44
  -3 -10   0   52.03   22.79
  -3 -10  -1  151.64   37.32
  -3 -10  -1  124.78   28.80
  -3 -10  -2  143.76   37.56
  -3 -10  -3   77.66   27.48
   3  10   3   98.39   46.29
  -3 -10  -4    1.42    2.94
   3  10   4   40.58   34.68
   3  10   5   29.73   46.24
  -3 -10  -5   37.10   22.19
   3  10   6    7.47   12.93
  -3 -10  -6   -0.95    2.81
   3  10   7   34.75   16.53
  -3 -10  -7   21.24   19.10
   3  10   8   -5.91   12.07
  -3 -10  -8   -5.69   12.27
   3  10   9   40.24   33.09
  -3 -10  -9    9.67   16.11
   3  10  10   28.57   30.14
  -3 -10 -10   22.55   24.35
   3  10  11   -9.23   16.46
  -3 -10 -11   28.85   24.55
   3  10  12    8.30   21.69
  -3 -10 -12    6.58    8.73
   3  10  13   39.73   38.75
  -3 -11  15    6.13    1.26
  -3 -11  14   96.87   33.03
  -3 -11  13   15.33   14.58
  -3 -11  12    0.89    6.56
  -3 -11  11   -8.43   10.73
  -3 -11  10   12.36   13.62
  -3 -11   9   71.73   26.93
  -3 -11   9   19.99   17.28
  -3 -11   8   -3.21    3.62
  -3 -11   8    0.48    2.46
  -3 -11   7   95.47   33.45
  -3 -11   7  180.11   48.90
  -3 -11   6   29.64   22.76
  -3 -11   6    7.03    5.21
  -3 -11   5  103.62   33.07
  -3 -11   5   16.92   13.40
  -3 -11   4   60.37   24.58
  -3 -11   4   67.27   21.61
  -3 -11   3   22.74   19.86
  -3 -11   3    7.56    6.98
  -3 -11   2   26.23   22.25
  -3 -11   2    4.88    3.87
  -3 -11   1   13.78   10.01
  -3 -11   1   20.81   14.48
  -3 -11   0    8.57   12.34
  -3 -11   0   -1.78    2.00
  -3 -11  -1   24.71   18.02
  -3 -11  -1    8.84   10.20
   3  11   2    4.23   22.68
  -3 -11  -2    7.98    1.07
  -3 -11  -3   19.62   17.14
   3  11   3   51.23   38.33
   3  11   4   10.26   21.48
  -3 -11  -4   41.49   22.63
   3  11   5   53.72   46.58
  -3 -11  -5   12.01   17.85
   3  11   6   10.43   29.15
  -3 -11  -6    8.29   20.35
   3  11   7   47.85   97.43
  -3 -11  -7   43.24   22.16
  -3 -11  -8   78.15   33.04
   3  11   8   21.34   22.19
   3  11   9   34.95   29.07
  -3 -11  -9   43.37   30.16
   3  11  10    5.16   27.53
  -3 -11 -10    9.76    9.77
   3  11  11   25.66   27.44
  -3 -12  13   -6.90   11.40
  -3 -12  12    2.01   10.10
  -3 -12  11   21.37   17.98
  -3 -12  10   29.81   19.71
  -3 -12   9  135.04   38.88
  -3 -12   9  118.29   32.58
  -3 -12   8   50.96   31.99
  -3 -12   8   25.02   14.88
  -3 -12   7    9.67   14.50
  -3 -12   7   46.91   25.89
  -3 -12   6  103.68   36.64
  -3 -12   6   23.45   15.57
  -3 -12   5   30.65   16.93
  -3 -12   5   -0.18    7.25
  -3 -12   4  104.07   38.86
  -3 -12   4   54.31   20.54
  -3 -12   3   10.68    5.28
  -3 -12   3    4.67    9.19
  -3 -12   2   13.50   17.97
  -3 -12   2    0.56    6.67
  -3 -12   1   15.92   17.23
  -3 -12   1   -4.78    9.47
  -3 -12   0   70.75   30.76
  -3 -12   0   11.08   11.66
  -3 -12  -1   18.06   17.69
   3  12   1   46.49   35.97
   3  12   2   33.81   33.05
  -3 -12  -2   78.69   30.93
   3  12   3   13.37   24.44
  -3 -12  -3   11.54   15.97
   3  12   4   13.73   38.02
  -3 -12  -4   13.76   18.97
   3  12   5   31.29   39.89
  -3 -12  -5    0.69    7.60
   3  12   6   -4.22   17.06
  -3 -12  -6   46.38   23.50
   3  12   7    2.36   15.78
  -3 -12  -7  134.80   45.18
   3  12   8   45.28   38.82
   3  12   9    3.57   21.74
   3  12  10    5.37    6.98
  -3 -13  11    5.11   11.18
  -3 -13  10    8.74   13.31
  -3 -13   9   -4.85    8.36
  -3 -13   8   -2.00    3.64
  -3 -13   8    0.96    2.30
  -3 -13   7   10.37   13.14
  -3 -13   7   23.87   12.61
  -3 -13   6   81.59   32.85
  -3 -13   6   40.81   20.07
  -3 -13   5    7.14    7.99
  -3 -13   5    3.28    2.61
  -3 -13   4  138.95   36.37
  -3 -13   4  197.57   54.49
  -3 -13   3   15.12   12.30
  -3 -13   3   17.19   17.42
  -3 -13   2   12.59   11.76
  -3 -13   2   -1.09    4.97
  -3 -13   1   92.62   36.22
  -3 -13   1  110.32   32.55
  -3 -13   0    2.31    1.31
  -3 -13  -1   17.82   16.93
   3  13   1   10.97   16.36
  -3 -13  -2    3.43   14.62
   3  13   2   14.97   33.50
  -3 -13  -3    0.42    5.06
   3  13   3   19.86   15.59
   3  13   4   59.81   51.50
  -3 -13  -4   42.47   21.81
   3  13   5   44.19   44.73
   3  13   6   16.30   21.93
   3  13   7   25.44   20.77
  -3 -14   7   26.57   23.61
  -3 -14   7   14.59   14.15
  -3 -14   6  305.95   56.34
  -3 -14   6  548.90   88.49
  -3 -14   5  177.19   51.49
  -3 -14   5   49.48   18.54
  -3 -14   4  172.61   51.75
  -3 -14   4   55.10   21.67
  -3 -14   3   90.24   35.03
  -3 -14   3   57.28   25.67
  -3 -14   2  223.99   59.92
  -3 -14   2   66.27   24.78
  -3 -14   1   56.23   27.78
   3  14   0  -18.73   24.12
   3  14   1   58.84   56.98
   3  14   2   -4.18   20.32
   3  14   3   96.20   54.33
   4 -13  -5   17.12   30.53
   4 -13  -4    3.53   12.44
   4 -13  -4   23.85   25.07
   4 -13  -3  -19.48   20.81
   4 -13  -3   16.55   26.52
   4 -13  -2    2.47    7.75
   4 -13  -2   51.62   48.33
   4 -13  -1  -12.49   21.79
   4 -13  -1   -5.35    7.89
   4 -13   0    8.64   15.17
  -4  13  -1   26.57   16.30
   4 -13   1    9.57   19.29
  -4  13  -2   13.33   10.64
   4 -13   2   -1.74   10.21
  -4  13  -3   89.82   29.81
   4 -13   3   12.39   14.17
  -4  13  -4   27.29   16.43
   4 -13   4   28.00   23.65
  -4  13  -5   41.05   21.39
   4 -13   5   27.92   25.90
  -4  13  -6   28.58   20.09
   4 -13   6   88.30   41.60
  -4  13  -7   43.89   22.49
   4 -12  -9   11.20   15.35
   4 -12  -8   68.15   30.08
   4 -12  -8  128.96   66.57
   4 -12  -7   12.59   17.28
   4 -12  -7   19.13   28.40
   4 -12  -6   -1.86    4.43
   4 -12  -6   14.00   27.22
   4 -12  -5   36.57   23.86
   4 -12  -5   67.78   56.77
   4 -12  -4   22.20   16.93
   4 -12  -4   52.45   44.18
   4 -12  -3   -0.14    6.45
   4 -12  -3   23.13   34.36
   4 -12  -2   64.55   29.88
   4 -12  -2  157.29   75.55
   4 -12  -1    8.08   12.41
   4 -12  -1   -0.60   11.97
  -4  12   0   95.43   29.83
   4 -12   0   61.86   32.42
  -4  12  -1    4.56    9.13
   4 -12   1    1.94    9.60
  -4  12  -2    7.81    9.20
   4 -12   2    5.27   14.07
  -4  12  -3    4.85    8.48
   4 -12   3   14.25   19.23
  -4  12  -4  177.83   40.89
   4 -12   4  159.78   53.53
  -4  12  -5   46.21   19.00
   4 -12   5    0.20    9.86
  -4  12  -6    5.47   10.25
   4 -12   6   38.73   29.95
  -4  12  -7    2.90   10.11
   4 -12   7   -2.79    8.55
  -4  12  -8  207.81   45.50
   4 -12   8  209.55   68.68
  -4  12  -9   21.26   16.63
   4 -12   9   16.23    9.49
  -4  12 -10   89.55   29.84
   4 -12  10  207.92   67.41
  -4  12 -11   -6.89    7.84
   4 -11 -10   13.69   34.22
   4 -11 -10   13.11   15.75
   4 -11  -9   14.85   17.94
   4 -11  -9   51.16   40.02
   4 -11  -8   14.81   11.10
   4 -11  -8   14.30   20.78
   4 -11  -7    7.59   10.84
   4 -11  -7   -2.00    4.78
   4 -11  -6   21.36   19.68
   4 -11  -6   15.81   27.60
   4 -11  -5    1.13    4.18
   4 -11  -5    7.42   36.19
   4 -11  -4    4.97    6.96
   4 -11  -4    5.54   25.45
   4 -11  -3   18.90   17.25
   4 -11  -3   20.00   34.43
   4 -11  -2    7.17   18.75
   4 -11  -2   49.97   35.32
  -4  11   1   23.05   13.87
   4 -11  -1   15.43   17.17
  -4  11   0   14.93   12.41
   4 -11   0    9.84   15.94
  -4  11  -1   21.78   12.73
   4 -11   1   -0.33   14.07
  -4  11  -2    3.76    5.46
   4 -11   2    4.24    6.34
  -4  11  -3    5.67    8.46
   4 -11   3   -0.36    9.93
  -4  11  -4    1.70    3.85
   4 -11   4   -3.36   13.96
  -4  11  -5   23.81   16.92
   4 -11   5   55.40   30.18
  -4  11  -6   21.69   13.75
   4 -11   6   -4.67    2.77
   4 -11   7   37.16   29.37
  -4  11  -7   12.86   12.29
  -4  11  -8    3.42    7.41
   4 -11   8   30.69   30.14
  -4  11  -9    3.91    4.70
   4 -11   9  -12.23   17.52
  -4  11 -10  121.43   33.33
   4 -11  10   58.79   24.15
  -4  11 -11   47.33   21.79
   4 -11  11   33.82   21.08
  -4  11 -12    3.89    7.17
   4 -11  12    0.53    6.75
  -4  11 -13   13.59   10.86
   4 -11  13   21.46   20.82
   4 -10 -12   33.27   31.84
   4 -10 -11   57.88   40.95
   4 -10 -10   -2.48   10.21
   4 -10 -10    2.87   23.57
   4 -10  -9   -0.23    7.26
   4 -10  -9   11.70   26.54
   4 -10  -8   85.96   31.02
   4 -10  -8   38.14   39.23
   4 -10  -7   47.95   23.11
   4 -10  -7   68.57   44.17
   4 -10  -6    7.55   13.12
   4 -10  -6   11.54   26.52
   4 -10  -5   -2.82    7.86
   4 -10  -5   27.75   32.24
   4 -10  -4   23.12   13.91
   4 -10  -4   34.50   34.75
   4 -10  -3   -4.12   19.63
   4 -10  -3   -7.66   11.73
   4 -10  -2   14.60   11.97
  -4  10   1   25.71   14.39
   4 -10  -1   33.24   18.52
  -4  10   0   15.43   12.08
   4 -10   0   12.98   17.63
  -4  10  -1  104.25   27.54
   4 -10   1   64.77   36.02
  -4  10  -2   14.25   12.09
   4 -10   2   20.84   15.83
  -4  10  -3    7.44    9.85
   4 -10   3   15.01   22.93
  -4  10  -4   47.74   19.99
   4 -10   4   -4.85   12.50
  -4  10  -5   -1.48    5.39
   4 -10   5   -2.98   13.94
   4 -10   6   47.94   31.86
  -4  10  -6   46.88   20.06
  -4  10  -7   11.17   12.24
   4 -10   7   10.19   19.34
  -4  10  -8    2.44    9.07
   4 -10   8   25.58   23.70
  -4  10  -9   50.02   21.15
   4 -10   9   47.13   29.94
  -4  10 -10    9.58    8.84
   4 -10  10   60.99   37.35
  -4  10 -11    4.38    8.05
   4 -10  11    4.80   17.44
  -4  10 -12   11.60   11.63
   4 -10  12   21.86   23.72
  -4  10 -13    5.14   10.19
   4 -10  13  -12.38   14.70
  -4  10 -14   20.00   15.93
   4 -10  14    8.19   26.32
  -4  10 -15   35.09   21.24
   4 -10  15   11.87   16.77
   4  -9 -14   53.32   31.14
   4  -9 -13   86.95   46.23
   4  -9 -12   -6.45   19.95
   4  -9 -11   15.25   21.53
   4  -9 -10    7.16   11.14
   4  -9 -10   40.24   40.13
   4  -9  -9   -5.69   10.09
   4  -9  -9   28.81   41.05
   4  -9  -8  156.07   38.29
   4  -9  -8  228.32   77.37
   4  -9  -7   47.60   48.45
   4  -9  -7    4.30    8.99
   4  -9  -6    7.11   11.72
   4  -9  -6  -14.93   22.51
   4  -9  -5    3.73   12.91
   4  -9  -5   19.95   17.66
   4  -9  -4   18.63   18.10
   4  -9  -4   33.69   37.54
   4  -9  -3   10.87    8.26
   4  -9  -3   -0.68    1.88
  -4   9   2  107.71   28.60
   4  -9  -2   38.61   21.60
  -4   9   1  160.65   34.21
   4  -9  -1  129.76   40.90
  -4   9   0    1.13    9.65
   4  -9   0   19.25   14.88
   4  -9   1   47.52   27.49
  -4   9  -1   98.16   25.11
  -4   9  -2   60.17   21.33
   4  -9   2   60.29   33.11
  -4   9  -3   35.17   18.54
   4  -9   3   14.63   17.22
  -4   9  -4  133.91   31.52
   4  -9   4   90.93   42.36
   4  -9   5    9.15   20.06
  -4   9  -5    5.05    5.95
  -4   9  -6   -5.67    4.62
   4  -9   6   -4.40   13.07
  -4   9  -7   18.75   11.82
   4  -9   7    1.94    5.08
  -4   9  -8   -3.41    5.02
   4  -9   8   22.72   26.84
  -4   9  -9   26.23   13.29
   4  -9   9   17.95   39.57
  -4   9 -10   65.93   22.93
   4  -9  10   -8.93   12.06
  -4   9 -11    3.08    1.47
   4  -9  11   17.27   23.85
  -4   9 -12   10.05   17.40
   4  -9  12   -0.57   17.88
  -4   9 -13    6.86   11.54
   4  -9  13   14.23   19.60
  -4   9 -14    4.60   10.99
   4  -9  14    2.18   17.50
  -4   9 -15   23.05   15.14
   4  -9  15  -10.30   27.24
  -4   9 -16   -0.42    6.44
   4  -9  16   51.32   48.54
   4  -8 -15   -3.89   10.60
   4  -8 -14  111.64   48.69
   4  -8 -13   27.70   24.09
   4  -8 -12   48.09   38.05
   4  -8 -11   22.15   24.28
   4  -8 -11   -8.99   12.08
   4  -8 -10   23.76   15.15
   4  -8 -10   11.49   12.14
   4  -8  -9   33.27   16.18
   4  -8  -9   29.89   21.24
   4  -8  -8    0.67    3.88
   4  -8  -8    7.71   11.04
   4  -8  -7   21.44   12.15
   4  -8  -7   14.66   18.64
   4  -8  -6   30.12   16.61
   4  -8  -6   35.54   31.90
   4  -8  -5    8.36   10.72
   4  -8  -5   23.12   21.73
   4  -8  -4   30.42   22.23
   4  -8  -4    5.98   11.14
   4  -8  -3   -3.57   19.23
   4  -8  -3   27.65   18.87
  -4   8   2   25.09   14.22
   4  -8  -2    8.98   10.70
  -4   8   1   22.78   11.76
   4  -8  -1   19.35   17.30
  -4   8   0  133.30   29.25
   4  -8   0   66.48   36.19
  -4   8  -1  180.38   33.73
   4  -8   1  115.65   38.86
  -4   8  -2  214.42   38.02
   4  -8   2  146.60   48.00
  -4   8  -3  440.96   55.22
   4  -8   3  422.65   83.43
   4  -8   4  161.72   50.75
  -4   8  -4  136.03   29.88
   4  -8   5  194.74   61.40
  -4   8  -5  195.42   37.04
  -4   8  -6   10.88   13.79
   4  -8   6    3.49   22.68
  -4   8  -7   80.24   25.04
   4  -8   7   21.25   24.43
  -4   8  -8   48.00   19.24
   4  -8   8   45.86   32.63
  -4   8  -9   -0.08    3.23
   4  -8   9   14.14   30.21
  -4   8 -10   83.69   25.58
   4  -8  10   72.02   47.44
  -4   8 -11  147.60   32.92
   4  -8  11   64.74   37.62
  -4   8 -12    7.62   10.32
   4  -8  12  -17.95   16.00
  -4   8 -13   15.44   14.03
   4  -8  13   29.91   33.02
   4  -8  14   17.88   25.98
  -4   8 -14    6.34   10.33
   4  -8  15   29.91   28.65
  -4   8 -15    8.15   14.23
   4  -8  16  112.32   63.56
  -4   8 -16   18.86   13.67
   4  -8  17   63.73   54.51
  -4   8 -17   24.48   18.68
   4  -8  18  -20.22   28.63
   4  -7 -16   58.21   36.33
   4  -7 -15    4.31    7.20
   4  -7 -14    6.06    9.46
   4  -7 -13    7.12   13.70
   4  -7 -12   20.28   29.08
   4  -7 -11    5.05   13.47
   4  -7 -11   10.06   11.15
   4  -7 -10   55.46   23.00
   4  -7 -10   32.86   28.59
   4  -7  -9   27.68   15.20
   4  -7  -9   38.28   29.76
   4  -7  -8    8.28   12.73
   4  -7  -8   -1.08   16.64
   4  -7  -7   42.87   18.92
   4  -7  -7   37.28   23.83
   4  -7  -6   33.40   17.11
   4  -7  -6   11.17   10.76
   4  -7  -5  149.78   55.15
   4  -7  -5  118.69   31.10
   4  -7  -4   27.48   25.13
   4  -7  -4   10.14   15.38
   4  -7  -3  127.20   55.37
   4  -7  -3  141.01   36.46
  -4   7   2    3.45    5.54
   4  -7  -2    9.11   14.96
  -4   7   1   35.70   14.58
   4  -7  -1   15.59   14.20
  -4   7   0   24.03   13.51
   4  -7   0    9.14   21.42
  -4   7  -1   37.13   14.29
   4  -7   1   40.59   23.83
  -4   7  -2  165.04   31.03
   4  -7   2  177.40   50.43
  -4   7  -3  172.40   30.92
   4  -7   3   82.28   32.16
   4  -7   4   28.95   24.89
  -4   7  -4   21.20   10.39
  -4   7  -5    0.06    5.42
   4  -7   5   13.59   22.71
   4  -7   6  371.61   29.32
  -4   7  -6  383.37   49.73
   4  -7   6  337.94   80.41
   4  -7   7  417.44   34.93
   4  -7   7  363.66   87.91
   4  -7   8  189.87   25.69
  -4   7  -8  272.79   41.56
   4  -7   8  303.35   80.19
   4  -7   9   78.77   18.16
  -4   7  -9  134.07   30.77
   4  -7   9   81.22   46.43
   4  -7  10  118.17   23.19
  -4   7 -10  125.97   31.29
   4  -7  10  191.95   65.44
  -4   7 -11   66.08   21.34
   4  -7  11   58.03   17.17
   4  -7  11   19.26   26.33
   4  -7  12  179.40   32.67
   4  -7  12  250.49   80.07
  -4   7 -12  133.35   32.45
   4  -7  13  267.70   41.86
  -4   7 -13  292.62   49.89
   4  -7  13  162.37   70.28
   4  -7  14  115.75   28.13
   4  -7  14  153.40   71.74
  -4   7 -14  121.64   33.31
   4  -7  15    2.13    7.06
   4  -7  15   44.87   45.44
  -4   7 -15    3.00    8.77
   4  -7  16    2.75    1.91
  -4   7 -16    2.66    7.79
   4  -7  17   27.70   17.53
   4  -7  17   54.40   45.58
  -4   7 -17   26.65   18.43
   4  -7  18   12.24   13.60
   4  -7  18   18.97   36.33
  -4   7 -18   18.18   11.73
   4  -7  19    9.88    5.58
   4  -7  19   58.42   60.56
   4  -6 -17    3.70   13.27
   4  -6 -16    2.95   12.02
   4  -6 -15   10.57   18.59
   4  -6 -14   -5.11    7.34
   4  -6 -13   66.44   38.20
   4  -6 -12   35.89   25.72
   4  -6 -11   33.40   26.12
   4  -6 -11   24.36   10.58
   4  -6 -10   88.67   40.45
   4  -6 -10   43.24   16.65
   4  -6  -9    2.76    4.33
   4  -6  -9    4.54    4.83
   4  -6  -8  172.57   31.62
   4  -6  -8  180.27   62.10
   4  -6  -7   15.93   10.91
   4  -6  -7   13.31   29.31
   4  -6  -6   16.27   10.69
   4  -6  -6    5.79   15.81
   4  -6  -5   70.92   40.88
   4  -6  -5   60.96   20.48
   4  -6  -4  368.30   55.65
   4  -6  -4  280.84   73.75
   4  -6  -3  155.97   39.59
  -4   6   2  121.48   27.26
   4  -6  -2   70.36   26.27
  -4   6   1  516.77   54.34
   4  -6  -1  374.45   65.33
   4  -6   0   10.02   14.51
  -4   6   0   -2.99    3.63
  -4   6  -1   36.62   14.55
   4  -6   1   59.85   27.41
  -4   6  -2  213.76   33.59
   4  -6   2   97.49   36.48
   4  -6   3  315.68   14.67
  -4   6  -3  281.21   38.78
   4  -6   4   12.52    5.11
  -4   6  -4   14.13    8.09
   4  -6   4    7.52   17.62
   4  -6   5  158.15   18.69
  -4   6  -5  187.75   33.03
   4  -6   6   72.65   15.37
  -4   6  -6   76.33   20.91
   4  -6   6   37.98   29.25
   4  -6   7   79.47   18.26
  -4   6  -7  111.14   27.56
   4  -6   7   75.93   34.98
   4  -6   8  371.37   37.77
  -4   6  -8  440.84   51.05
   4  -6   8  370.47   84.09
  -4   6  -9   -0.78    9.29
   4  -6   9    4.70    6.90
   4  -6   9   -9.44   14.21
   4  -6  10  114.36   24.79
   4  -6  10  131.21   56.90
  -4   6 -10  116.30   26.77
   4  -6  11   83.88   21.18
   4  -6  11  139.66   61.36
  -4   6 -11  113.49   28.41
   4  -6  12   11.29   10.65
   4  -6  12   22.59   35.33
  -4   6 -12    5.19    4.23
   4  -6  13   37.26   15.91
   4  -6  13  122.22   58.62
  -4   6 -13   81.98   23.57
   4  -6  14   12.01   10.80
   4  -6  14   12.32   32.80
  -4   6 -14   13.52   12.11
   4  -6  15   24.29   17.92
   4  -6  15   18.93   33.29
  -4   6 -15   32.12   18.85
   4  -6  16   10.72   10.14
   4  -6  16    5.05   26.35
  -4   6 -16    2.68   10.30
   4  -6  17   18.88   13.21
   4  -6  17   -7.95   12.79
  -4   6 -17   39.53   23.12
   4  -6  18   -4.83   10.45
  -4   6 -18    6.60    9.72
   4  -6  18  -31.69   34.91
   4  -6  19    2.98    3.99
  -4   6 -19   16.47   16.66
   4  -6  19   14.53   12.64
   4  -6  20    8.43   12.47
   4  -5 -18   19.22   21.80
   4  -5 -17   22.21   21.16
   4  -5 -16   30.28   29.45
   4  -5 -15    7.01    3.17
   4  -5 -14    9.65    9.62
   4  -5 -13   14.85   30.03
   4  -5 -12   37.75   29.86
   4  -5 -11   96.54   39.85
   4  -5 -11   85.30   20.16
   4  -5 -10  165.91   51.80
   4  -5 -10  133.87   26.37
   4  -5  -9   12.92   10.20
  -4   5   9   30.69    9.39
   4  -5  -9   11.97    9.90
  -4   5   8  112.15   16.20
   4  -5  -8  114.77   24.42
   4  -5  -8   94.48   44.45
   4  -5  -7    9.71    4.93
  -4   5   7    5.16    2.02
   4  -5  -7    3.75   14.29
   4  -5  -6   49.09   17.01
  -4   5   6   80.18    9.11
   4  -5  -5  153.43   49.78
   4  -5  -5   76.42   21.13
   4  -5  -4   22.39   19.32
   4  -5  -4   15.76   13.05
   4  -5  -3  349.43   54.71
  -4   5   2   11.79    8.74
   4  -5  -2   26.64   13.93
  -4   5   1  101.98   23.85
   4  -5  -1  173.83   52.42
  -4   5   0    4.41    1.28
   4  -5   0    5.94   13.30
  -4   5  -1   19.60    9.94
   4  -5   1   18.57   21.41
  -4   5  -2  794.80   62.60
   4  -5   2  518.94   87.12
   4  -5   3  129.53   12.93
   4  -5   3  129.43   13.22
   4  -5   3   96.64   40.63
  -4   5  -3   88.42   20.53
   4  -5   4   30.96    7.95
  -4   5  -4   27.15   11.92
   4  -5   4   26.50   24.64
   4  -5   5  391.81   34.20
  -4   5  -5  471.84   50.19
   4  -5   6   67.08   14.22
  -4   5  -6  108.94   24.07
  -4   5  -7   29.08   14.11
   4  -5   7   17.01    8.56
   4  -5   7   -7.39   16.36
   4  -5   8  194.87   30.29
  -4   5  -8  219.96   34.90
   4  -5   8  118.14   48.54
   4  -5   9    4.91    6.98
   4  -5   9  -13.16   23.63
  -4   5  -9   -4.30    4.81
   4  -5  10    2.66    4.77
   4  -5  10  -15.51   22.86
  -4   5 -10    7.58   11.24
   4  -5  11    1.44    5.38
   4  -5  11   14.93   24.69
  -4   5 -11   12.81   10.64
   4  -5  12   81.36   23.28
   4  -5  12  125.06   50.77
  -4   5 -12  119.73   30.32
   4  -5  13    3.85    5.53
   4  -5  13   15.29   31.58
  -4   5 -13   16.01   10.65
   4  -5  14   16.62   11.94
  -4   5 -14   -5.03    8.86
   4  -5  15   45.94   19.44
  -4   5 -15   79.95   27.58
   4  -5  16    8.17   11.66
  -4   5 -16   11.24    8.46
   4  -5  16   26.39   36.86
   4  -5  17   15.87   14.81
  -4   5 -17   10.06   12.57
   4  -5  17   11.16   32.61
   4  -5  18   -4.09    5.52
  -4   5 -18    4.68    2.59
   4  -5  19   -6.31   10.26
  -4   5 -19   10.78   11.30
   4  -5  19  -27.90   30.47
   4  -5  20    0.65    6.10
   4  -5  20  -10.94   23.87
   4  -4 -18   40.86   29.72
   4  -4 -17    7.58    6.59
   4  -4 -16   74.91   35.86
   4  -4 -15   -1.96    6.18
  -4   4  14  201.48   36.30
   4  -4 -14   95.51   38.02
   4  -4 -13   87.65   37.29
  -4   4  13   67.54   20.56
   4  -4 -12   29.96   25.30
  -4   4  12   22.35    9.54
  -4   4  11  190.85   29.08
   4  -4 -11  234.73   59.01
   4  -4 -10  186.12   55.21
  -4   4  10  192.88   27.77
   4  -4 -10  144.63   22.79
   4  -4  -9    0.59    4.44
  -4   4   9    6.72    4.92
   4  -4  -9   12.07   18.50
   4  -4  -8   10.72    9.00
  -4   4   8    2.78    4.44
   4  -4  -8   -4.59   11.63
   4  -4  -7    2.23    3.86
  -4   4   7    5.04    4.95
   4  -4  -7   -3.07   13.21
  -4   4   6  154.68   15.86
   4  -4  -6  127.18   24.03
   4  -4  -5    7.45    4.95
  -4   4   5    4.25    2.47
   4  -4  -5   12.04   14.33
   4  -4  -5    9.79    5.36
   4  -4  -4    0.78    1.85
   4  -4  -4   -5.27   16.13
   4  -4  -4    1.66    4.21
   4  -4  -3  221.19   56.47
   4  -4  -3  106.48   30.24
  -4   4   2  230.31   32.97
   4  -4  -2  256.03   49.49
  -4   4   1  175.77   27.30
   4  -4  -1  214.98   48.25
  -4   4   0   -0.40    6.06
   4  -4   0   -3.86   12.55
   4  -4   1   49.88    6.18
   4  -4   1   58.67    5.48
  -4   4  -1   55.94   16.58
   4  -4   2  847.32   36.20
   4  -4   2  948.55   32.43
  -4   4  -2  887.67   61.39
   4  -4   3   21.71    7.72
   4  -4   3   53.11    9.68
  -4   4  -3   23.41   10.50
   4  -4   3    5.50   17.95
   4  -4   4    4.01    3.71
  -4   4  -4   21.97   11.58
   4  -4   4   -1.89   10.83
   4  -4   5   36.71   12.82
  -4   4  -5   44.63   15.27
  -4   4  -6   65.21   17.51
   4  -4   6   31.80   12.66
  -4   4  -7   80.80   19.82
   4  -4   7   90.06   21.54
   4  -4   7   78.95   40.47
   4  -4   8  165.01   30.47
  -4   4  -8  279.81   38.59
   4  -4   8  167.22   59.66
   4  -4   9   25.14   13.40
   4  -4   9   33.40   30.67
  -4   4  -9   27.72   11.01
   4  -4  10  166.49   33.68
  -4   4 -10  137.64   28.37
   4  -4  10  141.12   55.67
   4  -4  11  151.48   33.98
  -4   4 -11  190.06   34.88
   4  -4  11  225.34   76.55
   4  -4  12    9.92    7.39
   4  -4  12    5.92   23.16
  -4   4 -12   17.52   14.77
   4  -4  13   28.19   17.45
  -4   4 -13   50.78   19.51
   4  -4  13   56.87   48.75
   4  -4  14    6.79   12.96
  -4   4 -14   -1.44    2.53
   4  -4  14   36.29   46.56
   4  -4  15    7.85    7.93
  -4   4 -15    0.96    4.55
   4  -4  16  131.57   37.70
  -4   4 -16  124.28   31.62
   4  -4  16  106.07   57.94
   4  -4  17   24.76   19.84
  -4   4 -17   18.08   14.60
   4  -4  17    6.41   33.69
   4  -4  18    8.52   13.53
  -4   4 -18   22.90   17.09
   4  -4  18   16.46    6.90
   4  -4  19   -7.35    7.04
  -4   4 -19   -8.46    9.17
   4  -4  19   13.45   27.20
   4  -4  20    4.86   10.72
  -4   4 -20   13.23   15.96
   4  -4  20   45.84   39.12
   4  -3 -19   11.70   18.92
  -4   3  18   42.69   21.33
   4  -3 -18   45.13   28.54
   4  -3 -17   32.76   27.34
  -4   3  17   44.34   23.42
   4  -3 -16   13.66   19.90
  -4   3  16   40.44   16.82
   4  -3 -15   29.82   28.80
  -4   3  15   -0.39    7.73
  -4   3  14  148.87   34.01
   4  -3 -14  204.70   55.10
   4  -3 -13   -9.84   14.74
  -4   3  13   -4.59    1.39
   4  -3 -12   11.38   10.24
  -4   3  12    7.56   10.77
   4  -3 -11   40.24   25.19
  -4   3  11   72.49   19.40
   4  -3 -10  189.35   49.36
  -4   3  10  252.46   32.60
   4  -3 -10  264.62   25.80
   4  -3  -9   85.29   33.92
  -4   3   9  104.81   19.60
   4  -3  -9   59.73   14.10
  -4   3   8  241.27   27.50
   4  -3  -8  219.09   25.61
   4  -3  -8  167.08   48.56
  -4   3   7  357.60   31.24
   4  -3  -7  310.44   30.87
   4  -3  -7  252.86   57.90
  -4   3   6  435.09   31.02
   4  -3  -6  360.63   68.25
   4  -3  -6  329.81   34.85
   4  -3  -5  349.17   31.60
  -4   3   5  379.77   24.70
   4  -3  -5  382.95   43.00
   4  -3  -4    1.35    3.52
  -4   3   4    2.28    1.01
   4  -3  -4   -2.22    5.15
   4  -3  -3   86.47   11.43
  -4   3   3   92.16    9.10
   4  -3  -3   91.41   34.78
   4  -3  -3   87.46   25.77
   4  -3  -2 1013.59   31.94
   4  -3  -2 1321.09  110.41
  -4   3   2 1169.55   70.95
   4  -3  -1  199.57   20.11
   4  -3  -1  193.83   13.22
  -4   3   1  239.54   30.98
   4  -3  -1  187.23   42.89
   4  -3   0  262.53   24.12
   4  -3   0  346.50   18.39
  -4   3   0  336.10   36.66
   4  -3   0  312.41   58.65
   4  -3   1   92.56   16.40
  -4   3  -1  195.78   27.97
   4  -3   1  170.19   14.66
   4  -3   1   55.39   26.89
   4  -3   2  493.11   40.61
   4  -3   2  656.98   32.41
   4  -3   2  476.07   77.15
   4  -3   3   67.15   15.62
   4  -3   3   25.98   19.43
  -4   3  -3   86.80   19.03
   4  -3   4   -0.18    2.42
  -4   3  -4    0.21    4.36
   4  -3   4   -1.99    5.33
   4  -3   5   55.00   18.62
  -4   3  -5  113.78   22.43
   4  -3   5   83.94   38.18
   4  -3   6  146.69   28.25
  -4   3  -6  188.57   28.48
   4  -3   6  162.98   54.37
   4  -3   7  136.17   29.10
  -4   3  -7  130.47   24.48
   4  -3   7  153.66   52.79
   4  -3   8   28.87   14.60
   4  -3   8    6.78   28.58
  -4   3  -8   60.52   17.21
   4  -3   9  153.15   33.89
  -4   3  -9  319.76   41.11
   4  -3   9  279.95   75.86
   4  -3  10  260.31   45.28
  -4   3 -10  276.96   38.89
   4  -3  10  284.12   76.84
   4  -3  11   12.79   14.39
   4  -3  11   54.49   40.29
  -4   3 -11   24.56   11.73
  -4   3 -12  146.52   30.39
   4  -3  12  140.56   35.47
   4  -3  12  188.49   70.16
   4  -3  13   72.97   27.06
  -4   3 -13  114.75   26.50
   4  -3  13  130.77   64.07
   4  -3  14   15.99   14.00
  -4   3 -14   69.67   22.45
   4  -3  14   83.75   45.85
   4  -3  15   -9.97   11.92
  -4   3 -15    7.04    3.01
   4  -3  15    1.89   21.69
   4  -3  16    3.85    6.14
  -4   3 -16    0.48    1.54
   4  -3  16   11.93   25.38
   4  -3  17   -1.13    5.69
  -4   3 -17    4.43    5.07
   4  -3  17   33.08   39.60
   4  -3  18   50.95   26.67
  -4   3 -18   55.90   20.65
   4  -3  18   39.40   37.74
   4  -3  19    7.95   19.07
  -4   3 -19    4.76    8.59
   4  -3  19   29.85   38.85
   4  -3  20    2.93    6.47
  -4   3 -20   10.99    9.44
   4  -3  20  -10.81   14.45
  -4   2  20    2.67    1.94
  -4   2  19   22.46   17.42
   4  -2 -19   10.18   10.02
  -4   2  18   11.59   13.49
   4  -2 -18   -1.56   10.29
   4  -2 -17   82.22   36.29
  -4   2  17   77.27   25.85
   4  -2 -16   31.44   19.47
  -4   2  16   37.87   16.78
   4  -2 -15    2.58   13.50
  -4   2  15   12.64   13.51
   4  -2 -14   26.12   21.88
  -4   2  14   58.83   20.18
   4  -2 -13   20.46   18.18
  -4   2  13   30.31   13.58
  -4   2  12  187.86   33.33
   4  -2 -12   92.69   33.35
   4  -2 -11   26.60   19.54
  -4   2  11   14.80    9.95
   4  -2 -10   67.23   28.77
  -4   2  10   26.30   10.74
   4  -2  -9   89.93   33.52
  -4   2   9   79.87   19.59
   4  -2  -9   81.74   11.59
  -4   2   8  377.61   36.59
   4  -2  -8  307.28   63.47
   4  -2  -8  310.59   24.86
  -4   2   7  265.22   28.54
   4  -2  -7  239.18   54.03
   4  -2  -7  221.80   20.97
  -4   2   6   52.35   11.24
   4  -2  -6   74.84   31.65
   4  -2  -6   46.81   11.47
   4  -2  -5  255.91   24.55
  -4   2   5  227.78   22.03
   4  -2  -5  252.07   55.39
   4  -2  -5  184.84   27.28
   4  -2  -4   96.85   14.91
  -4   2   4   88.07   12.90
   4  -2  -4  136.61   26.44
   4  -2  -4   69.74   27.63
   4  -2  -3    0.73    2.67
  -4   2   3    3.09    2.30
   4  -2  -3    1.96    4.90
   4  -2  -2  319.34   23.07
  -4   2   2  316.21   34.38
  -4   2   2  264.82   19.92
   4  -2  -2  284.47   50.56
   4  -2  -1   13.18    4.46
  -4   2   1   25.62    6.00
   4  -2  -1    4.34   11.69
  -4   2   1   20.07    7.56
   4  -2   0  133.74   24.91
   4  -2   0  172.82   16.58
  -4   2   0  184.39   25.70
   4  -2   0  104.98   34.69
   4  -2   1  103.21   22.83
  -4   2  -1  144.79   22.39
   4  -2   1  111.95   14.26
   4  -2   1   77.09   34.21
   4  -2   2   37.13   13.63
   4  -2   2   79.79   37.08
  -4   2  -2   89.28   17.14
   4  -2   3    1.36    1.28
  -4   2  -3   16.41    8.31
   4  -2   3   -2.85   16.27
   4  -2   4  469.15   51.46
  -4   2  -4  609.67   47.27
   4  -2   5   94.21   24.22
  -4   2  -5   68.62   16.56
  -4   2  -5  102.71   19.26
   4  -2   6  646.90   67.30
  -4   2  -6  742.92   58.98
  -4   2  -6  823.94   57.59
   4  -2   7   -4.50    8.36
  -4   2  -7    3.85    8.20
  -4   2  -7    5.09    7.04
  -4   2  -8  195.11   32.16
  -4   2  -8  229.81   32.41
   4  -2   8  206.88   39.78
   4  -2   9  176.87   38.81
  -4   2  -9  179.51   31.09
  -4   2  -9  199.98   31.37
   4  -2  10   51.62   21.23
  -4   2 -10   42.69   16.95
  -4   2 -10   67.38   18.88
   4  -2  11  272.38   51.41
  -4   2 -11  351.36   43.62
  -4   2 -11  318.23   45.22
   4  -2  12   80.38   29.51
  -4   2 -12  156.03   33.55
  -4   2 -12  106.95   24.50
   4  -2  13    6.82   12.84
  -4   2 -13   21.36   11.70
  -4   2 -13    9.86    8.98
   4  -2  14   25.89   17.18
  -4   2 -14   34.58   14.14
  -4   2 -14   -6.28    6.64
   4  -2  15   32.45   22.61
  -4   2 -15   -3.85    8.27
  -4   2 -15   19.67   13.02
   4  -2  16   18.78   21.57
  -4   2 -16   20.03   13.78
  -4   2 -16    0.09    9.21
   4  -2  17   38.95   23.31
  -4   2 -17   48.75   19.65
  -4   2 -17   16.80   13.51
   4  -2  18   26.19   20.10
  -4   2 -18   52.22   21.00
  -4   2 -18   63.37   23.78
   4  -2  19   -6.32   12.05
  -4   2 -19   19.60   16.21
  -4   2 -20   44.83   18.98
   4  -2  20   39.37   58.96
   4  -2  20   29.62   25.38
  -4   1  21   29.64   22.82
  -4   1  20    5.22    7.41
   4  -1 -20   17.59   21.50
  -4   1  19   10.31   15.44
   4  -1 -19    1.64    9.52
  -4   1  18   26.99   21.46
   4  -1 -18   11.23   15.33
   4  -1 -17   23.74   21.11
  -4   1  17   70.52   26.30
   4  -1 -16   69.59   29.86
  -4   1  16   78.87   25.48
   4  -1 -15  -11.05    9.63
  -4   1  15   26.05   15.18
   4  -1 -14   -1.35    5.66
  -4   1  14    7.25    6.22
   4  -1 -13    6.06    3.60
  -4   1  13   27.21   13.65
   4  -1 -12  100.27   36.43
  -4   1  12  121.09   26.33
   4  -1 -11   -0.35   10.72
  -4   1  11   -0.83    2.73
   4  -1 -10    5.56    6.35
  -4   1  10   21.49   10.36
   4  -1  -9    0.11   18.95
  -4   1   9   -1.91    2.15
   4  -1  -8   63.05   27.79
  -4   1   8   32.74   12.58
   4  -1  -7   -8.00   13.41
   4  -1  -7   -0.52    1.11
  -4   1   7    2.32    6.75
   4  -1  -7    1.87    1.27
   4  -1  -6   70.41    9.02
  -4   1   6   75.48   15.58
   4  -1  -6   75.51   10.17
   4  -1  -5   49.87    8.67
  -4   1   5   44.47   10.59
   4  -1  -5   62.86   13.09
   4  -1  -5   64.83   26.54
   4  -1  -4   35.03    7.27
  -4   1   4   45.18   10.59
   4  -1  -4   69.16   19.54
   4  -1  -4   66.79   24.39
  -4   1   3  696.77   39.56
   4  -1  -3  753.34   37.29
   4  -1  -3  631.38   80.64
   4  -1  -3  747.22   69.08
  -4   1   2 1422.72   53.60
   4  -1  -2 1447.18  119.48
   4  -1  -2 1345.22   99.29
  -4   1   1  139.48   16.90
  -4   1   1  173.84   23.76
   4  -1  -1  200.75   43.25
  -4   1   0   15.82    6.47
  -4   1   0   20.03    6.76
  -4   1  -1 2866.94   91.77
  -4   1  -1 2987.07   93.04
   4  -1   2 2079.45  123.72
  -4   1  -2 2456.51   87.95
   4  -1   3 1011.71   83.97
  -4   1  -3 1050.60   59.67
   4  -1   4  767.87   75.24
  -4   1  -4  819.09   53.25
   4  -1   5   65.07   22.24
  -4   1  -5  122.81   22.55
  -4   1  -5   97.11   17.64
   4  -1   6   14.49   11.34
  -4   1  -6    9.28    6.75
  -4   1  -6    4.93    4.35
   4  -1   7  159.54   37.62
  -4   1  -7  192.56   30.76
  -4   1  -7  206.07   28.51
   4  -1   8  592.46   74.22
  -4   1  -8  585.63   53.63
  -4   1  -8  663.66   53.02
   4  -1   9   27.38   16.81
  -4   1  -9   21.53   10.43
  -4   1  -9   38.50   14.61
   4  -1  10    6.98    8.36
  -4   1 -10    8.82    9.00
  -4   1 -10   12.59    8.65
  -4   1 -11  161.00   28.07
  -4   1 -11  119.03   28.03
   4  -1  11  120.15   37.90
   4  -1  12   24.52   20.64
  -4   1 -12   34.26   13.98
  -4   1 -12   20.39   10.53
   4  -1  13   34.41   22.00
  -4   1 -13    6.77   13.91
  -4   1 -13   16.61   11.91
   4  -1  14   13.79   16.03
  -4   1 -14   19.48   12.63
  -4   1 -14   -4.35    7.08
  -4   1 -15  220.67   38.77
   4  -1  15  244.29   55.58
  -4   1 -15  145.22   34.31
   4  -1  16   -6.74   14.31
  -4   1 -16   13.16   10.37
  -4   1 -16    0.18    7.18
   4  -1  17   -0.75   14.60
  -4   1 -17   14.83   10.46
  -4   1 -17   -5.45    8.02
   4  -1  18    0.79    3.03
  -4   1 -18   -1.06    5.89
  -4   1 -18    0.52    6.27
   4  -1  19    9.13   15.50
  -4   1 -19   48.80   22.43
  -4   1 -19   37.32   20.63
   4  -1  20    1.01   12.52
  -4   1 -20   19.86   15.89
  -4   1 -20   15.13   14.62
  -4   1 -21    4.53    8.05
  -4   0  21   10.24   14.27
  -4   0  20   28.68   19.00
   4   0 -20   16.63   21.92
  -4   0  19    8.58   11.47
   4   0 -19   -3.10   15.15
  -4   0  18   56.18   24.65
   4   0 -18   -4.99    5.67
  -4   0  17   39.05   22.63
   4   0 -17    2.84    4.11
  -4   0  16    9.55   10.31
   4   0 -16   14.86   21.45
   4   0 -15    4.33   12.26
  -4   0  15   -3.19    5.38
  -4   0  14  318.29   48.15
   4   0 -14  303.67   60.75
   4   0 -13   -5.89    7.01
  -4   0  13    0.35    8.22
   4   0 -12   34.98   21.62
  -4   0  12   20.17   10.45
   4   0 -11   66.88   27.07
  -4   0  11  106.39   25.87
  -4   0  10  511.02   53.12
   4   0 -10  423.06   63.58
   4   0  -9    0.95    8.23
  -4   0   9    4.09    7.75
   4   0  -8   64.16   23.49
  -4   0   8   57.78   14.68
   4   0  -7   24.62   14.63
  -4   0   7   28.28   10.36
   4   0  -6    4.44   11.14
  -4   0   6   11.40    9.14
  -4   0   5    6.17    4.22
   4   0  -5   14.46    3.56
   4   0  -5   10.81    4.69
   4   0  -5   17.27   12.78
  -4   0   4 1645.32   69.87
   4   0  -4 1723.46   85.30
   4   0  -4 1482.36  111.71
   4   0  -4 1429.01   42.63
  -4   0   3 3977.42  104.42
   4   0  -3 3272.29  137.87
   4   0  -3 3277.01  165.18
   4   0  -3 3859.41   77.38
  -4   0   2 6152.95  128.05
   4   0  -2 5295.15  195.35
   4   0  -2 5406.35  215.72
   4   0  -2 6595.86  110.80
  -4   0   1  359.83   28.02
  -4   0   1  367.65   30.38
  -4   0   0 2310.05   74.48
  -4   0   0 2453.16   79.20
  -4   0   0 2580.16   79.80
  -4   0  -1  402.41   32.89
  -4   0  -1  517.74   35.27
   4   0   2 4566.38  206.15
  -4   0  -2 5375.57  126.12
  -4   0  -3 2947.37   98.66
  -4   0  -3 3254.61   91.77
  -4   0  -4 1442.88   72.57
   4   0   4 1313.51  109.43
  -4   0  -4 1337.52   61.00
  -4   0  -5   32.89    9.98
  -4   0  -5   34.06   12.27
   4   0   5   13.27    7.23
   4   0   6   -0.59   10.20
  -4   0  -6    1.59    6.99
  -4   0  -6    6.67    6.70
  -4   0  -7   92.43   21.17
   4   0   7  131.17   35.89
  -4   0  -7  177.99   24.83
  -4   0  -8  179.90   29.86
  -4   0  -8  177.20   25.68
   4   0   8  114.88   34.02
  -4   0  -9  144.15   27.38
   4   0   9  132.22   36.63
  -4   0  -9  133.40   23.52
   4   0  10  343.12   62.49
  -4   0 -10  323.14   36.63
  -4   0 -10  376.44   46.68
   4   0  11   30.31   20.89
  -4   0 -11   14.79    9.25
  -4   0 -11   11.31   12.65
   4   0  12    3.41    8.85
  -4   0 -12   19.36   12.09
  -4   0 -12   -1.59    8.48
   4   0  13    0.42    7.70
  -4   0 -13   24.36   12.84
  -4   0 -13   37.64   16.44
  -4   0 -14  226.89   36.29
  -4   0 -14  189.19   38.31
   4   0  14  245.91   58.18
  -4   0 -15   -3.91    2.13
   4   0  15    1.36   19.38
  -4   0 -15    3.51    3.51
   4   0  16    7.34   12.79
  -4   0 -16   -2.12    1.03
  -4   0 -16    0.64    9.78
   4   0  17   11.64   16.64
  -4   0 -17   24.69   15.37
  -4   0 -17   25.09   14.27
   4   0  18   25.99   23.66
  -4   0 -18   16.41    9.32
  -4   0 -18    5.85    5.33
   4   0  19   -4.55   19.25
  -4   0 -19    6.37   12.46
  -4   0 -19   -7.37   11.60
   4   0  20   18.21   24.40
  -4   0 -20   38.46   20.33
  -4   0 -20   26.93   18.80
  -4   0 -21   -7.13   11.70
  -4  -1  21   25.50   22.03
  -4  -1  20   38.47   21.40
   4   1 -20   38.14   26.01
  -4  -1  19   18.91   11.07
   4   1 -19    5.84    6.14
  -4  -1  18    5.93   10.61
   4   1 -18    0.69   10.37
  -4  -1  17    9.25    9.09
   4   1 -17   -2.88    5.06
  -4  -1  16   12.23   10.85
   4   1 -16    3.71   14.82
  -4  -1  15  126.31   32.67
   4   1 -15  194.38   49.04
  -4  -1  14   42.68   20.84
   4   1 -14   36.93   18.87
   4   1 -13   74.45   28.28
  -4  -1  13   92.02   26.41
   4   1 -12   -0.30    2.76
  -4  -1  12    9.52   10.64
   4   1 -11  136.58   35.54
  -4  -1  11  119.86   27.95
   4   1 -10    4.45    5.47
  -4  -1  10   41.80   15.81
  -4  -1   9  259.67   36.34
   4   1  -9  273.33   46.88
  -4  -1   8 1010.31   67.87
   4   1  -8  805.30   78.92
   4   1  -7  103.79   26.95
  -4  -1   7  181.50   28.56
   4   1  -6   -0.92    2.04
  -4  -1   6    6.15    6.37
  -4  -1   5  278.83   31.99
   4   1  -5  309.58   23.60
   4   1  -5  219.38   37.82
   4   1  -5  227.77   12.10
   4   1  -4 1163.83   69.97
   4   1  -4 1244.72   90.15
   4   1  -4 1094.08   35.56
  -4  -1   3  334.22   22.90
  -4  -1   3  279.25   32.61
   4   1  -3  277.74   41.56
  -4  -1   2 1823.40   57.12
  -4  -1   2 2172.47   83.68
   4   1  -2 1614.12  101.66
   4   1  -2 2463.03   69.84
  -4  -1   1 2188.86   68.31
   4   1  -1 1973.75  113.12
  -4  -1   0   19.20    6.17
  -4  -1   0   18.13    7.88
  -4  -1  -1   85.12   14.37
  -4  -1  -1  117.82   14.77
  -4  -1  -1   95.66   17.09
  -4  -1  -2  880.44   50.00
  -4  -1  -2  891.26   43.47
   4   1   3  490.90   74.34
  -4  -1  -3  552.98   41.98
  -4  -1  -3  655.45   37.65
  -4  -1  -4  103.37   18.65
   4   1   4  110.47   34.57
  -4  -1  -4  189.32   20.90
   4   1   5   -5.31    8.66
  -4  -1  -5    8.10    5.01
  -4  -1  -5   13.59    6.68
   4   1   6  102.67   34.71
  -4  -1  -6   76.23   15.02
  -4  -1  -6   46.90   13.73
  -4  -1  -7  143.32   24.90
   4   1   7  177.53   44.72
  -4  -1  -7  189.48   24.57
  -4  -1  -8  110.11   22.11
   4   1   8  120.80   36.77
  -4  -1  -8  133.76   21.25
   4   1   9   41.55   20.18
  -4  -1  -9   26.32   12.58
  -4  -1  -9   26.00   11.15
   4   1  10   -5.53    9.51
  -4  -1 -10   18.66    8.13
  -4  -1 -10    7.39    7.20
   4   1  11    2.64    8.88
  -4  -1 -11   -0.94    4.40
  -4  -1 -11    1.10    7.57
   4   1  12  110.83   41.11
  -4  -1 -12  105.24   23.09
  -4  -1 -12   65.42   19.65
   4   1  13   -1.33    4.94
  -4  -1 -13   -0.69    4.14
  -4  -1 -13    0.61    3.05
   4   1  14    7.99   15.78
  -4  -1 -14    0.45    6.71
  -4  -1 -14   -2.87    7.72
   4   1  15   41.34   30.40
  -4  -1 -15   73.17   22.65
  -4  -1 -15   91.07   29.49
   4   1  16  104.64   41.06
  -4  -1 -16   71.90   22.82
  -4  -1 -16   69.96   23.47
   4   1  17   34.54   25.11
  -4  -1 -17   46.36   20.50
  -4  -1 -17    4.79    8.92
   4   1  18    7.46   17.10
  -4  -1 -18   16.21   12.30
  -4  -1 -18   11.97    9.62
   4   1  19   23.47   17.56
  -4  -1 -19   11.00   14.52
  -4  -1 -19   11.97   15.08
  -4  -1 -20   -7.95   10.03
  -4  -1 -20    5.59    8.77
  -4  -2  21   11.76   16.53
  -4  -2  20   38.16   24.90
   4   2 -20   27.30   18.43
  -4  -2  19   -4.21    8.04
   4   2 -19   14.01   18.61
  -4  -2  18  101.83   32.27
   4   2 -18  109.93   36.89
  -4  -2  17   22.80   18.86
   4   2 -17   24.30   20.75
  -4  -2  16    7.81    9.86
   4   2 -16   15.66   18.08
  -4  -2  15   21.78   14.75
   4   2 -15   12.86   15.02
  -4  -2  14   32.67   16.62
   4   2 -14    4.81    9.88
  -4  -2  13   63.38   21.83
   4   2 -13   51.87   24.15
   4   2 -12   41.08   19.66
  -4  -2  12   76.35   23.13
  -4  -2  11  748.17   70.31
   4   2 -11  860.93   84.60
   4   2 -10   47.70   20.26
  -4  -2  10   72.24   20.69
   4   2  -9   15.99   12.14
  -4  -2   9    0.06    4.99
  -4  -2   8  193.45   31.90
   4   2  -8  172.03   34.51
   4   2  -7   33.53   13.05
  -4  -2   7   64.83   17.32
  -4  -2   6  795.63   57.93
   4   2  -6  848.84   69.38
  -4  -2   5   15.95    8.09
  -4  -2   5    9.34    2.79
   4   2  -5    6.06    3.43
  -4  -2   4  233.70   31.56
  -4  -2   4  213.51   16.48
   4   2  -4  224.46   32.99
   4   2  -3   10.50    4.83
  -4  -2   3    7.21    4.26
  -4  -2   3    5.76    6.12
   4   2  -3    6.50    6.50
   4   2  -2  111.72   14.53
  -4  -2   2   68.99   11.56
  -4  -2   2   64.95   16.04
   4   2  -2   67.21   16.58
  -4  -2   1   89.09   14.10
  -4  -2   1  104.20   18.85
   4   2  -1   97.32   12.52
   4   2  -1   46.21   14.72
  -4  -2   0  244.16   24.53
  -4  -2   0  220.60   28.02
   4   2   0  245.34   19.35
   4   2   0  169.73   25.97
  -4  -2  -1    8.21    4.80
   4   2   1    2.79    3.72
  -4  -2  -1    2.82    4.76
  -4  -2  -2  234.98   27.04
  -4  -2  -2  271.05   19.16
  -4  -2  -2  230.39   29.12
   4   2   3   10.63    2.19
   4   2   3   12.72    4.42
   4   2   4   65.47   29.82
  -4  -2  -4   37.10   10.23
   4   2   4   39.78    8.99
  -4  -2  -4   78.52   11.96
  -4  -2  -5    0.76    5.37
   4   2   5    5.78   17.28
  -4  -2  -5   -1.22    1.17
   4   2   6   82.36   29.66
  -4  -2  -6   99.23   16.03
  -4  -2  -6   62.75   15.72
   4   2   7   63.18   27.59
  -4  -2  -7   44.41   14.85
  -4  -2  -7   38.08   10.87
  -4  -2  -8  163.57   29.36
  -4  -2  -8  233.86   26.58
   4   2   8  157.37   47.37
   4   2   9   15.00   11.21
  -4  -2  -9   21.82    8.62
  -4  -2  -9   19.16   12.26
  -4  -2 -10  103.53   19.89
   4   2  10   66.16   31.53
  -4  -2 -10   93.20   23.81
  -4  -2 -11  163.96   31.31
   4   2  11   87.93   40.11
  -4  -2 -11  124.58   23.15
  -4  -2 -12  155.81   31.67
  -4  -2 -12  202.54   30.99
  -4  -2 -13   43.95   15.07
  -4  -2 -13   20.33   12.14
   4   2  13   51.00   26.62
   4   2  14   24.23   21.08
  -4  -2 -14   36.90   15.67
  -4  -2 -14   13.80    9.33
   4   2  15   -8.60   11.48
  -4  -2 -15   -0.55    4.06
  -4  -2 -15    4.55   10.85
   4   2  16   -4.70    8.37
  -4  -2 -16   -6.42    6.00
  -4  -2 -16  -10.84   11.11
   4   2  17   19.00   15.92
  -4  -2 -17   41.33   17.54
   4   2  18   21.75   28.98
  -4  -2 -18   -1.86    8.71
  -4  -2 -18    6.52    8.39
   4   2  19   76.53   37.32
  -4  -2 -19   82.50   29.65
  -4  -3  21    2.99   20.02
  -4  -3  20   -1.35    6.36
   4   3 -20    3.85    8.40
  -4  -3  19   52.44   27.94
   4   3 -19   74.04   30.17
  -4  -3  18   46.26   26.18
   4   3 -18   29.75   21.29
  -4  -3  17   25.84   18.98
   4   3 -17   16.57   17.69
  -4  -3  16   -7.35   12.02
   4   3 -16  -12.92   11.85
  -4  -3  15   12.16   12.45
   4   3 -15    2.45    7.63
  -4  -3  14   21.56   13.37
   4   3 -14   -7.50   10.19
  -4  -3  13  134.67   31.87
   4   3 -13  139.99   36.79
  -4  -3  12   44.72   19.04
   4   3 -12   23.60   15.34
  -4  -3  11   31.45   13.51
   4   3 -11   50.69   19.41
  -4  -3  10  350.36   47.69
   4   3 -10  399.38   51.46
  -4  -3   9   99.72   24.76
   4   3  -9  145.83   29.57
   4   3  -8   43.98   15.38
  -4  -3   8   25.29   13.08
   4   3  -7   46.74   16.34
  -4  -3   7   44.44   13.63
  -4  -3   6  294.68   15.70
  -4  -3   6  337.17   40.83
   4   3  -6  327.36   30.65
   4   3  -6  387.54   42.82
   4   3  -5   26.77   10.91
  -4  -3   5   33.62    6.70
  -4  -3   5   39.52   13.79
   4   3  -5   29.87    9.44
   4   3  -4   11.61    7.02
  -4  -3   4    1.21    0.78
  -4  -3   4    5.02    5.01
   4   3  -4    7.98    5.44
   4   3  -3   95.00   13.35
  -4  -3   3   77.67   18.78
   4   3  -3   80.86   15.64
  -4  -3   3   86.46   13.37
   4   3  -2  657.15   30.61
  -4  -3   2  672.31   52.85
   4   3  -2  728.46   41.37
  -4  -3   2  636.01   39.08
  -4  -3   1  162.75   25.35
   4   3  -1  152.96   13.00
   4   3  -1  145.90   15.91
  -4  -3   1  164.30   20.92
   4   3   0  256.44   14.29
  -4  -3   0  252.06   32.80
   4   3   0  186.20   16.09
  -4  -3   0  291.40   29.34
  -4  -3  -1  231.72   31.31
   4   3   1  145.70   13.38
   4   3   1  164.73   10.32
  -4  -3  -1  215.17   26.75
   4   3   2 1112.06   46.26
   4   3   2 1090.41   29.99
  -4  -3  -2 1168.53   64.92
   4   3   3    3.38   15.35
   4   3   3    2.20    2.45
  -4  -3  -3    9.72    6.39
  -4  -3  -3    7.64    2.85
   4   3   4    3.69   16.89
   4   3   4    1.41    3.41
  -4  -3  -4   -2.04    2.94
  -4  -3  -4    1.41    2.15
   4   3   5   26.48   20.09
   4   3   5   26.35    8.45
  -4  -3  -5   14.62    7.24
  -4  -3  -5   38.19    7.80
  -4  -3  -6  230.74   33.62
   4   3   6  308.44   64.61
  -4  -3  -6  354.78   27.93
  -4  -3  -7   74.23   13.21
  -4  -3  -7   69.77   19.72
   4   3   7   93.83   41.58
   4   3   8  336.24   70.75
  -4  -3  -8  319.81   43.34
  -4  -3  -8  437.99   34.61
   4   3   9   44.63   22.07
  -4  -3  -9   37.56   10.87
  -4  -3  -9   63.88   19.06
   4   3  10   54.60   28.35
  -4  -3 -10   84.11   17.62
  -4  -3 -10   76.69   22.49
   4   3  11   35.24   23.81
  -4  -3 -11   36.61   12.50
  -4  -3 -11   31.29   12.79
   4   3  12    4.60    8.22
  -4  -3 -12   10.82    8.52
  -4  -3 -12   15.00   14.43
   4   3  13   12.27   13.51
  -4  -3 -13    4.51    5.63
  -4  -3 -13   -0.80    8.20
  -4  -3 -14  196.48   39.84
   4   3  14  123.49   50.56
  -4  -3 -14  234.19   37.82
  -4  -3 -15   12.80   11.13
   4   3  15   -4.10    8.80
  -4  -3 -15   -1.17    6.19
   4   3  16    3.12   17.75
  -4  -3 -16   41.09   22.25
  -4  -3 -17   -0.32    8.55
   4   3  17    9.65   21.68
   4   3  18   34.45   29.52
  -4  -3 -18   35.20   21.18
  -4  -3 -19   11.16    8.77
  -4  -4  20   13.81   14.68
   4   4 -20    6.27    7.71
  -4  -4  19    7.74   14.50
   4   4 -19   -6.20    8.36
  -4  -4  18   30.25   20.01
   4   4 -18    1.94    9.75
  -4  -4  17   64.30   26.41
   4   4 -17   51.90   22.01
  -4  -4  16  200.14   44.69
   4   4 -16  132.79   34.51
  -4  -4  15   30.24   16.67
   4   4 -15   21.95   15.77
  -4  -4  14    6.30    2.92
   4   4 -14    6.49    7.09
  -4  -4  13   38.42   18.29
   4   4 -13   17.86   13.17
  -4  -4  12    9.68    5.57
   4   4 -12    6.17    8.63
  -4  -4  11   81.68   23.36
   4   4 -11   54.26   17.73
  -4  -4  10  145.94   32.75
   4   4 -10   77.28   21.49
  -4  -4   9  427.30   51.84
   4   4  -9  324.81   41.18
  -4  -4   8  253.27   37.92
   4   4  -8  210.38   31.75
  -4  -4   8  230.09   13.99
  -4  -4   7  405.77   47.45
   4   4  -7  320.96   36.46
  -4  -4   7  339.75   22.22
  -4  -4   6   38.45    8.80
  -4  -4   6   51.61   18.26
   4   4  -6   27.66    9.88
   4   4  -6   18.86    9.14
  -4  -4   5   24.05   11.50
   4   4  -5   49.16   12.54
  -4  -4   5   64.32   12.68
  -4  -4   4   16.08    8.62
  -4  -4   4    8.29    8.00
   4   4  -4    8.83    4.92
  -4  -4   3   22.87    7.39
   4   4  -3   13.62    5.09
  -4  -4   3   31.30   15.09
   4   4  -3   17.76    5.15
  -4  -4   2 1089.86   71.88
   4   4  -2 1044.08   32.03
   4   4  -2 1010.36   30.26
  -4  -4   2 1181.36   62.29
  -4  -4   1   77.64   18.18
  -4  -4   1   89.69   18.46
  -4  -4   0    1.38    6.52
  -4  -4   0    2.14    8.12
  -4  -4  -1  127.14   25.77
  -4  -4  -1   95.48   22.43
  -4  -4  -2  159.14   27.09
  -4  -4  -2  129.50   24.76
   4   4   3  -10.99   23.19
  -4  -4  -3   16.00    8.15
   4   4   4   13.21   22.38
  -4  -4  -4   -0.16    3.51
  -4  -4  -5  236.14   15.40
  -4  -4  -5  227.00   33.36
   4   4   6  114.08   40.17
  -4  -4  -6   84.17   11.83
  -4  -4  -6   78.39   20.66
   4   4   7   12.90   15.46
  -4  -4  -7    9.25    2.39
  -4  -4  -7   35.22    8.42
   4   4   8   20.65   15.05
  -4  -4  -8    4.32    4.74
  -4  -4  -8    5.45    3.82
   4   4   9    4.76   12.60
  -4  -4  -9    8.35    5.14
  -4  -4  -9    4.80   10.21
  -4  -4 -10  267.35   44.00
   4   4  10  227.25   64.15
  -4  -4 -10  292.32   32.16
   4   4  11   85.23   33.09
  -4  -4 -11  134.30   32.50
  -4  -4 -11  142.44   24.30
  -4  -4 -12    2.57    3.05
   4   4  12   -4.77   17.88
  -4  -4 -12    1.15    1.38
   4   4  13    3.43   19.53
  -4  -4 -13    3.81    9.58
   4   4  14   56.65   41.17
  -4  -4 -14  101.57   29.77
   4   4  15   25.66   30.46
  -4  -4 -15    7.45   10.96
   4   4  16   31.95   19.88
  -4  -4 -16   62.92   26.07
   4   4  17   45.30   31.08
  -4  -4 -17   53.58   24.67
   4   4  18   -3.28   12.49
  -4  -4 -18   40.70   19.60
  -4  -5  20   -0.69   10.60
   4   5 -20    1.72    2.93
  -4  -5  19   10.52   13.55
   4   5 -19    6.02    8.10
  -4  -5  18   13.71   17.60
   4   5 -18   18.61   15.21
  -4  -5  17   -6.58    7.09
   4   5 -17    7.48   13.75
  -4  -5  16   -8.31   11.12
   4   5 -16    3.00    5.44
  -4  -5  15   75.11   26.51
   4   5 -15   68.75   22.48
  -4  -5  14    9.99    8.56
   4   5 -14   20.93   15.67
  -4  -5  13    3.85   10.98
   4   5 -13    2.32    7.44
  -4  -5  12  102.20   28.80
   4   5 -12   68.31   20.60
  -4  -5  11   24.86   13.43
   4   5 -11    1.53    3.69
  -4  -5  10    8.73    9.27
   4   5 -10    3.61    5.74
  -4  -5   9  107.46   27.70
   4   5  -9   79.29   19.85
  -4  -5   9   84.54   11.86
  -4  -5   8  299.29   43.33
   4   5  -8  240.98   30.86
  -4  -5   8  246.23   21.98
  -4  -5   7   58.33   19.46
   4   5  -7   90.20   17.72
  -4  -5   7   77.90   13.50
  -4  -5   6   12.29    5.54
  -4  -5   6   17.72   12.64
   4   5  -6   33.31   10.92
  -4  -5   5  637.83   62.65
   4   5  -5  762.52   41.48
  -4  -5   5  623.91   44.01
  -4  -5   4    7.60    7.75
  -4  -5   4   14.47   10.69
   4   5  -4   25.54    7.11
   4   5  -3  113.01   11.50
  -4  -5   3   76.16   21.44
   4   5  -3  114.05   10.79
  -4  -5   3   99.06   18.78
  -4  -5   2  668.08   59.17
  -4  -5   2  851.09   58.05
  -4  -5   1   24.19   10.07
  -4  -5   1    5.93    7.12
  -4  -5   0   -6.72    4.66
  -4  -5   0   11.69    9.12
  -4  -5  -1  672.04   59.85
  -4  -5  -1  847.65   70.51
  -4  -5  -2   28.04   13.75
  -4  -5  -2   26.28   11.70
  -4  -5  -3   25.42   11.89
   4   5   4   10.38   21.55
  -4  -5  -4    0.13    4.60
   4   5   5   -0.77   17.46
  -4  -5  -5   16.43   10.92
   4   5   6   84.82   40.89
  -4  -5  -6   89.28   25.04
   4   5   7   17.00   17.91
  -4  -5  -7   11.38    8.76
   4   5   8   44.82   23.77
  -4  -5  -8  136.32   30.72
   4   5   9    4.99   10.95
  -4  -5  -9   10.63   10.71
   4   5  10  110.53   44.23
  -4  -5 -10  212.79   40.19
   4   5  11   28.68   20.25
  -4  -5 -11  100.49   28.89
   4   5  12   23.72   17.05
  -4  -5 -12   50.87   19.64
   4   5  13   11.98   11.59
  -4  -5 -13    0.10    3.19
   4   5  14    4.84   10.74
  -4  -5 -14   -1.89    3.33
   4   5  15    5.93   15.16
  -4  -5 -15    8.40    6.78
   4   5  16   21.61   28.87
  -4  -5 -16    8.62   14.04
   4   5  17  -13.14   29.07
  -4  -5 -17   -6.37    9.48
   4   6 -20    3.28   33.08
  -4  -6  19   17.46   17.81
   4   6 -19    5.37    4.42
  -4  -6  18   26.33   18.83
   4   6 -18   17.37   15.81
  -4  -6  17   20.26   13.00
   4   6 -17   11.76   14.31
  -4  -6  16   -0.68   10.46
   4   6 -16   12.29    7.53
  -4  -6  15    7.39    7.77
   4   6 -15   -7.67    9.94
  -4  -6  14   15.37   11.85
   4   6 -14   18.87   13.44
  -4  -6  13   65.42   26.10
   4   6 -13   79.37   22.20
  -4  -6  12    3.75    5.44
   4   6 -12    0.89    1.90
  -4  -6  11   13.45    7.25
   4   6 -11    3.58    5.81
  -4  -6  10  324.77   49.17
   4   6 -10  271.40   34.68
  -4  -6   9    9.08    5.49
  -4  -6   9    2.91    5.67
   4   6  -9    9.22    4.69
  -4  -6   8  471.52   58.65
   4   6  -8  412.40   39.74
  -4  -6   8  453.00   36.33
  -4  -6   7  397.62   52.05
   4   6  -7  400.84   35.43
  -4  -6   7  356.07   33.61
  -4  -6   6  103.70   26.20
  -4  -6   6   96.12   18.23
   4   6  -6  125.94   17.42
  -4  -6   5  253.55   41.10
  -4  -6   5  217.12   28.52
   4   6  -5  226.40   20.74
  -4  -6   4    6.57    5.64
   4   6  -4   23.72    5.56
  -4  -6   4   22.37   10.85
  -4  -6   3  338.21   45.17
   4   6  -3  369.55   14.52
  -4  -6   3  413.16   41.02
  -4  -6   2  183.47   31.99
  -4  -6   2  182.80   28.48
  -4  -6   1   17.63   14.33
  -4  -6   1    0.24    2.30
  -4  -6   0    1.16    0.53
  -4  -6   0   -3.24    7.68
  -4  -6  -1   77.05   21.91
  -4  -6  -1   81.69   23.97
  -4  -6  -2   59.53   20.72
  -4  -6  -2   13.31    8.92
  -4  -6  -3  420.19   57.57
  -4  -6  -4  304.13   45.39
   4   6   4  285.23   75.20
   4   6   5  323.11   81.85
  -4  -6  -5  284.17   44.67
   4   6   6    5.43   17.67
  -4  -6  -6   53.34   20.37
   4   6   7    9.20   21.83
  -4  -6  -7    3.43    8.49
  -4  -6  -8   82.18   25.77
   4   6   8   30.76   23.91
   4   6   9    1.86   27.00
  -4  -6  -9   10.88   13.65
   4   6  10   17.84   23.54
  -4  -6 -10   -3.85    5.80
   4   6  11   13.08   27.76
  -4  -6 -11   16.37   14.16
   4   6  12   -1.91    6.13
  -4  -6 -12    4.77    5.32
   4   6  13   45.30   33.11
  -4  -6 -13   63.44   24.32
   4   6  14   17.63   23.97
  -4  -6 -14   29.39   22.46
   4   6  15   23.94   26.17
  -4  -6 -15   22.34   19.62
   4   6  16   22.47   25.48
  -4  -6 -16   -0.12    7.61
   4   7 -20  -11.12   13.62
   4   7 -19   60.42   25.35
  -4  -7  18    3.94   14.23
   4   7 -18    9.12   13.18
  -4  -7  17   48.09   21.63
   4   7 -17   56.20   21.32
  -4  -7  16    6.88   12.54
   4   7 -16   -3.14    4.65
  -4  -7  15    8.12   12.23
   4   7 -15    5.64    6.06
  -4  -7  14  115.50   33.35
   4   7 -14  108.73   26.49
  -4  -7  13  107.43   33.09
   4   7 -13  112.23   26.19
  -4  -7  12  193.66   41.94
   4   7 -12  189.01   32.02
  -4  -7  11  392.68   58.64
   4   7 -11  299.37   37.85
  -4  -7  10  137.43   34.38
   4   7 -10  138.98   24.77
   4   7  -9   16.78   10.17
  -4  -7   9   21.45   15.33
  -4  -7   8  217.74   40.58
  -4  -7   8  148.69   25.51
   4   7  -8  168.41   23.76
  -4  -7   7  441.39   58.00
  -4  -7   7  338.97   38.60
   4   7  -7  455.68   36.00
   4   7  -6  380.67   29.21
  -4  -7   6  313.12   49.34
  -4  -7   6  323.48   42.77
  -4  -7   5   15.95    9.71
  -4  -7   5   -4.49    4.94
  -4  -7   4   26.23   10.94
  -4  -7   4   21.00   11.60
  -4  -7   3  106.40   26.61
  -4  -7   3  111.00   23.51
  -4  -7   2  167.65   32.05
  -4  -7   2  201.36   32.54
  -4  -7   1   24.82   15.31
  -4  -7   1   -0.20   10.06
  -4  -7   0   73.79   20.88
  -4  -7   0   51.02   17.85
  -4  -7  -1  108.30   26.78
  -4  -7  -1   87.45   23.57
  -4  -7  -2    2.54    5.04
  -4  -7  -2    9.03    7.47
   4   7   3  226.15   72.71
  -4  -7  -3  171.37   34.49
   4   7   4   47.70   35.23
  -4  -7  -4   50.60   23.90
   4   7   5   26.43   24.79
  -4  -7  -5    2.45    7.20
   4   7   6   41.88   24.91
  -4  -7  -6   89.34   30.18
   4   7   7   -7.51   51.56
  -4  -7  -7    3.25    9.76
   4   7   8   50.69   35.40
  -4  -7  -8   41.68   18.13
   4   7   9   68.00   42.46
  -4  -7  -9   81.52   28.27
   4   7  10   77.34   47.70
  -4  -7 -10   94.18   30.61
   4   7  11    2.91    7.48
  -4  -7 -11    8.96   11.32
   4   7  12   41.58   36.54
  -4  -7 -12    5.49   11.93
   4   7  13   17.33   22.18
  -4  -7 -13    1.91    1.53
   4   7  14   -7.35   20.97
  -4  -7 -14   24.97   19.01
   4   7  15   37.39   26.83
  -4  -7 -15   10.63    5.91
   4   8 -19   33.90   19.33
   4   8 -18    2.43    7.35
   4   8 -17   15.44   12.10
  -4  -8  17   25.86   16.62
   4   8 -16   29.22   15.50
  -4  -8  16   32.70   20.55
  -4  -8  15   -3.71    8.00
   4   8 -15    2.26    5.18
   4   8 -14   -0.71    5.24
  -4  -8  14   -6.77   11.09
   4   8 -13   96.85   23.58
  -4  -8  13  105.75   31.75
   4   8 -12   23.41   11.07
  -4  -8  12   12.98    6.92
   4   8 -11   53.48   15.93
  -4  -8  11   44.19   23.51
  -4  -8  10  101.69   31.02
  -4  -8   9   72.14   25.52
  -4  -8   8   30.09   12.14
  -4  -8   8   34.55   20.17
  -4  -8   7   84.77   23.25
  -4  -8   7   76.08   24.82
  -4  -8   6   18.27    7.48
  -4  -8   6   25.08   11.83
  -4  -8   5  155.13   35.48
  -4  -8   5  223.58   38.26
  -4  -8   4  127.67   29.56
  -4  -8   4  203.44   35.00
  -4  -8   3  297.42   45.90
  -4  -8   3  453.50   52.35
  -4  -8   2  118.86   31.03
  -4  -8   2  150.07   34.20
  -4  -8   1   64.24   25.28
  -4  -8   1   33.13   19.59
  -4  -8   0  244.24   41.89
  -4  -8   0  251.76   40.75
  -4  -8  -1   35.48   14.95
  -4  -8  -1   45.01   18.42
  -4  -8  -2   14.34   11.94
  -4  -8  -2   -6.29    9.54
   4   8   3   39.04   37.84
  -4  -8  -3   19.99   16.02
   4   8   4   12.41   22.20
  -4  -8  -4   -3.25    8.65
   4   8   5   10.97   20.11
  -4  -8  -5    6.15   20.18
   4   8   6   88.88   45.37
  -4  -8  -6  120.57   37.04
   4   8   7   11.22   13.82
  -4  -8  -7    3.46   10.15
   4   8   8    3.03   31.03
  -4  -8  -8   13.81   12.44
   4   8   9   41.67   35.78
  -4  -8  -9    4.61   14.15
   4   8  10   50.91   40.28
  -4  -8 -10   45.96   24.07
   4   8  11   17.16   26.32
  -4  -8 -11   12.24   14.36
   4   8  12    6.52   24.75
  -4  -8 -12    3.85   12.38
   4   8  13   37.16   36.15
  -4  -8 -13   52.07   25.22
   4   8  14   58.59   38.78
  -4  -8 -14   78.14   29.52
  -4  -9  16    5.26   15.84
  -4  -9  15   16.02   11.61
  -4  -9  14    3.18   11.54
  -4  -9  13   49.22   23.16
  -4  -9  12   -6.58    5.59
  -4  -9  11    3.82    8.98
  -4  -9  10   51.16   22.98
  -4  -9   9    1.38    5.28
  -4  -9   8    6.93    8.07
  -4  -9   8    1.79   21.30
  -4  -9   7   33.01   16.24
  -4  -9   7   49.31   22.32
  -4  -9   6    1.32    0.71
  -4  -9   6   -3.59    7.74
  -4  -9   5   29.64   13.70
  -4  -9   5   28.73   13.77
  -4  -9   4   89.93   26.54
  -4  -9   4  174.79   34.72
  -4  -9   3   74.35   22.07
  -4  -9   3   70.52   22.10
  -4  -9   2   75.56   25.75
  -4  -9   2  153.78   34.75
  -4  -9   1    5.13    7.27
  -4  -9   1    8.77   10.80
  -4  -9   0    8.53    4.59
  -4  -9   0   18.43   13.97
  -4  -9  -1  118.19   31.17
  -4  -9  -1   81.72   24.56
  -4  -9  -2  147.34   37.27
  -4  -9  -2  184.73   38.15
   4   9   3    5.77   14.76
  -4  -9  -3   -1.99   12.04
   4   9   4   49.99   48.53
  -4  -9  -4    5.43   17.63
   4   9   5   -9.45   20.00
  -4  -9  -5   10.18   18.90
   4   9   6   16.27   30.11
  -4  -9  -6   -4.07    8.38
   4   9   7   51.78   40.11
  -4  -9  -7   79.99   31.78
   4   9   8  196.25   68.42
  -4  -9  -8  241.84   51.63
   4   9   9    7.38   13.67
  -4  -9  -9   -1.30    5.34
   4   9  10   39.16   35.48
  -4  -9 -10    8.00   11.66
   4   9  11   44.07   36.81
  -4  -9 -11   80.13   31.48
   4   9  12    9.96   22.99
  -4  -9 -12   11.95   18.44
   4   9  13   28.28   29.86
  -4 -10  15    8.65   13.48
  -4 -10  14   -9.50   12.81
  -4 -10  13    7.47   17.39
  -4 -10  12   10.65    2.77
  -4 -10  11   34.50   17.04
  -4 -10  10   56.55   25.57
  -4 -10   9   22.00   14.10
  -4 -10   8    7.50   11.45
  -4 -10   8   11.22   11.58
  -4 -10   7   16.27   16.51
  -4 -10   7    2.92    7.45
  -4 -10   6   72.60   25.05
  -4 -10   6   19.82   16.58
  -4 -10   5   -5.81    4.73
  -4 -10   5   -2.54    1.51
  -4 -10   4   14.63   11.34
  -4 -10   4   10.07    9.45
  -4 -10   3   29.47   16.49
  -4 -10   3   38.96   17.24
  -4 -10   2   17.74   15.28
  -4 -10   2   20.58   13.84
  -4 -10   1   80.02   25.33
  -4 -10   1   76.17   25.57
  -4 -10   0   15.02   16.71
  -4 -10   0    6.06    5.77
  -4 -10  -1   71.80   25.92
  -4 -10  -1   57.36   21.69
   4  10   2   25.24   21.98
  -4 -10  -2   82.60   28.17
   4  10   3   11.11   10.28
  -4 -10  -3    5.28    6.22
   4  10   4   29.90   30.03
  -4 -10  -4   19.00   20.36
   4  10   5   -4.59   24.61
  -4 -10  -5   14.68   16.87
   4  10   6   -0.28   23.96
  -4 -10  -6   18.45   30.49
   4  10   7   29.15   29.41
  -4 -10  -7  144.22   43.99
   4  10   8   69.18   41.30
  -4 -10  -8   34.57   15.28
   4  10   9   31.55   36.91
  -4 -10  -9    7.82   14.25
   4  10  10   -2.37   14.11
  -4 -10 -10    7.52   12.32
   4  10  11    7.42   21.83
  -4 -10 -11   20.08   15.14
  -4 -11  13   15.51   12.65
  -4 -11  12   25.19   21.52
  -4 -11  11   75.53   26.82
  -4 -11  10  151.79   42.60
  -4 -11   9   30.07   16.47
  -4 -11   8   -2.04    3.10
  -4 -11   7    4.63    8.81
  -4 -11   7   32.77   20.09
  -4 -11   6   73.97   27.80
  -4 -11   6   87.59   28.46
  -4 -11   5   70.65   26.53
  -4 -11   5   70.39   25.99
  -4 -11   4   14.12   15.24
  -4 -11   4   -5.15    4.69
  -4 -11   3   -1.92    6.96
  -4 -11   3   -0.30    3.16
  -4 -11   2    5.88   13.23
  -4 -11   2   -2.85    4.24
  -4 -11   1    8.75   10.97
  -4 -11   1   14.18    9.69
  -4 -11   0    7.94    8.66
  -4 -11   0   19.04   14.81
  -4 -11  -1   18.33   14.08
  -4 -11  -1   19.19    9.39
   4  11   2   11.23   20.70
  -4 -11  -2    4.18   10.69
   4  11   3   44.95   37.46
  -4 -11  -3   -1.65    6.24
   4  11   4   23.69   57.09
  -4 -11  -4   39.08   32.09
   4  11   5   14.31   30.94
  -4 -11  -5    7.50   12.12
   4  11   6    8.52   23.70
  -4 -11  -6   34.54   29.45
  -4 -11  -7    7.73   14.08
   4  11   7    7.05   33.66
   4  11   8   19.27   21.00
  -4 -11  -8   57.97   28.39
   4  11   9   19.35   30.26
  -4 -12  11   -4.14   10.69
  -4 -12  10  141.01   40.38
  -4 -12   9   54.38   25.27
  -4 -12   8  212.68   48.96
  -4 -12   7   19.81   15.30
  -4 -12   6    7.98    5.74
  -4 -12   6   25.87   16.97
  -4 -12   5   67.11   25.07
  -4 -12   5   60.50   23.75
  -4 -12   4  257.38   50.97
  -4 -12   4  318.24   60.71
  -4 -12   3    7.06    9.76
  -4 -12   3    9.11   14.87
  -4 -12   2   12.54   16.72
  -4 -12   2   -1.27    6.45
  -4 -12   1   32.47   19.90
  -4 -12   1    6.14   10.53
  -4 -12   0  117.48   36.36
  -4 -12   0   36.87   16.39
   4  12   1   -9.39   15.93
  -4 -12  -1   18.55   20.28
   4  12   2   80.01   53.73
  -4 -12  -2  157.34   44.60
   4  12   3   54.85   42.76
  -4 -12  -3   37.84   26.03
   4  12   4   21.72   30.48
  -4 -12  -4    5.76    9.66
   4  12   5   -2.19    5.23
  -4 -12  -5    3.61   15.25
   4  12   6    7.54   26.99
  -4 -12  -6   26.20   24.53
   4  12   7   20.42   29.66
  -4 -13   8   17.81   13.51
  -4 -13   7   37.77   20.36
  -4 -13   6   40.87   21.63
  -4 -13   5   23.13   14.54
  -4 -13   5   23.48   16.97
  -4 -13   4   38.70   23.89
  -4 -13   4   13.62   12.20
  -4 -13   3   21.32   17.66
  -4 -13   3   -2.05    5.16
  -4 -13   2    3.60    6.19
  -4 -13   2   -1.45    7.07
  -4 -13   1   32.48   23.12
  -4 -13   1   32.28   18.63
   4  13   0   30.70   56.67
  -4 -13   0  -13.13   15.24
   4  13   1   29.80   39.41
  -4 -13  -1   55.70   28.47
   4  13   2   60.55   53.68
  -4 -13  -2   -6.31   15.64
   4  13   3   37.16   43.55
   4  13   4   14.79   29.54
  -4 -14   4   -8.60   13.37
  -4 -14   3   -5.33   16.22
   5 -12  -7  -20.81   18.20
   5 -12  -6   27.96   18.96
   5 -12  -5   18.58   18.68
   5 -12  -5   17.11   24.22
   5 -12  -4   44.95   26.51
   5 -12  -4   71.28   43.27
   5 -12  -3   19.41   25.44
   5 -12  -3   23.80   18.18
   5 -12  -2   23.23   14.57
   5 -12  -2   25.03   32.26
   5 -12  -1    9.86   26.23
   5 -12  -1   15.36   22.77
  -5  12   0   12.69   11.46
   5 -12   0   10.11   14.39
  -5  12  -1   18.24   16.11
   5 -12   1   29.09   19.95
   5 -12   2    0.56    7.26
  -5  12  -2    6.06   10.60
  -5  12  -3   -1.69    2.03
   5 -12   3   11.65   16.83
  -5  12  -4   29.31   20.74
   5 -12   4   57.31   35.07
  -5  12  -5   70.98   25.84
   5 -12   5   68.90   35.94
  -5  12  -6   49.42   24.77
   5 -12   6   30.28   26.02
  -5  12  -7   -1.32    8.08
   5 -12   7  -10.86   14.09
   5 -11  -8    9.59   16.61
   5 -11  -7   -4.82    8.39
   5 -11  -7   13.10   26.87
   5 -11  -6   13.04   17.03
   5 -11  -6   64.72   52.28
   5 -11  -5   18.30   19.12
   5 -11  -5   20.60   38.79
   5 -11  -4   10.34   14.94
   5 -11  -4   25.30   22.99
   5 -11  -3    8.26    2.97
   5 -11  -3   10.42   17.46
   5 -11  -2   49.12   53.06
   5 -11  -2    1.99    3.88
   5 -11  -1    4.22    2.91
  -5  11   0    3.56    6.92
   5 -11   0    1.15    7.75
  -5  11  -1    2.75    5.89
   5 -11   1    2.46   12.20
  -5  11  -2   40.54   20.79
   5 -11   2    0.36   18.43
  -5  11  -3    1.44    3.57
   5 -11   3   31.14   28.10
  -5  11  -4   -5.67   12.08
   5 -11   4   -2.82    3.88
  -5  11  -5   40.77   21.11
   5 -11   5   40.93   32.77
  -5  11  -6   27.40   18.34
   5 -11   6   19.43   21.98
  -5  11  -7   28.44   16.54
   5 -11   7   15.96    5.31
  -5  11  -8    2.35    8.60
   5 -11   8   13.81   14.34
   5 -11   9    9.19   23.59
  -5  11  -9   -2.30    3.90
  -5  11 -10   10.74   12.52
   5 -11  10    5.71   19.40
  -5  11 -11   18.49   18.66
   5 -11  11    8.70   13.63
   5 -10 -10   25.61   36.70
   5 -10  -9   13.79   22.85
   5 -10  -8   -9.89   11.57
   5 -10  -8   17.21   36.90
   5 -10  -7   -7.74    9.05
   5 -10  -7    5.41   11.23
   5 -10  -6   15.83   14.76
   5 -10  -6   -3.89   10.00
   5 -10  -5   18.40   18.10
   5 -10  -5   11.93   33.42
   5 -10  -4   -5.57    9.33
   5 -10  -4   -2.16   13.33
   5 -10  -3   -4.00   11.50
   5 -10  -3    0.51    8.73
   5 -10  -2   17.84   17.62
   5 -10  -2  100.41   35.22
  -5  10   1    0.19    4.97
   5 -10  -1    8.26   13.53
  -5  10   0    0.29    9.97
   5 -10   0    4.50   12.96
  -5  10  -1   24.99   17.38
   5 -10   1    4.10   14.35
  -5  10  -2   32.71   18.49
   5 -10   2   33.27   25.88
  -5  10  -3   38.35   18.30
   5 -10   3   16.65   22.47
  -5  10  -4   21.90   15.92
   5 -10   4    7.77    7.49
  -5  10  -5   23.78   19.06
   5 -10   5   32.98   32.51
  -5  10  -6   43.69   19.50
   5 -10   6   82.34   44.37
  -5  10  -7   43.70   19.67
   5 -10   7   71.40   38.54
   5 -10   8    0.73   15.48
  -5  10  -8    3.32    7.88
  -5  10  -9    4.71   10.40
   5 -10   9   -4.18   12.85
  -5  10 -10    3.15    4.38
   5 -10  10    7.17   15.27
  -5  10 -11    0.93    6.54
   5 -10  11   19.09   34.18
  -5  10 -12    7.40    7.64
   5 -10  12   41.30   41.32
  -5  10 -13   86.78   29.64
   5 -10  13  174.14   71.17
   5  -9 -12   -4.78   13.57
   5  -9 -11   -1.90    5.87
   5  -9 -10   13.02   22.05
   5  -9  -9    6.57   28.05
   5  -9  -8    2.51    5.74
   5  -9  -8    1.97   23.49
   5  -9  -7   -0.70    9.58
   5  -9  -7    7.00   19.11
   5  -9  -6    8.01   19.92
   5  -9  -6    8.09   26.23
   5  -9  -5    8.96   12.77
   5  -9  -5   -1.68    6.61
   5  -9  -4   25.66   26.08
   5  -9  -4   17.01   18.39
   5  -9  -3   21.85   27.23
   5  -9  -3   61.61   28.76
   5  -9  -2    0.82    6.73
  -5   9   1   80.39   26.28
   5  -9  -1   76.60   35.34
   5  -9   0  133.53   45.27
  -5   9   0  119.78   32.58
  -5   9  -1  398.14   56.08
   5  -9   1  559.86   93.61
   5  -9   2    6.71   12.31
  -5   9  -2   -1.40    2.38
  -5   9  -3   57.22   23.66
   5  -9   3    8.10   14.84
  -5   9  -4  122.44   32.41
   5  -9   4   50.67   30.25
  -5   9  -5   60.05   21.81
   5  -9   5   62.99   39.04
   5  -9   6  177.07   59.67
  -5   9  -6  208.36   41.18
   5  -9   7   20.11   27.29
  -5   9  -7   41.21   20.93
  -5   9  -8    0.45    5.75
   5  -9   8  -11.14   23.29
  -5   9  -9   19.57   15.19
   5  -9   9   21.54   27.86
  -5   9 -10    1.91    5.05
   5  -9  10  -31.98   33.05
  -5   9 -11   -2.18    4.27
   5  -9  11   11.93   21.91
  -5   9 -12   12.67   14.60
   5  -9  12  -25.79   21.15
  -5   9 -13  139.93   37.77
   5  -9  13   35.07   26.88
  -5   9 -14   46.42   22.44
   5  -9  14   37.41   40.34
   5  -8 -13   -7.69    8.63
   5  -8 -12   11.50    8.00
   5  -8 -11   21.17   31.31
   5  -8 -10   16.23   22.95
   5  -8  -9   80.38   43.96
   5  -8  -8   92.82   26.66
   5  -8  -8  199.91   72.45
   5  -8  -7   56.46   21.24
   5  -8  -7  107.79   51.03
   5  -8  -6   72.69   27.05
   5  -8  -6   38.29   25.81
   5  -8  -5   35.95   31.84
   5  -8  -5   15.37   15.00
   5  -8  -4  653.86   83.08
   5  -8  -4  534.25  119.84
   5  -8  -3    2.06    7.04
   5  -8  -3   10.33   13.15
  -5   8   2  313.56   49.96
   5  -8  -2  195.05   53.51
  -5   8   1  292.90   48.44
   5  -8  -1  254.78   61.00
  -5   8   0   45.56   21.06
   5  -8   0   24.16   23.32
  -5   8  -1  178.14   37.37
   5  -8   1  172.54   50.69
  -5   8  -2   61.18   22.04
   5  -8   2   32.60   26.48
  -5   8  -3   26.01   16.09
   5  -8   3    9.56   24.12
  -5   8  -4  146.66   32.79
   5  -8   4  104.49   46.70
  -5   8  -5   55.64   20.77
   5  -8   5   48.09   32.23
   5  -8   6   -2.56   11.47
  -5   8  -6   10.00   11.14
  -5   8  -7   91.39   29.15
   5  -8   7   68.45   46.54
  -5   8  -8   88.31   25.86
   5  -8   8   75.05   46.03
  -5   8  -9   88.16   27.70
   5  -8   9   54.40   43.88
  -5   8 -10  105.39   29.76
   5  -8  10   49.09   35.38
  -5   8 -11   21.68   14.43
   5  -8  11   18.14   21.86
  -5   8 -12   10.08   13.75
   5  -8  12   -6.35   15.71
  -5   8 -13    2.35    9.11
   5  -8  13   22.04   33.13
  -5   8 -14   27.10   16.05
   5  -8  14  -15.34   25.58
  -5   8 -15    0.21   13.43
   5  -8  15  -15.44   18.13
  -5   8 -16   -0.98    8.56
   5  -8  16    3.56   27.51
   5  -7 -14   22.01   29.45
   5  -7 -13  102.99   44.37
   5  -7 -12   11.02   12.59
   5  -7 -11  -12.64   18.69
   5  -7 -10   17.62   21.17
   5  -7  -9  189.86   63.81
   5  -7  -8    4.78    7.41
   5  -7  -8    8.26   28.87
   5  -7  -7  484.34   60.15
   5  -7  -7  364.09   89.37
   5  -7  -6  197.80   38.24
   5  -7  -6  293.19   86.61
   5  -7  -5   -8.30   26.73
   5  -7  -5   -5.41    4.26
   5  -7  -4   32.83   27.88
   5  -7  -4   84.79   30.31
   5  -7  -3   19.74   30.51
   5  -7  -3    4.68    5.83
   5  -7  -2  585.69   84.55
  -5   7   2  640.99   69.69
  -5   7   1    0.07    1.60
   5  -7  -1    1.46    4.79
  -5   7   0    6.17    8.79
   5  -7   0   -3.31    9.81
   5  -7   1   49.49   32.22
  -5   7  -1   59.31   21.90
  -5   7  -2    7.84   10.54
   5  -7   2   15.17   23.51
  -5   7  -3   13.86   11.98
   5  -7   3   12.85   21.49
  -5   7  -4  295.67   43.69
   5  -7   4  255.47   72.81
   5  -7   5   44.49   32.50
  -5   7  -5  101.53   27.60
  -5   7  -6    8.45   11.58
   5  -7   6   10.49   24.79
  -5   7  -7    6.96   10.01
   5  -7   7   -9.28   21.66
  -5   7  -8    0.16    4.19
   5  -7   8    5.66   15.73
  -5   7  -9    0.24    8.06
   5  -7   9  -20.96   32.06
  -5   7 -10   10.81    9.04
   5  -7  10    7.84   15.43
  -5   7 -11    7.05    8.97
   5  -7  11   -1.13    8.15
  -5   7 -12    2.09    5.39
   5  -7  12   -3.80    6.30
  -5   7 -13   61.49   23.16
   5  -7  13   85.79   45.57
  -5   7 -14    7.63    9.01
   5  -7  14   13.13   20.48
  -5   7 -15   41.35   19.93
   5  -7  15   90.20   59.68
  -5   7 -16   28.90   18.26
   5  -7  16   55.48   58.77
   5  -7  17    5.50    7.91
  -5   7 -17   51.24   21.35
   5  -6 -16   15.63   21.95
   5  -6 -15   35.19   27.92
   5  -6 -14   18.52   25.83
   5  -6 -13   54.93   37.31
   5  -6 -12  124.99   53.83
   5  -6 -11   14.62   20.94
   5  -6 -10   25.26   25.19
   5  -6  -9   13.63   20.35
   5  -6  -8   26.87   14.68
   5  -6  -8   47.86   39.31
   5  -6  -7   92.16   25.61
   5  -6  -7   41.62   37.98
   5  -6  -6  265.84   43.35
   5  -6  -6  312.74   80.95
   5  -6  -5   29.66   32.44
   5  -6  -5   -2.49    5.01
   5  -6  -4   10.29   21.73
   5  -6  -4    9.10    9.87
   5  -6  -3    4.51   13.42
   5  -6  -3   27.28   21.86
  -5   6   2   42.38   16.56
   5  -6  -2  110.05   35.49
  -5   6   1   64.77   19.67
   5  -6  -1   49.14   26.49
  -5   6   0   27.59   13.66
   5  -6   0   44.62   29.61
  -5   6  -1   13.40   10.09
   5  -6   1   -4.81    3.46
  -5   6  -2  242.16   40.03
   5  -6   2   93.30   37.21
  -5   6  -3   59.70   19.47
   5  -6   3   15.79   19.33
   5  -6   4   -1.00   16.08
  -5   6  -4    4.39    5.09
   5  -6   5  303.03   78.76
  -5   6  -5  271.63   42.56
  -5   6  -6  120.32   28.45
   5  -6   6   75.48   35.15
  -5   6  -7   13.75   11.98
   5  -6   7   10.28   17.21
   5  -6   8   87.71   20.22
  -5   6  -8   51.74   19.12
   5  -6   8   81.47   57.00
  -5   6  -9   60.13   21.18
   5  -6   9   89.10   20.79
   5  -6   9   75.34   39.35
   5  -6  10  110.05   24.25
   5  -6  10   85.20   40.48
  -5   6 -11   50.73   18.59
   5  -6  11   46.68   17.90
   5  -6  11   27.71   36.96
  -5   6 -12   24.53   13.89
   5  -6  12   20.20   11.30
   5  -6  12   39.17   35.79
  -5   6 -13   15.96   13.04
   5  -6  13   26.87   15.68
   5  -6  13   33.68   47.22
   5  -6  14   50.95   21.27
   5  -6  14   -8.49    9.10
  -5   6 -14   70.71   25.59
   5  -6  15   15.28   10.40
   5  -6  15   42.79   39.05
  -5   6 -15   29.07   17.92
   5  -6  16   -0.87    7.48
   5  -6  16    4.14   23.54
  -5   6 -16    8.98   11.16
   5  -6  17   65.13   21.65
   5  -6  17   90.07   64.90
  -5   6 -17   70.91   28.26
   5  -6  18   88.07   31.36
   5  -6  19   23.26   14.50
   5  -5 -16    0.43   13.37
   5  -5 -15   22.60   30.94
   5  -5 -14   32.85   36.27
   5  -5 -13   38.46   28.33
   5  -5 -12    3.18   19.85
   5  -5 -11   20.93   28.59
   5  -5 -10   19.27   16.02
   5  -5  -9   10.66   12.04
   5  -5  -8   49.05   16.82
   5  -5  -8   54.11   38.07
   5  -5  -7   -1.30    4.89
   5  -5  -7   -1.22    8.58
   5  -5  -6   -2.83   10.14
   5  -5  -6   -4.68    8.18
   5  -5  -5    7.27   20.98
   5  -5  -5   10.73    8.20
   5  -5  -4   -1.69   16.59
   5  -5  -4   -6.75   11.62
   5  -5  -3   63.98   31.10
   5  -5  -3  144.95   38.75
  -5   5   2  136.50   28.18
   5  -5  -2   80.27   30.94
  -5   5   1   70.99   20.31
   5  -5  -1   46.01   27.98
  -5   5   0   55.35   19.18
   5  -5   0   26.81   27.66
  -5   5  -1   67.91   20.37
   5  -5   1  104.72   42.52
  -5   5  -2  154.07   29.13
   5  -5   2   89.10   39.98
  -5   5  -3  159.78   30.07
   5  -5   3   48.38   32.18
   5  -5   4   79.20   13.77
  -5   5  -4  124.29   27.66
   5  -5   5  115.25   18.12
  -5   5  -5  168.63   32.48
   5  -5   6   24.76    9.91
  -5   5  -6   17.10   10.59
   5  -5   6    1.26    9.47
   5  -5   7    3.69    3.78
  -5   5  -7    6.37    7.84
   5  -5   7   14.26   18.45
   5  -5   8   70.86   19.09
  -5   5  -8  101.53   26.98
   5  -5   8   38.82   33.16
  -5   5  -9   59.62   20.03
   5  -5   9   39.76   15.61
   5  -5   9   29.44   33.49
  -5   5 -10   -3.96    4.03
   5  -5  10   12.67   11.23
   5  -5  10  -12.23   20.71
  -5   5 -11   39.82   19.01
   5  -5  11    7.42    6.25
   5  -5  12   15.14   15.72
   5  -5  12   11.26   15.83
  -5   5 -12    7.08    7.20
   5  -5  13   13.66   13.17
   5  -5  13   29.52   34.64
  -5   5 -13   19.83   14.90
   5  -5  14   62.65   23.46
   5  -5  14  103.99   52.59
  -5   5 -14  136.74   34.20
   5  -5  15    6.69   13.59
   5  -5  15   54.15   46.98
  -5   5 -15   30.91   15.83
   5  -5  16   -3.58    3.05
   5  -5  16   23.68   23.64
  -5   5 -16    9.19    9.63
   5  -5  17   14.61   13.45
   5  -5  17   39.02   41.96
  -5   5 -17   45.93   22.27
   5  -5  18   -5.22   11.22
   5  -5  18   33.84   40.34
  -5   5 -18   19.87   15.38
   5  -5  19   27.59   18.19
   5  -4 -17    2.09   10.87
   5  -4 -16    2.26   11.70
   5  -4 -15   35.40   33.72
   5  -4 -14   57.05   38.14
   5  -4 -13    0.55    7.28
   5  -4 -12   10.84   22.46
   5  -4 -11   51.81   32.64
   5  -4 -10   -7.92   21.10
   5  -4  -9   33.57   27.90
   5  -4  -8  262.68   31.90
   5  -4  -8  196.23   59.49
   5  -4  -7   44.42   14.48
   5  -4  -7   -3.53    8.01
   5  -4  -6   38.38   28.42
   5  -4  -6   12.89    8.73
   5  -4  -5   62.17   43.06
   5  -4  -5   70.40   19.96
   5  -4  -4   12.23   12.64
   5  -4  -4   -5.87   11.14
   5  -4  -3   20.21   24.71
   5  -4  -3   62.95   24.42
   5  -4  -2  452.54   71.19
  -5   4   2  437.43   49.76
  -5   4   1    9.24   11.80
   5  -4  -1   27.90   24.28
   5  -4   0   25.48    5.23
  -5   4   0   48.87   19.19
   5  -4   1    5.93    3.12
  -5   4  -1    9.62    5.89
   5  -4   1   13.56    9.06
   5  -4   2   98.51   15.61
  -5   4  -2  135.52   27.26
   5  -4   2   67.01   34.17
   5  -4   3   94.79   17.05
   5  -4   3   46.07   25.58
   5  -4   4  320.50   35.39
  -5   4  -4  334.59   41.89
   5  -4   5   10.42    8.58
  -5   4  -5    9.71   14.02
   5  -4   5   12.65   19.39
   5  -4   6    2.53    3.56
  -5   4  -6    4.83    9.23
   5  -4   6   -0.40   14.47
   5  -4   7    9.72    9.06
  -5   4  -7    5.35    7.13
   5  -4   7   28.15   36.74
   5  -4   8  170.63   32.43
  -5   4  -8  198.87   35.27
   5  -4   8   99.61   49.31
   5  -4   9   26.65   13.78
   5  -4   9   16.75   17.98
   5  -4  10  196.38   37.30
   5  -4  10  170.61   63.08
   5  -4  11   13.85   15.07
   5  -4  11   40.40   35.09
  -5   4 -11   44.60   19.85
   5  -4  12    2.57    0.89
   5  -4  12   35.64   40.60
  -5   4 -12   25.88   15.69
   5  -4  13    3.18    5.50
   5  -4  13   26.88   42.50
  -5   4 -13    0.65    8.59
   5  -4  14    5.14   10.16
   5  -4  14   63.84   51.67
  -5   4 -14   29.83   16.79
   5  -4  15   18.00   17.74
   5  -4  15   10.06   22.64
  -5   4 -15   25.07   16.67
   5  -4  16  179.83   46.53
   5  -4  16  125.42   56.15
  -5   4 -16  199.00   43.26
   5  -4  17   19.06   17.95
   5  -4  17  -20.59   22.83
  -5   4 -17    5.08   10.30
   5  -4  18    9.63    5.40
   5  -4  18   -1.56   99.46
  -5   4 -18   16.58   13.54
   5  -4  19    3.94   10.72
  -5   4 -19    1.30   12.65
   5  -3 -18   10.49   23.42
   5  -3 -17   -2.34   16.71
   5  -3 -16   92.54   41.03
   5  -3 -15   45.23   28.76
   5  -3 -14   -7.02   19.23
   5  -3 -13    1.68    8.44
   5  -3 -12   35.21   28.61
  -5   3  12   70.99   19.45
   5  -3 -11   64.74   35.92
  -5   3  11  135.09   25.12
   5  -3 -10   -1.97    7.60
  -5   3  10    3.54    5.72
   5  -3  -9   11.80   15.00
  -5   3   9   25.66   10.71
  -5   3   8   30.28    9.49
   5  -3  -8   34.41   10.22
   5  -3  -8   12.40    7.12
   5  -3  -7    7.67    6.11
  -5   3   7    0.22    2.20
   5  -3  -7    1.31   12.91
  -5   3   6  180.31   20.60
   5  -3  -6  152.47   27.25
  -5   3   5    6.27    3.12
   5  -3  -5    6.72   16.28
   5  -3  -5    0.78    3.84
  -5   3   4   13.92    4.92
   5  -3  -4   13.45   16.75
   5  -3  -4   12.01   11.60
  -5   3   3   26.74    6.08
   5  -3  -3   46.29   27.41
   5  -3  -3   34.92   19.88
   5  -3  -2    6.49    5.22
   5  -3  -2   -5.34    9.61
   5  -3  -1  116.84   13.32
   5  -3  -1   82.42   17.77
  -5   3   1  146.78   26.84
   5  -3  -1   60.25   25.70
   5  -3   0    5.12    5.80
   5  -3   0    3.89    3.14
  -5   3   0    9.00    8.15
   5  -3   0    2.41    9.48
   5  -3   1   34.16   11.31
  -5   3  -1   56.68   16.53
   5  -3   1   15.32   16.85
   5  -3   2   43.68   12.10
   5  -3   2   43.02   30.90
   5  -3   3  125.57   25.02
   5  -3   3  100.20   42.28
  -5   3  -3  169.13   28.10
   5  -3   4   22.11   13.78
   5  -3   4   58.07   32.62
  -5   3  -4   67.81   19.83
   5  -3   5   -1.90    3.55
  -5   3  -5   -4.04    6.26
   5  -3   5   15.78   18.28
   5  -3   6   44.40   17.21
  -5   3  -6   44.79   16.01
   5  -3   6   98.49   44.07
   5  -3   7   50.98   19.43
  -5   3  -7   62.78   17.12
   5  -3   7   94.49   46.15
  -5   3  -8    1.61    0.93
   5  -3   8    9.73   11.63
   5  -3   8   -0.47   22.38
  -5   3  -9   79.26   21.84
   5  -3   9   42.90   19.33
   5  -3   9   59.70   33.65
   5  -3  10   61.40   24.24
  -5   3 -10  157.28   30.58
   5  -3  10  150.23   64.56
   5  -3  11  128.00   35.23
   5  -3  11  143.09   70.99
  -5   3 -11  137.83   29.72
   5  -3  12   27.82   16.73
   5  -3  12   -3.24   24.09
  -5   3 -12   25.06   11.94
   5  -3  13   22.67   18.98
   5  -3  13   31.17   26.72
  -5   3 -13   31.12   16.38
   5  -3  14   14.82   17.26
   5  -3  14   13.54   35.48
  -5   3 -14   -0.60    3.58
   5  -3  15    7.42    6.31
   5  -3  15   34.22   39.03
   5  -3  16   22.73   20.66
   5  -3  16   34.45   44.86
  -5   3 -16   26.94   17.65
   5  -3  17   60.24   28.11
   5  -3  17   96.07   55.25
  -5   3 -17  119.24   34.90
   5  -3  18   43.67   26.85
  -5   3 -18   -1.80    8.68
   5  -3  19   29.88   22.80
   5  -3  19    1.27   27.05
  -5   3 -19   25.68   19.21
   5  -2 -18   -0.19    7.34
   5  -2 -17   25.97   19.35
   5  -2 -16   13.41   14.35
  -5   2  16   30.45   14.03
   5  -2 -15   60.71   28.35
  -5   2  15   67.81   24.20
   5  -2 -14    4.91    4.99
  -5   2  14   53.17   18.35
   5  -2 -13   13.78   14.96
  -5   2  13    9.49    8.62
   5  -2 -12   58.35   32.66
  -5   2  12   52.62   17.42
   5  -2 -11  104.01   39.69
  -5   2  11  142.78   26.68
   5  -2 -10   70.95   27.71
  -5   2  10   60.19   15.79
   5  -2  -9  163.70   52.29
  -5   2   9  280.81   34.55
  -5   2   8   42.55   12.95
   5  -2  -8   35.27   19.48
  -5   2   7  117.19   18.97
   5  -2  -7  100.54   15.46
   5  -2  -7   94.46   37.32
  -5   2   6   27.25    7.86
   5  -2  -6   10.62   11.47
   5  -2  -6   16.29    8.65
  -5   2   5   21.68    7.68
   5  -2  -5   43.64   30.17
   5  -2  -5   14.91    8.01
  -5   2   4  143.53   18.57
   5  -2  -4   97.88   40.26
   5  -2  -4  156.25   32.82
  -5   2   3  254.59   23.71
   5  -2  -3  327.18   54.92
   5  -2  -3  255.25   64.63
  -5   2   2   22.17    6.52
   5  -2  -2   17.20   22.74
   5  -2  -2   29.76   21.05
   5  -2  -1    0.27    7.88
   5  -2  -1   19.51   12.42
  -5   2   1   32.61   14.14
   5  -2   0   14.92   11.13
  -5   2   0    3.07    5.51
   5  -2   0   -4.83    9.50
   5  -2   1   93.45   25.26
   5  -2   1  142.43   45.76
   5  -2   2   11.57    8.16
  -5   2  -2   13.10    6.54
   5  -2   2   -0.92   10.00
   5  -2   3    9.74    9.35
   5  -2   3  -12.18   21.58
   5  -2   4   61.92   21.99
   5  -2   4   81.02   37.77
  -5   2  -4   76.06   18.13
   5  -2   5  213.62   40.66
  -5   2  -5  214.04   31.58
   5  -2   6    9.62    9.24
  -5   2  -6   -6.39    8.03
  -5   2  -6   -1.03    5.37
  -5   2  -7   14.93    8.38
   5  -2   7   13.53   15.12
  -5   2  -7   36.32   14.66
  -5   2  -8    3.12    7.80
   5  -2   8   -1.77    5.31
  -5   2  -8    2.04    4.87
   5  -2   9   96.27   31.64
  -5   2  -9  124.26   26.69
  -5   2  -9   76.79   21.92
   5  -2  10   -2.25    7.44
  -5   2 -10    4.98    7.51
  -5   2 -10   -4.15    4.59
   5  -2  11    7.08    1.53
  -5   2 -11   29.98   14.42
  -5   2 -11   31.99   14.99
   5  -2  12    9.52   10.51
  -5   2 -12   39.02   18.50
  -5   2 -12   64.16   19.27
   5  -2  13    4.01   15.08
  -5   2 -13   20.09   10.77
  -5   2 -13   16.58    9.18
   5  -2  14   42.01   24.79
  -5   2 -14  100.24   29.56
  -5   2 -14   43.33   18.56
   5  -2  15   11.90   18.12
  -5   2 -15   -1.81    4.86
  -5   2 -15    9.97   12.28
   5  -2  16   17.23   19.07
  -5   2 -16    3.45    6.34
  -5   2 -16    8.12    9.82
   5  -2  17   12.58   19.00
  -5   2 -17    4.71    7.81
   5  -2  18    2.00    2.10
  -5   2 -18    8.63    9.18
   5  -2  19   -7.10    3.04
  -5   2 -19   -2.67    6.01
   5  -2  19   12.25   28.63
  -5   2 -20   49.37   23.17
  -5   1  19   -5.30    6.15
   5  -1 -19   23.10   22.56
   5  -1 -18   33.61   31.46
  -5   1  18   12.55    8.45
   5  -1 -17   26.21   23.62
  -5   1  17   39.82   19.91
   5  -1 -16   76.52   34.48
  -5   1  16  152.92   36.15
  -5   1  15  211.06   41.94
   5  -1 -15   47.78   30.98
   5  -1 -14   -5.92    4.85
  -5   1  14   20.88   13.16
   5  -1 -13   18.87   14.61
  -5   1  13   69.84   23.92
  -5   1  12  500.75   57.25
   5  -1 -12  629.61   92.85
   5  -1 -11  136.79   43.18
  -5   1  11  135.08   27.85
   5  -1 -10   29.20   21.84
  -5   1  10   17.65   10.21
   5  -1  -9  191.50   48.59
  -5   1   9  303.33   37.52
   5  -1  -8    8.58   13.86
  -5   1   8   -0.34    5.43
  -5   1   7  165.03   24.58
   5  -1  -7  157.88   12.10
   5  -1  -7  170.01   46.61
  -5   1   6   60.76   14.80
   5  -1  -6   39.67    9.64
   5  -1  -6   22.13   16.17
  -5   1   5  229.53   26.52
   5  -1  -5  280.85   60.34
   5  -1  -5  172.09   28.09
  -5   1   4    4.35    4.36
   5  -1  -4    8.30    4.34
   5  -1  -4   10.42   14.24
  -5   1   3    4.87    5.49
   5  -1  -3   -3.68    8.57
   5  -1  -3    8.63    9.79
  -5   1   2  246.65   26.16
   5  -1  -2  184.69   42.55
   5  -1  -2  178.37   48.23
  -5   1   1   48.82   11.85
  -5   1   1   60.46   17.29
   5  -1  -1   27.57   14.60
   5  -1   0  387.39   57.76
  -5   1   0  337.79   34.97
   5  -1   0  390.53   68.98
   5  -1   1   52.63   20.70
   5  -1   1   25.42   19.22
   5  -1   2   20.57   12.59
  -5   1  -2   37.62   11.67
  -5   1  -2   32.13   10.08
   5  -1   3    3.90   12.35
  -5   1  -3    1.07    4.49
  -5   1  -3    0.60    1.82
   5  -1   4  160.24   37.19
  -5   1  -4  236.00   33.86
  -5   1  -4  249.32   31.98
   5  -1   5    3.98    5.99
  -5   1  -5   28.35   11.01
  -5   1  -5   21.09   10.21
   5  -1   6   -7.28   13.25
  -5   1  -6    3.97    4.55
  -5   1  -6   20.08   10.14
  -5   1  -7   16.17    7.80
   5  -1   7   14.23   11.33
  -5   1  -7   28.21   14.06
  -5   1  -8   28.02   11.72
   5  -1   8   19.61   14.06
  -5   1  -8    7.87    6.08
   5  -1   9   20.07   16.97
  -5   1  -9   37.58   15.40
  -5   1  -9   40.43   16.06
   5  -1  10   47.89   26.91
  -5   1 -10   70.31   22.34
  -5   1 -10   87.85   21.66
   5  -1  11   -0.87    6.14
  -5   1 -11    9.03    5.88
   5  -1  12   -8.60   13.44
  -5   1 -12    5.88    8.92
  -5   1 -12    4.65    6.33
   5  -1  13   -5.23    2.97
  -5   1 -13   -2.35    6.52
  -5   1 -13   -0.84    6.13
   5  -1  14    0.14   11.11
  -5   1 -14   17.44   13.67
  -5   1 -14   10.92   10.11
   5  -1  15    3.93   13.45
  -5   1 -15    8.59   11.79
  -5   1 -15    5.20    6.97
   5  -1  16    8.57   22.60
  -5   1 -16   31.96   18.15
  -5   1 -16   37.67   19.18
   5  -1  17   34.71   24.28
  -5   1 -17   51.29   23.81
  -5   1 -17   64.69   25.64
   5  -1  18   13.41   21.20
  -5   1 -18   -1.04   26.30
  -5   1 -18   -1.34    7.22
  -5   1 -19    0.49    7.70
  -5   1 -19   -2.96    6.00
  -5   1 -20   16.54   17.94
  -5   0  20    3.84   12.60
  -5   0  19    6.89   18.19
   5   0 -19    1.34    9.00
  -5   0  18   61.92   25.19
   5   0 -18   33.11   21.14
  -5   0  17  251.93   48.89
   5   0 -17  190.80   52.11
   5   0 -16   92.34   35.73
  -5   0  16   49.50   19.73
   5   0 -15    3.90    6.07
  -5   0  15   26.79   17.41
   5   0 -14   13.75   15.62
  -5   0  14   64.61   21.81
   5   0 -13   14.57   12.71
  -5   0  13   16.65    9.24
   5   0 -12   89.05   32.72
  -5   0  12   84.07   22.70
   5   0 -11  105.08   35.17
  -5   0  11   73.46   20.25
   5   0 -10   75.28   29.15
  -5   0  10   94.26   23.16
   5   0  -9   -4.32    1.51
  -5   0   9    4.16    5.71
   5   0  -8   12.72   16.01
  -5   0   8   44.60   14.62
   5   0  -7  128.43   37.71
  -5   0   7  142.19   24.42
   5   0  -6   -0.97    5.29
  -5   0   6    1.28    3.33
   5   0  -6    2.56    2.48
  -5   0   5   89.82   18.68
   5   0  -5   77.36   16.85
   5   0  -5   80.86   11.49
  -5   0   4  573.11   44.47
   5   0  -4  452.72   52.82
   5   0  -4  452.80   67.76
   5   0  -4  504.16   31.62
  -5   0   3   68.26   15.30
   5   0  -3  106.43   28.44
   5   0  -3  121.18   36.14
  -5   0   2   77.91   16.24
   5   0  -2   20.06   14.56
   5   0  -2   59.12   26.39
  -5   0   1  143.51   22.31
   5   0  -1   63.70   24.66
  -5   0   0   33.50    9.80
  -5   0   0   26.14    9.18
   5   0   1  207.13   48.84
  -5   0  -1  226.44   27.27
  -5   0  -1  245.28   27.50
  -5   0  -2  101.74   18.87
  -5   0  -2   79.59   16.19
   5   0   3  280.68   56.62
  -5   0  -3  312.77   31.83
  -5   0  -3  263.24   32.63
   5   0   4  251.42   54.21
  -5   0  -4  308.60   37.15
  -5   0  -4  329.29   33.43
   5   0   5   46.56   23.46
  -5   0  -5   34.74   10.77
  -5   0  -5   15.91    8.59
   5   0   6    4.77    7.44
  -5   0  -6   37.64   12.98
  -5   0  -6   39.10   14.23
   5   0   7   58.74   27.73
  -5   0  -7   49.36   15.03
  -5   0  -7  100.65   20.10
   5   0   8   -3.95    3.37
  -5   0  -8   12.05   10.53
  -5   0  -8    5.80    5.59
   5   0   9   16.34   14.47
  -5   0  -9   43.67   14.03
   5   0  10   51.29   29.35
  -5   0 -10   25.30   15.35
  -5   0 -10   58.80   17.23
   5   0  11    1.52   10.36
  -5   0 -11   21.51   11.06
  -5   0 -11    6.82    6.98
   5   0  12  142.90   43.59
  -5   0 -12  179.73   32.92
  -5   0 -12  142.85   33.39
   5   0  13   18.28   17.96
  -5   0 -13   24.94   15.63
  -5   0 -13   17.95   11.67
   5   0  14   43.54   29.79
  -5   0 -14   72.87   25.89
  -5   0 -14   98.69   26.73
   5   0  15   12.44   13.49
  -5   0 -15   70.30   26.72
  -5   0 -15   60.52   21.64
   5   0  16    4.42    1.64
  -5   0 -16   22.78   17.14
  -5   0 -16   24.41   14.72
  -5   0 -17  300.09   55.04
  -5   0 -17  253.95   44.41
   5   0  17  154.49   55.92
   5   0  18    4.17   11.74
  -5   0 -18    0.35   10.19
  -5   0 -18   -3.42    4.08
   5   0  19   24.49   27.76
  -5   0 -19   16.60   14.64
  -5  -1  20    0.89    8.18
  -5  -1  19   19.27   19.20
   5   1 -19   10.35   20.36
  -5  -1  18    8.25   10.35
   5   1 -18    5.86   16.85
  -5  -1  17   43.06   23.07
   5   1 -17   44.44   26.62
  -5  -1  16   11.98   14.98
   5   1 -16    0.41    8.46
   5   1 -15   -7.64    6.48
  -5  -1  15    5.57   10.46
   5   1 -14   22.58   18.86
  -5  -1  14   12.78   12.33
   5   1 -13   42.09   20.91
  -5  -1  13   15.40   11.92
   5   1 -12    9.26   12.86
  -5  -1  12    8.82    5.27
   5   1 -11   -7.26    6.62
  -5  -1  11   -1.95    3.05
   5   1 -10   27.55   20.62
  -5  -1  10    3.75    6.69
   5   1  -9    4.78    3.99
  -5  -1   9   10.46    7.19
   5   1  -8   25.86   16.83
  -5  -1   8   58.36   19.06
   5   1  -7   15.31   12.26
  -5  -1   7   18.01    9.30
   5   1  -6   63.87   22.74
  -5  -1   6   49.40   16.13
   5   1  -5    5.41    2.47
  -5  -1   5    1.64    2.70
   5   1  -5    7.59    7.69
  -5  -1   4  174.68   26.49
   5   1  -4  213.13   41.31
   5   1  -4  161.29   31.54
   5   1  -4  171.76   17.37
  -5  -1   3    8.16    5.94
  -5  -1   3    3.37    0.67
   5   1  -3    6.50    5.96
  -5  -1   2   13.54    9.25
  -5  -1   2   17.68    7.08
   5   1  -2    3.94    6.47
  -5  -1   1  241.85   25.97
  -5  -1   1  267.51   31.86
   5   1  -1  242.80   45.55
  -5  -1   0  215.99   25.83
  -5  -1   0  215.21   28.83
  -5  -1  -1  135.26   21.25
  -5  -1  -1  172.65   21.39
  -5  -1  -1  161.39   24.85
   5   1   2  177.63   47.71
  -5  -1  -2  188.81   26.69
  -5  -1  -2  271.28   25.93
   5   1   3    7.62   12.40
  -5  -1  -3   -0.34    3.04
  -5  -1  -3    3.00    3.59
  -5  -1  -4    4.01    5.20
  -5  -1  -4    0.90    3.01
   5   1   5   73.10   29.60
  -5  -1  -5  107.76   21.79
  -5  -1  -5  146.38   21.45
   5   1   6   30.77   16.79
  -5  -1  -6   27.38   10.43
  -5  -1  -6   26.36   10.38
   5   1   7  283.24   62.14
  -5  -1  -7  254.64   37.08
  -5  -1  -7  347.67   35.48
   5   1   8   -4.17    7.35
  -5  -1  -8   12.84   10.55
  -5  -1  -9  218.54   37.29
  -5  -1  -9  253.27   33.35
  -5  -1 -10  167.67   28.86
  -5  -1 -10  111.80   28.85
  -5  -1 -11  260.78   44.02
   5   1  11  239.64   59.60
  -5  -1 -11  338.65   41.62
   5   1  12  199.07   57.08
  -5  -1 -12  202.68   34.20
  -5  -1 -12  131.28   31.69
   5   1  13   66.29   31.42
  -5  -1 -13   74.98   27.73
  -5  -1 -13  129.94   28.41
   5   1  14    5.43   10.98
  -5  -1 -14    4.23   13.73
  -5  -1 -14    1.74    4.77
   5   1  15   21.71   20.26
  -5  -1 -15   40.94   17.93
  -5  -1 -15   50.21   19.95
   5   1  16   23.53   18.28
  -5  -1 -16   64.70   20.24
   5   1  17   13.71   20.03
  -5  -1 -17   72.72   28.72
   5   1  18    2.54   53.26
  -5  -1 -18   41.88   23.03
  -5  -2  20   -7.64   10.71
   5   2 -20   21.27   18.25
  -5  -2  19   11.31    6.99
   5   2 -19   32.84   24.39
  -5  -2  18    5.76   17.19
   5   2 -18  -10.27    6.60
  -5  -2  17    6.27   11.56
   5   2 -17   29.29   23.29
  -5  -2  16   13.63   14.30
   5   2 -16   13.26   16.57
  -5  -2  15    7.89   11.88
   5   2 -15   -2.86    9.06
   5   2 -14   28.66   15.20
  -5  -2  14   31.54   16.84
   5   2 -13   23.59   18.72
  -5  -2  13    8.34    8.43
   5   2 -12    8.73   12.40
  -5  -2  12   14.38    9.52
   5   2 -11   65.19   25.84
  -5  -2  11   54.75   19.72
   5   2 -10   24.28   16.02
  -5  -2  10   25.82   14.38
  -5  -2   9  174.09   32.54
   5   2  -9  200.99   41.80
   5   2  -8   12.89    9.79
  -5  -2   8   37.44   15.95
   5   2  -7   11.09   10.29
  -5  -2   7   -0.45    2.39
   5   2  -6    6.30    6.12
  -5  -2   6   14.01    8.06
   5   2  -5  109.07   26.03
  -5  -2   5   72.39   18.82
   5   2  -4   40.63   18.90
  -5  -2   4   25.90   13.24
  -5  -2   4   20.05    6.35
   5   2  -3  118.64   25.84
  -5  -2   3  131.84   16.94
  -5  -2   3  140.08   25.38
  -5  -2   2    3.93    4.35
  -5  -2   2    8.94    8.27
   5   2  -2    3.24    6.44
  -5  -2   1  418.07   33.80
  -5  -2   1  515.91   47.27
   5   2  -1  581.51   57.56
  -5  -2   0   -2.12    0.72
  -5  -2   0    0.63    3.01
   5   2   0    8.14    9.63
  -5  -2  -1   72.44   15.24
  -5  -2  -1   55.05   14.63
   5   2   1   97.89   24.78
  -5  -2  -2    6.71    4.38
  -5  -2  -2    6.69    6.76
   5   2   3  462.31   83.97
  -5  -2  -3  420.19   41.57
  -5  -2  -3  522.92   32.29
  -5  -2  -4  317.52   26.64
   5   2   4  281.03   68.43
  -5  -2  -4  201.99   29.71
   5   2   5   -0.31    7.42
  -5  -2  -5    6.51    6.53
  -5  -2  -5    2.74    3.98
   5   2   6   41.16   25.63
  -5  -2  -6   43.36   11.13
  -5  -2  -6   20.36    9.67
  -5  -2  -7   22.71    7.97
  -5  -2  -7    1.35    6.02
   5   2   8   -9.68   16.49
  -5  -2  -8   -0.42    2.76
  -5  -2  -8   11.74    7.13
  -5  -2  -9  269.11   40.78
   5   2   9  252.46   64.19
  -5  -2  -9  390.74   39.12
   5   2  10   67.55   33.25
  -5  -2 -10   20.90   10.19
  -5  -2 -10   56.84   16.09
   5   2  11   48.52   28.80
  -5  -2 -11   37.46   15.92
  -5  -2 -11   44.18   14.37
   5   2  12    0.70    2.39
  -5  -2 -12    8.51   11.43
  -5  -2 -12   11.32    8.27
   5   2  13    4.50   16.12
  -5  -2 -13   12.77    8.70
  -5  -2 -13    8.50    7.42
   5   2  14    0.92   13.56
  -5  -2 -14   19.15   14.95
   5   2  15   25.64   23.82
  -5  -2 -15   66.56   25.30
   5   2  16   -7.60   19.87
  -5  -2 -16    8.13   12.37
   5   2  17   48.20   32.10
  -5  -2 -17    3.56   10.09
   5   2  18   -2.32   19.05
  -5  -2 -18   11.66   15.93
  -5  -3  20    7.40   12.03
   5   3 -20   39.22   27.74
  -5  -3  19   56.71   25.73
   5   3 -19   27.48   17.09
  -5  -3  18   55.26   24.85
   5   3 -18   53.76   26.03
  -5  -3  17   21.29   14.82
   5   3 -17   -1.43   10.65
  -5  -3  16  194.09   43.81
   5   3 -16  147.87   40.42
  -5  -3  15   -4.90    2.89
   5   3 -15   13.86   14.66
  -5  -3  14   56.74   23.78
   5   3 -14   50.99   21.21
  -5  -3  13    8.28   11.72
   5   3 -13   -1.94    6.56
  -5  -3  12   -3.31    3.06
   5   3 -12   14.77   13.43
   5   3 -11  111.14   29.18
  -5  -3  11   95.82   25.86
  -5  -3  10  143.37   32.51
   5   3 -10  148.44   33.11
  -5  -3   9  127.86   28.92
   5   3  -9  153.94   33.50
   5   3  -8    9.48    8.53
  -5  -3   8   21.49   12.00
   5   3  -7   48.26   17.95
  -5  -3   7   71.92   19.94
  -5  -3   6   78.55    9.23
   5   3  -6   59.54   17.66
  -5  -3   6   91.70   22.66
   5   3  -5   11.60    8.74
  -5  -3   5   25.12    6.11
  -5  -3   5   20.47   10.15
  -5  -3   4  134.39   16.31
  -5  -3   4  135.79   26.55
   5   3  -4  190.39   28.53
  -5  -3   3   59.62   11.89
   5   3  -3   41.13   12.48
  -5  -3   3   47.29   20.13
  -5  -3   2  167.17   21.39
  -5  -3   2  150.08   27.18
   5   3  -2  196.50   24.92
   5   3  -1    3.11    4.77
  -5  -3   1   24.83    9.30
  -5  -3   1   13.24    7.99
   5   3  -1   24.79    7.03
   5   3   0    5.24    4.23
  -5  -3   0    8.83    5.74
   5   3   0    6.58    2.74
  -5  -3   0    4.57    5.27
  -5  -3  -1  132.46   22.47
  -5  -3  -1  174.11   29.88
   5   3   1  136.69   19.30
  -5  -3  -2   25.16   11.13
  -5  -3  -2   38.56   14.98
   5   3   2   15.68    8.22
   5   3   3   35.16   25.64
  -5  -3  -3   28.74   12.71
  -5  -3  -4    4.06    4.99
  -5  -3  -4    4.86    3.17
   5   3   4   -9.46   17.89
   5   3   5   -0.36    8.50
  -5  -3  -5    5.51    7.32
  -5  -3  -5   -0.56    0.18
   5   3   6   27.45   24.46
  -5  -3  -6   41.93   15.72
  -5  -3  -6   71.14   12.69
  -5  -3  -7   40.77   10.34
   5   3   7   18.04   13.96
  -5  -3  -7   14.13    8.85
   5   3   8    9.73   19.98
  -5  -3  -8    6.92    7.99
  -5  -3  -8    1.19    2.96
   5   3   9   20.41   32.93
  -5  -3  -9    4.25   15.42
  -5  -3  -9    1.26    2.92
   5   3  10    9.51    4.58
  -5  -3 -10    3.83    1.74
   5   3  11  122.25   48.63
  -5  -3 -11   73.30   22.44
   5   3  12   32.33   22.41
  -5  -3 -12   35.13   16.57
   5   3  13    8.79   21.31
  -5  -3 -13    1.13    6.93
   5   3  14   -8.15   16.60
  -5  -3 -14    3.05    7.46
   5   3  15   12.29   17.11
  -5  -3 -15   -1.27    4.46
   5   3  16   35.78   29.24
  -5  -3 -16   37.04   19.73
   5   3  17    3.70   13.61
  -5  -3 -17   13.32   15.57
   5   4 -20   18.79   12.45
  -5  -4  19    5.45   11.17
   5   4 -19   -4.23    9.09
  -5  -4  18    5.15    2.71
   5   4 -18    2.53    7.20
  -5  -4  17   12.01    9.05
   5   4 -17   -0.32   11.42
  -5  -4  16  137.71   37.53
   5   4 -16  118.88   34.05
  -5  -4  15   24.61   16.43
   5   4 -15   31.87   17.46
  -5  -4  14  174.33   40.19
   5   4 -14   80.12   26.96
  -5  -4  13   27.35   16.33
   5   4 -13    9.95    9.72
  -5  -4  12  179.41   37.66
   5   4 -12  109.41   29.86
  -5  -4  11  127.59   31.11
   5   4 -11   94.01   26.61
  -5  -4  10  225.44   40.23
   5   4 -10  202.00   36.22
  -5  -4   9   12.29   14.62
   5   4  -9   21.10   12.27
  -5  -4   8  378.27   50.96
   5   4  -8  303.58   40.18
   5   4  -7    7.68    7.98
  -5  -4   7   19.64    8.67
  -5  -4   6   49.97    8.77
   5   4  -6   48.75   13.68
  -5  -4   6   70.22   20.69
  -5  -4   5   43.76    9.78
   5   4  -5   37.87   11.37
  -5  -4   5   42.19   15.63
  -5  -4   4  328.44   28.51
  -5  -4   4  331.99   46.06
   5   4  -4  424.48   35.87
  -5  -4   3  149.12   28.93
   5   4  -3  194.87   20.58
  -5  -4   3  162.52   21.26
  -5  -4   2  193.21   32.04
   5   4  -2  184.15   16.69
  -5  -4   2  169.40   23.22
  -5  -4   1    8.24    6.12
   5   4  -1    7.99    2.26
  -5  -4   1    6.22    7.96
  -5  -4   0  124.43   26.44
  -5  -4   0  133.02   22.38
  -5  -4  -1    8.25    5.46
  -5  -4  -1   -2.31    7.63
  -5  -4  -2  266.28   38.15
  -5  -4  -2  295.20   37.14
   5   4   3   -4.06   19.02
  -5  -4  -3    5.05    6.72
   5   4   4  -10.72   17.22
  -5  -4  -4    2.27    4.52
   5   4   5    9.38    5.09
  -5  -4  -5    9.59    8.44
   5   4   6   31.43   20.20
  -5  -4  -6   70.24   21.27
   5   4   7   17.75   25.24
  -5  -4  -7   -5.93   10.64
  -5  -4  -8  350.13   49.38
   5   4   8  234.17   67.25
   5   4   9   74.08   41.46
  -5  -4  -9    9.57    5.44
   5   4  10    5.69   12.26
  -5  -4 -10   50.46   21.54
   5   4  11   23.33   24.13
  -5  -4 -11   18.99   14.36
   5   4  12    8.34   15.57
  -5  -4 -12   47.33   20.02
   5   4  13    9.47   22.96
  -5  -4 -13    2.56   10.28
   5   4  14    2.61   12.58
  -5  -4 -14   -5.92    8.93
   5   4  15    3.49   11.14
  -5  -4 -15   41.31   22.25
   5   4  16   -2.47    5.73
  -5  -4 -16   -2.15    7.49
  -5  -4 -17   13.05   20.75
  -5  -5  19   11.48    3.06
   5   5 -19   24.48   17.71
  -5  -5  18   11.28   13.08
   5   5 -18    5.02    6.84
  -5  -5  17   31.05   18.51
   5   5 -17    2.60    6.95
  -5  -5  16   -4.36    3.87
   5   5 -16    2.34   14.94
  -5  -5  15    4.16    7.90
   5   5 -15    4.54   10.10
  -5  -5  14   70.48   27.29
   5   5 -14   47.38   20.04
  -5  -5  13   -1.57    4.34
   5   5 -13   10.90   11.02
  -5  -5  12    7.18    7.64
   5   5 -12    1.17    5.28
  -5  -5  11   67.71   26.65
   5   5 -11   44.20   17.05
  -5  -5  10    0.52    7.50
   5   5 -10    1.75    6.41
  -5  -5   9    3.31    4.79
   5   5  -9    2.37    6.65
  -5  -5   8  103.65   28.20
   5   5  -8  161.05   26.46
  -5  -5   7   46.64   19.07
   5   5  -7   50.99   14.36
  -5  -5   6    0.73    2.68
  -5  -5   6    0.21    2.67
  -5  -5   5   49.63   19.22
   5   5  -5  107.85   17.61
  -5  -5   5   77.57   15.92
  -5  -5   4  142.31   30.06
   5   5  -4  124.28   15.10
  -5  -5   4  124.39   20.99
  -5  -5   3  107.64   25.45
  -5  -5   3  108.21   20.64
  -5  -5   2  123.15   26.73
  -5  -5   2  102.27   20.59
  -5  -5   1   79.42   19.63
  -5  -5   1  107.52   26.84
  -5  -5   0   26.55   11.89
  -5  -5   0   28.51   14.95
  -5  -5  -1   17.91   11.49
  -5  -5  -1   16.07   13.20
  -5  -5  -2   18.40    9.06
  -5  -5  -2   35.16   16.65
   5   5   3  210.82   63.54
  -5  -5  -3  194.11   33.58
   5   5   4   29.67   28.09
  -5  -5  -4   -7.28    6.76
   5   5   5  -15.06   18.63
  -5  -5  -5   24.17   13.53
   5   5   6   28.24   27.91
  -5  -5  -6   24.52   13.27
   5   5   7   -4.22    9.09
  -5  -5  -7   -6.81   11.18
   5   5   8   22.01   23.66
  -5  -5  -8   42.09   18.43
   5   5   9   23.56   28.96
  -5  -5  -9   12.48   10.68
   5   5  10    7.83   16.46
  -5  -5 -10   23.27   15.31
   5   5  11   36.12   37.66
  -5  -5 -11   82.65   27.53
   5   5  12   79.94   39.45
  -5  -5 -12   76.76   27.19
   5   5  13   -6.35    9.78
  -5  -5 -13    4.27   11.23
   5   5  14   77.36   41.87
  -5  -5 -14    4.39    5.75
   5   5  15   24.69   18.46
  -5  -5 -15   -2.39    6.00
   5   5  16   -3.10   15.43
  -5  -5 -16  -11.97   13.22
   5   6 -19   14.87   15.02
  -5  -6  18  148.83   45.29
   5   6 -18  127.94   34.08
  -5  -6  17   34.48   21.80
   5   6 -17   27.85   15.05
  -5  -6  16   -1.10    6.70
   5   6 -16   -4.08    0.84
  -5  -6  15   62.34   26.12
   5   6 -15   50.51   18.04
  -5  -6  14  411.16   65.99
   5   6 -14  329.20   49.21
  -5  -6  13    5.87    5.16
   5   6 -13    2.74    4.76
  -5  -6  12    8.55   14.42
   5   6 -12    2.11    7.71
  -5  -6  11   89.45   29.08
   5   6 -11  117.87   24.54
  -5  -6  10  386.61   58.59
   5   6 -10  271.95   36.01
  -5  -6   9   63.00   23.60
   5   6  -9   34.35   12.86
  -5  -6   8  107.30   29.86
   5   6  -8  106.28   19.95
  -5  -6   7  136.11   32.31
  -5  -6   6   58.51   17.75
  -5  -6   6   95.12   29.91
  -5  -6   5  324.65   49.65
  -5  -6   5  351.25   38.03
  -5  -6   4   18.22   10.51
  -5  -6   4   29.67   16.65
  -5  -6   3   80.92   19.39
  -5  -6   3  100.50   26.20
  -5  -6   2  323.99   47.57
  -5  -6   2  385.52   43.90
  -5  -6   1   16.65   12.50
  -5  -6   1   12.98   10.77
  -5  -6   0    6.01    8.66
  -5  -6   0    2.43    5.52
  -5  -6  -1   34.88   16.00
  -5  -6  -1   45.65   16.78
  -5  -6  -2   72.92   22.81
  -5  -6  -2   64.82   21.69
   5   6   3   57.71   34.33
  -5  -6  -3   32.45   15.48
   5   6   4    5.30   29.92
  -5  -6  -4    6.09    9.42
   5   6   5   55.90   38.50
  -5  -6  -5   89.56   26.59
   5   6   6  104.80   56.34
  -5  -6  -6  207.83   39.94
   5   6   7  212.83   67.10
  -5  -6  -7  209.42   42.54
   5   6   8   -0.68    9.30
  -5  -6  -8   -5.18    2.50
   5   6   9   16.22   18.84
  -5  -6  -9   27.39   15.62
   5   6  10  102.24   51.65
  -5  -6 -10   95.62   28.69
   5   6  11   -0.47   12.92
  -5  -6 -11    7.63   11.65
   5   6  12   89.46   46.22
  -5  -6 -12   55.38   26.37
   5   6  13   30.93   29.85
  -5  -6 -13   78.66   29.14
   5   6  14   -9.44   14.17
  -5  -6 -14    4.32    5.16
   5   6  15   -3.56    8.51
  -5  -6 -15   19.68   13.70
  -5  -7  17    8.25    5.29
  -5  -7  16    9.90   31.56
  -5  -7  15   17.74   16.50
  -5  -7  14    0.35    7.28
  -5  -7  13   -2.28    7.03
  -5  -7  12   -1.78    6.70
  -5  -7  11   11.58   12.24
  -5  -7  10   18.31   11.69
  -5  -7   9    9.06   11.46
  -5  -7   8   44.95   19.41
  -5  -7   7    2.93    8.36
  -5  -7   6   27.50   12.49
  -5  -7   6    3.47    5.71
  -5  -7   5  187.41   38.26
  -5  -7   5  231.92   34.96
  -5  -7   4  380.78   53.91
  -5  -7   4  438.96   52.50
  -5  -7   3   11.71   10.55
  -5  -7   3   21.37   15.85
  -5  -7   2   55.11   18.45
[truncated: 94,237 more chars]
