# Supplementary material for: Management of triplet excitons transition: fine regulation of Förster and dexter energy transfer simultaneously
Source: Light Sci Appl. 2024 Jan 30;13:35. doi: 10.1038/s41377-023-01366-1 (PMC10828450; doi:10.1038/s41377-023-01366-1)
Supplement: Supplementary file 7 — crystal data [file 41377_2023_1366_MOESM7_ESM.cif]

data_r20220715e
_audit_creation_date               2022-07-23
_audit_creation_method
;
Olex2 1.5
(compiled 2022.04.07 svn.rca3783a0 for OlexSys, GUI svn.r6498)
;
_shelx_SHELXL_version_number       '2018/3'
_audit_contact_author_address      ?
_audit_contact_author_email        ?
_audit_contact_author_name         ''
_audit_contact_author_phone        ?
_publ_contact_author_id_orcid      ?
_publ_section_references
;
Dolomanov, O.V., Bourhis, L.J., Gildea, R.J, Howard, J.A.K. & Puschmann, H.
 (2009), J. Appl. Cryst. 42, 339-341.

Sheldrick, G.M. (2015). Acta Cryst. A71, 3-8.

Sheldrick, G.M. (2015). Acta Cryst. C71, 3-8.
;
_chemical_name_common              ?
_chemical_name_systematic          ?
_chemical_formula_moiety           'C12 H13 N O4'
_chemical_formula_sum              'C12 H13 N O4'
_chemical_formula_weight           235.23
_chemical_melting_point            ?
_chemical_oxdiff_formula           'C11 H10 N O'
loop_
  _atom_type_symbol
  _atom_type_description
  _atom_type_scat_dispersion_real
  _atom_type_scat_dispersion_imag
  _atom_type_scat_source
 'C' 'C' 0.0033 0.0016 'International Tables Vol C Tables 4.2.6.8 and 6.1.1.4'
 'H' 'H' 0.0000 0.0000 'International Tables Vol C Tables 4.2.6.8 and 6.1.1.4'
 'N' 'N' 0.0061 0.0033 'International Tables Vol C Tables 4.2.6.8 and 6.1.1.4'
 'O' 'O' 0.0106 0.0060 'International Tables Vol C Tables 4.2.6.8 and 6.1.1.4'

_shelx_space_group_comment
;
The symmetry employed for this shelxl refinement is uniquely defined
by the following loop, which should always be used as a source of
symmetry information in preference to the above space-group names.
They are only intended as comments.
;
_space_group_crystal_system        'monoclinic'
_space_group_IT_number             14
_space_group_name_H-M_alt          'P 1 21/n 1'
_space_group_name_Hall             '-P 2yn'
loop_
  _space_group_symop_operation_xyz
 'x, y, z'
 '-x+1/2, y+1/2, -z+1/2'
 '-x, -y, -z'
 'x-1/2, -y-1/2, z-1/2'

_cell_length_a                     9.0089(7)
_cell_length_b                     5.0146(4)
_cell_length_c                     24.1445(17)
_cell_angle_alpha                  90
_cell_angle_beta                   94.336(7)
_cell_angle_gamma                  90
_cell_volume                       1087.63(14)
_cell_formula_units_Z              4
_cell_measurement_reflns_used      3126
_cell_measurement_temperature      113.15
_cell_measurement_theta_max        31.7260
_cell_measurement_theta_min        2.1840
_shelx_estimated_absorpt_T_max     0.982
_shelx_estimated_absorpt_T_min     0.973
_exptl_absorpt_coefficient_mu      0.109
_exptl_absorpt_correction_T_max    1.00000
_exptl_absorpt_correction_T_min    0.82081
_exptl_absorpt_correction_type     multi-scan
_exptl_absorpt_process_details    
 'CrysAlisPro 1.171.39.46 (Rigaku Oxford Diffraction, 2018)'
_exptl_absorpt_special_details     ?
_exptl_crystal_colour              ?
_exptl_crystal_density_diffrn      1.437
_exptl_crystal_density_meas        ?
_exptl_crystal_density_method      ?
_exptl_crystal_description         block
_exptl_crystal_F_000               496
_exptl_crystal_size_max            0.25
_exptl_crystal_size_mid            0.23
_exptl_crystal_size_min            0.17
_exptl_transmission_factor_max     ?
_exptl_transmission_factor_min     ?
_diffrn_reflns_av_R_equivalents    0.0767
_diffrn_reflns_av_unetI/netI       0.0672
_diffrn_reflns_Laue_measured_fraction_full  0.998
_diffrn_reflns_Laue_measured_fraction_max  0.996
_diffrn_reflns_limit_h_max         11
_diffrn_reflns_limit_h_min         -11
_diffrn_reflns_limit_k_max         6
_diffrn_reflns_limit_k_min         -6
_diffrn_reflns_limit_l_max         30
_diffrn_reflns_limit_l_min         -30
_diffrn_reflns_number              8176
_diffrn_reflns_point_group_measured_fraction_full  0.998
_diffrn_reflns_point_group_measured_fraction_max  0.996
_diffrn_reflns_theta_full          25.242
_diffrn_reflns_theta_max           26.371
_diffrn_reflns_theta_min           1.692
_diffrn_ambient_temperature        113.15
_diffrn_detector                   'CCD plate'
_diffrn_detector_area_resol_mean   ?
_diffrn_measured_fraction_theta_full  0.998
_diffrn_measured_fraction_theta_max  0.996
_diffrn_measurement_details
;
List of Runs (angles in degrees, time in seconds):

  # Type    Start    End  Width  t~exp~   \w     \q     \k     \f   Frames
--------------------------------------------------------------------------
  1  \w   -120.00  60.00   1.00    2.00    --  -30.00  45.00   0.00  180
  2  \w   -120.00  30.00   1.00    2.00    --  -30.00  45.00  90.00  150
  3  \w   -120.00   0.00   1.00    2.00    --  -30.00  45.00 180.00  120
;
_diffrn_measurement_device         'abstract diffractometer'
_diffrn_measurement_device_type    'Rigaku mm007 Saturn70'
_diffrn_measurement_method         '\w scans'
_diffrn_orient_matrix_type        
 'CrysAlisPro convention (1999,Acta A55,543-557)'
_diffrn_orient_matrix_UB_11        -0.0031180000
_diffrn_orient_matrix_UB_12        -0.0033925000
_diffrn_orient_matrix_UB_13        -0.0294376000
_diffrn_orient_matrix_UB_21        -0.0788984000
_diffrn_orient_matrix_UB_22        -0.0019996000
_diffrn_orient_matrix_UB_23        -0.0010479000
_diffrn_orient_matrix_UB_31        -0.0011728000
_diffrn_orient_matrix_UB_32        0.1413543000
_diffrn_orient_matrix_UB_33        -0.0007281000
_diffrn_radiation_monochromator    confocal
_diffrn_radiation_probe            x-ray
_diffrn_radiation_type             'Mo K\a'
_diffrn_radiation_wavelength       0.71073
_diffrn_source                     'rotating anode'
_diffrn_source_type                'Enhance (Mo) X-ray Source'
_reflns_Friedel_coverage           0.000
_reflns_Friedel_fraction_full      .
_reflns_Friedel_fraction_max       .
_reflns_number_gt                  1590
_reflns_number_total               2215
_reflns_special_details
;
 Reflections were merged by SHELXL according to the crystal
 class for the calculation of statistics and refinement.
 
 _reflns_Friedel_fraction is defined as the number of unique
 Friedel pairs measured divided by the number that would be
 possible theoretically, ignoring centric projections and
 systematic absences.
;
_reflns_threshold_expression       'I > 2\s(I)'
_computing_cell_refinement         'CrysAlisPro 1.171.39.46 (Rigaku OD, 2018)'
_computing_data_collection         'CrysAlisPro 1.171.39.46 (Rigaku OD, 2018)'
_computing_data_reduction          'CrysAlisPro 1.171.39.46 (Rigaku OD, 2018)'
_computing_molecular_graphics      'Olex2 1.5 (Dolomanov et al., 2009)'
_computing_publication_material    'Olex2 1.5 (Dolomanov et al., 2009)'
_computing_structure_refinement    'SHELXL 2018/3 (Sheldrick, 2015)'
_computing_structure_solution      'SHELXT 2018/2 (Sheldrick, 2018)'
_refine_diff_density_max           0.274
_refine_diff_density_min           -0.237
_refine_diff_density_rms           0.070
_refine_ls_extinction_coef         0.021(2)
_refine_ls_extinction_expression  
 'Fc^*^=kFc[1+0.001xFc^2^\l^3^/sin(2\q)]^-1/4^'
_refine_ls_extinction_method       'SHELXL-2018/3 (Sheldrick 2018)'
_refine_ls_goodness_of_fit_ref     1.085
_refine_ls_hydrogen_treatment      constr
_refine_ls_matrix_type             full
_refine_ls_number_parameters       157
_refine_ls_number_reflns           2215
_refine_ls_number_restraints       0
_refine_ls_R_factor_all            0.0766
_refine_ls_R_factor_gt             0.0494
_refine_ls_restrained_S_all        1.085
_refine_ls_shift/su_max            0.000
_refine_ls_shift/su_mean           0.000
_refine_ls_structure_factor_coef   Fsqd
_refine_ls_weighting_details      
 'w=1/[\s^2^(Fo^2^)+(0.0389P)^2^+0.2271P] where P=(Fo^2^+2Fc^2^)/3'
_refine_ls_weighting_scheme        calc
_refine_ls_wR_factor_gt            0.1046
_refine_ls_wR_factor_ref           0.1224
_refine_special_details            ?
_olex2_refinement_description
;
1. Fixed Uiso
 At 1.2 times of:
  All C(H) groups, All C(H,H) groups
 At 1.5 times of:
  All C(H,H,H) groups, All O(H) groups
2.a Secondary CH2 refined with riding coordinates:
 C10(H10A,H10B), C11(H11A,H11B), C12(H12A,H12B)
2.b Aromatic/amide H refined with riding coordinates:
 C3(H3), C8(H8), C9(H9)
2.c Idealised Me refined as rotating group:
 C1(H1A,H1B,H1C)
2.d Idealised tetrahedral OH refined as rotating group:
 O4(H4)
;
_atom_sites_solution_hydrogens     geom
_atom_sites_solution_primary       dual
_atom_sites_solution_secondary     ?
loop_
  _atom_site_label
  _atom_site_type_symbol
  _atom_site_fract_x
  _atom_site_fract_y
  _atom_site_fract_z
  _atom_site_U_iso_or_equiv
  _atom_site_adp_type
  _atom_site_occupancy
  _atom_site_site_symmetry_order
  _atom_site_calc_flag
  _atom_site_refinement_flags_posn
  _atom_site_refinement_flags_adp
  _atom_site_refinement_flags_occupancy
  _atom_site_disorder_assembly
  _atom_site_disorder_group
 O1 O -0.40593(17) -0.3433(3) -0.07309(6) 0.0317(4) Uani 1 1 d . . . . .
 O2 O -0.36387(17) -0.1586(3) 0.14821(6) 0.0304(4) Uani 1 1 d . . . . .
 O3 O -0.04982(17) 0.4987(3) 0.09651(6) 0.0316(4) Uani 1 1 d . . . . .
 O4 O 0.18926(16) -0.0583(3) 0.23674(7) 0.0338(4) Uani 1 1 d . . . . .
 H4 H 0.216243 -0.216221 0.243304 0.051 Uiso 1 1 calc R U . . .
 N1 N -0.19960(18) 0.1860(3) 0.13560(7) 0.0216(4) Uani 1 1 d . . . . .
 C1 C -0.3653(3) -0.3543(5) -0.12941(9) 0.0345(6) Uani 1 1 d . . . . .
 H1A H -0.423709 -0.493006 -0.149636 0.052 Uiso 1 1 calc R U . . .
 H1B H -0.259044 -0.396122 -0.129662 0.052 Uiso 1 1 calc R U . . .
 H1C H -0.385263 -0.181444 -0.147363 0.052 Uiso 1 1 calc R U . . .
 C2 C -0.3295(2) -0.1740(4) -0.03720(8) 0.0236(5) Uani 1 1 d . . . . .
 C3 C -0.3598(2) -0.2040(4) 0.01872(8) 0.0235(5) Uani 1 1 d . . . . .
 H3 H -0.427270 -0.335584 0.029892 0.028 Uiso 1 1 calc R U . . .
 C4 C -0.2878(2) -0.0356(4) 0.05635(8) 0.0207(5) Uani 1 1 d . . . . .
 C5 C -0.2937(2) -0.0216(4) 0.11781(9) 0.0220(5) Uani 1 1 d . . . . .
 C6 C -0.1344(2) 0.3084(4) 0.09126(8) 0.0227(5) Uani 1 1 d . . . . .
 C7 C -0.1899(2) 0.1617(4) 0.04082(8) 0.0210(5) Uani 1 1 d . . . . .
 C8 C -0.1605(2) 0.1901(4) -0.01432(9) 0.0257(5) Uani 1 1 d . . . . .
 H8 H -0.093831 0.323675 -0.025236 0.031 Uiso 1 1 calc R U . . .
 C9 C -0.2306(2) 0.0189(4) -0.05342(9) 0.0261(5) Uani 1 1 d . . . . .
 H9 H -0.210842 0.033829 -0.091392 0.031 Uiso 1 1 calc R U . . .
 C10 C -0.1751(2) 0.2741(4) 0.19322(8) 0.0221(5) Uani 1 1 d . . . . .
 H10A H -0.242762 0.174214 0.216149 0.026 Uiso 1 1 calc R U . . .
 H10B H -0.200742 0.465542 0.195382 0.026 Uiso 1 1 calc R U . . .
 C11 C -0.0158(2) 0.2345(4) 0.21724(8) 0.0224(5) Uani 1 1 d . . . . .
 H11A H 0.051357 0.338869 0.194930 0.027 Uiso 1 1 calc R U . . .
 H11B H -0.006334 0.306048 0.255556 0.027 Uiso 1 1 calc R U . . .
 C12 C 0.0345(2) -0.0541(4) 0.21855(9) 0.0246(5) Uani 1 1 d . . . . .
 H12A H -0.023206 -0.157953 0.244407 0.030 Uiso 1 1 calc R U . . .
 H12B H 0.018603 -0.134003 0.181079 0.030 Uiso 1 1 calc R U . . .

loop_
  _atom_site_aniso_label
  _atom_site_aniso_U_11
  _atom_site_aniso_U_22
  _atom_site_aniso_U_33
  _atom_site_aniso_U_23
  _atom_site_aniso_U_13
  _atom_site_aniso_U_12
 O1 0.0352(9) 0.0381(10) 0.0221(8) -0.0046(7) 0.0046(7) -0.0117(8)
 O2 0.0335(9) 0.0326(10) 0.0256(8) 0.0050(7) 0.0062(7) -0.0100(7)
 O3 0.0371(10) 0.0300(9) 0.0280(9) -0.0005(7) 0.0049(7) -0.0139(7)
 O4 0.0241(9) 0.0214(9) 0.0542(11) 0.0014(8) -0.0089(7) 0.0015(7)
 N1 0.0229(9) 0.0239(10) 0.0178(9) 0.0036(7) 0.0015(7) -0.0030(8)
 C1 0.0419(14) 0.0411(15) 0.0210(11) -0.0070(10) 0.0053(10) -0.0077(12)
 C2 0.0235(11) 0.0266(13) 0.0206(11) -0.0019(9) 0.0006(8) 0.0001(9)
 C3 0.0242(11) 0.0233(12) 0.0232(11) 0.0029(9) 0.0029(9) -0.0036(9)
 C4 0.0189(11) 0.0207(12) 0.0223(11) 0.0047(9) 0.0011(8) 0.0010(9)
 C5 0.0192(11) 0.0226(12) 0.0240(11) 0.0011(9) -0.0003(9) 0.0015(9)
 C6 0.0205(11) 0.0244(12) 0.0231(11) 0.0037(9) 0.0013(8) 0.0019(9)
 C7 0.0212(11) 0.0198(12) 0.0220(11) 0.0034(8) 0.0014(8) -0.0017(9)
 C8 0.0273(12) 0.0239(12) 0.0265(11) 0.0037(10) 0.0049(9) -0.0028(9)
 C9 0.0294(12) 0.0298(13) 0.0196(11) 0.0012(9) 0.0046(9) -0.0012(10)
 C10 0.0241(11) 0.0240(12) 0.0185(10) 0.0002(9) 0.0041(8) -0.0002(9)
 C11 0.0222(11) 0.0229(12) 0.0216(10) -0.0013(9) -0.0006(8) -0.0028(9)
 C12 0.0212(11) 0.0214(12) 0.0303(12) -0.0003(9) -0.0043(9) -0.0022(9)

_geom_special_details
;
 All esds (except the esd in the dihedral angle between two l.s. planes)
 are estimated using the full covariance matrix.  The cell esds are taken
 into account individually in the estimation of esds in distances, angles
 and torsion angles; correlations between esds in cell parameters are only
 used when they are defined by crystal symmetry.  An approximate (isotropic)
 treatment of cell esds is used for estimating esds involving l.s. planes.
;
loop_
  _geom_bond_atom_site_label_1
  _geom_bond_atom_site_label_2
  _geom_bond_distance
  _geom_bond_site_symmetry_2
  _geom_bond_publ_flag
 O1 C1 1.436(2) . ?
 O1 C2 1.362(3) . ?
 O2 C5 1.217(2) . ?
 O3 C6 1.221(2) . ?
 O4 H4 0.8400 . ?
 O4 C12 1.430(2) . ?
 N1 C5 1.390(3) . ?
 N1 C6 1.401(2) . ?
 N1 C10 1.460(2) . ?
 C1 H1A 0.9800 . ?
 C1 H1B 0.9800 . ?
 C1 H1C 0.9800 . ?
 C2 C3 1.406(3) . ?
 C2 C9 1.391(3) . ?
 C3 H3 0.9500 . ?
 C3 C4 1.368(3) . ?
 C4 C5 1.490(3) . ?
 C4 C7 1.395(3) . ?
 C6 C7 1.477(3) . ?
 C7 C8 1.384(3) . ?
 C8 H8 0.9500 . ?
 C8 C9 1.392(3) . ?
 C9 H9 0.9500 . ?
 C10 H10A 0.9900 . ?
 C10 H10B 0.9900 . ?
 C10 C11 1.519(3) . ?
 C11 H11A 0.9900 . ?
 C11 H11B 0.9900 . ?
 C11 C12 1.516(3) . ?
 C12 H12A 0.9900 . ?
 C12 H12B 0.9900 . ?

loop_
  _geom_angle_atom_site_label_1
  _geom_angle_atom_site_label_2
  _geom_angle_atom_site_label_3
  _geom_angle
  _geom_angle_site_symmetry_1
  _geom_angle_site_symmetry_3
  _geom_angle_publ_flag
 C2 O1 C1 118.27(16) . . ?
 C12 O4 H4 109.5 . . ?
 C5 N1 C6 111.91(17) . . ?
 C5 N1 C10 124.46(16) . . ?
 C6 N1 C10 123.59(17) . . ?
 O1 C1 H1A 109.5 . . ?
 O1 C1 H1B 109.5 . . ?
 O1 C1 H1C 109.5 . . ?
 H1A C1 H1B 109.5 . . ?
 H1A C1 H1C 109.5 . . ?
 H1B C1 H1C 109.5 . . ?
 O1 C2 C3 114.77(18) . . ?
 O1 C2 C9 123.92(19) . . ?
 C9 C2 C3 121.31(19) . . ?
 C2 C3 H3 121.5 . . ?
 C4 C3 C2 117.09(19) . . ?
 C4 C3 H3 121.5 . . ?
 C3 C4 C5 129.76(19) . . ?
 C3 C4 C7 122.48(19) . . ?
 C7 C4 C5 107.76(18) . . ?
 O2 C5 N1 124.67(19) . . ?
 O2 C5 C4 129.3(2) . . ?
 N1 C5 C4 106.03(16) . . ?
 O3 C6 N1 123.86(19) . . ?
 O3 C6 C7 130.11(19) . . ?
 N1 C6 C7 106.02(18) . . ?
 C4 C7 C6 108.25(17) . . ?
 C8 C7 C4 120.2(2) . . ?
 C8 C7 C6 131.60(19) . . ?
 C7 C8 H8 120.7 . . ?
 C7 C8 C9 118.6(2) . . ?
 C9 C8 H8 120.7 . . ?
 C2 C9 C8 120.4(2) . . ?
 C2 C9 H9 119.8 . . ?
 C8 C9 H9 119.8 . . ?
 N1 C10 H10A 108.9 . . ?
 N1 C10 H10B 108.9 . . ?
 N1 C10 C11 113.24(16) . . ?
 H10A C10 H10B 107.7 . . ?
 C11 C10 H10A 108.9 . . ?
 C11 C10 H10B 108.9 . . ?
 C10 C11 H11A 108.8 . . ?
 C10 C11 H11B 108.8 . . ?
 H11A C11 H11B 107.7 . . ?
 C12 C11 C10 113.89(17) . . ?
 C12 C11 H11A 108.8 . . ?
 C12 C11 H11B 108.8 . . ?
 O4 C12 C11 107.68(16) . . ?
 O4 C12 H12A 110.2 . . ?
 O4 C12 H12B 110.2 . . ?
 C11 C12 H12A 110.2 . . ?
 C11 C12 H12B 110.2 . . ?
 H12A C12 H12B 108.5 . . ?

loop_
  _geom_torsion_atom_site_label_1
  _geom_torsion_atom_site_label_2
  _geom_torsion_atom_site_label_3
  _geom_torsion_atom_site_label_4
  _geom_torsion
  _geom_torsion_site_symmetry_1
  _geom_torsion_site_symmetry_2
  _geom_torsion_site_symmetry_3
  _geom_torsion_site_symmetry_4
  _geom_torsion_publ_flag
 O1 C2 C3 C4 -178.92(19) . . . . ?
 O1 C2 C9 C8 177.9(2) . . . . ?
 O3 C6 C7 C4 -178.3(2) . . . . ?
 O3 C6 C7 C8 2.0(4) . . . . ?
 N1 C6 C7 C4 1.5(2) . . . . ?
 N1 C6 C7 C8 -178.3(2) . . . . ?
 N1 C10 C11 C12 -61.2(2) . . . . ?
 C1 O1 C2 C3 -170.64(19) . . . . ?
 C1 O1 C2 C9 10.5(3) . . . . ?
 C2 C3 C4 C5 -178.6(2) . . . . ?
 C2 C3 C4 C7 1.0(3) . . . . ?
 C3 C2 C9 C8 -0.9(3) . . . . ?
 C3 C4 C5 O2 0.4(4) . . . . ?
 C3 C4 C5 N1 -179.9(2) . . . . ?
 C3 C4 C7 C6 179.14(19) . . . . ?
 C3 C4 C7 C8 -1.1(3) . . . . ?
 C4 C7 C8 C9 0.2(3) . . . . ?
 C5 N1 C6 O3 178.6(2) . . . . ?
 C5 N1 C6 C7 -1.2(2) . . . . ?
 C5 N1 C10 C11 116.1(2) . . . . ?
 C5 C4 C7 C6 -1.2(2) . . . . ?
 C5 C4 C7 C8 178.55(19) . . . . ?
 C6 N1 C5 O2 -179.8(2) . . . . ?
 C6 N1 C5 C4 0.5(2) . . . . ?
 C6 N1 C10 C11 -66.3(3) . . . . ?
 C6 C7 C8 C9 179.9(2) . . . . ?
 C7 C4 C5 O2 -179.2(2) . . . . ?
 C7 C4 C5 N1 0.5(2) . . . . ?
 C7 C8 C9 C2 0.8(3) . . . . ?
 C9 C2 C3 C4 0.0(3) . . . . ?
 C10 N1 C5 O2 -1.9(3) . . . . ?
 C10 N1 C5 C4 178.31(18) . . . . ?
 C10 N1 C6 O3 0.7(3) . . . . ?
 C10 N1 C6 C7 -179.06(17) . . . . ?
 C10 C11 C12 O4 174.32(16) . . . . ?

_shelx_res_file
;
TITL r20220715e P 1 n 1 R = 0.13 New:P21/n
    r20220715e.res
    created by SHELXL-2018/3 at 16:35:18 on 23-Jul-2022
CELL 0.71073 9.0089 5.0146 24.1445 90 94.336 90
ZERR 4 0.0007 0.0004 0.0017 0 0.007 0
LATT 1
SYMM 0.5-X,0.5+Y,0.5-Z
SFAC C H N O
UNIT 48 52 4 16

L.S. 5
PLAN  10
SIZE 0.25 0.23 0.17
TEMP -160
CONF
htab
MORE -1
BOND $H
fmap 2
acta
SHEL 99 0.8
REM <olex2.extras>
REM <HklSrc "%.\\r20220715e.hkl">
REM </olex2.extras>

WGHT    0.038900    0.227100
EXTI    0.021172
FVAR       0.64764
O1    4   -0.405928   -0.343326   -0.073086    11.00000    0.03522    0.03812 =
         0.02211   -0.00461    0.00463   -0.01169
O2    4   -0.363868   -0.158557    0.148207    11.00000    0.03351    0.03262 =
         0.02561    0.00502    0.00615   -0.01005
O3    4   -0.049818    0.498657    0.096512    11.00000    0.03712    0.03003 =
         0.02795   -0.00046    0.00493   -0.01392
O4    4    0.189263   -0.058289    0.236738    11.00000    0.02412    0.02137 =
         0.05425    0.00137   -0.00886    0.00152
AFIX 147
H4    2    0.216243   -0.216221    0.243304    11.00000   -1.50000
AFIX   0
N1    3   -0.199598    0.185965    0.135602    11.00000    0.02292    0.02394 =
         0.01779    0.00365    0.00148   -0.00296
C1    1   -0.365258   -0.354349   -0.129407    11.00000    0.04195    0.04114 =
         0.02097   -0.00703    0.00530   -0.00770
AFIX 137
H1A   2   -0.423709   -0.493006   -0.149636    11.00000   -1.50000
H1B   2   -0.259044   -0.396122   -0.129662    11.00000   -1.50000
H1C   2   -0.385263   -0.181444   -0.147363    11.00000   -1.50000
AFIX   0
C2    1   -0.329536   -0.173993   -0.037204    11.00000    0.02351    0.02658 =
         0.02062   -0.00187    0.00059    0.00011
C3    1   -0.359775   -0.204025    0.018721    11.00000    0.02421    0.02330 =
         0.02319    0.00293    0.00287   -0.00358
AFIX  43
H3    2   -0.427270   -0.335584    0.029892    11.00000   -1.20000
AFIX   0
C4    1   -0.287783   -0.035567    0.056353    11.00000    0.01893    0.02072 =
         0.02225    0.00473    0.00113    0.00097
C5    1   -0.293719   -0.021571    0.117805    11.00000    0.01917    0.02259 =
         0.02405    0.00110   -0.00026    0.00145
C6    1   -0.134371    0.308431    0.091259    11.00000    0.02050    0.02441 =
         0.02306    0.00374    0.00131    0.00186
C7    1   -0.189934    0.161739    0.040823    11.00000    0.02124    0.01982 =
         0.02196    0.00338    0.00137   -0.00165
C8    1   -0.160491    0.190141   -0.014316    11.00000    0.02725    0.02388 =
         0.02645    0.00371    0.00488   -0.00280
AFIX  43
H8    2   -0.093831    0.323675   -0.025236    11.00000   -1.20000
AFIX   0
C9    1   -0.230626    0.018898   -0.053423    11.00000    0.02936    0.02984 =
         0.01959    0.00124    0.00461   -0.00123
AFIX  43
H9    2   -0.210842    0.033829   -0.091392    11.00000   -1.20000
AFIX   0
C10   1   -0.175061    0.274056    0.193223    11.00000    0.02414    0.02401 =
         0.01846    0.00018    0.00414   -0.00023
AFIX  23
H10A  2   -0.242762    0.174214    0.216149    11.00000   -1.20000
H10B  2   -0.200742    0.465542    0.195382    11.00000   -1.20000
AFIX   0
C11   1   -0.015849    0.234467    0.217239    11.00000    0.02223    0.02295 =
         0.02159   -0.00129   -0.00058   -0.00278
AFIX  23
H11A  2    0.051357    0.338869    0.194930    11.00000   -1.20000
H11B  2   -0.006334    0.306048    0.255556    11.00000   -1.20000
AFIX   0
C12   1    0.034485   -0.054096    0.218553    11.00000    0.02125    0.02143 =
         0.03028   -0.00032   -0.00429   -0.00215
AFIX  23
H12A  2   -0.023206   -0.157953    0.244407    11.00000   -1.20000
H12B  2    0.018603   -0.134003    0.181079    11.00000   -1.20000
AFIX   0
HKLF 4


REM  r20220715e P 1 n 1 R = 0.13 New:P21/n
REM wR2 = 0.1224, GooF = S = 1.085, Restrained GooF = 1.085 for all data
REM R1 = 0.0494 for 1590 Fo > 4sig(Fo) and 0.0766 for all 2215 data
REM 157 parameters refined using 0 restraints

END

WGHT      0.0390      0.2273

REM Instructions for potential hydrogen bonds
EQIV $1 -x+1/2, y-1/2, -z+1/2
HTAB O4 O4_$1
EQIV $2 -x-1, -y-1, -z
HTAB C1 O2_$2
HTAB C3 O1_$2
EQIV $3 x, y+1, z
HTAB C10 O2_$3
HTAB C11 O3

REM Highest difference peak  0.274,  deepest hole -0.237,  1-sigma level  0.070
Q1    1  -0.0989  0.2349  0.2089  11.00000  0.05    0.27
Q2    1  -0.3245 -0.1854 -0.1362  11.00000  0.05    0.26
Q3    1  -0.1324  0.1454  0.0221  11.00000  0.05    0.25
Q4    1  -0.3188 -0.2324 -0.0084  11.00000  0.05    0.24
Q5    1  -0.4136 -0.3647  0.1309  11.00000  0.05    0.23
Q6    1  -0.3795 -0.1829  0.2017  11.00000  0.05    0.22
Q7    1  -0.0427  0.1819  0.2931  11.00000  0.05    0.21
Q8    1   0.0020  0.0785  0.2029  11.00000  0.05    0.21
Q9    1  -0.1923  0.2415  0.1616  11.00000  0.05    0.21
Q10   1   0.1260 -0.1324  0.1489  11.00000  0.05    0.21
;
_shelx_res_checksum                44318
_shelx_hkl_file
;
   0   0   2  650.77   14.74
   0   0  -2    0.32    0.25
   0   0  -3   -0.25    0.65
   0   0  -3   -0.35    0.41
   0   0   3   -0.81    0.79
   0   0   3    0.05    0.48
   0   0   4   -0.29    0.96
   0   0  -4    2.12    0.83
   0   0  -4    0.53    0.89
   0   0   4    1.50    0.40
   0   0  -5   -0.80    0.94
   0   0   5    0.16    0.13
   0   0   6  797.18   24.76
   0   0  -6  816.04   26.94
   0   0   7    0.94    0.52
   0   0  -7    1.29    1.78
   0   0  -7   -0.62    0.87
   0   0  -8  170.48   14.06
   0   0  -8  208.34   11.08
   0   0   8  211.90   14.42
   0   0  -9   -0.94    1.36
   0   0  -9    0.52    1.55
   0   0   9    0.44    0.82
   0   0 -10  256.42   13.75
   0   0  10  300.01   19.05
   0   0 -10  264.87   19.25
   0   0  11    1.71    1.95
   0   0 -11   -2.01    1.42
   0   0 -11   -3.39    3.35
   0   0 -12  529.71   29.67
   0   0 -12  516.95   21.43
   0   0  12  553.86   28.65
   0   0 -13   -0.55    0.84
   0   0  13    0.38    2.40
   0   0 -13    1.97    1.93
   0   0 -14  156.43   12.68
   0   0 -14  136.80   16.60
   0   0  14  147.18   15.97
   0   0 -15    0.33    2.40
   0   0 -15    2.75    1.72
   0   0  15   -3.35    3.36
   0   0 -16   52.24    7.85
   0   0 -16   36.98    9.04
   0   0  16   43.21    8.76
   0   0 -17    3.65    4.37
   0   0  17    2.93    2.28
   0   0 -17   -0.88    2.27
   0   0  18  122.73   16.21
   0   0 -18  122.11   12.87
   0   0 -18   92.18   14.66
   0   0 -19    4.25    5.26
   0   0 -19    2.00    2.27
   0   0  19    0.45    2.74
   0   0 -20    2.86    3.61
   0   0 -20    3.18    1.92
   0   0  20    2.76    2.90
   0   0  21   -1.70    3.42
   0   0 -21   -1.08    1.57
   0   0 -21    1.24    2.72
   0   0 -22   79.22   14.93
   0   0 -22   86.88   12.27
   0   0  22   81.28   14.46
   0   0  23   -2.15    3.51
   0   0 -23   -1.01    1.69
   0   0 -23   -2.23    3.90
   0   0  24    2.63    1.40
   0   0 -24   21.53    9.60
   0   0 -24   14.68    5.84
   0   0  25   -0.24    3.06
   0   0 -25    5.14    5.04
   0   0 -25    4.20    3.44
   0   0  26   26.80    9.16
   0   0 -26   41.95    9.14
   0   0 -26   52.63   13.35
   0   0  27   -2.07    1.20
   0   0 -27   -6.22    3.41
   0   0 -28   15.97    8.27
   0   0  28   29.24   10.12
   0   0  29    2.84    5.33
   0   0 -29   -5.28    5.14
   0   0 -30   13.31    7.45
   0   0  30   25.28   10.57
   0   0 -31    0.04    3.18
   0   0  31   10.67    7.12
   0   0 -32   17.68    9.48
   0   0  32   -2.05    5.38
   0   0  33    0.62    2.19
   0   0 -33   -5.29    5.08
   0   0  34   31.37   11.67
   0   0 -34   39.07   12.77
   0   0  35   -0.82    3.66
   0   0 -35    3.84    5.03
   0   1   0   -0.84    0.69
   0   1   0    0.77    0.62
   0   1   0   -0.77    0.74
   0   1   1  934.70   18.78
   0   1  -1  874.88   17.65
   0   1  -1  933.40   19.61
   0  -1  -1  912.44   15.19
   0   1   1  905.99   14.92
   0   1  -1  922.04   18.37
   0   1   1  917.15   18.62
   0  -1  -2 1944.08   18.59
   0  -1  -2 2296.21   52.17
   0   1  -2 1953.24   28.53
   0   1   2 1908.52   18.32
   0   1  -2 1754.06   29.70
   0   1   2 2113.90   28.74
   0   1  -3   51.31    4.90
   0   1   3   48.42    4.70
   0   1  -3   44.85    5.07
   0  -1  -3   58.14    8.73
   0  -1  -4  104.89   12.91
   0   1   4   86.39    6.63
   0   1  -4   81.34    6.47
   0   1  -4   79.98    7.36
   0  -1  -5 1275.31   46.78
   0   1   5 1237.85   26.75
   0   1  -5 1334.67   31.08
   0   1   6   28.49    4.26
   0   1  -6   40.02    5.71
   0  -1  -6   41.63    8.56
   0   1  -6   37.18    5.15
   0   1   7    1.63    0.91
   0  -1  -7    4.06    2.21
   0   1  -7    0.92    1.13
   0   1  -7   -0.13    1.28
   0  -1  -8  511.78   10.60
   0  -1  -8  545.81   33.23
   0   1   8  541.45   10.11
   0   1  -8  509.16   21.57
   0   1  -8  546.14   22.77
   0   1   9   26.88    4.82
   0   1  -9   29.09    5.39
   0  -1  -9   26.90    2.80
   0  -1  -9   22.44    5.83
   0   1  -9   23.28    4.66
   0  -1 -10   64.97    4.79
   0   1  10   80.45    9.10
   0   1 -10   72.98    8.76
   0  -1 -10   48.84    9.77
   0   1 -10   63.67    8.47
   0  -1 -11 2140.56   70.75
   0   1 -11 2379.71   52.72
   0   1 -11 2337.74   54.62
   0   1  11 2207.47   50.22
   0  -1 -11 2309.92   31.79
   0   1 -12   21.47    5.26
   0  -1 -12   19.95    3.23
   0  -1 -12   25.29    7.85
   0   1  12   28.63    6.17
   0   1 -12   22.13    5.34
   0   1 -13    0.47    0.76
   0  -1 -13   -0.43    0.94
   0  -1 -13   -2.00    2.78
   0   1  13    0.82    1.54
   0   1 -13    1.67    1.94
   0   1 -14  602.67   29.13
   0  -1 -14  571.05   38.23
   0  -1 -14  620.90   20.05
   0   1 -14  591.32   31.09
   0   1 -15   14.73    4.73
   0   1  15    6.19    3.27
   0  -1 -15    7.09    2.32
   0  -1 -15   10.31    6.39
   0   1 -15    4.63    2.33
   0  -1 -16   17.81    7.95
   0  -1 -16   14.79    3.38
   0   1 -16   10.13    3.53
   0   1  16   11.18    4.15
   0   1 -16   10.59    3.66
   0  -1  17  190.55   20.85
   0   1 -17  163.11   18.13
   0   1  17  156.67   16.90
   0  -1 -17  198.34   23.74
   0  -1 -17  167.73   11.95
   0   1 -17  174.71   16.98
   0  -1  18   53.13   12.14
   0  -1 -18   49.86   13.02
   0  -1 -18   44.67    6.58
   0   1 -18   50.80   10.28
   0   1  18   50.70    9.50
   0   1 -18   68.49   11.17
   0  -1 -19   49.17   11.63
   0  -1  19   28.90    8.50
   0   1  19   38.70    8.82
   0   1 -19   21.80    6.06
   0  -1 -19   38.22    6.71
   0   1 -19   58.08   11.24
   0   1  20  293.17   25.13
   0  -1 -20  253.58   28.69
   0   1 -20  297.76   23.87
   0  -1  20  289.76   27.85
   0   1 -20  310.81   27.59
   0  -1 -21    4.43    5.59
   0   1  21    6.66    5.74
   0   1 -21    2.01    1.78
   0  -1  21    0.32    3.41
   0   1 -21    1.38    1.03
   0  -1 -22  305.32   32.32
   0  -1  22  273.21   28.48
   0   1  22  297.46   26.82
   0   1 -22  256.73   26.58
   0   1 -22  271.79   24.22
   0  -1  23    2.93    3.13
   0  -1 -23   -5.17    5.14
   0   1 -23    0.08    2.47
   0   1  23    3.81    3.25
   0   1 -23   -3.57    2.95
   0   1  24   -1.34    1.59
   0  -1 -24    1.58    4.40
   0   1 -24   -1.01    1.36
   0   1 -24   -0.68    4.46
   0  -1  24    7.38    5.58
   0  -1  25    2.62    3.66
   0   1 -25    5.38    4.20
   0   1 -25   -0.23    2.80
   0   1  25    2.41    5.56
   0  -1 -25    5.75    5.50
   0   1 -26   -0.62    4.06
   0   1  26    0.85    2.98
   0  -1 -26   -3.52    6.15
   0   1 -26    0.81    2.97
   0  -1  26   -0.48    3.61
   0   1 -27    3.20    2.40
   0  -1  27   -0.85    2.17
   0  -1 -27   -4.82    3.03
   0   1  27   -3.65    4.34
   0   1 -27    4.23    3.86
   0   1  28    0.29    4.64
   0  -1  28    2.18    4.80
   0   1 -28   -0.40    2.30
   0   1 -28    1.37    1.93
   0  -1 -28   -0.22    2.10
   0   1 -29   35.86   10.75
   0   1  29   59.72   14.56
   0  -1 -29   50.11   15.21
   0  -1  29   28.12   10.41
   0   1 -29   39.07   12.34
   0  -1 -30    1.42    2.75
   0   1  30   -1.43    4.34
   0  -1  30    0.03    3.30
   0   1 -30    1.11    4.28
   0   1  31   64.28   16.09
   0  -1  31   60.02   15.64
   0  -1 -31   70.84   16.97
   0   1 -31   51.94   13.92
   0  -1  32  141.39   24.07
   0  -1 -32  145.87   26.37
   0   1 -32  149.03   25.63
   0   1  32  147.98   24.60
   0  -1 -33    9.89    6.88
   0  -1  33    0.08    3.63
   0   1  33    6.13    6.48
   0   1 -33   10.13    7.77
   0   1 -34   21.19    9.19
   0  -1 -34   39.23   13.67
   0   1  34   16.81    7.84
   0  -1  34    8.98    6.15
   0  -1 -35    9.95    7.99
   0   1  35   15.73    8.65
   0   1 -35   18.60   10.03
   0  -1  35    0.65    2.86
   0   2   0  161.06   10.18
   0   2   0  156.14   10.79
   0   2   0  160.47   10.69
   0   2   1 1342.52   31.67
   0   2  -1 1422.36   31.56
   0   2  -1 1381.61   31.57
   0   2   1 1362.51   27.78
   0   2  -1 1376.80   31.65
   0   2   2   38.79    5.27
   0   2  -2   32.59    5.23
   0   2  -2   39.62    5.33
   0   2   2   38.20    4.32
   0   2  -2   45.18    5.67
   0   2   2   35.19    5.41
   0  -2  -3   45.13    9.65
   0   2  -3   32.17    5.17
   0   2  -3   35.72    5.30
   0   2   3   28.61    4.90
   0   2   3   33.47    3.75
   0  -2  -4   87.93   14.67
   0   2   4   92.68    9.08
   0   2  -4   91.24    9.39
   0   2  -4   88.12    8.61
   0   2   5   17.82    4.33
   0  -2  -5   21.27    7.56
   0   2  -5   17.91    4.19
   0   2  -5   18.40    4.09
   0  -2  -5   16.97    2.00
   0   2  -6 1307.31   35.52
   0   2  -6 1319.76   38.23
   0  -2  -6 1398.08   61.48
   0   2   6 1354.64   36.04
   0   2  -7  221.70   16.27
   0   2  -7  239.59   15.65
   0  -2  -7  273.22   28.24
   0   2   7  245.36   16.02
   0   2  -8    6.99    2.77
   0   2   8    6.94    3.24
   0  -2  -8   10.48    8.27
   0   2  -8    5.18    2.59
   0   2  -9   45.64    7.21
   0  -2  -9   32.02    9.94
   0   2  -9   34.49    7.15
   0   2   9   38.78    6.68
   0   2 -10   16.35    4.31
   0  -2 -10    8.67    5.01
   0   2 -10   17.97    4.95
   0   2  10   12.00    3.54
   0   2 -11  149.00   15.14
   0   2 -11  156.47   14.59
   0   2  11  132.48   13.17
   0  -2 -11  150.00   22.54
   0   2  12   -1.20    0.98
   0   2 -12    5.37    3.46
   0   2 -12    5.73    3.05
   0  -2 -12    0.74    3.13
   0   2 -13    3.64    4.11
   0   2  13    9.03    3.52
   0   2 -13   14.75    5.40
   0  -2 -13    5.90    3.57
   0  -2 -14  143.05   22.40
   0   2 -14  126.15   14.66
   0   2  14  115.19   13.60
   0   2 -14  132.42   14.80
   0   2  15  115.72   13.96
   0  -2 -15  124.10   21.54
   0   2 -15  115.25   14.53
   0   2 -15  133.01   15.47
   0  -2 -16   15.78    7.57
   0   2 -16   26.90    7.24
   0   2 -16   22.66    6.38
   0   2  16   22.26    6.31
   0   2  17  197.56   19.97
   0   2 -17  172.57   18.78
   0   2 -17  171.28   18.37
   0  -2 -17  182.59   26.68
   0   2  18  440.32   30.31
   0  -2 -18  454.46   41.41
   0   2 -18  399.36   29.42
   0   2 -18  475.11   31.79
   0   2  19   86.24   13.67
   0   2 -19   74.62   12.45
   0   2 -19   70.43   12.94
   0  -2 -19   89.24   18.79
   0  -2 -20   34.66   12.01
   0   2  20   41.73    9.35
   0   2 -20   53.62   11.08
   0   2 -20   50.54   11.40
   0   2  21   85.14   14.16
   0  -2 -21   79.88   17.37
   0   2 -21   87.05   14.87
   0   2 -21   66.76   12.84
   0   2  22   -0.35    3.39
   0  -2 -22    7.68    5.23
   0   2 -22   -1.46    1.85
   0   2 -22    1.70    3.44
   0  -2  22    2.96    4.56
   0   2 -23   30.77    8.76
   0   2 -23   23.80    7.60
   0   2  23   29.17    9.33
   0  -2  23   22.41    8.43
   0  -2 -23   32.42   11.35
   0   2  24    2.61    2.05
   0   2 -24    0.29    2.16
   0  -2 -24   -2.08    6.02
   0  -2  24   -0.83    0.77
   0   2 -24    9.50    7.76
   0  -2 -25    6.36    7.82
   0  -2  25    2.65    5.15
   0   2 -25   -2.95    3.21
   0   2  25    6.33    6.57
   0   2 -25    4.29    5.22
   0   2  26    2.23    2.28
   0  -2 -26    9.49    7.57
   0  -2  26    7.33    7.17
   0   2 -26    2.59    2.37
   0   2 -26   -0.03    2.48
   0  -2 -27   12.89    8.87
   0   2 -27    9.01    7.02
   0   2 -27    2.03    4.42
   0   2  27   17.00    8.53
   0  -2  27   18.36    9.33
   0  -2 -28   14.05    8.73
   0   2 -28   16.06    7.94
   0   2 -28   13.97    7.19
   0   2  28   12.40    7.18
   0  -2  28   15.95    9.21
   0  -2 -29    6.03    6.04
   0   2 -29    3.52    2.54
   0   2  29   -5.59    5.15
   0  -2  29    1.65    2.59
   0   2 -29    5.20    3.59
   0   2 -30    3.82    5.97
   0   2 -30    1.39    1.12
   0   2  30    1.31    3.83
   0  -2 -30    5.33    3.20
   0  -2  30    4.75    5.31
   0  -2 -31   32.24   11.35
   0  -2  31   29.80   11.75
   0   2 -31   47.03   14.87
   0   2  31   51.99   15.06
   0  -2  32   11.87    7.96
   0   2  32    9.06    7.06
   0  -2 -32    3.39    5.51
   0   2 -32   10.07    6.94
   0  -2  33   13.01    8.73
   0   2 -33   -1.93    4.66
   0   2  33    2.06    5.10
   0  -2 -33   14.76    9.45
   0  -2  34   84.96   20.11
   0   2  34  105.00   21.56
   0   2 -34   69.24   17.77
   0  -2 -34   61.01   17.98
   0   3   0   -1.74    1.79
   0   3   0   -1.71    1.83
   0   3   0   -0.01    1.43
   0   3  -1   44.92    6.89
   0   3   1   56.53    8.20
   0   3   1   52.16    6.82
   0   3  -1   48.90    7.37
   0   3   1   44.47    7.00
   0   3  -1   48.87    7.14
   0   3  -2  261.18   16.84
   0   3   2  252.95   14.51
   0   3  -2  240.72   16.56
   0   3  -2  238.53   16.24
   0   3   2  206.67   15.60
   0   3  -3   10.30    3.02
   0  -3  -3   10.46    4.27
   0   3   3   11.32    3.22
   0   3   3   15.14    4.20
   0   3  -3    9.82    3.30
   0   3   4  140.35   13.37
   0   3  -4  135.15   13.09
   0   3  -4  145.54   13.15
   0  -3  -4  124.28   20.68
   0   3  -5  182.38   14.94
   0   3   5  216.05   16.79
   0  -3  -5  176.54   24.28
   0   3  -5  205.12   16.78
   0   3  -6  148.92   14.88
   0   3   6  164.47   14.87
   0   3  -6  158.37   14.29
   0  -3  -6  173.43   25.10
   0  -3  -7  772.39   54.45
   0   3  -7  850.83   36.43
   0   3  -7  792.41   32.62
   0   3   7  891.01   35.38
   0   3  -8  226.25   19.42
   0   3  -8  243.06   18.33
   0   3   8  198.79   16.84
   0  -3  -8  249.02   31.90
   0   3  -9    2.45    1.10
   0   3   9   -0.36    2.26
   0   3  -9    1.22    2.22
   0   3  10   20.71    5.98
   0   3 -10   20.34    5.70
   0   3 -10   25.86    6.49
   0  -3 -10   17.71    7.95
   0   3 -11    4.50    2.98
   0  -3 -11   14.33   11.30
   0   3 -11    4.01    2.44
   0   3  11   16.98    5.39
   0   3  12  106.16   13.58
   0  -3 -12  114.49   21.66
   0   3 -12  112.71   14.18
   0   3 -12  120.36   15.22
   0  -3 -13   11.14    7.34
   0   3  13    3.38    3.44
   0   3 -13    2.24    3.14
   0   3 -13    1.38    2.82
   0   3 -14    5.94    3.43
   0  -3 -14    5.28    6.62
   0   3 -14   12.49    4.84
   0   3  14    6.40    2.57
   0   3 -15  149.31   17.26
   0   3  15  142.19   17.18
   0   3 -15  130.45   17.07
   0  -3 -15  140.45   25.09
   0   3  16   39.84    9.89
   0  -3 -16   41.21   13.72
   0   3 -16   35.85   10.20
   0   3 -16   40.40    9.04
   0  -3 -17  353.71   40.17
   0   3 -17  342.61   27.97
   0   3  17  287.26   25.86
   0   3 -17  337.95   28.73
   0   3 -18   22.05    7.25
   0   3  18   31.59    8.13
   0  -3 -18   25.20   10.92
   0   3 -18   21.69    7.15
   0   3 -19    3.85    2.72
   0   3 -19    7.11    4.15
   0  -3 -19   -1.66    2.17
   0   3  19   -0.68    1.34
   0   3 -20    4.43    1.54
   0  -3 -20   -0.73    4.42
   0   3 -20    1.67    3.87
   0   3  20   12.26    6.13
   0   3 -21   59.44   13.58
   0   3  21   38.36   10.16
   0  -3 -21   46.43   14.41
   0   3 -21   37.46    9.59
   0   3 -22    2.54    3.35
   0   3 -22    0.19    2.59
   0   3  22   -2.03    4.04
   0  -3 -22    1.98    2.59
   0  -3 -23    9.03    7.86
   0   3 -23    0.88    1.84
   0   3  23    1.26    4.38
   0   3 -23    1.48    1.56
   0  -3  24    1.84    1.85
   0  -3 -24    3.00    6.29
   0   3 -24   -0.66    2.18
   0   3 -24   18.26    9.55
   0   3  24   19.05    7.49
   0   3 -25    6.46    3.52
   0   3  25   12.47    6.94
   0   3 -25   17.67    7.83
   0  -3 -25   10.35    7.71
   0  -3  25    5.59    4.89
   0   3 -26   -3.70    3.12
   0   3  26    1.52    1.94
   0   3 -26    1.11    1.35
   0  -3  26    0.56    3.13
   0  -3 -26   -0.09    4.24
   0   3 -27   17.57    7.47
   0  -3  27   16.82    8.33
   0  -3 -27   26.44   12.23
   0   3  27    7.47    5.09
   0   3 -27    7.30    5.21
   0   3 -28    4.73    4.26
   0  -3  28    1.36    1.31
   0  -3 -28    8.14    8.30
   0   3  28    0.66    4.76
   0   3 -28    8.60    6.32
   0  -3 -29   39.62   14.37
   0  -3  29   12.32    7.21
   0   3 -29   58.61   15.71
   0   3 -29   28.89   11.57
   0   3  29   32.49   12.05
   0  -3 -30   13.88   10.14
   0   3  30    9.02    6.03
   0  -3  30   11.07    7.98
   0   3 -30   12.84    8.23
   0   3  31    6.11    6.31
   0   3 -31    2.22    2.64
   0  -3 -31   14.10    9.99
   0  -3  31    8.95    7.96
   0   3 -32   15.12    8.18
   0  -3  32   11.36    8.22
   0  -3 -32    2.83    6.09
   0   3  32    6.60    6.45
   0  -3  33   24.38   11.19
   0  -3 -33   18.23   10.88
   0   3 -33   19.79    9.46
   0   3  33   21.50    9.47
   0   4   0  145.51   13.92
   0   4   0  116.37   13.07
   0   4   0  106.85   12.60
   0   4  -1   67.53    9.96
   0   4  -1   66.55    9.72
   0   4   1   91.00   10.55
   0   4  -1   64.25    9.75
   0   4   1   82.49   11.05
   0   4  -2    3.27    0.49
   0   4   2    2.16    2.07
   0   4  -3   36.15    7.55
   0   4   3   40.11    8.00
   0  -4  -3   57.23   16.52
   0   4  -3   42.77    8.45
   0   4   4    9.74    3.14
   0   4  -4    8.75    3.83
   0  -4  -4    3.11    1.43
   0   4  -4   12.54    4.82
   0   4  -5  117.78   14.04
   0   4  -5  120.12   14.75
   0  -4  -5  136.32   24.52
   0   4   5  121.89   14.76
   0   4  -6   71.96   11.40
   0  -4  -6   49.34   15.51
   0   4   6   50.23    9.27
   0   4  -6   58.91   10.17
   0  -4  -7    3.49    4.12
   0   4  -7    2.00    1.38
   0   4   7    8.67    4.29
   0   4  -7   -2.05    2.93
   0   4   8    6.83    3.65
   0   4  -8   11.04    4.66
   0   4  -8    5.89    2.52
   0  -4  -8   -1.35    5.66
   0   4  -9   90.96   14.10
   0   4   9   93.02   13.45
   0  -4  -9  112.44   24.37
   0   4  -9   86.19   12.96
   0   4  10  120.17   15.70
   0  -4 -10  158.64   29.98
   0   4 -10  109.83   15.92
   0   4 -10  156.42   17.26
   0   4  11    3.39    3.52
   0   4 -11   -0.51    2.76
   0  -4 -11   -1.07    5.17
   0   4 -11   -1.22    1.33
   0   4 -12   -2.43    2.96
   0   4 -12    2.45    2.43
   0   4  12   -0.08    0.86
   0   4 -13  190.29   22.03
   0   4 -13  196.08   20.50
   0   4  13  217.22   22.36
   0  -4 -13  222.80   34.40
   0  -4 -14    6.37    5.23
   0   4 -14   14.56    6.45
   0   4 -14   10.20    5.14
   0   4  14    1.72    2.95
   0   4 -15  144.79   18.58
   0  -4 -15  120.02   26.33
   0   4 -15  175.09   21.85
   0   4  15  140.52   18.82
   0   4  16    0.63    1.18
   0   4 -16   -1.80    2.00
   0   4 -16    1.05    2.37
   0   4 -17  157.28   21.46
   0   4 -17  193.85   23.09
   0   4  17  158.21   20.19
   0  -4 -17  169.21   30.41
   0   4 -18   62.84   12.97
   0   4 -18   69.85   14.34
   0  -4 -18   53.08   16.82
   0   4  18   49.80   11.87
   0  -4 -19    1.20    4.18
   0   4  19   -1.23    2.51
   0   4 -19    2.93    4.94
   0   4 -19   -4.69    6.02
   0   4 -20   31.91    9.95
   0   4  20   17.74    7.40
   0  -4 -20   16.96   10.04
   0   4 -20   19.39    8.65
   0   4 -21   60.74   13.78
   0   4 -21   60.90   14.11
   0   4  21   48.18   12.34
   0  -4 -21   72.92   20.53
   0   4 -22    3.98    5.27
   0   4 -22   -2.27    3.57
   0  -4 -22    6.97    8.29
   0   4  22    0.75    2.60
   0   4 -23    6.17    5.52
   0   4 -23    8.07    6.13
   0   4  23    6.22    5.77
   0  -4 -23   -1.89    5.91
   0   4 -24   23.86    8.87
   0   4  24   19.10    8.80
   0   4 -24   19.18    6.99
   0  -4 -24   24.15   13.31
   0   4  25   -0.64    1.76
   0   4 -25    2.30    2.08
   0   4 -25    1.42    2.34
   0  -4 -25    2.19    8.93
   0   4 -26    7.79    5.22
   0  -4  26   15.70    9.10
   0  -4 -26   21.86   11.38
   0   4 -27    0.11    3.16
   0   4  27   10.46    7.59
   0  -4  27    7.48    6.80
   0  -4 -27   -0.11    5.57
   0   4 -27    0.69    3.24
   0   4 -28   28.93   11.31
   0  -4  28    8.73    6.58
   0   4 -28   42.68   14.43
   0   4  28   45.39   14.01
   0  -4 -28   23.06   12.11
   0   4 -29   -7.66    6.30
   0  -4  29    4.23    5.97
   0   4  29    3.19    4.08
   0  -4 -29   -0.72    2.67
   0   4  30    9.87    7.45
   0  -4  30   12.48    7.77
   0  -4 -30   20.74   11.08
   0   4 -30   19.47   10.09
   0  -4  31    6.36    7.51
   0   4 -31    9.55    9.48
   0  -4 -31    3.39    6.60
   0   4  31    4.43    3.11
   0  -5   0    3.73    2.55
   0   5   0    3.27    3.32
   0   5  -1   88.08   13.31
   0   5   1   96.43   13.30
   0  -5  -1  120.47   27.26
   0  -5  -2   94.68   23.37
   0   5  -2   78.48   12.59
   0   5   2   76.08   12.03
   0   5   3   45.36    9.51
   0   5  -3   44.83    9.79
   0  -5  -3   53.63   16.61
   0   5  -3   52.49    9.86
   0  -5  -4  209.66   34.94
   0   5  -4  165.87   18.53
   0   5  -4  189.03   19.84
   0   5   4  144.67   16.90
   0   5   5   33.41    8.24
   0  -5  -5   38.61   14.71
   0   5  -5   18.99    5.66
   0   5  -5   26.19    7.12
   0   5   6   33.95    8.35
   0  -5  -6   14.55    7.28
   0   5  -6   20.80    6.97
   0   5  -6   30.28    8.18
   0   5  -7   94.80   15.20
   0  -5  -7  102.05   24.22
   0   5  -7   92.42   14.23
   0   5   7  115.92   16.07
   0   5   8    2.79    3.63
   0   5  -8    6.30    3.62
   0  -5  -8    5.64    6.82
   0   5  -8   -0.52    1.69
   0   5   9    1.00    1.87
   0   5  -9   -0.56    1.51
   0  -5  -9   -1.90    3.74
   0  -5 -10   17.06    9.88
   0   5  10   29.25    9.04
   0   5 -10   46.52   11.01
   0   5 -10   25.14    7.90
   0   5 -11  164.04   19.69
   0   5 -11  166.00   21.87
   0  -5 -11  169.62   33.33
   0   5  11  161.03   20.59
   0   5 -12   53.24   11.36
   0  -5 -12   36.36   16.70
   0   5 -12   33.74   10.06
   0   5  12   32.53    9.58
   0   5  13    4.07    1.17
   0   5 -13    7.52    4.91
   0   5 -13   -1.16    2.76
   0  -5 -13    1.11    3.18
   0   5  14   14.16    6.47
   0   5 -14   13.90    5.33
   0   5 -14   12.71    7.13
   0  -5 -14   17.34   11.27
   0  -5 -15   35.89   16.56
   0   5  15   31.90   10.43
   0   5 -15   31.89    9.14
   0   5 -15   33.66   10.43
   0  -5 -16   31.24   14.25
   0   5  16   73.65   15.29
   0   5 -16   56.93   13.18
   0   5 -16   61.43   13.07
   0  -5 -17    2.66    4.34
   0   5  17   17.80    7.78
   0   5 -17   23.46    7.95
   0   5 -17   13.93    5.59
   0  -5 -18    7.86    7.60
   0   5 -18    6.92    6.58
   0   5 -18   22.13    8.83
   0   5  18   14.32    5.59
   0  -5 -19   -3.36    5.25
   0   5  19    2.35    4.79
   0   5 -19    1.83    4.66
   0   5 -19   -0.26    2.32
   0   5 -20    5.05    6.05
   0   5  20   14.93    6.97
   0   5 -20    9.97    7.87
   0  -5 -20   -1.87    4.33
   0   5 -21   31.37   11.39
   0  -5 -21   23.86   15.20
   0   5 -21   15.62    6.29
   0   5  21   16.50    6.80
   0   5  22   21.39    9.44
   0  -5 -22   14.66   10.60
   0   5 -22   13.72    7.75
   0   5 -22   20.57    8.92
   0   5 -23   -0.13    2.18
   0   5  23   11.09    7.39
   0  -5 -23    6.27   10.33
   0   5 -23   -5.17    6.27
   0   5 -24   -0.35    3.03
   0   5 -24    0.68    3.96
   0   5  24   -3.32    2.14
   0  -5 -24    8.85    8.83
   0   5  25   -2.97    3.58
   0  -5 -25    8.08    8.92
   0   5 -25    9.49    6.63
   0  -5  26    2.51    1.11
   0  -5 -26   16.06   11.09
   0   5  26    7.90    7.49
   0  -5  27    6.54    5.05
   0  -5 -27    0.24    1.28
   0  -5 -28    8.25    8.25
   0  -5  28    5.89    7.20
  -1   0  35    0.80    1.64
   1   0 -35   -0.31    1.47
   1   0 -34    1.97    6.64
  -1   0  34   11.16    8.27
  -1   0  33   23.07    9.35
   1   0 -33   25.27   10.96
  -1   0  32    8.15    7.11
   1   0 -32    5.23    7.30
   1   0 -31   80.34   18.65
  -1   0  31   85.64   17.41
   1   0 -30    1.53    2.58
  -1   0  30    2.49    4.38
   1   0 -29   -1.61    2.29
  -1   0  29   -1.60    2.51
  -1   0  28   -1.41    4.13
   1   0 -28   -2.63    3.89
  -1   0  27   10.27    6.07
   1   0 -27   15.61    7.46
  -1   0  26    3.59    5.26
   1   0 -26   -2.69    2.58
   1   0 -25   20.60    8.19
  -1   0  25   44.91   10.89
   1   0 -24   -5.48    5.18
  -1   0  24    4.26    4.53
   1   0 -23   16.42    6.19
  -1   0  23   10.23    4.51
   1   0 -22    5.83    4.15
  -1   0  22   -1.81    2.51
   1   0 -21   27.72    8.85
  -1   0  21   19.89    7.14
  -1   0  20   -1.59    2.54
   1   0 -20   -2.43    1.71
  -1   0  19  512.55   32.92
   1   0 -19  457.26   33.19
   1   0 -18    7.97    5.03
  -1   0  18    3.58    3.84
   1   0 -17    1.43    2.19
  -1   0  17    8.03    4.48
   1   0 -16   -1.14    1.11
   1   0 -16    0.79    2.24
  -1   0  16    1.39    1.56
  -1   0  15  474.88   28.14
   1   0 -15  435.23   21.82
   1   0 -14   -0.65    0.36
  -1   0  14   -2.13    0.73
   1   0 -14    0.38    1.68
   1   0 -13    5.55    2.20
   1   0 -13    2.53    2.12
  -1   0  13    2.88    0.37
   1   0 -12    0.31    1.53
  -1   0  12    2.75    2.46
   1   0 -12   -2.30    2.20
   1   0 -11   14.54    3.39
   1   0 -11   11.49    4.14
  -1   0  11   14.97    4.46
  -1   0  10   -0.45    1.85
   1   0 -10   -4.09    3.09
  -1   0   9 1769.82   41.56
   1   0  -9 2081.72   46.55
   1   0  -8    0.11    0.54
  -1   0   8   -0.02    0.37
  -1   0   7 2250.43   40.21
   1   0  -7 2127.00   41.63
   1   0  -6    3.78    1.72
  -1   0   6    1.61    0.45
  -1   0   5 3279.85   40.75
   1   0  -5 3266.05   43.28
  -1   0   4   -0.26    0.16
   1   0  -4   -0.08    0.77
   1   0  -3 2022.52   26.43
  -1   0   3 2208.29   26.66
  -1   0   2   -0.29    0.24
  -1   0   2    0.95    0.61
  -1   0   2   -0.08    0.16
   1   0  -2    0.41    0.75
   1   0  -1  371.01    8.91
  -1   0   1  401.51    9.26
  -1   0   1  400.52    9.19
  -1   0   1  376.55   11.25
   1   0  -1  377.66    8.91
   1   0  -1  391.55   11.90
   1   0   0   -0.53    0.59
   1   0   0   -0.39    0.47
   1   0   0   -0.30    0.68
  -1   0   0   -0.35    0.38
  -1   0   0   -0.56    0.31
  -1   0   0   -0.39    0.38
   1   0   1  306.89    8.36
  -1   0  -1  320.92    9.01
  -1   0  -1  297.36    8.31
   1   0   1  302.49    9.04
   1   0   2    3.73    1.73
  -1   0  -2    5.10    2.35
  -1   0  -2    0.53    1.07
  -1   0  -3  173.44   13.05
  -1   0  -3  145.41    6.63
  -1   0  -4    0.12    0.33
  -1   0  -4    0.75    0.67
  -1   0  -5  392.50   12.88
  -1   0  -5  405.17   22.31
  -1   0  -6    0.89    0.94
  -1   0  -6   -0.56    0.85
  -1   0  -7 1001.00   38.25
  -1   0  -7 1037.84   24.13
  -1   0  -8   -1.64    2.01
  -1   0  -8   -1.55    1.17
  -1   0  -9  985.49   40.62
  -1   0  -9  988.68   26.65
  -1   0 -10    2.12    2.02
  -1   0 -10    0.12    0.78
  -1   0 -11  864.86   40.31
  -1   0 -11  773.59   26.06
  -1   0 -12    1.64    1.87
  -1   0 -12    0.02    2.18
  -1   0 -13   78.93   12.51
  -1   0 -13   99.47   10.09
   1   0  13  111.60   14.07
  -1   0 -14   -1.47    1.20
   1   0  14    0.83    2.86
  -1   0 -14    0.79    1.96
  -1   0 -15  216.08   16.06
  -1   0 -15  254.13   24.58
   1   0  15  226.20   21.44
  -1   0 -16    1.29    3.63
   1   0  16   -0.98    0.99
  -1   0 -16    2.70    2.27
  -1   0 -17   33.47    6.91
  -1   0 -17   23.33    6.81
   1   0  17   33.47    9.06
  -1   0 -18   -1.09    2.53
  -1   0 -18    2.37    3.21
   1   0  18   -0.10    1.41
  -1   0 -19    8.83    4.02
  -1   0 -19   12.16    6.85
   1   0  19   11.08    5.76
   1   0  20   -1.79    4.88
  -1   0 -20   -2.07    1.88
  -1   0 -20    0.08    2.76
  -1   0 -21  151.19   15.94
  -1   0 -21  140.33   20.39
   1   0  21  121.43   18.15
  -1   0 -22   -0.84    1.08
   1   0  22   -0.25    2.82
  -1   0 -23  209.74   26.26
   1   0  23  229.15   25.89
  -1   0 -23  235.02   21.13
  -1   0 -24    3.86    3.88
   1   0  24   10.23    6.71
  -1   0 -24    3.02    2.11
  -1   0 -25   79.00   16.74
   1   0  25   86.18   16.28
  -1   0 -25   82.70   12.89
   1   0  26    5.24    5.39
  -1   0 -26   -3.27    3.23
  -1   0 -26   -1.67    3.83
  -1   0 -27   14.07    6.23
  -1   0 -27   12.28    4.99
   1   0  27   10.46    7.75
   1   0  28   -1.50    2.20
  -1   0 -28    4.10    2.91
   1   0  29   25.67    9.80
  -1   0 -29   10.22    7.38
   1   0  30   -1.04    3.91
  -1   0 -30   -1.70    3.56
   1   0  31    4.83    4.70
  -1   0 -31    3.25    4.47
   1   0  32    1.08    4.98
  -1   0 -32   -2.96    5.43
   1   0  33    4.18    5.51
  -1   0 -33    0.35    3.88
  -1   0 -34    7.79    7.93
   1   0  34    0.85    2.71
   1   0  35    4.49    3.46
  -1   0 -35    2.19    4.13
   1  -1 -35    0.09    2.19
   1   1 -35    9.76    6.30
  -1  -1  35   -3.43    4.54
  -1   1  35   -1.46    3.82
  -1   1  34   20.16   10.05
   1  -1 -34   29.31   11.28
  -1  -1  34    8.54    6.27
   1   1 -34   15.87    8.35
   1   1 -33   19.38   10.68
  -1   1  33   16.45    8.33
  -1  -1  33   43.47   13.69
   1  -1 -33   24.48   10.88
   1   1 -32    4.40    6.15
   1  -1 -32   -3.99    4.28
  -1  -1  32   -0.56    2.48
  -1   1  32    0.37    2.66
   1  -1 -31    9.95    8.05
  -1   1  31   18.01    8.59
  -1  -1  31   12.17    7.31
   1   1 -31    6.68    6.11
   1  -1 -30    2.58    4.55
   1   1 -30    2.85    5.06
  -1  -1  30   12.53    5.50
  -1   1  30   -1.70    2.58
  -1   1  29   -0.32    4.56
   1  -1 -29   -1.39    2.59
   1   1 -29    6.71    5.69
  -1  -1  29    4.49    5.63
  -1  -1  28    0.84    2.01
  -1   1  28   -0.33    2.94
   1  -1 -28   -0.07    1.02
   1   1 -28    1.39    5.22
  -1  -1  27   22.31    8.74
  -1   1  27   39.73   11.12
   1   1 -27   29.83   10.12
   1  -1 -27   26.87    9.97
  -1  -1  26   13.00    7.89
   1   1 -26   17.64    7.33
   1  -1 -26   20.97    8.98
   1   1 -25   -1.04    2.29
   1  -1 -25   -1.08    1.70
  -1   1  25   -1.04    3.86
  -1  -1  25   -0.14    1.49
  -1   1  24   30.87    9.64
  -1  -1  24   39.17   10.47
   1   1 -24   31.23   10.15
   1  -1 -24   34.62   11.14
   1  -1 -23   90.72   17.01
  -1   1  23   95.61   15.82
   1   1 -23   72.26   13.83
  -1  -1  23   74.01   14.95
   1   1 -22   26.05    8.17
  -1  -1  22   12.75    5.23
   1   1 -22   27.56    9.20
   1  -1 -22   13.38    6.01
  -1   1  22   30.72    8.50
   1   1 -21  149.09   17.64
   1  -1 -21  144.29   20.17
  -1  -1  21  146.57   19.59
   1   1 -21  154.00   19.87
  -1   1  21  145.79   18.53
  -1   1  20  268.85   24.49
   1   1 -20  309.29   27.43
   1  -1 -20  276.58   27.83
   1   1 -20  290.90   23.22
  -1  -1  20  276.05   26.60
   1   1 -19   70.96   12.94
   1  -1 -19   74.76   13.72
   1   1 -19   87.84   13.00
  -1   1  19  100.39   13.94
  -1  -1  19   73.73   13.13
   1   1 -18    4.44    2.60
  -1  -1  18   -2.16    3.26
  -1   1  18    9.81    5.14
   1  -1 -18   -0.78    3.24
   1   1 -18    6.01    3.16
   1  -1 -17   41.79   10.60
  -1   1  17   24.12    5.98
  -1  -1  17   35.94    8.64
   1   1 -17   42.75    8.14
   1   1 -17   32.76    7.70
   1   1 -16    0.32    1.80
  -1  -1  16   -0.12    2.25
  -1   1  16   -0.90    2.51
   1  -1 -16    5.71    5.21
   1   1 -16    5.12    3.11
   1   1 -15   43.03    7.96
  -1  -1  15   47.22    9.08
   1   1 -15   30.20    7.22
  -1   1  15   38.83    7.60
   1   1 -14  758.42   35.33
  -1   1  14  850.71   36.30
   1   1 -14  893.07   35.35
   1  -1 -14  811.25   41.57
   1  -1 -13   74.29   12.31
  -1  -1  13   55.61    9.46
  -1   1  13   47.51    8.03
   1   1 -13   50.94    8.39
   1   1 -13   50.57    8.39
   1  -1 -12    1.68    1.31
  -1   1  12    1.55    1.46
   1   1 -12   -0.10    0.84
  -1  -1  12    1.37    2.91
   1   1 -12   -0.34    1.58
  -1   1  11  249.19   17.12
   1  -1 -11  238.70   20.36
  -1  -1  11  194.29   16.62
   1   1 -11  220.63   16.78
   1   1 -11  240.84   16.84
   1   1 -10  253.32   16.59
  -1   1  10  229.52   16.05
   1   1 -10  243.51   16.80
   1  -1 -10  223.41   18.78
   1   1  -9  208.27   14.71
   1  -1  -9  229.04   18.49
  -1   1   9  210.96   14.62
   1   1  -9  207.29   14.63
  -1   1   8  351.51   18.13
   1  -1  -8  358.69   22.36
   1   1  -8  328.98   18.02
  -1   1   8  401.72   13.59
   1   1  -8  353.67   18.15
  -1   1   7   84.12    5.43
  -1   1   7   69.51    7.67
   1   1  -7   77.05    7.98
   1   1  -7   79.91    8.42
   1  -1  -7   85.20   10.46
  -1   1   6  534.98   12.15
   1   1  -6  649.22   22.51
   1  -1  -6  571.97   25.91
  -1   1   6  610.27   22.02
   1   1  -6  624.64   22.41
   1   1  -5    5.16    1.77
   1   1  -5    7.83    2.88
  -1   1   5    6.54    2.09
  -1   1   5    4.14    0.83
   1  -1  -5    6.74    1.55
   1  -1  -5    6.66    2.84
  -1   1   4  501.62   18.27
  -1   1   4  449.66    9.86
   1   1  -4  446.56   17.45
   1   1  -4  479.18   17.72
   1  -1  -4  504.71   11.69
   1  -1  -4  493.86   21.25
  -1   1   3  272.00    7.97
   1  -1  -3  239.22    7.93
  -1   1   3  215.78   11.45
   1   1  -3  243.14   12.46
   1  -1  -3  262.96   14.43
  -1   1   2 1288.61   28.34
   1   1  -2 1366.41   28.38
  -1   1   2 1329.88   19.09
   1   1  -1  200.10   10.66
  -1   1   1  227.71    8.61
   1  -1  -1  235.55    6.74
  -1   1   1  196.87   10.91
  -1   1   0   10.49    2.13
   1   1   0   10.91    2.47
  -1   1   0    7.01    2.19
   1   1   1  200.76    5.91
  -1  -1  -1  215.89    5.95
  -1   1  -1  232.10    6.41
   1   1   1  218.45   11.24
  -1   1  -1  211.19   10.92
   1  -1   1  230.27    6.52
  -1   1  -2    4.94    1.12
  -1  -1  -2    3.43    0.93
   1   1   2    2.09    0.98
  -1  -1  -2    3.99    1.42
  -1   1  -2    4.67    1.89
  -1   1  -2    0.84    0.75
   1  -1   2    4.88    1.22
   1   1   2    5.33    1.21
  -1   1  -3    1.37    0.72
  -1  -1  -3   -0.49    0.26
   1   1   3    1.35    0.58
  -1  -1  -3    1.51    2.51
  -1  -1  -4  896.09   41.30
   1   1   4  847.64   18.47
  -1  -1  -4  780.90   15.46
   1   1   4  866.16   18.79
  -1   1  -4  776.92   18.62
  -1   1  -4  780.13   22.74
  -1  -1  -5  549.72   11.75
  -1   1  -5  534.41   19.95
  -1  -1  -5  562.04   34.38
  -1   1  -5  531.26   17.20
   1   1   5  530.25   16.60
  -1   1  -6  747.31   22.55
  -1  -1  -6  721.90   13.85
  -1  -1  -6  804.41   43.89
  -1   1  -6  781.09   25.14
   1   1   6  782.98   22.29
  -1   1  -7  258.96   14.48
  -1  -1  -7  256.19    8.71
   1   1   7  299.89   14.99
  -1   1  -7  258.99   15.20
  -1  -1  -7  297.17   27.05
   1   1   8  338.96   17.23
  -1   1  -8  308.86   17.05
  -1   1  -8  311.71   17.30
  -1  -1  -8  324.16   29.04
  -1   1  -9  154.06   12.77
  -1  -1  -9  164.85   21.26
  -1  -1  -9  143.78    7.96
  -1   1  -9  158.43   12.66
   1   1   9  155.33   12.46
  -1  -1 -10   54.94   12.23
   1   1  10   69.55    8.88
  -1  -1 -10   54.10    5.34
  -1   1 -10   62.68    8.48
  -1   1 -10   78.77    9.57
   1   1  11   17.03    4.55
  -1   1 -11    9.80    3.76
  -1  -1 -11   13.56    2.93
  -1   1 -11   10.65    3.98
  -1  -1 -11    9.23    6.84
  -1   1 -12  188.12   16.34
  -1  -1 -12  174.01   22.64
  -1  -1 -12  155.36   10.08
   1   1  12  182.44   15.69
  -1   1 -12  157.53   14.38
  -1  -1 -13   20.07    8.11
   1   1  13   15.84    4.76
  -1  -1 -13   15.53    3.28
  -1   1 -13   17.58    5.19
  -1   1 -13   13.60    4.22
  -1  -1 -14   13.67    6.49
  -1   1 -14   20.22    5.83
   1   1  14    9.32    4.05
  -1   1 -14   23.25    5.60
  -1  -1 -14   14.79    3.89
  -1   1 -15   54.19    9.12
   1   1  15   40.97    8.55
  -1  -1 -15   57.73   13.76
  -1  -1 -15   40.00    5.94
  -1   1 -15   33.18    7.97
  -1   1 -16  271.04   21.39
  -1   1 -16  258.53   22.34
  -1  -1 -16  221.82   26.95
  -1  -1 -16  269.54   15.34
   1   1  17   61.32   10.67
  -1   1 -17   72.20   12.17
  -1  -1 -17   66.63    8.17
  -1  -1 -17   43.66   12.00
  -1   1 -17   68.37   10.87
  -1  -1 -18   48.15   12.68
  -1  -1 -18   58.16    7.56
  -1   1 -18   67.87   11.08
  -1   1 -18   49.66   10.26
   1   1  18   71.14   11.95
  -1   1 -19   47.24   10.49
  -1  -1 -19   48.91   13.53
  -1   1 -19   46.59    9.12
  -1  -1 -19   46.23    7.00
   1   1  19   53.67   10.97
  -1  -1 -20   51.33    7.79
   1   1  20   36.35    8.56
  -1  -1 -20   31.08   10.28
  -1   1 -20   27.40    8.45
   1  -1  20   28.39    9.31
  -1   1 -20   33.02    8.14
  -1   1 -21   42.48   10.53
  -1  -1 -21   44.90    7.25
  -1   1 -21   39.97    8.78
   1  -1  21   37.01   10.15
  -1  -1 -21   29.55   10.83
   1   1  21   49.99   10.47
  -1   1 -22   45.50   10.89
  -1   1 -22   39.62    9.25
  -1  -1 -22   45.57   13.11
   1   1  22   52.37   11.85
  -1  -1 -22   41.14    7.28
   1  -1  22   37.25   10.72
  -1   1 -23    1.73    4.58
   1  -1  23   -2.76    4.44
  -1  -1 -23    1.05    3.16
   1   1  23    5.98    3.80
  -1   1 -23    8.07    5.34
  -1  -1 -24    6.25    7.20
  -1   1 -24   -1.03    2.22
  -1   1 -24    2.76    3.25
   1   1  24   -0.67    1.45
   1  -1  24    0.37    2.67
  -1   1 -25   -0.12    2.27
   1  -1  25    2.08    2.21
   1   1  25   -0.15    2.07
  -1   1 -25    3.37    3.91
  -1  -1 -25   -0.96    5.56
   1   1  26    1.05    1.44
   1  -1  26    1.62    3.47
  -1   1 -26   10.92    9.79
  -1   1 -26   -3.47    4.49
  -1  -1 -26    4.65    3.30
   1  -1  27    1.11    2.55
  -1   1 -27   18.74    6.94
  -1  -1 -27   18.07    9.16
   1   1  27    8.05    4.62
  -1   1 -27   13.31    6.62
  -1  -1 -28   17.91    8.05
   1   1  28   22.49    7.76
  -1   1 -28   46.68   11.78
  -1   1 -28   21.32    8.90
   1  -1  28   18.92    9.04
  -1   1 -29    7.12    5.93
  -1   1 -29    1.02    3.92
  -1  -1 -29    7.86    7.56
   1  -1  29    4.05    5.55
   1   1  29    2.30    3.17
   1   1  30   -0.48    3.75
  -1  -1 -30    3.44    5.03
  -1   1 -30   -2.08    3.86
   1  -1  30    1.55    1.60
   1   1  31   63.60   15.84
   1  -1  31   31.07   11.45
  -1  -1 -31   47.78   14.80
  -1   1 -31   44.12   12.70
   1   1  32   14.36    9.04
   1  -1  32   19.35    9.43
  -1   1 -32    0.60    2.49
  -1  -1 -32   -4.76    5.10
  -1   1 -33   17.82   10.58
   1   1  33    7.44    6.46
  -1  -1 -33    2.93    2.64
   1  -1  33    6.80    6.62
  -1   1 -34   29.52   12.25
   1  -1  34   23.86   10.75
   1   1  34   17.89    8.54
  -1  -1 -34    9.93    7.98
  -1   1 -35   -3.08    4.08
  -1  -1 -35   -3.25    6.05
   1  -1  35    0.50    3.56
  -1  -2  35   31.55   11.98
  -1  -2  34   47.64   13.92
  -1   2  34   68.38   18.34
   1   2 -34   71.09   18.32
   1  -2 -34   71.64   18.68
  -1  -2  33    9.98    7.04
   1   2 -33   -0.04    3.00
  -1   2  33   -3.52    6.19
   1  -2 -33   11.90    7.99
   1  -2 -32   -2.36    5.43
  -1  -2  32   -0.59    3.23
  -1   2  32    8.20    4.98
   1   2 -32    5.22    6.05
   1   2 -31    5.81    7.09
  -1  -2  31    3.43    3.20
   1  -2 -31    9.70    5.94
  -1   2  31    4.42    3.24
   1   2 -30   39.63   11.10
  -1   2  30   35.95   12.40
   1  -2 -30   33.72   11.81
  -1  -2  30   21.90    9.46
   1  -2 -29   -3.30    5.67
  -1   2  29    4.70    7.00
  -1  -2  29   11.06    7.89
   1   2 -29   -2.86    2.25
  -1  -2  28    2.28    4.29
  -1   2  28   -3.02    2.70
   1  -2 -28   -3.59    3.60
   1   2 -28    4.17    6.98
   1  -2 -27    1.22    4.58
   1   2 -27    0.67    1.56
  -1  -2  27    1.43    2.44
  -1   2  27    2.04    2.41
   1  -2 -26    4.73    2.02
   1   2 -26   26.51    9.33
  -1  -2  26   14.72    7.49
  -1   2  26   16.37    7.87
  -1   2  25    0.39    1.05
   1  -2 -25   -1.53    1.12
  -1  -2  25   -3.62    3.32
   1  -2 -24   10.27    6.04
  -1   2  24   -5.63    5.63
  -1  -2  24   11.77    6.79
   1   2 -24    6.74    5.27
   1   2 -24    9.97    6.81
   1   2 -23   22.10    8.41
   1   2 -23   13.44    5.89
  -1   2  23   20.74    6.51
  -1  -2  23   11.05    5.25
   1  -2 -23   13.43    7.82
   1   2 -22    6.31    4.41
   1  -2 -22    4.27    4.65
  -1   2  22    4.94    5.39
  -1  -2  22    7.65    3.60
   1   2 -22   14.18    8.10
   1   2 -21    7.06    5.63
  -1   2  21   -0.92    0.92
   1  -2 -21    1.13    1.80
  -1  -2  21    7.06    6.25
   1   2 -21    8.99    4.63
  -1  -2  20   56.21   12.62
  -1   2  20   56.15   12.28
   1   2 -20   64.93   12.26
   1  -2 -20   42.58   12.71
   1   2 -20   54.16   11.44
   1   2 -19  134.58   17.36
   1   2 -19   99.93   15.15
  -1  -2  19   95.96   15.55
   1  -2 -19  131.03   20.50
  -1   2  19  160.44   19.22
   1   2 -18    2.37    3.53
  -1   2  18   11.51    5.50
  -1  -2  18    1.19    2.84
   1  -2 -18   14.57    7.02
   1   2 -18    5.90    2.69
   1   2 -17    4.76    2.95
   1  -2 -17    6.46    6.09
   1   2 -17   -1.65    4.20
  -1   2  17    1.55    3.00
   1   2 -16  298.32   24.63
   1   2 -16  318.77   24.85
   1  -2 -16  287.65   29.85
  -1   2  16  287.91   23.49
   1  -2 -15   11.78    5.87
   1   2 -15   12.67    4.86
  -1   2  15   14.82    5.06
   1   2 -15   11.50    5.11
   1   2 -14    0.05    1.43
  -1   2  14    1.51    0.81
   1  -2 -14   -2.24    1.64
   1   2 -13   10.29    4.49
   1  -2 -13   13.53    7.03
  -1   2  13    6.01    2.51
   1   2 -13   10.43    2.79
   1   2 -12  239.37   19.78
   1   2 -12  225.82   18.84
  -1   2  12  218.55   18.55
   1  -2 -12  209.86   23.84
   1   2 -11    3.38    1.99
   1  -2 -11    9.04    5.57
   1   2 -11    7.25    4.08
  -1   2  11    2.70    2.09
   1   2 -10   55.28    8.73
   1  -2 -10   42.22   10.19
  -1   2  10   58.22    9.29
   1   2 -10   57.76    9.01
   1   2  -9   50.54    8.01
  -1   2   9   53.00    8.29
   1  -2  -9   49.62   10.44
   1   2  -9   62.43    9.20
  -1   2   8  418.05   22.70
   1   2  -8  367.24   21.83
   1   2  -8  350.23   21.12
   1  -2  -8  383.15   29.58
   1   2  -7    3.05    2.68
  -1   2   7    2.34    0.64
   1  -2  -7   -1.65    2.45
   1   2  -7    4.95    2.10
   1  -2  -7    3.06    1.03
  -1   2   7    6.36    3.15
   1   2  -6  520.15   24.11
  -1   2   6  580.36   25.52
   1  -2  -6  559.60   34.47
   1   2  -6  571.89   25.53
   1  -2  -6  566.50   12.75
  -1   2   6  570.95   12.31
   1  -2  -5   89.37   13.20
  -1   2   5   95.46   10.19
   1   2  -5   84.77    9.21
   1   2  -5   83.18    9.38
  -1   2   5   98.62    5.70
  -1   2   4  231.73   15.64
   1   2  -4  220.11   14.91
   1   2  -4  194.17   13.58
  -1   2   4  215.60    9.45
   1  -2  -4  185.70   18.62
  -1   2   3  103.02   10.35
   1   2  -3  138.22   11.62
   1   2  -3  126.37   10.48
  -1   2   3  132.70    7.99
   1  -2  -3  122.07   14.10
  -1   2   2   95.84    9.89
  -1   2   2  109.88    7.84
   1   2  -2  123.56   10.78
   1  -2  -2  129.04   14.05
  -1   2   1  788.06   27.95
  -1   2   1  808.27   22.46
   1   2  -1  856.19   20.32
   1   2   0  254.46   11.22
   1   2   0  218.54   14.59
  -1   2   0  232.19   11.01
  -1   2   0  221.65   14.55
  -1   2   0  219.28   12.47
   1   2   1  112.71    7.89
  -1   2  -1   95.55    9.71
  -1   2  -1   90.07    6.81
   1   2   1   83.87    9.02
  -1   2  -1   95.77    8.52
   1   2   2  316.18   17.50
  -1   2  -2  303.98   12.78
  -1   2  -2  314.67   16.30
  -1   2  -2  305.78   17.05
  -1   2  -3  275.66   15.93
   1   2   3  285.99   13.21
  -1   2  -3  269.75   12.68
  -1   2  -3  320.46   17.57
   1   2   4    4.62    1.88
  -1   2  -4    2.73    1.53
  -1   2  -4    0.69    1.83
  -1  -2  -4    1.25    5.05
  -1   2  -5  166.83   11.06
  -1   2  -5  186.17   14.09
  -1  -2  -5  141.83    8.66
   1   2   5  165.15   11.01
  -1  -2  -5  203.53   24.65
  -1  -2  -6    2.79    2.88
  -1   2  -6    1.87    1.48
   1   2   6    1.42    0.40
  -1  -2  -6    0.46    0.47
  -1   2  -6    0.40    1.26
  -1  -2  -7   35.42    3.15
  -1  -2  -7   30.80    2.79
  -1   2  -7   29.01    5.09
   1   2   7   39.89    6.12
  -1   2  -7   32.10    6.25
  -1  -2  -7   42.08   11.96
  -1   2  -8    1.76    1.39
  -1  -2  -8    2.29    0.65
   1   2   8   -0.31    0.34
  -1  -2  -8   -2.09    1.08
  -1  -2  -8    1.31    0.74
  -1   2  -8   -0.36    1.43
  -1   2  -9    9.97    3.23
   1   2   9    9.21    3.14
  -1  -2  -9   16.63    7.04
  -1   2  -9    9.61    4.27
  -1   2 -10    5.84    2.91
  -1   2 -10    1.02    1.77
  -1  -2 -10   10.33    6.77
   1   2  10    5.31    2.46
  -1   2 -11   49.74    8.95
   1   2  11   38.51    6.66
  -1  -2 -11   45.48   13.94
  -1   2 -11   42.02    7.04
  -1   2 -12   47.45    8.10
  -1   2 -12   55.66    9.99
  -1  -2 -12   66.67   16.61
   1   2  12   62.71    9.25
  -1  -2 -13   72.45    3.67
  -1   2 -13   81.98   12.65
   1   2  13   80.12   10.70
  -1   2 -13   67.24    9.97
  -1  -2 -13   80.43   19.14
   1   2  14  105.36   13.02
  -1   2 -14  104.68   12.86
   1   2  14   91.47    5.45
  -1  -2 -14   64.55   17.86
  -1   2 -14   97.17   13.73
  -1  -2 -14   78.27    4.25
  -1   2 -15  171.93   17.46
  -1  -2 -15  128.18    6.00
  -1  -2 -15  112.29   22.31
  -1   2 -15  149.46   16.72
   1   2  15  138.22   15.07
   1   2  16    3.67    3.09
  -1   2 -16    0.58    1.24
  -1   2 -16   -2.66    3.20
  -1   2 -17   37.97    8.98
   1   2  17   27.90    6.44
  -1   2 -17   20.73    6.43
  -1  -2 -17   25.24   11.44
  -1  -2 -18    6.89    1.85
  -1   2 -18   23.53    7.09
  -1   2 -18   20.34    6.62
   1   2  18   23.36    7.06
  -1   2 -19   64.41   12.57
  -1  -2 -19   72.86   18.11
  -1   2 -19   59.76   11.54
   1   2  19   61.83   11.79
   1   2  20   75.68   13.25
  -1   2 -20   68.83   12.87
  -1  -2 -20   94.40   20.04
  -1   2 -20   89.72   14.65
  -1   2 -21   14.57    6.09
  -1   2 -21   18.86    6.27
   1   2  21   10.27    4.53
  -1  -2 -21   20.30    9.10
  -1  -2 -22   14.88    9.05
   1   2  22   35.21    9.50
  -1   2 -22   31.29    8.89
  -1   2 -22   32.90    9.98
  -1   2 -23   83.32   15.37
   1   2  23   58.96   12.85
  -1   2 -23   78.82   14.57
  -1  -2 -23   90.72   19.63
  -1  -2 -24   41.42   13.50
   1  -2  24   41.16   12.60
  -1   2 -24   67.27   14.11
  -1   2 -24   62.43   13.27
   1   2  24   64.79   13.70
  -1   2 -25    2.28    2.78
   1  -2  25    4.43    4.99
   1   2  25    0.03    2.98
  -1  -2 -25   -1.43    5.65
  -1   2 -25    2.35    4.01
   1  -2  26    0.25    4.27
  -1   2 -26    4.21    4.42
  -1  -2 -26    9.52    8.15
   1   2  26   -2.19    3.18
  -1   2 -26   -5.09    4.84
  -1   2 -27   -3.72    3.82
  -1  -2 -27   -0.41    3.57
  -1   2 -27   -2.76    3.17
   1  -2  27    2.42    1.88
   1   2  27   -4.05    4.65
  -1   2 -28    6.01    5.18
   1  -2  28    9.20    6.87
  -1  -2 -28   -1.82    2.07
  -1   2 -28    1.55    1.85
   1   2  28   -0.84    4.26
  -1   2 -29   24.47   10.66
   1   2  29   22.99    8.32
  -1  -2 -29   37.76   13.46
   1  -2  29   11.87    6.88
  -1   2 -29   20.95    8.94
  -1   2 -30    1.66    1.97
  -1  -2 -30    0.97    3.89
   1  -2  30    3.06    5.72
   1   2  30    8.13    4.93
  -1   2 -30   -1.76    3.42
  -1   2 -31    3.92    5.37
  -1   2 -31   -4.45    6.01
   1  -2  31   -0.16    3.88
   1   2  31   -1.46    2.00
  -1  -2 -31   -4.68    8.37
  -1   2 -32   20.95   10.80
  -1  -2 -32    2.21    2.48
   1   2  32   12.32    7.84
  -1   2 -32   13.37    8.02
   1  -2  32   21.64   10.33
   1  -2  33    7.29    7.57
   1   2  33   -3.18    2.68
  -1  -2 -33    5.26    6.01
  -1   2 -33   11.21    6.88
  -1   2 -33    2.61    5.86
   1  -2  34   17.19    8.14
   1   2  34   46.63   14.24
  -1   2 -34   62.89   17.14
  -1  -2 -34   33.89   13.28
   1   3 -33    2.83    3.75
  -1   3  33   -4.67    7.84
  -1  -3  33    6.66    5.80
   1  -3 -33   11.54    8.17
   1  -3 -32    2.77    4.03
  -1  -3  32    6.49    6.51
   1   3 -32    8.98    3.66
  -1   3  32   16.74    8.33
  -1   3  31    0.87    1.63
  -1  -3  31    6.57    5.20
   1  -3 -31    1.63    7.41
   1   3 -31    2.60    3.63
  -1   3  30    9.95    7.01
   1   3 -30    2.23    4.53
   1  -3 -30    3.05    4.87
  -1  -3  30    2.26    2.12
  -1  -3  29   -3.58    5.14
  -1   3  29    7.84    6.13
   1  -3 -29   -2.87    5.29
   1   3 -29    1.39    4.44
  -1   3  28    7.44    6.26
  -1  -3  28    3.08    4.60
   1  -3 -28    4.97    5.25
  -1   3  27    0.94    1.08
   1  -3 -27    7.22    3.22
  -1  -3  27   -2.77    2.77
   1   3 -27    9.98    7.00
  -1  -3  26   10.34    6.47
   1   3 -26    7.81    7.79
  -1   3  26   -1.04    3.29
   1  -3 -26    4.80    4.84
  -1  -3  25    6.25    4.97
  -1   3  25   -3.99    4.84
   1   3 -25    4.01    5.00
   1  -3 -25    2.41    4.86
  -1  -3  24   -1.66    3.50
  -1   3  24    7.42    5.43
   1  -3 -24   -0.72    1.29
   1   3 -24    6.00    4.22
   1   3 -24    5.54    5.36
  -1  -3  23   -0.99    1.32
   1   3 -23    1.06    2.97
   1   3 -23   -1.32    1.76
   1  -3 -23    5.20    5.84
  -1   3  23   -0.23    2.68
   1   3 -22    0.42    3.69
   1   3 -22    6.72    6.04
   1  -3 -22   -4.67    5.17
  -1  -3  22    5.04    5.52
  -1   3  22    4.70    4.50
   1   3 -21    4.00    4.46
  -1  -3  21    4.80    4.18
   1   3 -21    2.07    3.04
   1  -3 -21    2.37    3.30
  -1   3  21   -3.84    4.32
   1  -3 -20    1.86    2.07
   1   3 -20    2.40    4.20
  -1   3  20   -2.09    4.32
   1   3 -20   10.10    5.52
   1   3 -19   24.36    8.34
   1   3 -19   25.58    8.58
  -1   3  19   19.00    7.50
   1  -3 -19    8.86    6.61
   1   3 -18    0.09    2.78
   1  -3 -18    0.70    2.80
  -1   3  18    6.41    3.70
   1   3 -18    2.06    2.21
   1   3 -17    5.28    4.74
  -1   3  17    4.85    2.62
   1   3 -17    4.06    4.20
   1  -3 -17    6.20    4.44
   1  -3 -16    9.50    5.88
   1   3 -16   -0.62    2.79
  -1   3  16    2.33    3.64
   1   3 -16   -3.11    3.31
   1  -3 -15  223.42   28.80
  -1   3  15  206.06   21.21
   1   3 -15  260.33   24.05
   1   3 -15  209.80   21.63
   1   3 -14    0.02    0.97
  -1   3  14   -0.81    1.09
   1  -3 -14    1.31    2.87
   1   3 -14    1.13    1.00
   1   3 -13   84.23   13.10
   1  -3 -13  123.79   21.55
   1   3 -13   88.99   13.14
  -1   3  13   84.90   13.20
   1  -3 -12  261.89   30.58
   1   3 -12  318.10   24.66
   1   3 -12  290.31   23.86
  -1   3  12  265.31   22.57
   1   3 -11   65.97   11.18
  -1   3  11   78.70   11.77
   1   3 -11   88.15   12.67
   1  -3 -11   60.31   14.66
   1  -3 -10   12.19    7.65
   1   3 -10    7.51    3.73
   1   3 -10    7.87    3.88
  -1   3  10    6.32    4.76
  -1   3   9   32.34    7.35
   1   3  -9   27.36    6.96
   1  -3  -9   28.80   10.12
   1   3  -9   29.18    7.38
   1   3  -8   40.15    8.16
   1  -3  -8   47.32    3.73
   1  -3  -8   40.32   11.40
  -1   3   8   68.83   10.79
   1   3  -8   55.29    9.48
  -1   3   7   -0.55    1.83
   1  -3  -7   -2.45    3.12
   1   3  -7   -1.24    3.02
   1   3  -7   -1.38    0.58
  -1   3   7    0.55    0.97
  -1   3   6   82.12   11.35
  -1   3   6   73.95    6.17
   1  -3  -6   94.46   17.05
   1   3  -6   84.93   11.18
   1   3  -6   50.37    8.35
  -1   3   5    1.23    1.00
   1   3  -5    1.02    0.78
  -1   3   5    1.54    1.82
   1   3  -5    1.05    1.69
   1  -3  -5    2.41    3.67
   1   3  -4   54.37    8.75
   1  -3  -4   50.92   11.86
   1   3  -4   60.68    8.70
  -1   3   4   41.48    7.76
  -1   3   4   49.76    5.99
   1   3  -3  284.05   18.67
   1   3  -3  273.86   19.45
  -1   3   3  306.70   15.83
  -1   3   3  296.27   20.96
   1   3  -2   18.69    5.39
  -1   3   2   15.77    4.98
   1  -3  -2   19.97    7.79
  -1   3   2   15.53    3.92
   1   3  -1  597.96   22.44
   1   3  -1  544.28   27.24
  -1   3   1  569.34   27.80
  -1   3   1  580.64   24.07
   1   3   0   58.56    7.02
  -1   3   0   66.64    9.32
  -1   3   0   60.98    7.56
  -1   3   0   62.31    8.22
   1   3   0   53.47    8.42
  -1   3  -1   75.95    9.21
  -1   3  -1   75.15    8.32
  -1   3  -1   63.86    9.07
   1   3   1   57.54    6.95
   1   3   1   90.10   11.41
   1   3   2  539.33   27.11
  -1   3  -2  503.59   25.61
  -1   3  -2  550.52   26.16
  -1   3  -2  561.57   22.54
   1   3   2  532.15   22.09
  -1  -3  -3    2.36    5.39
  -1   3  -3    2.26    2.07
  -1   3  -3    7.06    2.71
   1   3   3    7.97    2.60
  -1   3  -3    2.15    1.76
  -1   3  -4  124.39   13.10
  -1  -3  -4  139.64   23.69
   1   3   4  112.08   10.91
  -1   3  -4  102.33   10.15
  -1  -3  -5  224.77   30.60
  -1   3  -5  214.76   17.81
  -1   3  -5  197.86   14.29
   1   3   5  192.09   14.33
   1   3   6  204.81   15.07
  -1   3  -6  210.48   18.31
  -1   3  -6  185.12   14.17
  -1  -3  -6  205.93   13.02
  -1  -3  -6  165.36   25.73
   1   3   7   30.57    5.96
  -1  -3  -7   45.39   14.37
  -1   3  -7   31.82    6.07
  -1  -3  -7   35.43    4.47
  -1   3  -7   36.69    7.99
  -1   3  -8   20.46    5.22
  -1  -3  -8   31.22    3.40
  -1  -3  -8   19.97    9.16
   1   3   8   30.66    6.30
  -1   3  -8   22.55    6.16
  -1   3  -9    1.46    2.18
   1   3   9   -1.54    2.34
  -1   3  -9    1.56    1.22
  -1   3 -10  100.43   13.84
   1   3  10  102.03   11.91
  -1   3 -10   99.21   11.92
  -1  -3 -10  138.45   26.52
  -1   3 -11   -0.81    1.94
  -1   3 -11    2.95    2.74
   1   3  11   -0.76    1.74
  -1   3 -12  209.81   20.80
  -1  -3 -12  212.75   32.30
   1   3  12  180.14   17.10
  -1   3 -12  179.42   16.96
   1   3  13   -1.48    1.71
  -1   3 -13   -1.67    1.41
  -1  -3 -13   -4.69    7.49
  -1   3 -13   -1.67    2.38
  -1   3 -14    9.22    5.51
  -1   3 -14    7.12    3.94
   1   3  14    0.02    2.83
  -1  -3 -14   -3.45    5.56
  -1   3 -15    7.86    3.86
  -1   3 -15    8.18    3.41
  -1  -3 -15   12.93    7.11
   1   3  15    9.83    4.54
  -1  -3 -16  116.90   24.06
  -1   3 -16  122.21   17.31
  -1   3 -16  105.42   14.62
   1   3  16  114.83   15.37
  -1   3 -17   -2.66    3.84
  -1  -3 -17    3.83    5.10
   1   3  17    2.18    3.61
  -1   3 -17   -2.76    2.04
  -1  -3 -18    7.97   11.05
   1   3  18   -2.36    2.22
  -1   3 -18    7.33    4.24
  -1   3 -18    3.85    2.72
   1   3  19    1.07    0.91
  -1  -3 -19    4.08    2.84
  -1   3 -19    1.58    4.01
  -1   3 -20  105.69   17.00
  -1  -3 -20   75.10   20.68
   1   3  20   85.17   14.58
  -1   3 -20  117.90   16.99
  -1  -3 -21   10.36    8.06
  -1   3 -21   26.45    8.71
   1   3  21   12.66    5.86
  -1   3 -21   22.42    7.40
  -1   3 -22    0.65    2.70
  -1   3 -22    1.50    4.59
  -1  -3 -22   -2.43    1.76
   1   3  22    0.12    2.50
   1   3  23    4.27    3.93
  -1   3 -23   -0.62    2.90
  -1  -3 -23    3.04    1.41
  -1   3 -23   -0.40    1.50
  -1  -3 -24   11.74    3.32
   1   3  24   24.62    9.21
  -1   3 -24   23.58    8.90
  -1   3 -25   -4.56    4.13
  -1  -3 -25    4.81    4.39
  -1   3 -25    2.42    1.35
   1   3  25    8.39    5.74
  -1  -3 -26   20.05   10.63
   1   3  26   23.61    9.48
  -1   3 -26    9.10    5.65
  -1   3 -26   26.87   10.15
   1  -3  27   -2.48    5.12
   1   3  27    3.15    3.54
  -1   3 -27   13.24    6.85
  -1   3 -27   -0.84    3.33
  -1  -3 -27    1.99    7.63
  -1   3 -28    3.32    5.04
   1  -3  28    1.97    3.61
  -1   3 -28    3.35    4.90
  -1  -3 -28    5.05    5.72
   1   3  28    4.02    1.54
   1  -3  29    7.45    7.22
  -1  -3 -29   11.19    8.11
  -1   3 -29   19.21    9.20
  -1   3 -29    8.55    5.12
   1   3  29   14.04    9.33
  -1   3 -30   70.60   17.45
  -1   3 -30   83.89   19.09
   1  -3  30   26.09   12.33
   1   3  30   65.79   16.07
  -1  -3 -30   45.05   16.10
  -1   3 -31   26.36   11.15
   1  -3  31   34.41   13.32
  -1   3 -31   28.17   12.36
   1   3  31   25.57   10.52
  -1  -3 -31   11.65   11.50
   1   3  32    9.40    7.26
   1  -3  32    2.27    4.68
  -1   3 -32   -5.17    4.37
  -1   3 -32   -1.31    4.19
  -1  -3 -32   -5.97    6.88
  -1   3 -33    6.22    6.28
   1   3  33   13.65    8.61
  -1   3 -33    9.30    6.89
   1  -4 -31    8.61    7.91
  -1  -4  31    4.67    3.42
  -1   4  31    9.90    5.76
   1   4 -30    9.85    4.55
   1  -4 -30   -1.01    4.21
  -1   4  30   13.39    7.58
  -1  -4  30    4.01    4.49
  -1  -4  29   13.45    7.46
   1   4 -29   13.94    8.25
   1  -4 -29    2.68    2.92
  -1   4  29   17.77    8.11
   1  -4 -28    7.00    6.82
  -1  -4  28    0.73    3.00
  -1   4  28   10.89    6.52
   1   4 -28   11.56    8.55
  -1   4  27    5.16    5.64
   1   4 -27    7.47    8.43
  -1  -4  27    0.04    2.30
  -1  -4  26   46.89   12.63
   1  -4 -26   39.55   14.93
   1   4 -26   40.03   11.80
  -1   4  26   68.50   16.35
  -1   4  25    0.14    2.92
   1  -4 -25    5.86    7.20
   1   4 -25    8.02    7.61
  -1  -4  25    0.04    3.02
  -1  -4  24    1.00    2.42
   1  -4 -24   -0.41    2.75
  -1  -4  23   19.98    8.78
   1  -4 -23    8.58    6.38
  -1   4  23   20.31    8.63
   1   4 -23   21.69    9.60
   1   4 -22    8.83    5.53
   1  -4 -22   12.27    9.90
  -1   4  22   15.57    8.14
   1  -4 -21    4.52    2.43
  -1   4  21    1.80    3.20
   1   4 -21    0.35    3.68
   1   4 -21    6.46    5.53
   1   4 -20    0.23    4.21
  -1   4  20    0.62    2.00
   1   4 -20   -0.89    1.31
  -1   4  19    3.22    3.67
   1   4 -19   -0.80    3.98
   1   4 -19   10.45    6.01
   1  -4 -19   -1.82    4.43
   1   4 -18   33.80   10.32
   1  -4 -18   28.60   12.87
  -1   4  18   33.56    9.68
   1   4 -18   20.74    7.26
  -1   4  17  107.71   17.69
   1   4 -17  121.28   18.56
   1  -4 -17  118.81   23.67
   1   4 -17   89.71   16.07
   1   4 -16  129.52   18.95
  -1   4  16  113.41   17.56
   1  -4 -16  115.94   24.03
   1   4 -16  110.95   17.20
   1   4 -15   13.74    6.85
   1   4 -15   15.45    6.91
  -1   4  15    9.60    6.40
   1  -4 -15   11.60    9.39
   1   4 -14   40.36   10.11
   1   4 -14   41.34   10.16
  -1   4  14   46.85   11.11
   1  -4 -14   46.47   15.89
   1  -4 -13   20.86   10.51
  -1   4  13   15.48    5.77
   1   4 -13   21.18    7.20
   1   4 -13   11.20    4.14
   1   4 -12  290.06   25.86
  -1   4  12  269.45   25.35
   1  -4 -12  238.81   33.00
   1   4 -12  225.43   22.74
   1  -4 -11   61.33   17.41
   1   4 -11   46.81   10.74
   1   4 -11   40.98    9.92
  -1   4  11   31.12    8.90
  -1   4  10   35.90    9.12
   1   4 -10   35.76    9.14
   1  -4 -10   14.63    7.21
   1   4 -10   20.69    6.41
  -1   4   9  110.16   15.50
   1   4  -9   91.56   13.61
   1   4  -9   93.41   14.14
   1  -4  -9  136.11   25.31
   1   4  -8    4.20    3.37
  -1   4   8    3.39    3.27
   1  -4  -8    7.46    4.55
   1   4  -8    6.39    2.75
  -1   4   7   10.96    5.19
   1  -4  -7    2.89    2.37
   1   4  -7    4.03    2.73
   1   4  -7   12.73    4.71
  -1   4   6   42.67    9.09
   1   4  -6   34.86    8.06
   1  -4  -6   49.53   14.97
   1   4  -6   35.51    8.19
  -1   4   6   37.71    5.57
   1   4  -5    0.65    1.81
  -1   4   5    4.95    2.30
  -1   4   4  131.11   15.56
   1   4  -4  131.10   15.53
  -1   4   4  132.00   11.51
   1  -4  -4  154.86   23.80
  -1   4   3  125.18   14.97
   1   4  -3  160.93   17.11
  -1   4   3  148.98   12.71
   1  -4  -3  160.14   24.07
  -1   4   2  155.17   13.45
  -1   4   2  165.72   17.19
   1  -4  -2  186.15   26.03
   1   4  -2  166.36   17.55
   1   4  -1   16.51    5.20
  -1   4   1   11.46    3.86
  -1   4   1    7.24    2.93
   1  -4  -1    6.47    3.93
  -1   4   0    7.71    3.59
  -1   4   0    9.04    4.38
   1   4   0    7.41    2.50
   1   4   0    7.17    3.97
  -1   4  -1  194.32   16.42
  -1   4  -1  166.41   16.94
   1   4   1  169.86   14.19
  -1   4  -1  203.12   16.93
   1   4   1  179.90   18.07
  -1   4  -2    5.60    3.18
  -1   4  -2    6.83    2.98
   1   4   2    9.43    3.46
  -1   4  -2    3.83    2.64
  -1  -4  -3    1.80    7.78
   1   4   3    3.71    1.86
  -1   4  -3    9.20    4.09
  -1   4  -3   17.02    5.09
  -1  -4  -4    8.03    5.81
   1   4   4   16.35    4.93
  -1   4  -4   11.26    3.90
  -1   4  -4   11.98    5.09
  -1   4  -5   14.33    4.45
   1   4   5   21.98    5.74
  -1  -4  -5    6.26    3.51
  -1   4  -5   19.50    5.00
  -1   4  -6   -0.62    1.91
  -1  -4  -6    4.53    3.14
   1   4   6    2.67    1.73
  -1   4  -6   -1.32    2.22
  -1  -4  -7  144.44   27.98
   1   4   7  105.69   13.08
  -1   4  -7  117.69   13.38
  -1   4  -7  111.80   15.03
   1   4   8   10.58    4.52
  -1   4  -8    5.24    3.24
  -1   4  -8    9.11    4.05
  -1  -4  -8   14.36    9.97
  -1   4  -9   -0.91    2.73
  -1  -4  -9    4.99    9.04
  -1   4  -9    2.80    2.60
   1   4   9    0.92    1.89
  -1   4 -10   53.62    9.67
   1   4  10   34.89    8.03
  -1   4 -10   49.78   10.50
  -1   4 -11   40.38    8.58
  -1   4 -11   35.79    9.62
   1   4  11   44.73    8.99
  -1  -4 -11   36.47   15.61
  -1  -4 -12    7.23    6.53
  -1   4 -12   16.89    5.44
   1   4  12   26.30    7.29
  -1   4 -12   21.12    6.40
   1   4  13   22.43    7.52
  -1  -4 -13   19.87   11.81
  -1   4 -13   27.81    7.67
  -1   4 -13   28.19    8.30
  -1  -4 -14   -3.70    5.86
  -1   4 -14    9.30    5.90
  -1   4 -14    7.19    4.74
   1   4  14   11.88    5.33
  -1   4 -15    2.43    2.13
  -1   4 -15    3.82    4.65
   1   4  15    3.07    3.21
  -1  -4 -15    9.03    8.83
  -1  -4 -16   16.26   10.00
  -1   4 -16   15.64    6.44
  -1   4 -16   33.18    9.42
   1   4  16   26.49    8.11
  -1  -4 -17   10.04   10.19
   1   4  17    2.13    2.26
  -1   4 -17    6.52    5.22
  -1   4 -17    2.87    3.00
  -1  -4 -18   -1.53    4.60
  -1   4 -18    8.56    5.52
  -1   4 -18   -2.73    3.53
   1   4  18    1.48    2.45
  -1  -4 -19   14.67   11.05
  -1   4 -19   20.00    7.48
  -1   4 -19   19.74    8.69
   1   4  19   19.89    6.95
  -1   4 -20   26.26    9.22
  -1   4 -20   22.92    8.01
  -1  -4 -20    9.19    6.67
   1   4  20   31.90    9.57
   1   4  21   -2.37    1.41
  -1   4 -21    0.79    2.75
  -1  -4 -21    4.71    1.45
  -1   4 -21    6.82    6.24
  -1  -4 -22   12.40    6.21
   1   4  22   10.93    6.82
  -1   4 -22    7.27    5.39
  -1   4 -22    6.75    5.38
  -1   4 -23    0.83    3.63
  -1   4 -23   -2.97    3.10
   1   4  23    0.71    2.85
  -1  -4 -23    3.01    5.31
   1   4  24    2.92    3.72
  -1   4 -24    8.14    6.13
  -1  -4 -24    0.12    4.37
  -1   4 -24    5.06    6.24
  -1  -4 -25   16.92   12.09
  -1   4 -25   29.90   11.40
  -1   4 -25   12.74    7.15
  -1   4 -26    1.05    2.42
   1   4  26    7.13    5.46
  -1  -4 -26   -5.63    1.08
  -1   4 -26    1.19    3.32
  -1   4 -27    6.94    5.40
  -1  -4 -27    1.89    5.71
  -1   4 -27    9.19    7.14
   1   4  27    7.02    6.88
  -1   4 -28    6.12    8.37
  -1   4 -28    3.89    5.18
  -1  -4 -28    1.57    5.79
   1   4  28    2.59    2.56
   1  -4  28   -2.57    4.98
  -1  -4 -29   12.18   10.01
   1  -4  29    7.41    6.91
  -1   4 -29   16.40    8.89
  -1   4 -29    3.86    2.52
   1   4  29    3.39    5.26
  -1  -4 -30   10.52   10.29
  -1   4 -30   -4.34    5.40
   1  -4  30   -3.83    4.84
   1   4  30   -1.20    3.26
  -1   4 -30    0.20    6.57
  -1   4 -31    4.60    4.89
   1   4  31   13.52    8.39
  -1   5  28    0.40    1.29
   1   5 -28   12.56    8.12
  -1   5  27    9.42    7.51
   1   5 -27    7.47    6.67
   1   5 -26   10.56    7.76
  -1   5  26   24.92   12.15
  -1   5  25    8.08    7.35
   1   5 -25    3.75    4.68
   1  -5 -25   -0.41    1.46
  -1   5  24    8.81    7.93
   1  -5 -24   -0.10    1.87
   1   5 -24    4.56    4.30
   1  -5 -23    7.16    7.44
   1   5 -23   21.51    8.45
   1  -5 -22    0.79    3.02
   1   5 -22   -2.85    4.05
  -1   5  22    6.83    5.47
  -1   5  21    8.62    5.25
   1   5 -21    6.15    5.37
   1  -5 -21    4.71    6.76
   1  -5 -20   15.23    9.13
   1   5 -20   15.54    7.43
  -1   5  20   10.04    6.06
   1   5 -19    1.55    2.24
  -1   5  19    4.30    3.75
   1  -5 -19   -5.03    5.95
   1  -5 -18    0.93    6.10
  -1   5  18    4.67    3.80
   1   5 -18    6.61    5.09
   1  -5 -17   12.28    9.58
   1   5 -17    7.10    5.48
  -1   5  17    5.28    4.37
   1  -5 -16    1.12    2.92
  -1   5  16    4.06    6.30
   1   5 -16    0.75    0.93
  -1   5  15    4.27    3.07
   1  -5 -15    1.11    6.20
   1   5 -15    2.23    3.54
   1  -5 -14   54.38   17.46
   1   5 -14   52.94   12.60
  -1   5  14   44.68   11.64
   1   5 -13   13.54    6.64
   1  -5 -13   23.49   12.11
  -1   5  13   10.87    6.73
   1  -5 -12    7.17    5.65
   1   5 -12    8.58    4.64
  -1   5  12   -1.70    3.89
   1  -5 -11    3.47    5.48
   1   5 -11    2.71    2.88
  -1   5  11   -3.36    4.79
   1  -5 -10   68.22   19.41
  -1   5  10  100.92   17.12
   1   5 -10  102.91   16.24
   1   5  -9    4.90    4.27
   1  -5  -9   12.19    9.61
  -1   5   9   16.19    6.10
  -1   5   8   11.42    4.59
   1   5  -8    8.29    4.61
   1  -5  -8   12.32    5.86
  -1   5   7    2.96    4.26
   1   5  -7    6.90    5.11
   1  -5  -7   16.64   12.26
   1   5  -6   81.04   14.45
  -1   5   6   57.67   11.59
   1  -5  -6   93.60   21.93
   1   5  -5   37.79    9.99
  -1   5   5   24.20    7.63
   1  -5  -5   28.52   13.29
   1   5  -4   30.20    8.79
  -1   5   4   27.95    8.10
   1  -5  -4   22.59   11.80
   1   5  -3    3.67    3.20
   1  -5  -3    5.69    5.39
  -1   5   3    5.33    4.13
  -1   5   2    7.00    3.40
   1   5  -2    6.06    3.99
   1  -5  -2    6.08    4.05
  -1   5   2   11.54    5.94
  -1   5   1    6.59    4.91
  -1   5   1    0.64    2.19
   1   5  -1    0.27    1.46
   1  -5  -1    4.82    2.81
   1  -5   0   55.16   16.47
  -1   5   0   28.97    7.48
  -1   5   0   45.10   10.10
   1   5   0   51.23   11.40
   1  -5   1    3.83    6.71
  -1   5  -1   -1.21    2.33
  -1   5  -1    1.49    1.95
  -1  -5  -1    9.93   11.95
  -1   5  -2   -0.14    1.63
  -1   5  -2    0.81    1.43
  -1   5  -3  113.00   14.19
   1   5   3   96.35   12.54
  -1   5  -3   86.47   13.17
  -1  -5  -3   89.98   24.10
  -1  -5  -4    1.04    8.80
   1   5   4    2.01    3.36
  -1   5  -4    0.51    2.49
  -1   5  -4   -4.76    3.63
  -1   5  -5    5.48    3.43
   1   5   5    6.50    3.25
  -1  -5  -5    1.43    7.99
  -1   5  -5    5.32    3.24
  -1  -5  -6    4.68    6.75
  -1   5  -6    3.73    3.01
   1   5   6    7.08    4.59
  -1   5  -6    5.24    2.26
   1   5   7   12.94    4.95
  -1   5  -7   18.82    5.60
  -1   5  -7   32.03    8.74
  -1  -5  -7   12.32    9.96
  -1  -5  -8    3.70    1.29
  -1   5  -8    4.39    2.90
   1   5   8    3.18    4.23
  -1   5  -8    2.94    2.25
  -1  -5  -9   -6.30    8.26
   1   5   9   20.04    6.15
  -1   5  -9    3.76    3.04
  -1   5  -9   25.54    8.27
   1   5  10    0.94    1.40
  -1  -5 -10   -1.71    5.42
  -1   5 -10    1.24    1.71
  -1   5 -10   -1.93    3.61
  -1   5 -11   15.45    6.16
  -1  -5 -11   24.57   16.65
  -1   5 -11    6.61    3.98
   1   5  11   17.37    6.27
  -1   5 -12   69.33   14.56
  -1  -5 -12   60.94   23.38
  -1   5 -12   48.78   10.74
   1   5  12   55.74   11.82
  -1   5 -13   41.54    9.43
  -1   5 -13   30.65    9.58
   1   5  13   53.07   11.67
  -1  -5 -13   33.91   14.57
  -1   5 -14    6.33    4.64
  -1  -5 -14    6.92    9.01
   1   5  14    2.47    3.53
  -1   5 -14   11.10    5.39
  -1  -5 -15    0.40    5.11
  -1   5 -15    9.02    5.28
  -1  -5 -16   10.90   13.46
  -1   5 -16    9.88    4.88
  -1  -5 -17   23.30   14.10
  -1   5 -17   28.59    9.71
  -1  -5 -18   19.59    8.37
  -1   5 -18   38.80   11.47
  -1  -5 -19   40.57   17.72
  -1   5 -19   55.45   14.17
  -1  -5 -20   -3.99    7.65
  -1   5 -20    3.70    5.14
  -1  -5 -21    5.99    8.48
  -1   5 -21    1.73    3.52
  -1   5 -22    4.08    4.89
  -1  -5 -22    1.02    4.85
  -1  -5 -23    4.86    9.52
  -1   5 -23    3.38    2.40
  -1   5 -24    2.69    1.53
  -1  -5 -24   -3.40    7.94
  -1  -5 -25    3.55    9.36
  -1   5 -25   -1.30    4.22
  -1   5 -26    2.92    5.36
  -1  -5 -26    2.27    2.19
  -1  -5 -27   -0.33    4.11
   1  -5  28   -3.98    5.04
   1   6 -12   10.07    5.80
   1   6 -11   60.11   14.00
  -1   6  10   11.01    6.40
   1   6 -10   16.43    7.25
   1   6  -9   12.92    6.30
  -1   6   9   27.64    8.99
  -1   6   8   39.85   11.02
   1   6  -8   52.44   12.77
   1   6  -7   69.28   14.52
  -1   6   7   47.60   11.54
  -1   6   6    2.18    5.53
   1   6  -6   -2.05    2.32
  -1   6   5    1.95    2.86
   1   6  -5    5.63    4.17
   1   6  -4    3.08    1.00
  -1   6   4   15.00    5.98
   1   6  -3    5.09    4.40
  -1   6   3    6.10    4.62
  -1   6   2   49.49   12.20
  -1  -6   1   32.42   16.52
  -1  -6   0   18.65   13.18
  -1  -6  -1    4.69    6.64
  -1  -6  -2    9.35    6.31
  -1   6  -3   21.14    7.38
  -1  -6  -3   34.46   17.10
  -1  -6  -4    7.48    8.12
  -1   6  -4    5.95    4.32
  -1  -6  -5   37.22   17.76
  -1   6  -5   31.04    9.64
  -1   6  -6    6.81    5.23
  -1  -6  -6    4.81   10.49
  -1  -6  -7   -6.26    9.90
  -1   6  -7    8.64    5.23
  -1   6  -8   11.89    8.81
  -1  -6  -8    2.77    5.63
  -1   6  -9   12.09    6.62
  -1  -6  -9    8.77    6.55
  -1   6 -10   18.36    8.01
  -1  -6 -10   20.62   14.40
  -1   6 -11   26.11   10.17
  -1  -6 -11   39.43   17.30
  -1  -6 -12    4.79    9.60
  -1   6 -12   -1.57    2.00
  -1  -6 -13   -0.78    4.69
  -1   6 -13   17.84    8.27
  -1   6 -14   21.79    9.33
  -1  -6 -14   20.81   15.93
  -1   6 -15    6.17    4.98
  -1  -6 -15    2.24    4.84
  -1  -6 -16    5.18    8.53
  -1   6 -16    3.63    5.58
  -1  -6 -17   16.76   15.56
  -1   6 -17   10.26    8.16
  -1   6 -18    1.64    3.92
  -1  -6 -18    1.06    9.51
  -1  -6 -19   -0.30    2.83
  -1   6 -19    3.16    4.98
  -1   6 -20   -2.13    4.59
  -1  -6 -20    2.80    6.32
  -1   6 -21    2.20    5.72
  -1  -6 -21   26.59   15.88
   2   0 -35    3.62    4.33
  -2   0  35   -4.00    5.65
  -2   0  34   60.29   16.85
   2   0 -34   70.35   17.80
  -2   0  33   -4.12    5.65
   2   0 -33   -5.07    5.92
  -2   0  32   67.58   16.66
   2   0 -32   51.36   15.08
  -2   0  31    7.07    6.95
   2   0 -31    4.06    5.46
   2   0 -30   -1.56    3.86
  -2   0  30   -0.03    1.98
  -2   0  29   -0.03    2.67
   2   0 -29    7.04    5.63
   2   0 -28  195.56   26.29
  -2   0  28  184.85   24.76
   2   0 -27    7.32    6.85
  -2   0  27   -1.49    4.98
  -2   0  26    9.92    7.22
   2   0 -26   19.06    8.44
   2   0 -25    4.87    4.90
  -2   0  25   -3.60    3.88
  -2   0  24    4.37    4.26
   2   0 -24   -2.05    4.15
  -2   0  23    3.27    3.71
   2   0 -23    1.45    4.96
  -2   0  22  124.62   17.18
   2   0 -22  117.46   17.75
  -2   0  21   -1.40    2.28
   2   0 -21   -0.55    2.26
  -2   0  20  174.15   19.13
   2   0 -20  154.05   19.28
   2   0 -19   -0.32    2.28
  -2   0  19    2.94    2.90
   2   0 -18  119.20   16.30
  -2   0  18  131.98   15.77
  -2   0  17   -1.79    1.10
   2   0 -17    0.61    2.04
   2   0 -16  665.80   35.14
  -2   0  16  598.26   31.46
  -2   0  15   -1.32    2.49
   2   0 -15   -0.60    2.12
  -2   0  14  841.36   34.65
   2   0 -14  762.51   35.21
  -2   0  13    0.14    1.57
   2   0 -13    3.35    1.94
  -2   0  12  270.80   18.14
   2   0 -12  229.61   17.83
   2   0 -11    2.81    2.70
  -2   0  11    0.69    2.43
  -2   0  10 2923.63   54.21
   2   0 -10 3027.57   58.95
  -2   0   9   -0.54    1.49
   2   0  -9   -0.42    1.07
   2   0  -8  387.26   18.62
  -2   0   8  309.21   16.13
  -2   0   7   -2.17    1.98
   2   0  -7    1.66    1.00
   2   0  -6   17.61    3.46
  -2   0   6   14.12    3.02
   2   0  -5    0.45    0.96
  -2   0   5   -0.72    1.99
  -2   0   5    1.84    1.37
  -2   0   4  586.79   17.73
   2   0  -4  600.50   18.09
  -2   0   4  602.43   23.19
   2   0  -3   -1.66    0.93
  -2   0   3   -0.72    0.29
  -2   0   3   -1.87    1.47
  -2   0   2 3708.71   40.31
   2   0  -2 3813.51   39.93
   2   0  -1    0.04    0.69
  -2   0   1    0.24    0.31
  -2   0   0 2010.04   28.91
  -2   0   0 1909.73   34.64
   2   0   0 1977.96   27.67
   2   0   1    1.17    0.29
  -2   0  -1    0.73    0.76
  -2   0  -1    0.56    0.71
  -2   0  -2    1.61    3.12
  -2   0  -2   -0.27    1.12
  -2   0  -3   -2.43    3.05
  -2   0  -3    0.08    0.69
  -2   0  -4  550.91   17.44
  -2   0  -4  604.65   31.42
  -2   0  -5    0.06    1.06
  -2   0  -5   -1.39    3.16
  -2   0  -6  515.57   31.12
  -2   0  -6  477.54   17.58
  -2   0  -7   -0.63    1.12
  -2   0  -7    3.26    3.82
  -2   0  -8  802.66   41.08
  -2   0  -8  810.51   24.80
  -2   0  -9    0.01    0.55
  -2   0  -9    4.80    4.38
  -2   0 -10  126.33   10.54
  -2   0 -10  117.25   15.90
  -2   0 -11   -0.31    0.61
  -2   0 -11    1.97    3.15
  -2   0 -12  666.51   26.25
  -2   0 -12  648.17   39.89
  -2   0 -13   -1.41    1.93
  -2   0 -13   -1.46    4.19
  -2   0 -14   20.40    7.11
  -2   0 -14   26.95    5.54
  -2   0 -15   -2.41    2.26
  -2   0 -15   -1.09    1.26
  -2   0 -16  304.29   20.30
  -2   0 -16  324.94   30.52
  -2   0 -17    2.64    5.06
   2   0  17   -2.56    3.87
  -2   0 -17    0.66    0.94
  -2   0 -18   18.39    5.41
  -2   0 -18   18.27    6.92
   2   0  18   16.39    6.54
   2   0  19   -0.62    2.53
  -2   0 -19   -0.95    1.14
  -2   0 -19    1.68    2.33
  -2   0 -20  629.62   45.41
  -2   0 -20  636.05   33.42
  -2   0 -21    1.48    0.96
   2   0  21    0.34    3.26
  -2   0 -21    3.07    5.44
  -2   0 -22  322.44   33.57
  -2   0 -22  309.18   24.53
   2   0  22  328.11   31.63
   2   0  23    2.22    2.32
  -2   0 -23    4.18    3.53
  -2   0 -23    2.11    2.66
  -2   0 -24    2.16    2.04
   2   0  24    0.23    1.79
  -2   0 -25   -1.89    2.53
  -2   0 -25    3.64    4.88
   2   0  25    2.40    5.00
   2   0  26    4.96    4.70
  -2   0 -26    2.08    2.02
  -2   0 -26    8.38    6.33
  -2   0 -27   -1.06    2.42
   2   0  27   -5.44    4.35
  -2   0 -27   -1.49    1.14
   2   0  28   19.25    7.34
  -2   0 -28   13.51    8.28
   2   0  29    2.79    5.13
  -2   0 -29    0.31    3.41
   2   0  30    3.63    1.50
  -2   0 -30   -1.11    2.65
  -2   0 -31    6.62    7.50
   2   0  31   -0.22    4.43
  -2   0 -32  304.32   38.37
   2   0  32  401.56   41.08
   2   0  33    5.75    6.03
  -2   0 -33   11.88    7.50
   2   0  34   -0.99    1.41
  -2   0 -34   -1.57    4.02
  -2   0 -35    7.95    9.73
   2   0  35    2.62    2.67
  -2  -1  35    0.43    3.16
   2   1 -35    3.83    5.13
  -2   1  35    6.82    6.54
   2  -1 -35   -5.79    6.39
   2   1 -34   44.72   13.95
  -2  -1  34   33.59   12.00
   2  -1 -34   32.47   12.71
  -2   1  34   24.72   11.32
  -2  -1  33    3.20    3.08
   2  -1 -33   11.56    7.39
   2   1 -33    8.10    6.89
  -2   1  33    9.25    7.38
  -2  -1  32   52.87   14.42
   2  -1 -32   49.90   14.84
   2   1 -32   46.95   13.71
  -2   1  32   61.15   15.90
  -2   1  31   11.77    6.90
   2   1 -31    9.68    5.36
   2  -1 -31    0.46    2.46
  -2  -1  31    6.35    2.88
   2   1 -30    6.15    5.70
   2  -1 -30   16.48    9.50
  -2   1  30    6.14    5.98
  -2  -1  30    4.46    4.14
   2   1 -29    1.23    2.19
  -2  -1  29   -4.88    5.14
  -2   1  29   -3.00    4.29
   2  -1 -29   -1.94    1.41
   2   1 -28    1.63    3.36
   2  -1 -28    6.35    5.74
  -2   1  28    0.47    3.03
  -2  -1  28    2.63    1.82
  -2   1  27   50.87   13.87
  -2  -1  27   58.71   13.30
   2   1 -27   65.88   14.82
   2  -1 -27   57.65   14.42
  -2  -1  26   -1.36    2.79
  -2   1  26   -2.96    5.32
   2   1 -26    9.77    6.66
   2  -1 -26   -4.05    5.74
  -2   1  25    6.68    4.56
   2  -1 -25   -1.67    1.55
   2   1 -25   -2.95    3.65
  -2  -1  25    1.68    2.66
  -2  -1  24    4.15    3.32
   2  -1 -24    0.92    1.81
   2   1 -24    1.60    1.58
  -2   1  24    5.56    4.09
  -2   1  23   47.35   11.31
   2  -1 -23   34.93   10.26
   2   1 -23   54.20   12.48
  -2  -1  23   47.83   11.31
   2   1 -22   25.09    8.83
   2  -1 -22   18.79    6.88
  -2  -1  22   12.95    5.43
  -2   1  22   16.85    6.11
  -2  -1  21   14.86    5.64
  -2   1  21   10.94    4.39
   2  -1 -21   20.87    7.78
   2   1 -21   17.75    6.58
  -2   1  20  113.94   16.20
   2   1 -20   99.72   15.48
  -2  -1  20  105.33   15.18
   2  -1 -20  107.86   16.44
   2  -1 -19    2.58    2.16
  -2  -1  19    0.76    2.99
   2   1 -19    5.29    3.29
  -2   1  19   -0.41    0.64
   2   1 -18  159.26   18.64
  -2   1  18  123.82   15.85
  -2  -1  18  143.13   17.16
   2  -1 -18  137.69   17.65
   2  -1 -17   12.59    5.26
  -2  -1  17   18.15    5.77
   2   1 -17   12.20    5.72
  -2   1  17   12.43    5.45
  -2   1  16    3.76    1.11
  -2  -1  16    6.83    3.44
   2   1 -16   13.15    5.50
   2  -1 -16    6.96    4.72
   2  -1 -15  144.94   16.66
  -2   1  15  153.46   16.13
   2   1 -15  142.71   16.05
  -2  -1  15  116.39   14.07
  -2   1  14  464.03   27.44
  -2  -1  14  536.27   28.82
  -2   1  14  460.68   24.51
   2  -1 -14  463.68   28.84
   2   1 -14  450.17   27.45
  -2  -1  13   57.10    8.88
  -2   1  13   35.12    7.36
   2  -1 -13   42.75    8.47
   2   1 -13   34.12    7.26
  -2   1  13   37.98    6.61
  -2   1  12   86.47   10.85
   2  -1 -12   84.48   11.21
   2   1 -12  102.67   12.03
  -2   1  12  107.32   10.99
  -2  -1  12   94.54   11.18
   2   1 -11   14.24    4.70
  -2  -1  11   16.13    4.48
   2  -1 -11   21.64    5.70
  -2   1  11   16.00    3.64
  -2   1  11   16.54    5.01
   2  -1 -10  158.41   14.17
  -2   1  10  155.13   11.58
  -2   1  10  169.92   14.48
   2   1 -10  146.13   13.57
  -2  -1  10  191.05   14.32
  -2   1   9   10.74    4.03
  -2   1   9   11.15    2.76
  -2  -1   9    6.02    1.92
   2  -1  -9    8.50    2.94
   2   1  -9    8.13    3.19
   2   1  -8   51.17    7.31
  -2   1   8   46.07    7.25
  -2  -1   8   53.46    6.91
   2  -1  -8   44.58    6.71
  -2   1   8   44.66    5.64
   2   1  -7  116.94   10.96
  -2  -1   7  118.49    9.32
  -2   1   7  104.12   10.42
  -2   1   7  115.84    8.37
   2  -1  -7  114.25    9.92
   2   1  -6  253.13   15.57
  -2  -1   6  219.22   11.55
  -2   1   6  215.81   14.33
   2  -1  -6  235.99   13.06
  -2   1   6  228.14   11.53
  -2   1   5  977.34   23.14
  -2   1   5  979.44   29.55
   2   1  -5  933.16   29.60
   2  -1  -5 1053.51   24.83
  -2  -1   5  978.59   21.78
   2  -1  -4    0.53    0.55
  -2  -1   4   -0.54    0.85
   2   1  -4   -0.47    0.55
  -2   1   4    0.68    0.32
  -2   1   4    0.08    0.57
   2   1  -3   73.56    7.79
  -2   1   3   66.13    7.67
   2  -1  -3   73.00    4.67
  -2  -1   3   62.60    3.97
  -2   1   3   59.74    5.25
  -2   1   2  227.51   13.96
   2  -1  -2  285.30    7.18
  -2   1   2  250.35   11.09
   2   1  -2  319.02   15.54
  -2   1   1   51.07    6.56
  -2  -1   1   57.63    7.38
   2   1  -1   55.69    6.53
  -2   1   1   55.98    5.44
   2   1   0 9999.00   86.70
  -2   1   0 9587.62   87.40
  -2  -1  -1 6295.18   72.61
  -2   1  -1 6293.11   61.65
   2  -1   2 1319.31   26.71
  -2   1  -2 1049.70   15.64
   2   1   2 1005.97   28.54
   2   1   2 1102.18   17.07
  -2  -1  -2 1181.33   28.96
  -2   1  -2 1171.80   30.14
  -2   1  -2 1149.26   27.44
  -2  -1  -3  827.29   23.03
   2   1   3  757.09   17.29
   2  -1   3  856.23   25.52
  -2   1  -3  801.67   17.64
  -2   1  -3  769.25   23.52
  -2   1  -3  738.75   24.93
   2   1   4   19.79    3.18
  -2   1  -4   23.02    3.51
  -2  -1  -4   22.05    7.20
  -2  -1  -4   18.17    3.40
  -2   1  -4   18.53    3.69
   2   1   5  354.57   15.19
  -2   1  -5  327.06   16.50
  -2   1  -5  334.41   15.26
  -2  -1  -5  304.60   12.63
  -2   1  -6   16.43    3.61
   2   1   6   22.86    4.31
  -2   1  -6   22.61    4.37
  -2  -1  -6   16.63    2.86
  -2  -1  -6   26.01    9.30
  -2   1  -7  780.82   27.54
  -2  -1  -7  874.86   21.33
  -2   1  -7  791.57   27.90
   2   1   7  847.42   27.68
   2   1   8  490.16   22.26
  -2   1  -8  471.93   22.32
  -2   1  -8  496.87   23.41
  -2  -1  -8  448.22   38.46
  -2  -1  -8  489.65   16.20
   2   1   9   89.02    9.99
  -2   1  -9   70.97    9.01
  -2   1  -9   90.52   10.79
  -2  -1  -9   85.50   17.02
  -2  -1  -9   68.08    6.28
  -2  -1 -10    4.36    1.30
  -2  -1 -10    8.60    6.14
   2   1  10   10.41    3.64
  -2   1 -10    5.87    2.89
  -2   1 -10    9.20    4.38
  -2   1 -11  193.56   15.75
   2   1  11  184.57   15.81
  -2  -1 -11  226.39   27.72
  -2   1 -11  205.71   17.56
  -2  -1 -11  230.52   12.55
  -2   1 -12    0.59    1.12
  -2   1 -12    2.73    1.55
   2   1  12   -0.24    1.20
  -2  -1 -12    2.81    0.62
   2   1  13   18.84    4.83
  -2  -1 -13   10.70    5.74
  -2   1 -13    5.69    3.17
  -2  -1 -13    7.56    2.54
  -2   1 -13   15.24    4.60
  -2   1 -14    9.89    4.32
  -2   1 -14    2.02    1.03
  -2  -1 -14    3.95    2.16
  -2  -1 -14    3.61    2.62
   2   1  14    8.31    3.98
  -2  -1 -15    1.29    4.38
  -2   1 -15    5.14    3.36
  -2   1 -15    4.84    2.26
   2   1  15    1.27    1.31
  -2  -1 -15    0.17    0.25
   2   1  16   12.50    4.92
  -2   1 -16   25.02    7.55
  -2  -1 -16   11.90    6.24
  -2   1 -16   22.74    6.67
  -2  -1 -16   20.21    4.35
   2   1  17  123.69   16.24
  -2  -1 -17  139.55   22.43
  -2   1 -17  127.32   15.29
  -2   1 -17  126.45   16.87
  -2  -1 -17  149.23   12.85
  -2  -1 -18  386.58   21.52
  -2   1 -18  384.61   27.09
  -2  -1 -18  397.47   39.03
  -2   1 -18  351.83   28.80
   2   1  18  385.57   28.84
  -2  -1 -19   43.06    7.42
   2   1  19   46.68   10.31
  -2   1 -19   36.43    8.44
  -2  -1 -19   47.84   14.39
  -2   1 -19   37.17    9.14
  -2  -1 -20  193.43   27.97
  -2   1 -20  206.35   20.84
   2   1  20  219.87   23.04
  -2  -1 -20  224.52   17.41
  -2   1 -20  192.91   22.70
  -2   1 -21  170.81   20.20
   2   1  21  169.89   20.77
  -2   1 -21  195.28   23.36
  -2  -1 -21  144.35   24.99
  -2  -1 -21  192.01   16.37
  -2  -1 -22    7.77    5.75
  -2   1 -22    0.25    2.45
   2   1  22    1.63    1.73
  -2  -1 -22    3.79    1.77
  -2   1 -22    5.08    4.07
  -2   1 -23    3.02    1.61
   2  -1  23    4.97    5.76
   2   1  23    2.35    3.91
  -2  -1 -23    3.53    3.12
  -2   1 -23   -1.01    1.24
   2   1  24    4.93    3.68
   2  -1  24    3.87    4.76
  -2  -1 -24    8.63    5.21
  -2   1 -24   14.85    6.58
  -2   1 -24   13.12    6.06
   2  -1  25    2.90    4.83
   2   1  25    1.54    0.76
  -2   1 -25   -3.98    5.66
  -2  -1 -25    4.53    4.36
  -2   1 -25    5.05    4.07
  -2  -1 -26    1.33    3.67
   2  -1  26    5.67    5.79
  -2   1 -26    2.50    3.14
  -2   1 -26    3.25    3.80
   2   1  26    4.79    3.46
  -2   1 -27   27.83    9.76
   2  -1  27   14.80    7.57
  -2   1 -27   18.34    7.32
  -2  -1 -27   24.92   12.83
   2   1  27   19.33    7.60
  -2   1 -28   11.40    5.82
   2   1  28   23.74    9.21
  -2   1 -28   12.15    6.51
   2  -1  28   11.28    6.14
  -2  -1 -28   10.03    9.35
  -2  -1 -29   10.05    9.02
   2  -1  29   12.79    7.09
   2   1  29   16.78    8.28
  -2   1 -29    8.35    2.13
  -2   1 -29   16.01    6.94
   2  -1  30   -0.58    1.07
  -2   1 -30    0.36    2.30
  -2  -1 -30   16.69    8.69
   2   1  30   -6.51    6.02
  -2   1 -30   17.52   13.15
  -2   1 -31   26.05    9.25
  -2  -1 -31   28.10   13.12
  -2   1 -31   38.46   13.63
   2  -1  31   31.73   11.74
   2   1  31   32.91   12.48
  -2   1 -32   15.41    9.46
   2  -1  32    7.83    5.87
   2   1  32    9.23    6.34
  -2  -1 -32   17.02    9.98
   2   1  33   -1.58    3.99
   2  -1  33   -4.52    5.83
  -2  -1 -33    1.66    6.04
  -2   1 -33    6.70    7.22
  -2  -1 -34   28.00   11.98
   2   1  34   31.89   11.88
  -2   1 -34   50.13   15.54
   2  -1  34   15.98    7.68
   2   1  35   11.45    8.54
  -2   1 -35   18.68   10.52
  -2  -2  35   -3.52    4.83
  -2  -2  34   23.51    9.58
   2  -2 -34   27.01   12.60
   2   2 -34   41.36   14.59
  -2   2  34   26.40   11.85
  -2  -2  33    9.83    6.57
   2  -2 -33   23.07   10.22
  -2   2  33    8.55    6.89
   2   2 -33   25.69   11.32
   2   2 -32   -4.15    6.30
  -2  -2  32    3.58    4.67
   2  -2 -32    3.40    4.40
  -2   2  32    1.50    3.78
  -2   2  31  140.59   24.91
  -2  -2  31  102.75   19.70
   2  -2 -31  120.60   23.79
   2   2 -31  150.28   25.19
   2  -2 -30    6.72    5.70
  -2  -2  30   20.66    9.66
  -2   2  30   31.63   11.70
   2   2 -30   30.26   12.06
   2  -2 -29   19.25    9.37
  -2  -2  29    9.32    5.43
  -2   2  29   10.80    8.46
   2   2 -29   29.87    9.88
  -2   2  28   14.14    8.15
   2   2 -28   21.57    8.70
  -2  -2  28    6.56    4.05
   2  -2 -28    9.96    6.94
  -2  -2  27   49.28   12.24
   2   2 -27   23.70    8.01
   2  -2 -27   30.21   10.65
  -2   2  27   41.64   13.12
   2   2 -26   12.87    6.96
  -2  -2  26   10.13    6.55
  -2   2  26   10.53    8.09
   2  -2 -26   -2.69    3.36
   2  -2 -25    6.74    5.72
   2   2 -25   -1.28    2.55
  -2  -2  25    5.20    4.81
  -2   2  25    1.90    4.57
   2   2 -24   20.23    7.61
   2  -2 -24    8.83    5.37
  -2   2  24   19.92    7.03
  -2  -2  24   26.52    7.75
   2  -2 -23    1.53    2.10
  -2  -2  23   -1.97    3.05
  -2   2  23   -0.24    3.18
  -2  -2  22   -5.50    5.04
   2  -2 -22   -2.84    4.57
  -2   2  22   -1.61    2.79
   2   2 -22   -0.97    1.38
   2  -2 -21  184.41   23.70
  -2   2  21  195.70   22.79
   2   2 -21  192.23   22.95
  -2  -2  21  161.78   20.27
  -2   2  20   38.76   10.04
  -2  -2  20   24.80    8.03
   2   2 -20   23.43    7.94
   2  -2 -20   31.35    9.86
  -2  -2  19  101.81   15.76
  -2   2  19   56.39   11.31
   2   2 -19   77.14   13.79
   2  -2 -19   66.85   13.79
  -2   2  18  155.72   19.02
  -2  -2  18  161.68   19.10
   2  -2 -18  215.84   24.48
   2   2 -18  154.53   19.09
   2  -2 -17    9.03    5.00
   2   2 -17   10.30    6.20
  -2   2  17    4.62    3.20
  -2  -2  17    8.62    3.96
  -2  -2  16  318.49   25.31
   2  -2 -16  303.29   27.65
  -2   2  16  315.68   26.18
  -2   2  16  327.59   12.72
   2   2 -16  283.95   24.49
  -2  -2  15  122.06   15.37
  -2   2  15  108.41   14.78
   2  -2 -15  130.75   17.83
   2   2 -15  139.73   16.48
  -2   2  15  119.84    7.15
  -2  -2  14  248.96   21.10
   2  -2 -14  253.44   23.85
   2   2 -14  215.18   20.50
  -2   2  14  234.30   21.58
  -2   2  14  232.26    9.41
  -2  -2  13   11.42    4.46
   2   2 -13   16.60    6.12
  -2   2  13   21.84    6.57
  -2   2  13   24.90    2.80
   2  -2 -13   28.86    7.87
  -2   2  12   57.51    9.97
   2   2 -12   72.98   11.37
  -2   2  12   62.99    4.58
  -2  -2  12   51.82    9.04
   2  -2 -12   46.78    9.46
   2   2 -11  373.65   24.77
   2  -2 -11  383.17   27.06
  -2   2  11  386.31   25.47
  -2   2  11  405.48   11.64
   2   2 -10  125.72   14.08
  -2   2  10  153.18   15.57
  -2   2  10  143.53    6.95
   2  -2 -10  152.36   16.38
   2  -2  -9   -0.53    0.83
  -2   2   9    1.06    0.89
  -2   2   9   -0.35    1.05
   2   2  -9   -1.27    1.76
   2   2  -8   33.33    6.83
  -2   2   8   30.84    3.42
   2  -2  -8   23.15    6.27
  -2   2   8   29.98    6.90
  -2   2   7  188.32   16.39
   2  -2  -7  187.84   16.40
   2   2  -7  184.98   15.91
  -2   2   7  191.53    9.07
  -2   2   6  582.76   16.60
   2   2  -6  567.70   26.95
  -2   2   6  566.54   27.83
   2  -2  -5  501.25   24.78
  -2   2   5  477.43   15.87
  -2   2   5  481.57   25.17
  -2   2   4   81.82    6.84
  -2   2   4   74.07    9.47
   2   2  -4   92.61   10.60
   2  -2  -4   85.63    9.79
   2  -2  -3    8.68    3.01
   2   2  -3    5.88    2.65
  -2   2   3    5.93    1.79
  -2   2   3    7.62    3.32
  -2   2   2  394.00   22.24
   2   2  -2  354.35   20.33
  -2  -2   2  417.13   11.44
   2  -2  -2  413.42   19.73
  -2   2   2  379.44   16.10
   2  -2  -1  136.31   10.52
  -2   2   1  132.18   12.75
   2   2  -1  108.50   11.11
  -2   2   1  103.63    8.68
  -2  -2   1  129.16    5.54
   2  -2  -1  120.72    6.02
   2  -2   0    8.57    1.63
   2   2   0    4.87    2.32
   2  -2   0    9.20    2.87
  -2  -2   0    7.99    1.28
  -2   2   0    6.74    2.60
  -2   2   0    7.99    2.57
  -2   2  -1  217.08   15.76
  -2  -2  -1  226.02    7.33
  -2   2  -1  191.60   12.90
   2   2   1  187.80   14.90
   2   2   1  178.61    7.01
   2  -2   1  210.30    7.92
  -2   2  -1  179.13    7.34
   2   2   2  146.69    7.16
   2   2   2  155.11   13.43
  -2   2  -2  136.79   12.58
  -2   2  -2  158.20    7.41
  -2  -2  -2  131.12   12.41
  -2   2  -2  139.34   11.41
  -2  -2  -3   45.33    6.68
  -2   2  -3   40.29    7.28
   2   2   3   42.00    4.29
  -2   2  -3   53.74    7.23
   2   2   3   48.87    7.71
  -2   2  -3   55.54    4.76
   2   2   4   98.41    7.07
  -2  -2  -4  118.58   10.12
  -2   2  -4  113.31    7.49
  -2   2  -4  103.30   10.35
  -2  -2  -5  516.96   19.58
   2   2   5  468.06   16.40
  -2   2  -5  460.09   23.07
  -2   2  -5  481.11   16.99
  -2  -2  -5  486.38   42.60
   2   2   6   23.96    4.00
  -2   2  -6   21.62    5.19
  -2  -2  -6   25.15    9.57
  -2  -2  -6   28.71    4.38
  -2   2  -6   17.49    3.41
  -2  -2  -7  502.16   16.73
   2   2   7  528.47   19.94
  -2   2  -7  495.68   19.91
  -2   2  -7  473.51   25.01
  -2   2  -8  295.71   20.20
   2   2   8  312.21   16.32
  -2  -2  -8  340.30   12.60
  -2  -2  -8  354.19   37.57
  -2   2  -8  311.23   16.66
  -2   2  -9    2.03    1.83
  -2  -2  -9    0.77    1.18
   2   2   9    1.54    0.79
  -2  -2  -9    5.19    5.72
  -2   2  -9    1.15    2.50
  -2   2 -10  179.60   16.63
  -2  -2 -10  188.93    9.19
  -2  -2 -10  210.20   31.16
  -2   2 -10  200.26   15.27
   2   2  10  181.22   13.69
  -2  -2 -11  267.46   35.97
  -2   2 -11  294.30   19.05
   2   2  11  284.92   18.00
  -2  -2 -11  299.64   11.82
  -2   2 -11  286.23   21.69
   2   2  12  230.17   17.01
  -2   2 -12  212.00   19.00
  -2  -2 -12  227.26   10.74
  -2  -2 -12  239.10   33.99
  -2   2 -12  201.61   16.59
  -2  -2 -13   15.59    8.66
   2   2  13   28.95    6.15
  -2   2 -13   17.46    5.65
  -2   2 -13   16.97    4.80
  -2  -2 -13   18.65    3.30
  -2  -2 -14  124.99    8.40
   2   2  14  120.90   13.21
  -2  -2 -14  106.80   23.67
  -2   2 -14  115.42   13.76
  -2   2 -14  108.85   14.54
  -2  -2 -15   49.32   15.31
   2   2  15   63.61   10.01
  -2   2 -15   41.90    8.59
  -2   2 -15   41.46    8.76
  -2  -2 -15   56.19    5.78
  -2   2 -16    5.47    4.18
  -2  -2 -16    7.95    4.33
   2   2  16   12.65    5.01
  -2   2 -16    3.04    2.45
  -2  -2 -16   15.05    3.06
  -2  -2 -17   60.01   16.67
  -2   2 -17   33.56    8.55
  -2   2 -17   37.87    8.76
   2   2  17   38.94    8.25
  -2   2 -18  158.81   19.32
   2   2  18  168.76   17.71
  -2   2 -18  171.64   19.25
  -2  -2 -19    3.34    5.01
  -2   2 -19   -1.57    1.88
   2   2  19    2.74    3.46
  -2   2 -19   -1.87    4.13
  -2  -2 -20   77.39   19.55
  -2   2 -20   93.01   15.66
  -2   2 -20   88.89   14.45
   2   2  20   82.16   13.25
  -2  -2 -21    1.01    6.02
   2   2  21    5.83    4.30
  -2   2 -21    5.90    5.74
  -2   2 -21    3.59    3.38
  -2   2 -22  129.60   18.81
  -2   2 -22   95.19   16.35
  -2  -2 -22  103.80   23.16
   2   2  22  125.44   17.25
  -2   2 -23   53.64   12.44
   2   2  23   46.68   11.34
  -2   2 -23   38.30   10.07
  -2  -2 -23   20.66   10.23
   2   2  24    0.07    4.14
  -2   2 -24   -2.64    3.74
  -2  -2 -24   -3.03    2.73
  -2   2 -24    1.97    1.99
  -2  -2 -25    3.38    5.11
  -2   2 -25    3.33    4.04
  -2   2 -25    7.12    4.57
   2   2  25    4.33    2.61
  -2   2 -26   -2.49    3.72
   2   2  26    1.31    1.89
  -2  -2 -26    7.75    8.37
  -2   2 -26    3.32    2.70
   2  -2  26    3.72    5.22
   2  -2  27    0.28    2.16
  -2   2 -27    0.50    3.16
   2   2  27    0.29    4.41
  -2  -2 -27    2.27    4.87
  -2   2 -27    1.21    2.22
   2  -2  28    3.50    5.79
   2   2  28    2.64    1.63
  -2   2 -28   -3.73    4.04
  -2  -2 -28    5.08    6.56
  -2   2 -28    5.35    1.53
  -2   2 -29   19.50   10.09
  -2   2 -29   14.74    8.66
  -2  -2 -29   11.64    9.75
   2   2  29    3.63    4.21
   2  -2  29    5.85    3.28
  -2   2 -30   72.61   16.57
   2  -2  30   49.64   16.09
  -2  -2 -30   41.01   15.71
   2   2  30   71.52   16.00
  -2   2 -30   55.66   15.28
   2  -2  31    0.88    3.10
   2   2  31   -4.71    5.59
  -2  -2 -31    0.21    2.41
  -2   2 -31    4.28    5.75
  -2   2 -31   -0.30    2.37
  -2   2 -32    5.35    3.65
  -2   2 -32    5.68    5.62
  -2  -2 -32    1.36    5.29
   2   2  32   13.05    5.37
   2  -2  32   -3.82    4.78
  -2   2 -33   13.04    8.11
   2  -2  33    7.03    4.51
   2   2  33   15.79    8.38
  -2  -2 -33   12.64    9.15
  -2   2 -33   10.97    6.13
  -2   2 -34   31.25   11.36
   2   2  34   35.73   11.98
  -2   2 -34   15.21    8.26
  -2  -3  33   15.81    8.13
   2   3 -33   24.95   11.08
  -2   3  33   14.02    8.54
   2  -3 -33   14.03   11.07
   2  -3 -32    2.59    6.12
  -2  -3  32    5.88    5.70
  -2   3  32   -2.56    5.80
   2   3 -32    1.66    4.18
  -2  -3  31   13.61    8.10
  -2   3  31    2.93    3.21
   2  -3 -31    2.62    6.81
   2   3 -31    5.13    5.48
  -2  -3  30    6.65    6.54
   2  -3 -30    1.24    0.76
  -2   3  30   -2.98    5.94
   2   3 -30    1.58    4.31
  -2  -3  29   26.48   10.51
   2   3 -29   44.29   13.88
  -2   3  29   35.21   12.37
   2  -3 -29   24.80   10.70
   2  -3 -28   -5.42    6.17
  -2   3  28    0.15    2.35
  -2  -3  28   -1.71    0.74
   2   3 -28   -4.32    3.16
  -2  -3  27   17.79    7.21
   2  -3 -27    9.54    7.96
   2   3 -27   28.59   10.07
  -2   3  27   19.12    9.66
   2  -3 -26   34.19   11.85
   2   3 -26   50.79   13.74
  -2   3  26   43.62   13.44
  -2  -3  26   23.42    9.27
   2   3 -25   22.86    8.55
   2  -3 -25   21.40   10.30
  -2  -3  25   10.09    5.81
  -2   3  25   11.25    6.24
  -2  -3  24    4.49    3.84
   2   3 -24    2.64    4.86
   2  -3 -24   13.86    8.10
  -2   3  24    3.88    3.28
  -2  -3  23    1.13    2.60
   2   3 -23    8.78    7.24
   2  -3 -23    5.25    5.63
  -2   3  23   13.27    7.98
  -2  -3  22   48.60   11.82
   2  -3 -22   48.66   13.30
  -2   3  22   61.80   14.27
   2   3 -22   51.90   13.02
  -2  -3  21   58.37   12.83
  -2   3  21   72.05   15.24
   2   3 -21   53.98   13.28
   2  -3 -21   82.23   17.06
   2  -3 -20   43.69   12.21
   2   3 -20   62.36   13.17
  -2   3  20   49.37   11.99
  -2  -3  20   39.47   10.06
   2   3 -19  134.36   19.12
  -2  -3  19  145.49   19.60
  -2   3  19  134.62   19.87
   2  -3 -19  128.36   20.73
  -2  -3  18   90.92   15.37
   2   3 -18   77.70   14.27
   2  -3 -18   90.69   17.07
  -2   3  18   68.47   13.51
  -2  -3  17  563.65   37.00
   2   3 -17  605.64   39.76
  -2   3  17  650.01   41.29
   2  -3 -17  594.31   43.38
   2  -3 -16    2.84    1.71
  -2   3  16    4.17    3.13
   2   3 -16    6.17    4.07
   2  -3 -15  150.56   21.39
   2   3 -15  178.58   20.75
  -2   3  15  160.55   19.76
   2   3 -14   27.39    8.55
   2  -3 -14   18.29    8.08
  -2   3  14   22.82    6.94
   2  -3 -13   -3.50    2.97
  -2   3  13    5.91    5.35
   2   3 -13    4.84    4.05
  -2   3  12    6.25    3.32
   2   3 -12    1.10    2.10
   2  -3 -12    2.33    2.99
  -2   3  11    1.17    2.47
   2  -3 -11    4.90    4.03
   2   3 -11    6.34    4.78
   2  -3 -10  240.19   24.62
   2   3 -10  208.74   19.84
  -2   3  10  186.65   19.39
  -2   3  10  264.36    8.97
  -2   3   9    7.09    4.00
  -2   3   9    2.45    1.04
   2  -3  -9   11.37    6.39
   2   3  -9    3.15    3.39
   2  -3  -8   25.26    8.04
  -2   3   8   40.30    4.58
  -2   3   8   30.48    7.76
   2   3  -8   47.63    9.47
   2   3  -7   68.97   10.72
  -2   3   7   86.46   12.52
   2  -3  -7   79.23   13.77
  -2   3   7   88.90    7.44
   2   3  -6  134.61   14.98
   2  -3  -6  180.90   20.11
  -2   3   6  127.38   15.24
  -2   3   6  160.64   10.50
   2   3  -5  441.56   27.01
  -2   3   5  492.70   29.79
   2  -3  -5  537.03   34.08
  -2   3   5  471.67   18.70
   2   3  -4   42.82    8.51
  -2   3   4   42.44    8.75
   2  -3  -4   39.63    9.57
  -2   3   4   42.44    5.93
   2   3  -3   -0.44    0.97
  -2   3   3    1.30    0.83
  -2   3   3   -1.40    2.19
   2  -3  -3   -1.58    1.86
   2   3  -2    3.62    2.61
  -2   3   2    1.53    1.34
   2  -3  -2    0.13    0.78
  -2   3   2    5.35    3.23
   2  -3  -1    7.34    4.49
   2   3  -1    8.03    4.21
  -2   3   1    4.98    3.29
  -2   3   1    4.60    2.49
  -2   3   0    2.04    1.55
   2  -3   0    1.13    2.10
  -2   3   0   -1.65    2.79
   2   3   0    2.14    0.58
   2   3   1    1.99    2.45
   2   3   1    1.25    1.24
  -2   3  -1    3.98    3.13
  -2   3  -1   -0.29    0.90
  -2   3  -1   -0.29    0.80
   2   3   2  157.56   15.99
  -2   3  -2  124.01   13.76
   2   3   2  136.56    9.38
  -2   3  -2  142.84   13.60
  -2   3  -2  160.99   10.59
   2   3   3   86.78   11.77
  -2   3  -3   82.56   11.25
  -2   3  -3   84.05    7.72
   2   3   3   74.12    7.55
  -2   3  -3   71.24    9.58
  -2   3  -4   53.27    8.64
  -2   3  -4   71.17    7.31
  -2  -3  -4   68.49    9.72
  -2  -3  -4   67.45   17.87
   2   3   4   57.65    6.93
  -2  -3  -5    1.70    5.55
   2   3   5    5.17    2.30
  -2  -3  -5    6.65    3.51
  -2   3  -5    4.59    2.85
  -2   3  -5    5.72    2.21
   2   3   6   38.15    6.03
  -2  -3  -6   27.34    4.95
  -2   3  -6   36.23    5.84
  -2   3  -6   29.53    6.83
   2   3   7  105.36   10.04
  -2   3  -7  110.71   10.45
  -2  -3  -7  127.68   24.66
  -2  -3  -7   96.65    8.87
  -2   3  -7  123.40   14.27
  -2  -3  -8    3.12    1.71
   2   3   8    4.83    2.78
  -2   3  -8   -0.43    1.23
  -2  -3  -8    8.95    8.92
  -2   3  -8    4.81    2.51
  -2   3  -9   51.73    9.91
  -2   3  -9   53.60    7.94
  -2  -3  -9   48.03    4.95
   2   3   9   42.96    6.87
  -2   3 -10   29.61    6.23
   2   3  10   25.65    5.57
  -2   3 -10   20.24    6.45
  -2  -3 -10   19.86    2.76
  -2  -3 -10   23.13    8.18
  -2   3 -11  136.73   13.58
   2   3  11  128.01   13.17
  -2   3 -11  111.71   15.21
  -2  -3 -11  104.84   24.95
  -2   3 -12   -3.96    3.88
  -2   3 -12   -1.85    1.32
  -2  -3 -12   -3.76    6.29
   2   3  12    1.81    1.93
  -2  -3 -13   19.92   13.17
  -2   3 -13   47.56   11.09
  -2   3 -13   36.84    7.72
   2   3  13   42.82    8.22
   2   3  14   24.44    6.14
  -2  -3 -14    8.69    3.82
  -2   3 -14   26.89    6.43
  -2   3 -14   32.16    8.57
  -2   3 -15  309.52   27.92
  -2   3 -15  304.35   23.57
  -2  -3 -15  264.54   40.32
   2   3  15  272.81   21.93
  -2   3 -16   58.38   12.73
  -2   3 -16   56.38   10.52
  -2  -3 -16   40.73   16.16
   2   3  16   35.17    8.17
  -2  -3 -17   13.63    8.26
  -2   3 -17   28.62    8.13
   2   3  17   28.49    7.49
  -2   3 -17   20.25    6.64
  -2   3 -18    3.47    3.23
  -2  -3 -18    5.37    5.82
  -2   3 -18    9.09    5.08
   2   3  18    8.94    4.33
   2   3  19    4.90    4.13
  -2  -3 -19   13.93   10.65
  -2   3 -19   18.55    7.13
  -2   3 -19    8.01    5.27
  -2   3 -20   21.54    6.63
  -2  -3 -20   -2.46    8.01
  -2   3 -20   15.96    7.42
   2   3  20   10.69    5.34
  -2   3 -21    0.62    3.28
  -2   3 -21    7.40    4.83
  -2  -3 -21   16.24   10.83
   2   3  21    8.24    4.52
   2   3  22   65.00   12.96
  -2   3 -22   66.84   14.14
  -2  -3 -22   68.46   21.74
  -2   3 -22   60.37   13.36
  -2  -3 -23   53.81   18.56
  -2   3 -23   36.29   11.26
   2   3  23   17.49    7.55
  -2   3 -23   36.06   10.43
  -2   3 -24   40.00   10.65
  -2   3 -24   32.13    9.82
  -2  -3 -24   20.81   12.06
   2   3  24   27.34    8.83
  -2   3 -25   -0.40    2.00
  -2   3 -25   -1.26    3.45
   2   3  25    4.86    4.29
  -2  -3 -25   -2.66    4.58
  -2   3 -26    4.24    5.14
  -2  -3 -26    4.74    5.53
   2   3  26    9.24    5.21
  -2   3 -26    0.55    2.19
  -2  -3 -27   46.33   16.09
  -2   3 -27   91.18   18.52
  -2   3 -27   72.28   15.92
   2   3  27   84.45   16.33
  -2   3 -28    9.61    5.22
  -2   3 -28   28.62   11.25
  -2  -3 -28   28.61   13.34
   2   3  28   32.29   11.09
   2   3  29   41.51   11.79
  -2  -3 -29   25.53   13.30
   2  -3  29   26.62   11.59
  -2   3 -29   31.11   11.08
  -2   3 -29   48.91   13.33
  -2   3 -30   11.33    8.81
   2   3  30    2.22    5.84
   2  -3  30    5.10    5.01
  -2   3 -30    3.73    3.95
  -2  -3 -30    1.30    3.92
   2  -3  31   31.04   13.43
  -2   3 -31   10.67    6.55
  -2  -3 -31   19.48   12.05
   2   3  31   10.95    6.06
  -2   3 -31    5.86    5.00
  -2   3 -32   -1.05    5.80
  -2  -3 -32   -0.43    3.71
   2  -3  32    1.86    4.03
  -2   3 -32   -2.19    3.49
   2   3  32   10.85    7.60
  -2   3 -33   50.18   14.94
   2   3  33   55.72   15.25
   2   4 -31   44.00   14.32
   2  -4 -31   59.31   17.69
   2  -4 -30    8.20    5.83
   2   4 -30   11.30    7.62
  -2  -4  30    7.42    4.23
  -2   4  30   11.05    8.63
  -2  -4  29    2.97    2.68
   2   4 -29    0.64    4.22
   2  -4 -29    5.40    3.88
  -2   4  29   12.73    7.09
  -2  -4  28   25.61    9.49
   2  -4 -28   35.56   14.70
   2   4 -28   43.18   14.66
  -2   4  28   39.82   13.47
  -2   4  27   -4.26    5.83
  -2  -4  27   -0.34    1.57
   2   4 -27    8.45    6.33
   2  -4 -27    3.10    5.44
  -2  -4  26    2.93    3.25
  -2   4  26   -0.31    2.50
   2  -4 -26    2.44    4.06
   2   4 -26   -2.71    5.28
  -2  -4  25   12.56    6.86
  -2   4  25    9.78    6.69
   2   4 -25   10.67    5.41
   2  -4 -25    5.47    5.98
  -2   4  24    6.89    5.14
   2  -4 -24   -0.28    4.34
   2   4 -24    8.99    4.13
  -2  -4  24    5.43    5.04
  -2   4  23    4.06    4.92
  -2  -4  23    0.45    0.74
   2   4 -23   -0.20    2.14
   2  -4 -23    2.09    3.44
  -2  -4  22   -1.67    3.47
   2  -4 -22    6.79    6.37
   2   4 -22   10.96    6.63
  -2   4  22    3.33    2.15
   2  -4 -21   -4.27    3.92
  -2  -4  21    2.21    3.44
   2   4 -21   -0.13    2.07
  -2   4  21    4.23    5.33
  -2   4  20    7.17    5.95
   2  -4 -20   16.77    9.44
  -2  -4  20    4.73    4.95
   2   4 -20    7.35    4.82
  -2   4  19   12.92    5.82
  -2  -4  19   17.98    7.68
   2  -4 -19   14.18    7.09
   2   4 -19   11.99    5.42
   2  -4 -18   14.70    6.54
  -2   4  18   38.30   11.70
   2   4 -18   39.32   10.61
   2   4 -17   44.95   12.07
   2  -4 -17   43.87   12.76
  -2   4  17   46.34   11.64
   2   4 -16  175.76   22.21
  -2   4  16  200.91   25.18
   2  -4 -16  185.70   26.28
  -2   4  15  111.00   17.81
   2  -4 -15   72.79   16.92
   2   4 -15  102.24   16.16
   2  -4 -14   16.27    8.01
  -2   4  14   24.95    9.02
   2   4 -14   15.90    6.01
   2   4 -13    1.50    1.96
   2  -4 -13   -2.77    5.30
  -2   4  13    7.67    5.56
   2  -4 -12    2.06    2.32
  -2   4  12    5.64    4.33
   2   4 -12    2.76    3.67
   2   4 -11    5.26    4.40
   2  -4 -11    0.61    1.44
  -2   4  11    1.24    1.01
  -2   4  10   92.57   15.38
   2   4 -10   75.61   13.45
   2  -4 -10   85.29   17.19
   2  -4  -9  138.03   21.46
  -2   4   9  135.46   18.77
   2   4  -9  176.02   20.20
   2  -4  -8   39.74   11.29
   2   4  -8   49.99   10.58
  -2   4   8   44.88   10.26
  -2   4   7  346.44   16.46
  -2   4   7  339.04   28.43
   2   4  -7  335.64   27.18
   2  -4  -7  269.58   29.76
   2  -4  -6   -1.42    4.17
  -2   4   6   -1.16    2.48
  -2   4   6    2.69    1.64
   2   4  -6   -0.10    0.84
   2  -4  -5   20.22    9.76
  -2   4   5   12.48    3.81
  -2   4   5   13.11    5.72
   2   4  -5   11.07    4.94
  -2   4   4  127.46   16.78
   2   4  -4   94.01   13.47
   2  -4  -4  127.93   19.83
  -2   4   4  128.49   11.91
   2  -4  -3    1.51    2.88
  -2   4   3    1.34    1.17
  -2   4   3    5.85    3.50
   2   4  -3    2.43    1.03
  -2   4   2    8.54    3.62
   2   4  -2    9.64    4.95
  -2   4   2    7.20    3.05
   2  -4  -2    3.02    3.92
   2  -4  -1   -0.61    3.00
  -2   4   1   -0.69    1.07
   2   4  -1    0.28    1.96
  -2   4   1    0.84    2.15
  -2   4   0    0.26    0.41
  -2   4   0    2.04    0.79
  -2   4  -1   93.82   12.20
   2   4   1   81.37   12.74
   2   4   1   84.62    9.16
   2  -4   1   88.59   16.34
  -2   4  -1   73.96   11.86
   2   4   2   22.20    6.89
   2   4   2   22.62    4.66
  -2   4  -2   19.08    4.67
  -2   4  -2    9.09    3.84
  -2   4  -2   18.85    6.96
  -2   4  -3  278.37   17.06
   2   4   3  265.23   16.13
  -2   4  -3  279.74   22.50
  -2   4  -3  218.80   21.29
  -2   4  -4   89.96   12.68
   2   4   4   90.17    9.81
  -2  -4  -4   55.82   10.00
  -2  -4  -4   89.28   24.17
  -2   4  -4   90.17   10.24
  -2   4  -5  209.52   20.40
  -2  -4  -5  231.77   37.91
  -2   4  -5  229.66   16.06
   2   4   5  237.70   16.60
  -2  -4  -5  161.58   16.26
  -2   4  -6   16.67    4.66
   2   4   6   13.91    4.70
  -2  -4  -6   19.14   10.32
  -2   4  -6   15.65    4.41
  -2  -4  -6   10.97    3.74
  -2   4  -7  302.22   25.71
  -2   4  -7  296.81   19.47
   2   4   7  316.48   20.62
  -2   4  -8   -2.12    3.21
   2   4   8    2.24    1.68
  -2  -4  -8   -5.35    8.65
  -2   4  -8   -0.08    1.06
   2   4   9   17.19    5.04
  -2   4  -9   10.58    3.61
  -2  -4  -9   15.18   10.99
  -2   4  -9   15.22    6.18
  -2   4 -10    0.87    1.63
   2   4  10    1.01    2.00
  -2  -4 -10   -3.21    6.47
  -2   4 -10    5.09    2.64
  -2   4 -11  125.57   14.23
  -2   4 -11  127.58   17.55
  -2  -4 -11  141.29   30.38
   2   4  11  136.81   15.26
  -2   4 -12    8.09    3.97
  -2   4 -12    2.00    1.71
   2   4  12    3.57    2.15
  -2  -4 -12   15.31   16.39
  -2  -4 -13   63.35   22.12
  -2   4 -13   53.49   12.07
   2   4  13   63.79   10.53
  -2   4 -13   59.73   10.35
  -2  -4 -14   28.05   13.86
  -2   4 -14   26.09    8.11
   2   4  14   21.26    6.09
  -2   4 -14   31.78    7.99
  -2  -4 -15   63.13   22.12
  -2   4 -15  113.73   17.95
  -2   4 -15  105.90   14.86
   2   4  15   82.15   12.86
   2   4  16  116.68   15.92
  -2   4 -16  131.20   19.53
  -2  -4 -16   66.94   21.99
  -2   4 -16  111.86   15.75
  -2  -4 -17   -0.53    6.79
  -2   4 -17   30.18    9.81
  -2   4 -17   20.81    6.80
   2   4  17   14.46    6.45
  -2   4 -18   71.90   15.08
  -2  -4 -18   53.19   20.73
  -2   4 -18   65.97   12.66
   2   4  18   64.08   12.67
  -2   4 -19    7.85    4.97
   2   4  19    9.35    5.27
  -2  -4 -20   20.87   14.48
   2   4  20   14.45    5.92
  -2   4 -20   12.23    6.01
  -2   4 -20   16.05    6.66
  -2   4 -21    6.56    4.63
  -2  -4 -21    7.05   15.10
   2   4  21    3.95    4.54
  -2   4 -21    1.90    4.05
  -2   4 -22   98.31   17.12
  -2   4 -22  101.87   19.44
  -2  -4 -22   58.43   21.07
   2   4  22   90.85   16.44
  -2  -4 -23   -1.26    6.30
   2   4  23   11.59    6.96
  -2   4 -23    8.36    6.88
  -2   4 -23    6.19    5.82
  -2   4 -24   10.80    7.73
  -2   4 -24   12.01    7.01
  -2  -4 -24    3.71    6.58
   2   4  24    9.89    5.94
  -2   4 -25    3.47    4.72
  -2   4 -25   -0.56    1.70
   2   4  25    2.77    3.73
  -2  -4 -26   14.50   13.18
  -2   4 -26   24.88    9.93
  -2   4 -26   17.55    8.90
   2   4  26   15.74    8.52
  -2   4 -27   -2.86    2.29
  -2  -4 -27    2.77    4.35
  -2  -4 -28   16.27   11.42
  -2   4 -28    9.35    6.82
   2   4  28   20.92    9.15
  -2  -4 -29    7.24    8.96
  -2   4 -29    4.05    5.03
   2  -4  30    7.07   10.00
  -2   5  28   17.17   10.06
   2   5 -28   19.15    9.39
   2   5 -27   36.93   13.58
  -2   5  27   19.72    8.79
  -2   5  26    0.76    3.89
   2   5 -26   -0.29    4.30
  -2   5  25   26.30   11.96
   2   5 -25    6.36    6.41
  -2   5  24   -2.82    2.10
   2   5 -24   -2.72    1.25
   2   5 -23    0.86    1.58
  -2   5  23   11.44    9.90
  -2   5  22    6.55    7.88
   2   5 -22   -0.76    3.25
  -2   5  21   13.99    7.20
   2   5 -21   10.14    6.98
   2   5 -20   -0.88    5.42
  -2   5  20   -1.37    2.81
   2   5 -19    2.51    4.23
  -2   5  19   -2.68    3.27
   2   5 -18   20.60    9.11
  -2   5  18   14.85    8.77
  -2   5  17    3.93    5.58
   2   5 -17    9.45    5.53
   2   5 -16    8.99    5.99
  -2   5  16    0.13    2.15
   2   5 -15   29.76   10.62
  -2   5  15   13.79    7.02
  -2   5  14   32.10   11.33
   2   5 -14   30.38   10.19
   2   5 -13  110.30   18.51
  -2   5  13  128.68   20.88
   2   5 -12   -1.24    1.83
  -2   5  12    5.87    3.19
  -2   5  11   68.90   14.31
   2   5 -11   52.38   12.04
   2   5 -10  119.18   18.46
  -2   5  10  115.72   18.96
   2   5  -9    0.20    2.99
  -2   5   9   17.64    7.85
  -2   5   8    3.49    2.63
   2   5  -8    1.18    2.59
   2   5  -7   12.24    6.35
  -2   5   7   13.68    6.37
  -2   5   6    3.57    4.17
   2   5  -6   -1.47    2.56
  -2   5   5   53.67   11.71
   2   5  -5   62.04   12.60
   2   5  -4  162.98   20.65
  -2   5   4  186.03   21.56
   2   5  -3   30.57    8.99
  -2   5   3   17.54    7.81
  -2   5   2   20.09    5.85
   2   5  -2   14.94    6.70
  -2   5   2   10.51    5.14
  -2   5   1   79.52   11.89
  -2   5   1   79.04   14.16
   2   5  -1   72.02   13.78
  -2   5   0   30.66    9.29
   2   5   0   27.33    9.49
  -2   5   0   15.00    5.37
  -2   5  -1  225.60   23.68
  -2   5  -1  246.31   21.52
  -2   5  -2  190.00   19.57
  -2  -5  -2  245.71   43.28
  -2  -5  -3   63.39   20.58
  -2   5  -3   40.49    9.46
  -2   5  -4   11.93    5.87
  -2  -5  -4    3.42    9.37
  -2   5  -5    7.60    3.62
  -2  -5  -5    8.90   11.23
  -2   5  -6   54.75   11.44
  -2  -5  -6   28.28   14.62
  -2   5  -7    0.40    1.64
  -2  -5  -7    9.29    7.91
  -2   5  -8   12.95    6.19
  -2  -5  -8   -0.07    6.38
  -2   5  -9   29.76    8.97
  -2  -5  -9   26.57   14.99
  -2   5 -10   -0.77    3.54
  -2  -5 -10    4.53    8.51
  -2   5 -11   -0.70    1.74
  -2  -5 -11    0.44    1.91
  -2  -5 -12   13.01   11.14
  -2   5 -12   23.23    8.51
  -2  -5 -13   18.42   12.64
  -2   5 -13   16.77    7.46
  -2  -5 -14    4.12    2.14
  -2   5 -14    6.40    3.89
  -2  -5 -15   19.23   13.49
  -2   5 -15   38.43   10.61
  -2  -5 -16   82.67   26.38
  -2   5 -16   97.58   17.84
  -2  -5 -17    2.75    5.31
  -2   5 -17   12.45    6.48
  -2  -5 -18   31.10   15.02
  -2   5 -18   26.49   10.38
  -2  -5 -19   15.49   14.15
  -2   5 -19   25.80    9.95
  -2  -5 -20    2.04    2.76
  -2   5 -20    8.25    6.03
  -2   5 -21   44.00   13.81
  -2  -5 -21   48.57   21.76
  -2  -5 -22    3.94    9.61
  -2   5 -22   -0.93    1.60
  -2  -5 -23   29.23   19.02
  -2   5 -23   12.46    6.16
  -2  -5 -24   31.70   17.33
  -2   5 -24   20.25   10.01
  -2  -5 -25    1.27    7.29
  -2   5 -25   11.14    9.19
  -2  -5 -26    4.50    9.10
   2   6 -22   12.80    7.30
  -2   6  22    9.41    8.15
   2   6 -21   -2.56    5.30
  -2   6  21   -7.28    7.92
  -2   6  20   54.69   15.83
   2   6 -20   67.16   16.89
   2   6 -19    3.44    4.94
  -2   6  19    3.04    4.78
  -2   6  18    2.19    5.18
   2   6 -18    4.38    4.33
   2   6 -17   25.82   10.59
  -2   6  17   14.48    7.19
   2   6 -16   10.99    7.48
  -2   6  16   11.40    8.49
   2   6 -15    9.35    7.18
  -2   6  15    0.76    0.99
   2   6 -14   12.16    6.61
  -2   6  14   17.11    8.98
  -2   6  13    1.44    1.75
   2   6 -13   -1.17    1.47
  -2   6  12   50.30   13.21
   2   6 -12   95.59   18.29
  -2   6  11   33.39   12.12
   2   6 -11   52.16   13.76
   2   6 -10    9.85    3.77
  -2   6  10    1.16    3.20
  -2   6   9   11.92    5.28
   2   6  -9   16.73    7.91
  -2   6   8   14.48    8.17
   2   6  -8   22.21    8.77
   2   6  -7   28.26    9.26
  -2   6   7    6.91    6.80
  -2   6   6   10.33    6.49
   2   6  -6   16.69    7.78
   2   6  -5   57.08   13.29
  -2   6   5   54.44   13.63
   2   6  -4   51.17   13.26
  -2   6   4   57.38   13.36
  -2   6   3   25.40    8.56
   2   6  -3   29.91    9.53
   2   6  -2   32.13   10.59
  -2   6   2   32.91   10.34
  -2  -6   1   67.04   27.93
  -2   6   1   64.94   14.65
  -2  -6   0   37.16   20.29
  -2  -6  -1    7.93   12.88
  -2  -6  -2   -0.40    2.64
  -2  -6  -3    2.58   12.42
  -2   6  -3    4.82    5.11
  -2  -6  -4   17.21   15.71
  -2   6  -4   13.76    6.86
  -2  -6  -5    8.39    9.61
  -2   6  -5    7.54    5.26
  -2   6  -6    0.23    1.70
  -2  -6  -6    2.35    6.45
  -2  -6  -7    6.19   11.42
  -2   6  -7   -2.29    3.33
  -2   6  -8   11.19    6.34
  -2  -6  -8   14.29   12.06
  -2   6  -9    8.80    5.82
  -2  -6  -9   -0.42    9.19
  -2   6 -10   31.32   10.54
  -2  -6 -10   22.64   16.76
  -2   6 -11   17.37    8.05
  -2  -6 -11   10.82    9.02
  -2  -6 -12   25.78   16.96
  -2   6 -12   51.27   13.30
  -2  -6 -13    0.98    2.12
  -2   6 -13    9.39    7.22
  -2  -6 -14    6.27   10.98
  -2   6 -14    0.57    4.57
  -2   6 -15   43.88   14.08
  -2  -6 -15   24.29   15.38
  -2  -6 -16   -8.38   12.12
  -2   6 -16    1.36    1.02
  -2  -6 -17   30.26   20.37
  -2   6 -17    9.69    6.79
  -2   6 -18   27.27   11.41
  -2  -6 -18   14.05   11.65
  -2  -6 -19    7.74    2.30
  -2   6 -19    4.38    3.81
  -2  -6 -20    9.40   10.29
  -2   6 -20    9.27    6.54
  -2  -6 -21   42.07   19.66
  -2  -6 -22   30.29   16.21
  -2   7 -10    3.94    4.73
  -2   7 -11   16.71    8.94
  -2   7 -12    2.69    2.93
  -2   7 -13   25.02   10.32
  -2   7 -14    0.45    3.73
   3   0 -35    7.18    6.44
  -3   0  35   11.49    8.85
  -3   0  34    1.86    3.74
   3   0 -34   -7.35    6.84
  -3   0  33  111.23   21.52
   3   0 -33  122.43   23.09
   3   0 -32   -4.19    5.81
  -3   0  32   -1.60    3.29
   3   0 -31   26.49   10.65
  -3   0  31   14.48    6.94
   3   0 -30   -1.28    5.28
  -3   0  30    2.03    4.30
   3   0 -29   11.16    7.38
  -3   0  29    0.60    2.86
   3   0 -28    1.68    5.66
  -3   0  28   -0.61    2.87
  -3   0  27   36.34   11.28
   3   0 -27   47.34   12.33
  -3   0  26   -1.97    2.88
   3   0 -26   -0.85    3.55
  -3   0  25  107.01   17.77
   3   0 -25   94.97   16.94
  -3   0  24    0.89    2.22
   3   0 -24   -0.77    4.62
   3   0 -23   60.46   13.80
  -3   0  23   68.99   12.82
  -3   0  22   -3.08    4.07
   3   0 -22    0.17    1.82
  -3   0  21  391.75   30.43
   3   0 -21  460.24   33.71
  -3   0  20    0.83    3.12
   3   0 -20   -2.33    2.82
   3   0 -19  495.23   33.58
  -3   0  19  459.50   31.26
   3   0 -18   -0.04    1.40
  -3   0  18   -0.56    3.05
  -3   0  17   91.19   13.10
   3   0 -17   67.01   11.22
   3   0 -16   -1.12    0.73
  -3   0  16    0.99    2.90
  -3   0  15   46.51    8.65
   3   0 -15   50.45    9.18
   3   0 -14   -0.50    2.23
  -3   0  14   -0.01    1.96
   3   0 -13  460.91   26.17
  -3   0  13  459.71   25.44
   3   0 -12   -2.03    2.31
  -3   0  12    1.84    1.58
   3   0 -11  176.00   15.09
  -3   0  11  184.06   14.84
   3   0 -10    1.05    0.84
  -3   0  10    0.74    0.88
  -3   0   9    5.86    2.50
   3   0  -9    4.40    2.37
  -3   0   9    6.25    3.48
  -3   0   8    0.69    0.79
   3   0  -8   -0.95    1.02
  -3   0   8    0.60    2.88
  -3   0   7  177.45   12.72
  -3   0   7  188.88   16.40
   3   0  -7  198.23   13.48
   3   0  -6    0.12    1.20
  -3   0   6   -0.72    0.26
  -3   0   6   -0.21    0.95
  -3   0   5  234.21   16.96
   3   0  -5  238.15   13.49
  -3   0   5  211.08   12.72
  -3   0   4   -0.08    0.71
  -3   0   4    0.03    1.37
   3   0  -4    1.45    1.14
  -3   0   3   20.53    3.66
  -3   0   3   28.72    5.57
   3   0  -3   18.69    3.53
   3   0  -2    0.99    1.09
  -3   0   2   -0.48    0.84
  -3   0   2    0.73    1.45
  -3   0   1  365.97   15.52
   3   0  -1  390.88   15.29
  -3   0   1  391.87   19.22
   3   0   0   -0.43    0.80
  -3   0   0   -1.06    1.14
  -3   0   0    0.80    1.24
   3   0   1  116.46    8.63
  -3   0  -1  112.76    9.53
  -3   0  -1  108.16    8.11
  -3   0  -2    1.01    0.23
  -3   0  -2    1.06    1.55
  -3   0  -3  339.26   16.28
  -3   0  -3  422.39   28.19
  -3   0  -4    1.25    0.94
  -3   0  -4   -1.85    1.12
  -3   0  -5   10.23    3.04
  -3   0  -5    8.87    5.09
  -3   0  -6    0.22    1.06
  -3   0  -6    3.19    2.90
  -3   0  -7   21.48    7.97
  -3   0  -7   29.64    5.10
  -3   0  -8    1.78    1.08
  -3   0  -8    1.02    3.38
  -3   0  -9   37.91   10.88
  -3   0  -9   26.60    5.83
  -3   0 -10   -1.05    3.54
  -3   0 -10   -0.07    1.49
  -3   0 -11  150.85   20.82
  -3   0 -11  150.75   12.98
  -3   0 -12    2.35    4.53
  -3   0 -12    1.01    1.32
  -3   0 -13  507.10   39.53
  -3   0 -13  498.96   25.22
  -3   0 -14    1.42    1.40
  -3   0 -14   -0.36    4.10
  -3   0 -15   25.00    8.92
  -3   0 -15   25.20    5.88
  -3   0 -16   -2.04    1.31
  -3   0 -16   -1.21    5.29
  -3   0 -17  258.24   29.14
  -3   0 -17  273.75   20.93
  -3   0 -18   -0.45    2.86
  -3   0 -18   -2.32    2.14
  -3   0 -19   -0.70    1.73
  -3   0 -19    0.93    2.68
   3   0  20   -1.09    3.88
  -3   0 -20    9.03    6.91
  -3   0 -20    3.73    3.17
   3   0  21   73.86   15.56
  -3   0 -21   84.96   12.92
  -3   0 -21   82.84   17.13
   3   0  22   -3.76    5.85
  -3   0 -22    0.68    0.57
  -3   0 -22   -3.90    2.23
  -3   0 -23  177.19   19.44
   3   0  23  157.77   23.33
  -3   0 -23  145.42   24.29
  -3   0 -24    4.26    3.11
  -3   0 -24    0.08    1.01
   3   0  24    2.03    5.09
   3   0  25    3.20    4.34
  -3   0 -25   14.26    5.38
  -3   0 -25   17.06    7.96
   3   0  26   -2.88    1.80
  -3   0 -26   -0.76    2.46
  -3   0 -26    0.06    1.32
  -3   0 -27   31.77    9.01
  -3   0 -27   42.28   12.71
   3   0  27   36.61   11.83
  -3   0 -28    4.78    5.36
   3   0  28   -0.70    1.98
  -3   0 -29   32.68   13.98
   3   0  29   26.63   10.93
  -3   0 -30   -4.21    2.69
   3   0  30    1.23    4.92
  -3   0 -31   31.37   12.46
   3   0  31   29.59   11.04
  -3   0 -32   -8.46    7.86
   3   0  32   -3.08    4.13
  -3   0 -33    9.29    6.66
   3   0  33   21.72    9.37
   3   0  34   -2.09    3.09
  -3   0 -34    4.42    9.41
   3  -1 -35   13.88    6.14
   3   1 -35   15.81    7.25
  -3  -1  35    6.03    5.44
   3   1 -34   31.84   12.76
  -3  -1  34   29.41   11.28
  -3   1  34   11.89    7.36
   3  -1 -34   44.37   13.66
  -3  -1  33   51.21   14.02
  -3   1  33   46.23   14.30
   3   1 -33   56.64   16.77
   3  -1 -33   61.51   16.27
   3   1 -32   -1.52    3.38
  -3   1  32    9.18    4.99
  -3  -1  32   -1.15    1.52
   3  -1 -32   12.76    8.25
   3   1 -31   31.73   10.94
  -3   1  31    5.96    5.69
   3  -1 -31   12.86    8.09
  -3  -1  31   10.95    7.06
  -3  -1  30   91.87   17.91
   3  -1 -30   74.79   17.90
  -3   1  30   72.55   16.72
   3   1 -30   86.22   18.94
   3   1 -29    0.66    1.64
  -3   1  29    2.40    3.95
  -3  -1  29    1.08    3.65
   3  -1 -29   -2.31    4.38
   3   1 -28   -1.74    2.62
  -3   1  28    4.78    3.45
  -3  -1  28    7.88    5.01
   3  -1 -28   -0.20    3.51
   3   1 -27    6.05    4.66
  -3  -1  27   13.00    6.50
  -3   1  27    7.52    5.62
   3  -1 -27   19.35    8.42
   3   1 -26   11.51    6.25
  -3   1  26   19.94    8.31
  -3  -1  26   15.02    6.95
   3  -1 -26   20.53    8.32
   3   1 -25    1.71    2.22
  -3   1  25    4.69    5.20
  -3  -1  25    3.24    3.50
   3  -1 -25    5.86    6.04
   3   1 -24   19.52    8.47
  -3   1  24   15.74    7.18
  -3  -1  24   20.70    6.63
   3  -1 -24   23.19    7.88
  -3  -1  23    1.98    3.73
   3   1 -23    9.25    6.21
   3  -1 -23    3.03    3.98
  -3   1  23    8.98    6.15
  -3   1  23    6.79    4.52
   3   1 -22   48.20   11.93
  -3  -1  22   35.17    9.29
  -3   1  22   46.75   11.05
  -3   1  22   37.44    9.41
   3  -1 -22   46.27   11.24
   3   1 -21   10.10    4.63
  -3   1  21    7.68    4.40
  -3  -1  21    0.18    3.00
  -3   1  21    5.89    4.68
   3  -1 -21    0.71    4.07
  -3   1  20   -0.67    1.53
   3  -1 -20   -2.83    3.59
   3   1 -20   -1.32    3.09
  -3   1  20    1.68    1.59
  -3  -1  20   -2.77    2.54
  -3   1  19  429.11   31.23
  -3  -1  19  428.55   29.27
   3   1 -19  428.97   32.00
   3  -1 -19  426.19   31.21
  -3   1  19  447.17   30.46
  -3   1  18   -0.02    1.56
   3   1 -18   -1.46    3.09
  -3   1  18    3.12    3.14
  -3  -1  18   -3.79    3.62
   3  -1 -18    2.53    3.11
   3   1 -17    1.02    0.79
  -3   1  17    4.27    3.86
   3  -1 -17    1.51    1.77
  -3   1  17    1.51    2.50
  -3   1  16   76.66   12.91
  -3  -1  16   59.66    9.81
   3  -1 -16   90.60   12.81
  -3   1  16   65.28   10.67
   3   1 -16   75.79   12.16
  -3   1  15  128.81   15.35
   3   1 -15  137.66   16.19
  -3   1  15  106.64   12.86
   3  -1 -15  117.93   14.18
  -3  -1  15   90.08   12.06
  -3   1  14   33.82    7.16
  -3  -1  14   25.53    5.76
   3   1 -14   29.74    7.53
  -3   1  14   28.77    7.16
   3  -1 -14   30.05    6.81
  -3  -1  13   19.66    5.03
   3   1 -13   24.86    7.03
  -3   1  13   20.10    5.99
  -3   1  13   19.32    5.36
   3  -1 -13   23.21    5.97
  -3   1  12   21.65    5.59
   3  -1 -12   32.44    6.84
   3   1 -12   20.52    5.84
  -3   1  12   20.50    5.10
  -3  -1  12   19.68    4.83
   3   1 -11  139.08   14.57
  -3   1  11  137.45   12.72
   3  -1 -11  173.80   14.79
  -3  -1  11  148.45   12.33
  -3   1  11  147.75   15.03
   3   1 -10   66.62    9.80
   3  -1 -10   94.08   10.26
  -3   1  10   66.07    8.31
  -3   1  10   82.87   10.86
  -3  -1  10   90.53    9.08
   3   1  -9  139.11   13.53
  -3   1   9  143.32   12.21
  -3  -1   9  127.18   10.34
   3  -1  -9  117.62   10.69
  -3   1   9  136.32   13.51
  -3   1   8  519.73   25.90
   3  -1  -8  535.77   21.74
   3   1  -8  532.07   26.31
  -3  -1   8  566.44   20.45
  -3   1   8  605.78   23.92
  -3   1   7  198.22   15.41
  -3   1   7  228.89   14.50
  -3  -1   7  220.66   12.08
   3   1  -7  238.28   16.87
   3  -1  -7  223.48   12.82
   3  -1  -6   15.78    2.94
  -3  -1   6   15.88    3.02
  -3   1   6   11.90    3.86
   3   1  -6   14.29    4.33
  -3   1   6   10.34    3.10
  -3  -1   5  528.98   16.09
  -3   1   5  509.73   20.50
   3  -1  -5  565.86   17.12
  -3   1   5  494.69   23.64
   3   1  -5  508.42   23.19
  -3   1   4    2.01    1.71
   3  -1  -4    0.63    0.13
  -3  -1   4    1.42    1.88
   3   1  -4    0.18    0.82
  -3  -1   4    0.07    0.74
  -3   1   4    0.79    1.86
  -3   1   3   61.86    6.69
   3  -1  -3   68.35    4.89
  -3  -1   3   62.72    4.51
  -3   1   3   71.86    8.89
   3   1  -3   61.15    7.70
  -3  -1   3   65.06    9.94
   3  -1  -2   48.78    3.66
   3   1  -2   47.13    6.87
  -3  -1   2   42.24    7.31
  -3   1   2   51.50    6.22
  -3   1   2   51.17    7.46
  -3  -1   2   49.57    3.80
   3   1  -1  945.68   13.67
  -3  -1   1  939.65   34.49
   3   1  -1 1020.04   31.52
  -3  -1   1  957.34   14.35
  -3   1   1  975.67   32.13
  -3   1   1  947.07   13.55
  -3   1   1  979.64   27.40
   3  -1  -1  926.18   13.81
  -3   1   0   12.67    1.45
  -3   1   0    7.34    2.37
   3   1   0   11.52    1.55
   3   1   0    7.87    2.84
  -3  -1   0    8.52    2.72
  -3   1   0   16.28    2.84
  -3   1   0    6.29    2.82
   3   1   1  116.81   10.84
  -3   1  -1  134.28    5.39
  -3   1  -1  123.64   11.10
  -3   1  -1  118.98    8.53
  -3  -1  -1  106.04   10.39
  -3   1  -1  112.17    9.32
   3   1   2   43.25    6.82
  -3   1  -2   43.00    6.45
  -3  -1  -2   40.33    6.14
  -3   1  -2   44.13    6.15
  -3   1  -2   54.64    5.85
  -3   1  -3  486.87   20.82
  -3   1  -3  452.15   21.51
  -3   1  -3  470.23   18.95
  -3  -1  -3  469.94   21.08
  -3  -1  -4   67.69   14.20
  -3   1  -4   48.71    6.71
  -3  -1  -4   54.11    6.87
  -3   1  -4   54.11    7.20
  -3  -1  -5  258.80   14.49
  -3   1  -5  242.50   15.55
  -3   1  -5  245.09   15.61
  -3  -1  -6  430.36   18.14
  -3   1  -6  421.67   21.27
  -3   1  -6  468.10   22.85
  -3  -1  -7    0.22    0.61
  -3   1  -7   -0.89    1.36
  -3   1  -7    1.09    1.05
  -3  -1  -7    2.70    3.64
  -3   1  -8    1.01    1.58
  -3  -1  -8    1.67    0.64
  -3   1  -8    4.90    3.60
  -3  -1  -8    1.92    2.49
  -3   1  -9   17.84    4.96
  -3   1  -9   17.40    4.64
  -3  -1  -9   20.33    4.17
  -3  -1  -9   26.56   11.17
  -3  -1 -10   16.58    9.05
  -3   1 -10   10.48    3.66
  -3  -1 -10   11.38    3.08
  -3   1 -10    9.59    3.26
  -3  -1 -11   45.77   15.21
   3   1  11   42.77    8.10
  -3  -1 -11   33.60    5.33
  -3   1 -11   51.79    9.70
  -3   1 -11   41.76    7.77
   3   1  12  416.95   26.32
  -3  -1 -12  375.24   40.03
  -3   1 -12  389.34   27.11
  -3  -1 -12  373.53   18.77
  -3   1 -12  383.90   24.00
  -3   1 -13   38.46    7.48
  -3   1 -13   29.97    7.61
   3   1  13   33.16    7.54
  -3  -1 -13   40.46   12.88
  -3  -1 -13   35.87    5.90
  -3  -1 -14   14.34    3.99
   3   1  14   22.19    7.33
  -3  -1 -14   24.16   11.65
  -3   1 -14   26.22    8.36
  -3   1 -14   17.50    4.23
   3   1  15   70.95   11.97
  -3  -1 -15   76.12   19.37
  -3   1 -15   62.06   11.61
  -3  -1 -15   60.61    8.28
  -3   1 -15   67.77   10.70
  -3   1 -16    4.98    4.18
  -3  -1 -16   -4.86    5.97
   3   1  16    3.88    4.51
  -3   1 -16    2.18    2.66
  -3  -1 -16    1.69    2.59
  -3   1 -17   33.77    8.50
  -3  -1 -17   45.11   14.67
  -3   1 -17   43.70    9.82
   3   1  17   37.44    9.06
  -3  -1 -17   31.87    6.19
   3   1  18  135.62   17.85
  -3   1 -18  105.92   14.70
  -3  -1 -18  108.77   22.44
  -3   1 -18  114.07   17.15
  -3  -1 -18  127.10   13.12
  -3  -1 -19   12.71    8.10
  -3  -1 -19   13.03    4.19
  -3   1 -19    7.25    4.61
   3   1  19   22.40    7.82
  -3   1 -19   14.37    6.28
   3   1  20    7.63    3.96
  -3   1 -20    4.48    3.10
  -3   1 -20    5.38    3.03
  -3  -1 -20    7.80    3.95
  -3  -1 -20    7.38    6.34
  -3  -1 -21    7.46    6.90
  -3  -1 -21    3.09    2.02
  -3   1 -21    5.73    3.13
  -3   1 -21    3.67    4.29
   3   1  21   13.99    6.36
   3   1  22    9.30    5.70
  -3   1 -22   10.22    5.24
  -3  -1 -22    7.66    3.21
  -3   1 -22    6.85    4.87
  -3  -1 -22    4.21    5.05
  -3   1 -23   63.36   12.51
  -3  -1 -23   68.53   18.22
   3   1  23   88.92   16.16
  -3   1 -23   77.67   15.90
   3   1  24   23.60    9.08
  -3  -1 -24   39.30   13.62
  -3   1 -24   32.34   12.77
  -3   1 -24   25.26    7.83
  -3   1 -25   10.94    6.39
  -3  -1 -25    4.69    5.49
   3  -1  25    3.29    0.71
  -3   1 -25    7.40    4.07
   3   1  26    4.35    2.47
   3  -1  26   19.80    8.89
  -3  -1 -26   12.39    8.68
  -3   1 -26    4.32    6.21
  -3   1 -26    8.33    4.45
   3  -1  27    3.41    4.32
  -3   1 -27    4.22    5.25
   3   1  27   -1.58    3.10
  -3  -1 -27    4.60    5.16
  -3   1 -27   -2.84    3.73
   3  -1  28   -5.28    4.92
  -3   1 -28    9.28    8.04
   3   1  28    3.39    1.12
  -3   1 -28    2.86    3.71
  -3  -1 -28   -1.32    3.49
  -3   1 -29   21.30    8.18
   3  -1  29   40.12   13.89
   3   1  29   20.10    8.82
  -3   1 -29   35.52   12.33
  -3  -1 -29   50.07   16.23
  -3   1 -30    7.56    6.65
  -3   1 -30   11.89    6.81
   3   1  30    5.38    4.11
  -3  -1 -30   11.46    9.47
   3  -1  30   -7.62    7.01
   3   1  31   -0.45    2.39
   3  -1  31   -2.96    4.57
  -3  -1 -31    0.10    3.39
  -3   1 -31    2.21    3.04
  -3   1 -31    3.46    3.53
  -3  -1 -32   13.83   10.07
  -3   1 -32    6.53    8.07
   3  -1  32    4.00    4.93
   3   1  32   17.01    8.95
   3  -1  33    4.82    3.33
  -3  -1 -33   -5.89    7.29
   3   1  33    0.07    4.81
  -3   1 -33    2.27    5.44
   3  -1  34    2.23    5.90
  -3  -1 -34   13.51   10.77
  -3   1 -34    0.18    6.29
   3   1  34   10.01    6.98
  -3  -2  35   10.72    6.70
  -3  -2  34   -1.73    3.38
  -3   2  34    3.42    2.80
   3   2 -34    4.74    4.98
   3  -2 -34   -5.79    7.32
  -3  -2  33   23.36    9.11
   3   2 -33   21.98    9.33
  -3   2  33   13.09    8.01
   3  -2 -33   12.85    7.66
   3  -2 -32   -0.28    2.60
  -3   2  32   -4.58    5.72
   3   2 -32    2.42    2.16
   3  -2 -31    1.21    5.39
   3   2 -31    8.27    5.90
  -3   2  31    1.43    5.96
  -3  -2  31   -2.69    4.20
  -3  -2  30   -1.02    1.27
  -3   2  30   -3.33    6.24
   3   2 -30    4.37    5.50
   3  -2 -30   -1.50    1.73
  -3  -2  29   -0.42    1.66
  -3   2  29    3.79    2.99
   3  -2 -29   -0.22    2.19
   3   2 -29   -1.25    4.01
  -3  -2  28    1.98    0.67
  -3   2  28   -3.46    5.17
   3   2 -28    2.14    4.76
   3  -2 -28   -0.96    0.79
  -3   2  27    2.69    1.35
   3   2 -27   -0.03    1.38
  -3  -2  27    3.45    4.41
  -3   2  26   20.93    7.48
  -3  -2  26   19.00    7.09
   3   2 -26   16.64    6.97
   3  -2 -26   23.05    9.49
   3   2 -25    5.28    4.08
  -3  -2  25    4.57    2.95
  -3   2  25    5.73    5.99
   3  -2 -25    7.78    5.43
   3   2 -24   -5.16    6.39
  -3  -2  24    5.15    4.06
  -3   2  24    6.50    6.16
   3  -2 -24   -0.43    2.07
  -3   2  23    0.63    2.91
   3  -2 -23   -0.38    3.78
   3   2 -23   10.70    7.15
   3  -2 -22   -1.16    3.06
  -3  -2  22    1.45    2.80
  -3   2  22    4.12    4.64
   3   2 -22    1.88    2.11
   3   2 -21   41.77   10.64
  -3  -2  21   50.35   10.77
   3  -2 -21   45.08   10.50
  -3   2  21   41.81   11.13
  -3  -2  20   70.19   12.38
  -3   2  20   69.48   13.80
   3   2 -20   64.62   13.33
   3  -2 -20   71.61   13.58
   3   2 -19   65.75   13.23
  -3   2  19   78.76   15.40
  -3  -2  19   80.33   13.19
   3  -2 -19   62.49   12.34
   3   2 -18   14.95    6.15
  -3   2  18   14.65    7.08
   3  -2 -18   15.25    6.57
  -3  -2  18   17.36    5.70
  -3  -2  17    3.01    3.37
   3  -2 -17   -2.90    3.77
   3   2 -17    6.74    4.89
  -3   2  17    1.90    0.84
  -3   2  17   -2.70    1.76
  -3  -2  16    2.00    2.88
   3   2 -16    3.08    2.63
  -3   2  16    0.88    0.96
   3  -2 -16    4.11    3.07
  -3   2  16    0.90    1.15
   3   2 -15   54.34   11.63
  -3   2  15   72.90    7.48
  -3   2  15   50.64   10.12
   3  -2 -15   65.36   11.59
  -3  -2  15   76.16   11.34
   3   2 -14  163.62   18.70
  -3  -2  14  143.47   14.70
   3  -2 -14  188.61   18.84
  -3   2  14  183.73   11.72
  -3   2  14  167.40   19.17
  -3  -2  13  120.55   12.88
  -3   2  13  125.43    9.15
  -3   2  13  110.73   14.75
   3   2 -13  147.86   17.14
   3  -2 -13  139.18   15.51
   3  -2 -12  130.20   14.28
   3   2 -12  135.67   15.77
  -3   2  12  127.81    9.10
  -3   2  12  106.50   14.09
  -3  -2  12  151.62   14.07
  -3  -2  11  333.82   19.72
   3   2 -11  326.50   24.24
  -3   2  11  323.10   24.36
  -3   2  11  366.94   15.21
   3  -2 -11  345.75   22.17
  -3   2  10    2.89    1.30
   3  -2 -10    1.92    2.55
   3   2 -10    9.83    4.41
  -3  -2  10    6.89    2.45
  -3   2  10    3.02    2.38
  -3   2   9   68.92   10.97
  -3  -2   9   50.64    6.78
   3   2  -9   61.11    9.74
   3  -2  -9   55.25    7.89
  -3   2   9   58.08    6.06
  -3  -2   8  556.12   21.03
   3   2  -8  600.02   30.78
   3  -2  -8  607.01   24.63
  -3   2   8  516.47   29.55
  -3   2   8  523.47   18.64
  -3   2   7    1.85    1.47
   3  -2  -7    2.34    1.38
  -3   2   7    1.98    2.22
  -3  -2   7    1.05    0.61
   3   2  -7    3.58    3.19
   3   2  -6   19.24    5.14
  -3   2   6   14.72    3.12
  -3   2   6   17.75    5.61
   3  -2  -6   22.31    4.02
  -3  -2   6   20.46    3.30
  -3  -2   5  290.98   10.67
  -3   2   5  322.28   22.48
   3   2  -5  269.88   19.67
   3  -2  -5  308.22   13.13
  -3   2   5  281.61   14.43
  -3   2   4    2.96    1.21
  -3  -2   4    6.68    1.25
   3  -2  -4    5.89    1.49
   3   2  -4    7.23    3.50
  -3   2   4    7.56    1.33
  -3   2   3  260.47   20.03
   3   2  -3  228.51   17.93
   3  -2  -3  252.92    7.77
  -3   2   3  237.64   13.95
   3  -2  -3  231.99    7.65
   3   2  -2  162.46   14.81
  -3   2   2  167.65   12.06
  -3   2   2  170.15   16.05
  -3   2   1   76.61   10.32
  -3   2   1   80.64    8.54
   3   2  -1   95.32   11.28
  -3  -2   1   76.62   11.37
  -3   2   0    0.95    0.33
   3   2   0    0.72    0.39
  -3  -2   0    0.36    1.75
   3   2   1  241.32   18.31
  -3   2  -1  232.10   15.36
  -3  -2  -1  244.47   18.88
  -3   2  -1  256.87   18.91
   3   2   2  415.90   24.11
  -3   2  -2  441.51   24.77
  -3  -2  -2  403.78   23.46
  -3   2  -2  431.67   21.75
   3  -2   3   12.06    2.64
  -3   2  -3   17.96    2.03
   3   2   3   11.45    3.87
  -3   2  -3   20.87    4.71
   3   2   3   16.67    2.11
  -3   2  -3   11.70    4.28
  -3  -2  -3   11.37    3.12
   3   2   4    3.82    1.09
  -3   2  -4    5.76    2.17
  -3   2  -4    4.87    1.46
  -3   2  -4    3.57    1.40
  -3  -2  -4    3.12    2.07
   3   2   5  102.08    6.92
  -3  -2  -5   93.73    9.71
  -3  -2  -5   88.24   20.29
  -3   2  -5   95.85    7.10
  -3   2  -5  100.15   11.34
  -3  -2  -6  387.83   41.29
  -3   2  -6  484.75   17.08
  -3  -2  -6  421.28   20.09
  -3   2  -6  424.73   24.33
   3   2   6  404.01   15.38
  -3   2  -7   22.22    5.65
   3   2   7   28.00    4.47
  -3   2  -7   31.28    5.03
  -3  -2  -7   27.30    4.89
  -3  -2  -7   35.80   13.01
  -3  -2  -8    0.26    0.69
  -3   2  -8    1.71    2.62
   3   2   8    2.95    1.28
  -3  -2  -8   -4.72    8.65
  -3   2  -8    0.03    0.95
   3   2   9   -1.11    1.44
  -3  -2  -9    0.69    1.40
  -3   2  -9    1.90    2.24
  -3  -2  -9    4.44    4.35
  -3   2  -9    1.51    0.49
   3   2  10   90.64    9.63
  -3   2 -10  115.08   11.47
  -3  -2 -10  104.66    8.71
  -3  -2 -10   95.64   21.67
  -3   2 -10  112.72   13.63
   3   2  11   39.87    6.50
  -3  -2 -11   47.06   15.84
  -3  -2 -11   46.73    5.97
  -3   2 -11   42.98    7.54
  -3   2 -11   39.26    8.50
  -3   2 -12   83.12   12.59
  -3   2 -12   97.00   11.34
  -3  -2 -12   76.70    7.53
   3   2  12   80.78    9.90
  -3  -2 -13   45.67   15.10
   3   2  13   38.52    7.17
  -3   2 -13   47.24    8.34
  -3  -2 -13   36.28    5.37
  -3   2 -13   44.36    9.54
  -3  -2 -14   16.28    3.59
   3   2  14   19.02    4.96
  -3   2 -14   11.22    5.21
  -3   2 -14   19.31    5.76
  -3  -2 -14   21.34    9.00
  -3  -2 -15   16.43    9.29
  -3  -2 -15   10.08    2.98
   3   2  15   12.78    4.26
  -3   2 -15   13.68    5.94
  -3   2 -15   10.68    4.53
  -3   2 -16  148.83   18.00
   3   2  16  159.61   16.69
  -3  -2 -16  108.02   25.50
  -3   2 -16  136.11   16.24
  -3  -2 -16  154.82   11.55
   3   2  17    5.51    3.53
  -3  -2 -17    5.14    6.18
  -3   2 -17   -2.00    4.22
  -3   2 -17    2.24    2.98
  -3  -2 -18    2.17    4.35
  -3   2 -18    6.35    3.25
   3   2  18   10.40    4.16
  -3   2 -18    7.79    3.19
   3   2  19   34.49    8.83
  -3   2 -19   30.27    8.80
  -3   2 -19   18.43    7.01
  -3  -2 -20   29.41   13.25
   3   2  20   28.39    7.73
  -3   2 -20   42.12   10.58
  -3   2 -20   38.42   10.06
   3   2  21    7.61    3.96
  -3  -2 -21   14.44    8.60
  -3   2 -21   18.77    7.83
  -3   2 -21    9.61    4.17
   3   2  22   64.84   12.50
  -3   2 -22   56.77   12.49
  -3  -2 -22   44.73   14.92
  -3   2 -22   59.11   13.07
   3   2  23    7.71    4.25
  -3   2 -23   28.73    9.87
  -3  -2 -23    2.88    3.68
  -3   2 -23   19.74    7.51
  -3   2 -24   17.63    7.26
  -3  -2 -24    2.88    6.77
   3   2  24   12.95    5.72
  -3   2 -24   25.68    9.46
  -3   2 -25    2.03    4.46
  -3  -2 -25    2.82    6.67
   3   2  25    1.48    2.81
  -3   2 -25    2.27    3.87
  -3   2 -26    7.66    6.46
   3   2  26    6.38    4.82
  -3  -2 -26    3.08    4.81
  -3   2 -26    0.03    1.54
   3   2  27    7.37    4.17
  -3  -2 -27    6.92    5.85
  -3   2 -27   15.85    8.00
  -3   2 -28    3.45    3.25
  -3  -2 -28    7.62    8.46
   3  -2  28    8.06    6.97
   3   2  28    5.24    5.63
  -3   2 -28    7.73    6.85
   3   2  29   42.32   12.61
   3  -2  29   42.02   14.52
  -3   2 -29   24.35    9.20
  -3  -2 -29   24.60   11.75
  -3   2 -29   43.13   13.10
   3  -2  30   -3.65    2.07
   3   2  30   -2.69    3.80
  -3   2 -30   -3.01    4.20
  -3  -2 -30    1.53    5.10
  -3   2 -30   -1.32    2.93
  -3   2 -31   99.43   19.89
   3   2  31   93.28   19.90
   3  -2  31   84.51   21.61
  -3  -2 -31  114.33   26.54
  -3   2 -31   68.14   16.51
  -3   2 -32   -2.84    3.91
   3  -2  32    2.33    2.82
  -3   2 -32    5.27    5.00
   3   2  32   -3.69    2.83
  -3  -2 -32    1.81    5.13
  -3   2 -33    0.21    2.64
   3   2  33    4.57    4.66
  -3   2 -33    3.76    6.41
  -3   2 -34   13.44    9.25
  -3   2 -34    5.42    7.27
   3   2  34    8.88    6.99
  -3  -3  34    9.48    7.42
   3  -3 -33   12.32    9.18
  -3  -3  33    5.90    6.42
  -3   3  32    1.11    2.40
  -3  -3  32    9.64    6.99
   3  -3 -32   14.29    7.72
   3   3 -32    5.97    5.80
  -3   3  31   14.48    8.70
   3   3 -31    1.05    1.97
  -3  -3  31   23.86    9.73
   3  -3 -31   16.94    9.76
  -3  -3  30    0.77    1.19
   3   3 -30   -2.47    2.38
  -3   3  30    4.22    4.80
  -3  -3  29   44.36   12.34
   3  -3 -29   71.18   17.84
  -3   3  29   58.53   15.70
   3   3 -29   53.30   15.79
  -3   3  28    5.14    3.66
   3  -3 -28    4.01    4.08
   3   3 -28   -2.36    2.50
  -3  -3  28    8.03    3.76
   3   3 -27    4.06    4.25
  -3   3  27   11.46    8.05
  -3  -3  27    7.17    5.72
   3  -3 -27    5.47    4.33
  -3  -3  26   42.26   11.12
   3  -3 -26   49.18   13.42
   3   3 -26   53.31   13.70
  -3   3  26   45.70   13.92
   3   3 -25    7.65    5.51
   3  -3 -25    9.44    6.21
  -3  -3  25   21.64    7.25
  -3   3  25   12.81    6.64
  -3   3  24    1.05    3.20
   3   3 -24   -2.47    3.56
   3  -3 -24    6.40    5.29
  -3  -3  24   -0.49    2.13
   3  -3 -23    7.73    6.56
  -3  -3  23    2.41    2.87
  -3   3  23   -0.55    2.45
   3   3 -23    3.88    4.18
  -3  -3  22    5.12    3.79
   3   3 -22    5.60    4.86
   3  -3 -22    8.36    6.10
  -3   3  22    3.66    4.05
  -3  -3  21    0.50    0.45
  -3   3  21    1.05    2.45
  -3  -3  20    5.03    2.87
   3  -3 -20    3.51    2.98
   3   3 -20   15.59    8.23
  -3   3  20   16.80    7.23
  -3  -3  19   21.09    7.25
  -3   3  19   28.56    9.76
   3  -3 -19   21.06    7.66
   3   3 -19   49.61   12.15
  -3   3  18   68.36   13.67
   3   3 -18   77.80   15.27
  -3  -3  18   73.80   12.60
   3  -3 -18   64.24   13.15
   3   3 -17  122.24   19.22
  -3  -3  17   93.71   14.15
  -3   3  17  114.52   18.04
   3  -3 -17  105.92   16.90
  -3  -3  16  328.55   25.17
   3   3 -16  310.06   28.60
   3  -3 -16  261.48   25.63
  -3   3  16  321.58   29.52
   3   3 -15    8.24    4.91
   3  -3 -15    5.68    4.87
  -3   3  15    9.18    5.21
  -3  -3  15    8.48    4.35
  -3  -3  14   78.75   11.55
  -3   3  14   63.38   12.49
   3  -3 -14   60.98   11.52
   3   3 -14   38.23    9.67
  -3  -3  13   20.07    5.58
   3  -3 -13   23.07    7.05
   3   3 -13   21.78    7.87
  -3   3  13    9.44    4.43
   3   3 -12  107.76   15.66
  -3  -3  12   95.36   11.95
  -3   3  12  106.96   16.39
   3  -3 -12   94.78   13.61
  -3  -3  11   10.95    3.74
  -3   3  11    8.96    2.36
   3  -3 -11   10.29    4.17
  -3   3  11    6.52    4.45
   3   3 -11   21.62    6.75
   3   3 -10   27.97    8.62
  -3   3  10   17.04    3.37
   3  -3 -10   26.83    6.78
  -3  -3  10   25.87    6.03
  -3   3  10   18.13    6.81
  -3  -3   9    3.68    2.80
   3   3  -9    5.88    3.49
  -3   3   9    3.68    2.05
   3  -3  -9    2.75    2.26
  -3   3   9   -0.49    1.87
   3  -3  -8    7.09    3.65
  -3   3   8    8.42    2.86
   3   3  -8    1.04    1.74
  -3   3   8    2.84    2.34
  -3   3   7    0.25    0.49
   3   3  -7    2.09    2.74
   3  -3  -7   -1.22    1.48
  -3   3   7    0.54    3.62
   3   3  -6    4.19    4.37
  -3   3   6   -0.87    1.39
   3  -3  -6   -0.26    1.30
  -3   3   6   -0.51    1.67
  -3   3   5   -1.42    1.43
  -3   3   5    0.97    2.28
   3  -3  -5    0.56    1.77
   3   3  -5   -1.76    2.92
   3  -3  -4    4.91    2.64
  -3   3   4    3.54    1.92
   3   3  -4    4.27    3.70
  -3   3   4    3.50    1.42
   3  -3  -3    0.66    1.33
  -3   3   3    4.00    2.05
   3   3  -3   -0.37    2.89
  -3   3   3    1.41    0.98
  -3  -3   2  248.36    7.55
  -3   3   2  279.25   22.54
  -3   3   2  271.79   17.44
   3   3  -2  210.34   19.76
   3  -3  -2  213.85   13.41
   3  -3  -1   15.33    3.46
   3   3  -1   18.72    6.18
  -3   3   1   13.57    3.22
  -3   3   1   10.25    3.98
  -3  -3   1   18.17    1.79
  -3   3   0   18.94    4.54
   3  -3   0   16.34    2.25
   3   3   0   21.81    6.23
  -3   3   0   23.51    7.04
   3  -3   0   15.88    3.66
  -3  -3  -1   11.76    1.81
  -3  -3  -1   13.00    4.73
  -3   3  -1   14.23    3.71
  -3   3  -1   10.31    4.79
   3   3   1   10.54    5.09
   3  -3   1   11.20    3.20
   3   3   2   60.64   10.32
   3   3   2   62.70    4.75
  -3   3  -2   81.33   12.13
  -3   3  -2   68.36    9.68
  -3  -3  -2   70.29   11.14
  -3   3  -3   -0.91    0.78
   3   3   3    1.88    1.86
   3   3   3    1.03    0.69
  -3   3  -3    0.35    0.76
  -3  -3  -3    3.02    2.04
  -3   3  -4   48.54    9.23
  -3  -3  -4   39.76    7.40
   3   3   4   40.58    4.72
  -3   3  -4   42.13    4.69
  -3   3  -5    6.55    2.04
  -3   3  -5    8.43    4.13
   3   3   5    8.71    2.50
  -3  -3  -5   14.29   11.00
  -3  -3  -5    3.19    2.24
  -3   3  -6   46.60    8.80
   3   3   6   55.93    6.38
  -3   3  -6   50.11    5.92
  -3  -3  -6   45.80   17.21
  -3  -3  -6   47.23    7.02
  -3  -3  -7   28.63    5.42
   3   3   7   27.62    4.95
  -3   3  -7   46.35    6.11
  -3  -3  -7   21.59   12.21
  -3   3  -7   35.39    8.35
   3   3   8  121.77   10.67
  -3   3  -8  118.55   10.57
  -3  -3  -8  134.08   27.60
  -3  -3  -8  123.94   10.84
  -3   3  -8  136.60   16.20
  -3  -3  -9    2.37    2.33
  -3   3  -9    0.28    3.41
   3   3   9   -2.26    2.10
  -3  -3  -9   -1.74    5.18
  -3   3  -9    2.64    2.27
  -3  -3 -10   -0.24    0.66
  -3   3 -10   -1.26    1.86
   3   3  10   -0.17    0.92
  -3  -3 -10   -2.09    6.90
  -3  -3 -11    3.29    1.91
  -3   3 -11   -2.75    3.67
  -3   3 -11    6.85    2.65
   3   3  11    4.97    2.86
  -3  -3 -11   -2.30    4.68
  -3   3 -12   86.33   13.45
   3   3  12  117.68   12.55
  -3  -3 -12   67.90   22.00
  -3   3 -12  110.31   12.41
  -3  -3 -13  107.63   27.10
  -3   3 -13   96.78   15.47
   3   3  13   78.72   10.42
  -3   3 -13   84.98   11.37
  -3  -3 -14    3.39    6.80
  -3   3 -14    5.07    3.70
  -3   3 -14    4.02    2.15
   3   3  14    5.19    3.70
  -3  -3 -15   20.76   10.41
   3   3  15   57.37   10.17
  -3   3 -15   34.95    9.68
  -3   3 -15   47.35    9.22
  -3   3 -16   69.34   13.84
   3   3  16   76.39   11.94
  -3  -3 -16   49.60   18.09
  -3   3 -16   59.61   10.38
  -3   3 -17   80.68   14.96
   3   3  17   95.20   13.41
  -3  -3 -17   85.42   25.10
  -3   3 -17   81.74   12.85
  -3  -3 -18    7.87   10.65
  -3   3 -18    0.17    2.17
  -3   3 -18    6.20    5.13
   3   3  18   -2.42    1.67
  -3   3 -19   61.56   13.57
  -3   3 -19   65.70   12.29
   3   3  19   47.53   10.23
   3   3  20  177.10   20.01
  -3   3 -20  157.68   22.54
  -3   3 -20  176.19   20.90
  -3  -3 -20  191.01   36.34
  -3   3 -21    8.06    5.23
  -3  -3 -21    9.42   11.06
   3   3  21    1.53    3.10
  -3   3 -21    7.55    5.33
  -3   3 -22   -0.40    1.54
   3   3  22    2.54    4.83
  -3  -3 -22    8.16    9.24
  -3   3 -22   -0.63    1.90
  -3   3 -23   -2.23    2.78
  -3  -3 -23    2.25    3.56
  -3   3 -23    7.30    5.58
   3   3  23    3.08    2.08
  -3   3 -24   73.33   16.20
  -3   3 -24   57.87   13.58
  -3  -3 -24   29.37   15.71
   3   3  24   69.51   14.27
  -3   3 -25   -2.89    2.72
  -3  -3 -25    3.13    3.80
   3   3  25   -3.77    4.10
  -3   3 -25    7.62    6.33
  -3   3 -26    2.14    2.98
  -3  -3 -26    6.66   10.50
  -3   3 -26    5.84    4.26
   3   3  26   11.96    6.32
  -3   3 -27    3.72    2.37
  -3   3 -27    4.40    3.23
   3   3  27    5.59    5.66
  -3  -3 -27    8.89    5.77
  -3   3 -28    2.39    2.27
  -3  -3 -28   -2.82    5.65
  -3   3 -28   -4.22    5.52
   3   3  28    1.35    1.44
  -3   3 -29   18.92   10.23
  -3  -3 -29   18.73   11.18
   3   3  29   26.57   11.17
  -3   3 -29   26.74   11.19
   3  -3  30    1.09    6.65
  -3   3 -30   -0.61    3.35
  -3   3 -30   -4.93    5.30
  -3  -3 -30    0.96    8.67
   3   3  30    2.80    5.19
  -3   3 -31   21.46    8.95
   3   3  31   14.75    7.59
  -3  -3 -31    1.56    4.45
  -3   3 -31    9.33    6.13
   3  -3  31   14.37    9.62
  -3   3 -32   15.90    8.23
   3   3  32    3.72    4.24
  -3   3 -32    4.16    5.04
   3   3  33   -2.00    1.09
  -3   4  30   16.61   10.07
   3   4 -30    2.21    3.06
  -3   4  29   20.14   11.12
   3   4 -29    2.22    5.81
  -3   4  28   27.29   10.79
   3   4 -28   26.98   11.73
   3   4 -27    6.06    6.22
  -3   4  27   10.33    7.36
   3   4 -26    9.17    7.25
  -3   4  26   18.42    9.67
   3  -4 -26   10.41    7.18
  -3   4  25   37.10   12.63
   3  -4 -25   40.75   12.56
   3   4 -25   43.75   13.29
   3  -4 -24    6.64    5.59
  -3   4  24   10.71    7.98
   3   4 -24    0.29    3.62
   3   4 -23    9.95    6.67
   3  -4 -23    6.76    4.81
  -3   4  23   -5.84    4.39
  -3   4  22    8.84    4.65
   3  -4 -22   30.27   11.08
   3   4 -22   27.37   10.54
  -3   4  21    8.18    5.04
   3  -4 -21    5.50    3.71
   3   4 -21    9.60    6.22
   3  -4 -20    7.24    5.16
  -3   4  20    5.06    3.77
   3   4 -20    2.80    5.47
   3  -4 -19   34.01   11.16
   3   4 -19   39.15   11.37
  -3   4  19   35.13   11.77
  -3   4  18    3.64    4.88
   3  -4 -18   22.42    8.05
   3   4 -18   13.65    6.82
   3   4 -17    2.86    4.38
  -3   4  17    5.88    6.19
   3  -4 -17   -1.62    3.76
   3  -4 -16    0.87    1.08
  -3   4  16    8.15    5.87
   3   4 -16    9.26    6.03
   3   4 -15   46.73   11.77
  -3   4  15   56.46   13.48
   3  -4 -15   48.22   11.53
   3  -4 -14   -1.53    2.10
  -3   4  14    4.05    6.11
   3   4 -14    2.52    3.72
  -3   4  13    6.54    4.52
   3   4 -13    3.84    3.27
   3  -4 -13    3.23    2.85
  -3   4  12  144.22   20.61
   3   4 -12  147.46   19.91
   3  -4 -12  190.75   21.71
   3   4 -11    4.65    4.92
   3  -4 -11   -2.36    2.54
  -3   4  11    1.78    3.46
   3  -4 -10   13.43    5.60
   3   4 -10   13.14    6.93
  -3   4  10    8.70    5.07
   3  -4  -9  136.31   17.64
  -3   4   9  119.79   18.50
   3   4  -9  125.68   17.76
  -3   4   8  118.82   18.41
   3   4  -8  139.31   18.89
  -3   4   7    8.42    3.27
  -3   4   7    8.86    5.18
   3   4  -7   13.02    5.47
  -3   4   6   12.89    3.73
   3   4  -6    6.89    3.37
  -3   4   5   80.80   10.05
  -3   4   5   71.55   13.57
   3   4  -5   67.54   12.86
  -3   4   4   47.08    7.96
  -3   4   4   53.70   11.48
   3   4  -4   61.90   12.08
  -3   4   3   -1.35    0.90
   3   4  -3   -0.57    2.12
  -3   4   3    2.55    1.49
   3   4  -2    2.33    2.63
  -3   4   2    3.11    2.51
  -3   4   2    6.18    3.97
  -3   4   1    5.51    2.83
  -3   4   1   -3.29    3.95
   3   4  -1    0.48    2.49
   3   4   0   30.63    9.27
  -3   4   0   28.76    7.67
  -3   4   0   34.69    7.33
   3   4   1   23.98    8.56
  -3   4  -1   19.40    5.52
  -3   4  -1   26.44    8.05
  -3   4  -2   -2.58    2.43
   3   4   2   -1.98    1.86
  -3   4  -2    3.60    3.89
  -3  -4  -2    0.89    1.84
  -3   4  -3   90.67   14.64
  -3   4  -3   82.94   12.39
  -3  -4  -3   87.70   13.82
  -3   4  -4    1.03    1.55
  -3  -4  -4    4.02    8.80
  -3  -4  -4    6.38    4.40
  -3  -4  -5   22.88   12.50
  -3   4  -5   26.17    7.19
  -3  -4  -5   20.76    6.02
  -3   4  -6  102.18   15.05
  -3  -4  -6   96.75   11.92
  -3  -4  -6  127.03   28.27
  -3   4  -7   26.26    7.63
  -3  -4  -7   18.17   12.51
  -3   4  -8   23.50    7.14
  -3  -4  -8   29.91   13.40
  -3   4  -9    1.84    2.33
  -3  -4  -9    9.29    2.20
  -3   4 -10   10.07    6.79
  -3  -4 -10   15.50   11.76
  -3   4 -11    0.52    2.55
  -3  -4 -11   -8.06    8.03
  -3   4 -12   12.77    6.47
  -3  -4 -12   21.71   11.75
  -3   4 -13    6.05    3.99
  -3  -4 -13    5.60    6.81
  -3  -4 -14    2.20    7.07
  -3   4 -14    0.43    1.67
  -3  -4 -15   -1.11    3.30
  -3   4 -15   19.93    7.64
  -3  -4 -16   24.80   16.28
  -3   4 -16   29.90   10.11
  -3  -4 -17    4.97    6.84
  -3   4 -17   -1.31    3.43
  -3  -4 -18   -1.26    7.66
  -3   4 -18    9.14    3.09
  -3  -4 -19   21.08   17.09
  -3   4 -19   12.06    5.45
  -3  -4 -20   42.91   17.86
  -3   4 -20   45.32   12.31
  -3  -4 -21   17.70   12.61
  -3   4 -21   55.71   15.04
  -3  -4 -22   -0.59    2.22
  -3   4 -22    6.73    4.84
  -3  -4 -23    3.77    5.84
  -3   4 -23   26.93   11.01
  -3   4 -24   -2.18    4.06
  -3  -4 -24    4.21    9.32
  -3  -4 -25   -0.44    4.30
  -3   4 -25    6.64    8.20
  -3  -4 -26   13.70   13.77
  -3   4 -26   -1.29    1.62
  -3  -4 -27    2.97    7.95
  -3   4 -27   -0.04    1.51
  -3  -4 -28   -4.24    2.99
  -3   4 -28    5.87    6.53
  -3   5  27    5.12    7.88
   3   5 -27    3.76    6.41
  -3   5  26   15.03    9.17
   3   5 -26   15.40    7.87
   3   5 -25    6.10    6.52
  -3   5  25   -0.19    3.55
   3   5 -24    2.58    5.76
  -3   5  24   19.85   10.19
  -3   5  23   18.67    9.53
   3   5 -23    7.09    6.62
   3   5 -22   -1.68    2.64
  -3   5  22    7.02    9.46
   3   5 -21   43.11   13.24
  -3   5  21   16.13    7.89
   3   5 -20   27.09   11.02
  -3   5  20   32.18   12.24
   3   5 -19    6.82    3.97
  -3   5  19   28.27   10.40
   3   5 -18   15.19    8.47
  -3   5  18    7.57    5.02
   3   5 -17   18.94    8.54
  -3   5  17   19.83    8.47
   3   5 -16    1.57    1.50
  -3   5  16    7.74    6.29
  -3   5  15   63.10   15.96
   3   5 -15   46.65   12.68
   3   5 -14   -0.22    2.28
  -3   5  14    3.52    2.86
   3   5 -13    7.37    4.48
  -3   5  13    9.56    6.36
  -3   5  12    1.40    4.36
   3   5 -12    2.13    3.97
   3   5 -11   91.35   17.28
  -3   5  11  112.06   20.01
  -3   5  10    1.81    3.39
   3   5 -10    7.72    6.49
  -3   5   9    7.02    3.83
   3   5  -9    8.02    3.77
   3   5  -8   41.54   11.30
  -3   5   8   31.61   10.32
   3   5  -7   29.69    9.78
  -3   5   7   26.40    8.87
   3   5  -6   34.49   10.82
  -3   5   6   37.85   11.10
   3   5  -5   -0.03    2.16
  -3   5   5   -0.32    1.03
  -3   5   4   16.32    7.54
   3   5  -4   14.08    6.39
   3   5  -3   43.13   11.80
  -3   5   3   37.29    7.89
  -3   5   3   42.63   11.06
  -3   5   2    6.95    4.30
   3   5  -2    0.69    0.93
  -3   5   1   86.05   12.65
   3   5  -1   69.55   14.15
  -3   5   1   70.13   14.61
  -3   5   0   38.49    8.53
   3   5   0   38.04   11.25
  -3   5   0   16.72    6.83
   3   5   1   17.38    6.78
  -3   5  -1   14.56    6.35
  -3   5  -1    9.45    4.52
  -3  -5  -2   26.76    9.08
  -3   5  -2   35.20    9.77
  -3  -5  -2   19.11   14.20
  -3   5  -2   45.12    9.57
  -3   5  -3    0.40    1.85
  -3  -5  -3    0.45    5.58
  -3  -5  -4   -0.15    6.61
  -3   5  -4   -3.57    4.11
  -3   5  -5    7.66    3.89
  -3  -5  -5   15.93   12.40
  -3   5  -6   10.31    6.40
  -3  -5  -6   11.91   11.25
  -3   5  -7    1.16    2.09
  -3  -5  -7   -6.91    4.95
  -3   5  -8   -2.28    3.31
  -3  -5  -8    5.14    8.98
  -3   5  -9    7.64    3.10
  -3  -5  -9   22.74   14.72
  -3   5 -10   -1.55    2.85
  -3  -5 -10   -4.84    3.47
  -3   5 -11    4.15    5.58
  -3  -5 -11   -0.16    9.07
  -3   5 -12    8.98    5.33
  -3  -5 -12    5.45    9.27
  -3   5 -13    7.62    6.02
  -3  -5 -13   10.95   11.53
  -3  -5 -14   11.90   12.86
  -3   5 -14    5.83    4.57
  -3  -5 -15    4.23    7.08
  -3   5 -15    1.65    0.89
  -3  -5 -16   -7.17    9.46
  -3   5 -16   -2.19    4.27
  -3  -5 -17   30.30   19.89
  -3   5 -17    6.94    5.13
  -3  -5 -18   12.36   12.27
  -3   5 -18    8.74    6.53
  -3  -5 -19    8.38    7.54
  -3   5 -19   15.17    7.93
  -3  -5 -20    4.20    5.90
  -3   5 -20    3.08    3.31
  -3  -5 -21    5.35    5.88
  -3   5 -21    5.68    5.76
  -3  -5 -22   -0.25    5.62
  -3   5 -22    9.09    7.91
  -3  -5 -23   -7.45    5.37
  -3   5 -23    6.87    6.17
  -3  -5 -24    3.79    4.96
  -3   5 -24    3.19    5.69
  -3  -5 -25    2.34   10.26
   3   6 -22   -2.65    3.40
  -3   6  22    0.97    3.34
  -3   6  21    4.79    6.78
   3   6 -21   -1.27    4.80
   3   6 -20    5.66    6.56
  -3   6  20    0.51    2.09
   3   6 -19    1.93    3.61
  -3   6  19    9.84    6.00
   3   6 -18    4.63    5.87
  -3   6  18   18.54    9.95
  -3   6  17   11.17    7.21
   3   6 -17   21.34    8.90
  -3   6  16   -3.54    4.28
   3   6 -16    0.60    2.96
  -3   6  15    8.80    5.47
   3   6 -15   -1.21    4.07
   3   6 -14    1.76    3.52
  -3   6  14    6.29    5.38
   3   6 -13   21.12    8.96
  -3   6  13   38.63   13.08
   3   6 -12    7.43    9.62
  -3   6  12    5.23    7.66
   3   6 -11    7.48    7.71
  -3   6  11    6.75    6.83
  -3   6  10    0.14    3.25
   3   6 -10    8.71    6.72
   3   6  -9   -2.76    3.94
  -3   6   9   14.77    8.71
  -3   6   8   24.58    8.88
   3   6  -8    2.05    2.23
  -3   6   7   10.13    7.12
   3   6  -7    3.98    4.74
   3   6  -6   16.21    8.04
  -3   6   6    5.64    6.36
   3   6  -5   14.75    8.39
  -3   6   5   12.73    6.58
  -3   6   4    9.46    8.08
   3   6  -4    1.47    4.25
   3   6  -3    5.54    5.45
  -3   6   3   10.87    6.02
   3   6  -2    1.94    6.28
  -3   6   2   -1.49    2.91
  -3   6   1    2.08    3.85
  -3  -6   0   -1.02    5.53
  -3  -6  -1   -4.36    7.11
  -3  -6  -2    5.43    9.11
  -3   6  -3    3.70    2.80
  -3  -6  -3    9.44   10.12
  -3  -6  -4   24.93   15.92
  -3   6  -4    7.14    4.87
  -3   6  -5   10.53    5.88
  -3  -6  -5   20.38   11.69
  -3   6  -6    3.25    3.51
  -3  -6  -6    5.90    8.44
  -3   6  -7    9.40    6.44
  -3  -6  -7    8.28    9.07
  -3   6  -8    4.83    4.61
  -3  -6  -8   -3.30   10.64
  -3   6  -9    3.41    5.03
  -3  -6  -9    1.19    4.85
  -3   6 -10    3.23    4.33
  -3  -6 -10    5.32   11.08
  -3   6 -11    1.79    6.16
  -3  -6 -11    2.58    7.56
  -3  -6 -12    0.97    6.59
  -3   6 -12   12.65    6.69
  -3  -6 -13   16.34   18.69
  -3   6 -13    1.55    4.98
  -3  -6 -14    1.27    4.23
  -3   6 -14    6.11    6.24
  -3  -6 -15    0.88    4.46
  -3   6 -15    0.36    5.87
  -3  -6 -16   -8.48   11.67
  -3   6 -16    1.48    3.89
  -3  -6 -17   12.96   15.96
  -3   6 -17    5.71    3.54
  -3  -6 -18   11.41    5.67
  -3   6 -18   18.50   10.13
  -3  -6 -19   12.05   12.64
  -3   6 -19   18.54    9.74
  -3  -6 -20   36.60   30.31
  -3  -7   1   18.97   18.81
  -3  -7   0    2.76    4.66
  -3  -7  -1    9.57   11.59
  -3  -7  -2   20.49   16.53
  -3  -7  -3    3.73    2.46
  -3  -7  -4    0.99    4.78
  -3  -7  -5    0.30   11.20
  -3  -7  -6    0.10    4.13
  -3  -7  -7    3.01    5.90
  -3  -7  -8   13.73   16.24
  -3  -7  -9    8.25   13.74
  -3   7 -10   21.09   11.81
  -3   7 -11    2.23    5.44
  -3   7 -12    4.79    4.99
  -3   7 -13   21.58   10.19
   4   0 -35    2.06    3.74
  -4   0  35   -0.34    2.50
   4   0 -34   11.66    7.66
  -4   0  34   15.54    8.59
   4   0 -33    0.70    3.17
  -4   0  33   -3.79    4.56
  -4   0  32  196.96   28.98
   4   0 -32  213.78   30.81
   4   0 -31   -0.23    3.63
  -4   0  31   -1.86    3.01
   4   0 -30   -3.94    4.14
  -4   0  30   -3.57    3.07
   4   0 -29   -3.55    3.65
  -4   0  29    0.62    2.30
   4   0 -28   18.53    8.15
  -4   0  28   14.40    7.57
   4   0 -27    4.08    4.86
  -4   0  27    1.52    5.27
   4   0 -26   24.27    9.01
  -4   0  26   43.96   12.50
   4   0 -25    7.41    6.35
  -4   0  25   -3.27    3.86
   4   0 -24    5.61    3.82
  -4   0  24    1.15    1.48
   4   0 -23    1.51    2.93
  -4   0  23    3.92    4.75
  -4   0  22   51.43   11.78
   4   0 -22   51.65   11.71
   4   0 -21    2.99    3.91
  -4   0  21    2.28    2.86
   4   0 -20  161.99   20.74
  -4   0  20  148.40   18.41
  -4   0  19   -0.27    1.99
   4   0 -19    1.21    0.97
  -4   0  18  125.09   16.19
   4   0 -18  134.82   16.99
   4   0 -17    2.82    3.72
  -4   0  17    0.58    1.90
  -4   0  17    2.20    0.70
  -4   0  16   63.75   11.00
  -4   0  16   70.90   14.02
   4   0 -16   50.87    9.79
   4   0 -15    1.20    1.41
  -4   0  15    2.84    2.96
  -4   0  14  559.10   30.56
  -4   0  14  630.38   39.23
   4   0 -14  655.57   33.57
   4   0 -13   -3.48    2.53
  -4   0  13   -0.22    3.38
  -4   0  13    1.18    1.16
  -4   0  12  117.50   13.11
  -4   0  12   84.11   13.52
   4   0 -12  117.66   13.18
  -4   0  11    2.04    1.22
   4   0 -11   -2.07    2.30
  -4   0  11   -1.40    1.66
   4   0 -10   60.09    8.85
  -4   0  10   59.05    8.84
  -4   0  10   69.40   11.16
  -4   0   9   -1.01    1.62
   4   0  -9    0.30    1.78
  -4   0   9    2.64    2.40
   4   0  -8  132.94   12.14
  -4   0   8  128.28   14.90
  -4   0   8  143.85   12.55
  -4   0   7    1.27    2.90
  -4   0   7   -1.91    1.79
   4   0  -7    0.74    0.86
  -4   0   6  174.12   16.25
   4   0  -6  180.70   13.56
  -4   0   6  167.35   12.94
  -4   0   5   -0.38    0.69
   4   0  -5   -0.85    1.43
  -4   0   5   -0.65    1.74
  -4   0   4   72.30    8.26
   4   0  -4   74.47    8.04
  -4   0   4   69.52    9.83
   4   0  -3    0.61    0.46
  -4   0   3    0.77    1.11
  -4   0   2 1195.94   32.89
   4   0  -2 1267.87   32.33
  -4   0   2 1226.89   39.68
   4   0  -1   -0.19    0.25
  -4   0   1   -0.69    0.94
   4   0   0  122.02    9.92
  -4   0   0  101.31    9.07
  -4   0   0  127.81   12.26
  -4   0  -1    0.42    2.57
   4   0   1    1.52    1.37
  -4   0  -1    0.14    0.55
  -4   0  -2  234.82   24.37
  -4   0  -2  177.40   13.55
  -4   0  -3    0.83    1.63
  -4   0  -3   -1.20    2.20
  -4   0  -4 1122.71   34.71
  -4   0  -4 1374.79   58.42
  -4   0  -5   -1.27    1.36
  -4   0  -5    4.31    4.09
  -4   0  -6  646.11   26.60
  -4   0  -6  791.53   48.28
  -4   0  -7   -0.97    1.28
  -4   0  -7    4.69    5.41
  -4   0  -8  841.77   31.43
  -4   0  -8  872.66   53.30
  -4   0  -9   -0.03    2.10
  -4   0  -9    0.83    1.52
  -4   0 -10   46.84   13.57
  -4   0 -10   38.23    6.99
  -4   0 -11    5.61    6.63
  -4   0 -11   -0.44    1.26
  -4   0 -12  541.85   42.96
  -4   0 -12  473.77   25.67
  -4   0 -13   -0.62    1.05
  -4   0 -13   -1.93    1.72
  -4   0 -14  144.17   23.07
  -4   0 -14  187.43   16.87
  -4   0 -15    2.62    6.00
  -4   0 -15   -1.07    1.97
  -4   0 -16    0.49    0.92
  -4   0 -16    3.45    2.32
  -4   0 -17    9.97    7.42
  -4   0 -17   -2.81    1.78
  -4   0 -18  939.54   60.49
  -4   0 -18  949.41   41.95
  -4   0 -19   -0.97    1.33
  -4   0 -19   -3.72    1.85
  -4   0 -20  264.32   23.23
  -4   0 -20  294.27   34.23
  -4   0 -21   -0.07    2.00
  -4   0 -21    7.06    6.78
   4   0  22  182.08   25.32
  -4   0 -22  204.69   29.64
  -4   0 -22  224.20   22.16
  -4   0 -23    7.73    5.70
   4   0  23   -1.37    3.83
  -4   0 -23    5.77    4.42
   4   0  24    4.55    4.80
  -4   0 -24    4.80    3.93
  -4   0 -24    6.83    3.45
  -4   0 -25    3.80    3.22
  -4   0 -25   -1.09    2.76
  -4   0 -26   -1.10    3.09
  -4   0 -26   -5.55    6.41
   4   0  26    4.97    4.74
   4   0  27    1.34    3.86
  -4   0 -27   -9.51    8.94
  -4   0 -28    3.67    4.93
   4   0  28    2.48    4.68
   4   0  29   -0.50    3.00
  -4   0 -29   -2.11    3.64
   4   0  30   11.67    7.09
  -4   0 -30   34.07   13.78
   4   0  31    1.16    3.96
  -4   0 -31   13.63   11.02
   4   0  32   35.40   12.65
  -4   0 -32   46.77   14.70
  -4   0 -33    0.19    5.54
   4   0  33   -0.76    2.42
  -4  -1  35    3.89    3.96
   4  -1 -35    4.04    5.27
   4  -1 -34    1.99    4.71
  -4  -1  34   -3.07    2.92
  -4   1  34   13.35   10.36
   4   1 -34    7.03    5.98
   4  -1 -33   55.90   15.86
   4   1 -33   89.06   20.40
  -4  -1  33   70.90   17.05
  -4   1  33   74.32   18.36
   4  -1 -32    0.04    2.87
   4   1 -32    2.35    5.47
  -4  -1  32   -2.18    3.14
  -4   1  32    4.12    7.08
   4  -1 -31   36.85   13.50
   4   1 -31   74.33   17.99
  -4  -1  31   70.01   16.43
  -4   1  31   38.15   12.36
   4  -1 -30    1.42    4.60
  -4   1  30    2.96    6.19
   4   1 -30    0.75    2.57
  -4  -1  30   -0.20    1.78
   4  -1 -29   -1.16    2.45
  -4   1  29    4.22    5.06
   4   1 -29    5.85    5.34
  -4  -1  29    0.72    4.29
   4   1 -28   50.81   14.03
  -4  -1  28   49.70   12.33
  -4   1  28   36.27   12.32
   4  -1 -28   34.35   10.70
  -4  -1  27   81.10   15.64
   4  -1 -27   75.77   15.94
   4   1 -27   87.05   17.32
  -4   1  27   97.37   19.08
   4   1 -26   38.22   10.71
  -4  -1  26   29.77    9.29
  -4   1  26   35.06   11.79
   4  -1 -26   26.55    8.70
   4   1 -25    5.99    6.60
  -4  -1  25   -3.23    3.45
  -4   1  25    1.09    3.83
   4  -1 -25   -4.70    2.74
   4   1 -24   15.87    7.58
  -4  -1  24    6.63    4.61
  -4   1  24    1.55    1.47
   4  -1 -24   11.05    5.82
  -4   1  23   14.01    5.65
   4   1 -23   13.94    6.54
  -4  -1  23   22.95    7.78
  -4   1  23   13.38    5.38
   4  -1 -23   12.54    6.02
   4   1 -22    0.44    3.43
  -4  -1  22    0.22    1.06
  -4   1  22    3.53    4.35
  -4   1  22   -1.56    1.11
   4  -1 -22    4.86    3.02
  -4  -1  21  124.76   16.77
  -4   1  21  123.96   18.66
   4  -1 -21  110.91   16.73
  -4   1  21  126.99   17.41
   4   1 -21  117.97   17.74
   4   1 -20    8.06    6.80
  -4   1  20    4.16    4.71
  -4  -1  20    4.80    3.95
  -4   1  20    1.49    2.13
   4  -1 -20    3.88    3.28
  -4  -1  19   42.02    9.04
  -4   1  19   33.25    9.69
  -4   1  19   53.95   11.23
   4  -1 -19   53.60   11.18
   4   1 -19   65.00   12.76
  -4   1  18   81.49   14.68
  -4  -1  18   65.67   11.34
   4   1 -18   85.67   13.75
   4  -1 -18   49.09   10.18
  -4   1  18   62.00   11.46
   4   1 -17   17.36    6.31
  -4   1  17   14.77    5.83
   4  -1 -17   12.37    5.37
  -4  -1  17   14.16    4.39
  -4   1  17   15.55    5.49
   4   1 -16   21.85    7.47
  -4   1  16   14.25    5.12
  -4  -1  16   18.29    5.64
  -4   1  16   26.18    7.29
   4  -1 -16   11.83    4.15
   4   1 -15  383.86   27.97
  -4  -1  15  409.28   25.01
  -4   1  15  322.09   26.06
  -4   1  15  287.52   22.37
   4  -1 -15  340.87   24.22
   4   1 -14  298.88   23.87
  -4  -1  14  276.82   19.94
  -4   1  14  291.31   21.64
  -4   1  14  315.50   24.91
   4  -1 -14  326.60   22.61
   4  -1 -13   -2.32    2.31
  -4  -1  13    0.35    1.91
  -4   1  13    0.38    0.90
   4   1 -13   -4.54    4.19
  -4   1  13    2.25    2.29
   4   1 -12  108.75   14.00
  -4  -1  12  127.66   12.43
  -4   1  12   94.07   12.90
  -4   1  12  109.84   12.84
   4  -1 -12  122.50   12.75
  -4  -1  11   25.63    5.42
  -4   1  11   23.18    6.47
   4   1 -11   11.27    3.86
  -4   1  11   23.93    5.62
   4  -1 -11   27.43    5.80
   4   1 -10  616.11   31.68
   4  -1 -10  651.06   26.76
  -4   1  10  552.26   30.02
  -4   1  10  580.57   27.82
  -4  -1  10  584.58   24.31
  -4  -1   9  152.12   11.87
   4   1  -9  162.09   15.72
  -4   1   9  152.95   15.22
  -4   1   9  144.47   13.63
   4  -1  -9  160.83   12.80
  -4   1   8   40.34    7.80
  -4  -1   8   25.17    8.10
   4   1  -8   26.97    6.16
  -4   1   8   28.42    5.95
  -4  -1   8   31.69    5.20
   4  -1  -8   38.45    5.84
  -4   1   7  329.44   21.84
  -4  -1   7  320.48   15.66
  -4  -1   7  314.15   26.45
  -4   1   7  282.64   19.01
   4  -1  -7  325.18   16.06
   4  -1  -6  161.60   10.63
  -4   1   6  159.42   13.78
  -4  -1   6  160.26   10.52
  -4   1   6  167.43   15.20
   4   1  -6  170.81   14.87
  -4  -1   6  168.28   19.13
   4  -1  -5  141.55    9.40
  -4  -1   5  127.86    8.85
  -4  -1   5   97.92   13.86
   4   1  -5  143.69   13.58
  -4   1   5  144.80   12.55
  -4   1   5  120.84   12.92
  -4   1   4  362.96   22.08
   4  -1  -4  353.45   13.80
  -4   1   4  359.14   19.52
   4   1  -4  343.33   20.69
  -4  -1   4  330.75   25.03
  -4  -1   4  345.19   13.90
  -4   1   3  114.62   12.37
  -4  -1   3  104.72    7.53
   4  -1  -3  104.27    7.26
   4   1  -3  115.46   11.67
  -4  -1   3   95.08   12.61
  -4   1   3  123.48   11.18
  -4   1   2   98.13   11.35
   4   1  -2  114.75   11.61
  -4  -1   2   94.87    6.67
  -4  -1   2  110.34   13.40
  -4   1   2  131.76   11.48
   4  -1  -2   87.46    6.34
   4   1  -1   23.72    5.18
   4  -1  -1   26.54    3.32
  -4  -1   1   26.33    3.35
  -4   1   1   41.53    7.38
  -4   1   1   36.89    6.28
  -4  -1   1   45.29    8.37
  -4   1   0 1235.95   38.72
  -4  -1   0 1253.96   41.70
  -4   1   0 1177.54   35.16
   4   1   0 1242.92   39.03
   4   1   1  325.13   19.79
  -4   1  -1  291.60   18.75
  -4   1  -1  357.83   19.57
  -4  -1  -1  310.45   20.16
  -4   1  -1  320.93   18.36
   4   1   2    5.24    2.80
  -4   1  -2    4.18    1.70
  -4   1  -2    4.07    2.19
  -4  -1  -2    0.76    1.64
  -4   1  -2    6.25    2.38
  -4   1  -3  131.19   12.64
  -4  -1  -3  160.76   14.07
  -4   1  -3  133.54   13.41
  -4   1  -3  139.01   12.41
   4   1   3  153.95   13.99
  -4  -1  -4  117.45   20.91
  -4   1  -4  116.48   12.64
  -4  -1  -4   98.74   10.78
  -4   1  -4   92.48   10.49
  -4  -1  -5    0.68    1.08
  -4   1  -5    1.56    1.95
  -4   1  -5    0.95    1.88
  -4  -1  -5   -0.27    2.10
  -4   1  -6  283.59   21.02
  -4  -1  -6  232.09   29.26
  -4  -1  -6  256.15   16.13
  -4   1  -6  237.32   17.30
  -4  -1  -7  335.99   18.79
  -4   1  -7  373.61   24.94
  -4   1  -7  375.06   21.96
  -4  -1  -7  370.38   38.29
  -4   1  -8  461.15   28.77
  -4  -1  -8  447.26   43.17
  -4  -1  -8  523.17   23.34
  -4   1  -8  443.67   25.03
  -4   1  -9   82.44   10.88
  -4   1  -9   77.07   11.62
  -4  -1  -9   73.10    8.84
  -4  -1  -9   65.26   17.18
  -4   1 -10   65.29   10.93
  -4  -1 -10   65.61    8.38
  -4   1 -10   57.83    9.55
  -4  -1 -10   66.44   17.33
  -4  -1 -11  164.33   28.23
  -4   1 -11  161.13   18.13
  -4  -1 -11  179.65   14.11
  -4   1 -11  156.87   15.61
  -4  -1 -12  131.25   24.84
  -4   1 -12  155.63   18.16
  -4  -1 -12  104.60   10.98
  -4   1 -12  114.54   13.59
  -4  -1 -13    7.65    4.31
  -4  -1 -13   20.23    4.98
  -4   1 -13   20.77    6.26
  -4   1 -13   21.62    6.88
  -4  -1 -14    8.58    8.09
  -4  -1 -14    2.76    2.53
  -4   1 -14    3.44    3.03
   4   1  14    3.10    4.07
  -4   1 -14    1.85    2.21
  -4   1 -15   28.59    7.17
  -4  -1 -15   21.50   10.59
  -4  -1 -15   16.14    4.74
  -4   1 -15   22.89    8.14
   4   1  15   18.48    6.26
   4   1  16   44.87    9.88
  -4   1 -16   52.87   11.61
  -4  -1 -16   73.29   10.01
  -4   1 -16   68.75   11.50
   4   1  17  260.21   24.79
  -4   1 -17  213.67   21.21
  -4  -1 -17  202.30   31.65
  -4   1 -17  232.38   25.41
  -4  -1 -17  230.73   18.22
   4   1  18  105.09   16.39
  -4  -1 -18  137.33   26.65
  -4   1 -18  129.98   19.50
  -4  -1 -18  119.24   13.57
  -4   1 -18  111.69   15.77
   4   1  19   99.89   16.07
  -4  -1 -19  118.09   25.39
  -4   1 -19   76.19   14.66
  -4  -1 -19   74.74   11.16
  -4   1 -19   82.51   13.64
   4   1  20  176.74   21.82
  -4  -1 -20  168.23   30.15
  -4   1 -20  174.81   23.20
  -4  -1 -20  179.35   17.55
  -4   1 -20  171.75   20.05
  -4  -1 -21   27.93    6.81
  -4  -1 -21   29.75   13.05
   4   1  21   23.19    7.59
  -4   1 -21   28.09    8.87
  -4   1 -21   16.44    7.07
  -4   1 -22  110.94   17.02
  -4   1 -22   93.40   17.39
  -4  -1 -22  123.95   26.80
   4   1  22  121.08   19.38
  -4  -1 -22  110.06   14.28
   4   1  23   19.09    8.90
  -4  -1 -23   34.07   13.95
  -4   1 -23   18.25    8.01
  -4   1 -23   29.94   10.93
   4   1  24    9.49    6.30
  -4  -1 -24   -3.31    6.66
  -4   1 -24    4.37    4.39
  -4   1 -24   12.24    6.64
  -4  -1 -25   -3.84    4.41
   4   1  25   -4.80    4.98
  -4   1 -25    1.50    3.52
  -4   1 -25    3.66    4.30
   4  -1  26    3.50    1.17
   4   1  26   19.47    9.05
  -4  -1 -26   14.50   10.00
  -4   1 -26   11.96    7.07
  -4   1 -26    8.57    7.00
   4  -1  27   16.11    8.70
  -4   1 -27    5.19    4.00
   4   1  27   12.55    7.08
  -4   1 -27    5.01    3.87
  -4  -1 -27    7.40    6.82
  -4   1 -28   10.85    6.56
   4  -1  28    4.81    5.97
   4   1  28   -1.52    1.79
  -4  -1 -28   -2.65    2.55
  -4   1 -28   -2.71    4.19
   4  -1  29   31.55   12.54
   4   1  29   28.06   10.03
  -4   1 -29   26.03    8.90
  -4  -1 -29   15.39    9.89
  -4   1 -29   23.40   10.68
   4  -1  30   10.66    6.89
   4   1  30   23.24    9.81
  -4   1 -30   24.50    9.73
  -4   1 -30   14.60    7.83
  -4  -1 -30   25.16   12.46
  -4  -1 -31   19.19   12.43
   4  -1  31    4.87    6.63
   4   1  31    5.92    6.05
  -4   1 -31   25.28   12.26
   4  -1  32   45.89   15.51
  -4  -1 -32   30.77   13.48
  -4   1 -32   43.65   13.84
   4   1  32   29.54   11.45
   4   1  33   31.79   11.61
  -4  -1 -33   34.69   14.02
  -4   1 -33   28.14   12.08
   4  -1  33   34.72   14.94
  -4   1 -34    9.83    6.08
  -4  -2  34    4.05    2.58
   4  -2 -34   11.93    7.14
  -4  -2  33    9.85    8.08
  -4   2  33    3.01    4.60
   4  -2 -33    2.09    2.05
  -4  -2  32   -2.64    3.43
  -4   2  32   11.74    9.12
   4   2 -32   19.14   10.27
   4  -2 -32   -1.42    3.43
   4   2 -31   17.52    8.67
  -4  -2  31   -3.53    4.92
   4  -2 -31    9.89    6.06
   4   2 -30    4.85    4.74
  -4  -2  30    1.89    3.24
  -4   2  30   -4.38    5.60
   4  -2 -30   -1.66    4.24
   4   2 -29   10.15    6.35
  -4  -2  29    8.51    5.86
  -4   2  29   16.19   10.09
   4  -2 -29    8.38    6.42
   4   2 -28   21.21    9.23
  -4  -2  28   12.85    6.97
  -4   2  28   38.65   11.67
   4  -2 -28   16.31    6.69
   4   2 -27    8.31    5.69
  -4   2  27    0.07    2.93
  -4  -2  27    4.26    3.71
   4  -2 -27    1.08    3.40
  -4  -2  26   28.88    8.77
   4   2 -26   59.42   15.19
  -4   2  26   42.51   13.06
   4  -2 -26   41.94   12.03
   4   2 -25    6.46    6.45
  -4  -2  25    6.03    4.13
  -4   2  25   13.84    7.42
   4  -2 -25    9.08    4.64
  -4  -2  24    8.76    5.37
   4   2 -24   21.91    9.04
  -4   2  24    9.39    6.08
   4  -2 -24    7.09    4.73
  -4  -2  23   -0.11    2.62
   4   2 -23    4.08    5.34
  -4   2  23    0.40    2.64
   4  -2 -23    1.54    3.16
  -4  -2  22   37.01    8.93
   4   2 -22   25.53    8.85
  -4   2  22   35.60   11.87
   4  -2 -22   37.03   10.65
  -4  -2  21    4.71    2.51
  -4   2  21    4.43    4.39
   4   2 -21    5.96    5.12
   4  -2 -21    0.16    2.24
   4   2 -20  198.93   23.97
  -4   2  20  256.87   27.69
  -4  -2  20  205.39   20.55
   4  -2 -20  194.39   22.07
  -4  -2  19   21.76    6.70
   4   2 -19   14.16    4.70
  -4   2  19   17.89    7.87
   4  -2 -19   21.12    7.25
  -4  -2  18    5.46    3.74
  -4   2  18   11.78    6.74
   4   2 -18   17.50    6.97
   4  -2 -18   16.01    6.10
   4   2 -17   66.42   13.08
  -4   2  17   86.40   15.14
  -4  -2  17   93.39   12.20
   4  -2 -17  101.12   14.18
  -4   2  17   92.49   10.59
   4   2 -16  135.57   18.15
  -4  -2  16  162.08   15.65
  -4   2  16  144.01   12.67
  -4   2  16  142.83   18.94
   4  -2 -16  150.35   16.70
  -4  -2  15  233.31   18.24
   4   2 -15  217.56   22.75
   4  -2 -15  196.51   18.44
  -4   2  15  196.32   14.37
  -4   2  15  189.27   21.35
  -4  -2  14   82.08   10.22
  -4   2  14   68.62   12.28
   4  -2 -14   82.69   11.61
  -4   2  14   59.98    7.94
  -4   2  13    6.44    2.54
   4  -2 -13    3.09    1.67
  -4  -2  13    3.21    2.36
  -4   2  13    4.42    0.58
   4   2 -13    4.15    1.50
  -4   2  12    3.91    2.12
  -4  -2  12    5.50    2.96
  -4   2  12   11.01    4.68
   4   2 -12    8.02    5.86
   4  -2 -12    4.86    3.04
   4   2 -11   94.59   13.74
  -4   2  11  112.79   15.31
  -4  -2  11  106.64   10.07
   4  -2 -11  105.66   11.21
  -4   2  11  105.07   10.00
  -4   2  10    2.40    2.02
  -4   2  10    2.81    2.32
  -4  -2  10    1.82    1.07
   4   2 -10    3.50    1.35
   4  -2 -10    8.71    3.17
   4  -2  -9  105.41    9.77
  -4  -2   9   97.50    8.66
   4   2  -9   94.79   12.98
  -4   2   9   92.50    9.36
  -4   2   9   88.57   13.21
  -4   2   8   -0.05    0.76
  -4  -2   8    0.03    0.32
   4  -2  -8   -0.52    1.01
   4   2  -8    2.47    2.73
   4   2  -7   21.17    6.20
  -4   2   7   26.22    6.73
  -4  -2   7   17.88    3.19
   4  -2  -7   18.74    3.37
  -4   2   7   22.17    4.79
   4  -2  -6   -1.10    1.08
  -4   2   6   -1.26    0.69
   4   2  -6    2.67    4.23
  -4   2   6   -3.39    3.36
  -4  -2   6   -0.42    0.52
  -4  -2   5   65.19    4.51
   4   2  -5   47.78    8.96
  -4   2   5   61.26    7.63
   4  -2  -5   52.87    4.45
   4  -2  -4  244.77    7.60
  -4   2   4  235.56   20.77
  -4   2   4  272.00   13.00
  -4  -2   4  207.60   22.43
   4   2  -4  208.51   18.60
  -4   2   4  221.64   15.00
  -4   2   3    3.14    1.80
  -4   2   3    8.94    3.54
   4   2  -3   12.99    4.86
  -4  -2   3    7.33    4.37
  -4   2   2   28.49    5.63
  -4   2   2   25.78    6.81
  -4  -2   2   24.09    7.54
   4   2  -2   24.66    6.27
  -4  -2   1  189.85   19.31
  -4   2   1  202.03   18.08
  -4   2   1  189.36   14.46
   4   2  -1  181.24   17.15
  -4   2   0  741.51   34.65
  -4  -2   0  767.85   37.25
  -4   2   0  735.83   29.48
   4   2   0  825.61   36.92
   4   2   1 1100.22   42.18
  -4   2  -1 1048.36   35.66
  -4   2  -1 1122.71   42.17
  -4  -2  -1 1177.71   44.29
   4   2   2 1680.81   52.91
  -4   2  -2 1691.65   52.22
  -4  -2  -2 1571.17   49.33
  -4   2  -2 1597.60   45.77
   4   2   3  527.74    9.99
  -4   2  -3  515.03   28.72
  -4   2  -3  515.78   26.47
   4   2   3  497.02   10.23
  -4   2  -4   35.33    7.73
  -4  -2  -4   33.42   13.07
  -4  -2  -4   44.43    7.53
  -4   2  -4   39.63    3.27
  -4   2  -4   34.93    7.03
   4   2   4   37.91    3.47
   4   2   5   91.18    6.42
  -4   2  -5   97.68    6.45
  -4  -2  -5  104.35   23.29
  -4  -2  -5  100.39   11.37
  -4   2  -5   70.47    9.84
  -4   2  -6   10.56    3.28
   4   2   6   21.03    3.53
  -4   2  -6   21.32    3.52
  -4  -2  -6   25.34    5.33
  -4  -2  -7   -0.60    1.08
  -4   2  -7   -0.30    1.71
   4   2   7    1.01    1.22
  -4   2  -7   -1.79    1.53
   4   2   8   26.18    4.67
  -4  -2  -8   21.59    4.66
  -4   2  -8   27.88    5.06
  -4  -2  -8   23.31   10.85
  -4   2  -8   16.96    5.32
  -4  -2  -9    2.40    1.95
  -4   2  -9    6.87    3.47
   4   2   9    2.51    0.72
  -4   2  -9    6.28    2.43
  -4  -2  -9    7.64    7.98
  -4   2 -10    5.55    2.70
  -4  -2 -10    6.66    2.75
  -4   2 -10   12.00    4.71
   4   2  10    6.31    2.41
  -4  -2 -10   13.05   10.27
   4   2  11  197.96   15.53
  -4  -2 -11  247.83   37.31
  -4   2 -11  201.74   15.89
  -4  -2 -11  209.07   14.53
  -4   2 -11  218.78   20.36
  -4  -2 -12   11.75    3.55
  -4   2 -12   10.24    4.06
   4   2  12   11.71    3.62
  -4   2 -12   13.84    4.31
  -4  -2 -12   15.71   11.35
  -4  -2 -13    2.51    2.89
  -4  -2 -13    1.93    1.86
  -4   2 -13   -0.58    1.77
   4   2  13    6.15    3.67
  -4   2 -13    3.41    3.71
  -4  -2 -14   88.69   23.09
   4   2  14   99.05   12.45
  -4  -2 -14   86.50    9.61
  -4   2 -14  111.42   13.65
  -4   2 -14  101.96   14.79
  -4  -2 -15   58.25   19.85
   4   2  15   64.99   10.63
  -4  -2 -15   57.25    8.13
  -4   2 -15   51.78    9.81
  -4   2 -15   56.45   11.23
  -4  -2 -16   56.69   19.58
   4   2  16   91.39   12.63
  -4   2 -16   91.36   13.41
  -4  -2 -16   86.34    9.98
  -4   2 -16   73.99   13.17
  -4  -2 -17  104.85   26.12
   4   2  17   98.25   13.22
  -4   2 -17   60.60   11.17
  -4  -2 -17   83.51    9.97
  -4   2 -17  101.63   15.81
   4   2  18   27.31    7.81
  -4  -2 -18   12.36   10.47
  -4   2 -18    3.92    2.26
  -4   2 -18   18.96    6.94
  -4  -2 -19   35.18   15.98
  -4   2 -19   44.85   11.01
  -4   2 -19   27.20    7.67
   4   2  19   28.58    7.45
  -4   2 -20   56.01   12.75
   4   2  20   30.81    8.46
  -4  -2 -20   29.78   12.46
  -4   2 -20   22.95    7.36
  -4  -2 -21   -1.39    4.38
   4   2  21    1.87    3.74
  -4   2 -21    7.56    4.76
  -4   2 -21    7.33    5.47
  -4  -2 -22   47.04   17.97
   4   2  22   46.22   10.54
  -4   2 -22   31.82    9.92
  -4   2 -22   36.78   10.60
  -4  -2 -23   -4.25    3.05
   4   2  23    7.45    3.10
  -4   2 -23    3.70    2.64
  -4   2 -23    8.22    6.92
  -4  -2 -24   27.72   13.88
   4   2  24   36.10   11.05
  -4   2 -24   26.13    9.19
  -4   2 -24   17.82    7.57
  -4  -2 -25   11.13   11.47
   4   2  25   12.09    6.61
  -4   2 -25   14.85    7.18
  -4   2 -25   12.18    6.73
  -4  -2 -26    5.89    7.67
  -4   2 -26    2.12    3.85
   4   2  26    4.64    3.06
  -4   2 -26    3.46    2.54
   4   2  27   14.51    6.90
  -4   2 -27    5.17    3.35
  -4   2 -27    5.94    3.49
  -4  -2 -27   -3.51    6.93
  -4   2 -28  104.88   19.64
  -4  -2 -28   96.65   26.18
   4   2  28   81.95   16.63
  -4   2 -28  105.21   20.85
   4  -2  29    9.25    6.73
   4   2  29   13.83    8.16
  -4  -2 -29    1.25    7.30
  -4   2 -29   15.41    7.20
  -4   2 -29   13.07    7.79
   4   2  30   38.01   11.54
   4  -2  30   39.16   15.36
  -4  -2 -30    6.46   10.52
  -4   2 -30   21.52    9.36
  -4   2 -30   41.41   13.36
   4   2  31    8.12    6.40
  -4  -2 -31    8.52    5.93
  -4   2 -31   -1.78    3.30
   4  -2  31   -0.35    5.62
  -4   2 -31   -1.36    1.35
   4  -2  32    7.26    7.67
  -4   2 -32    2.74    2.44
  -4  -2 -32    5.70   10.55
   4   2  32    8.39    7.21
  -4   2 -32    4.84    4.54
   4   2  33   -2.89    5.11
  -4   2 -33    0.79    2.32
  -4   2 -33   -2.94    5.05
   4  -3 -33    9.57    7.35
   4  -3 -32    4.96    5.89
   4   3 -31  113.34   23.17
  -4  -3  31  104.63   19.50
  -4   3  31  150.87   28.11
   4  -3 -31  109.54   21.06
  -4  -3  30   -1.15    2.08
  -4   3  30    6.25    5.02
   4   3 -30    8.16    5.48
   4  -3 -30    1.92    3.78
  -4  -3  29   66.11   14.61
  -4   3  29   91.93   20.40
   4   3 -29   46.05   13.66
   4  -3 -29   56.70   15.41
  -4  -3  28    1.92    3.55
  -4   3  28    2.27    5.53
   4   3 -28   -1.77    2.51
   4  -3 -28    0.59    5.04
  -4  -3  27    4.40    3.98
   4   3 -27   -5.31    4.83
   4  -3 -27    1.19    1.70
  -4   3  27    1.21    2.00
  -4  -3  26    2.89    0.87
   4   3 -26    0.11    3.42
  -4  -3  25    1.60    2.57
  -4   3  25    2.29    1.35
   4   3 -25    0.86    2.30
   4  -3 -25    2.74    5.10
  -4  -3  24   41.26    9.92
  -4   3  24   33.94   11.67
   4   3 -24   46.81   13.75
   4  -3 -24   53.98   12.96
  -4  -3  23    9.09    5.24
  -4   3  23    8.25    7.76
   4   3 -23    6.09    4.08
   4  -3 -23    0.93    2.70
  -4  -3  22    7.12    3.83
  -4   3  22    9.24    5.25
   4   3 -22   15.99    8.60
   4  -3 -22    1.84    2.94
  -4  -3  21   38.09    8.96
  -4   3  21   27.52   10.26
   4  -3 -21   46.08   11.27
   4   3 -21   47.83   13.11
  -4  -3  20   39.70    8.94
  -4   3  20   46.54   13.05
   4   3 -20   33.26   10.68
   4  -3 -20   57.76   12.39
  -4   3  19   35.67   11.18
   4   3 -19   54.32   13.20
   4  -3 -19   50.19   10.83
  -4  -3  19   49.34    9.61
   4   3 -18   88.12   16.99
  -4  -3  18   93.24   12.99
   4  -3 -18  106.47   15.78
  -4   3  18   87.24   16.89
  -4  -3  17   10.68    4.29
  -4   3  17    5.80    4.69
   4  -3 -17    2.87    2.91
   4   3 -17    6.00    4.54
  -4  -3  16    5.18    3.34
   4   3 -16    4.39    3.50
  -4   3  16    1.54    0.63
   4  -3 -16    4.18    2.72
  -4  -3  15  146.57   14.64
  -4   3  15  142.99   20.80
   4   3 -15  161.22   20.70
   4  -3 -15  144.53   16.49
  -4  -3  14   14.34    4.34
  -4   3  14   10.87    6.02
   4  -3 -14   18.17    5.46
   4   3 -14    8.45    5.46
  -4   3  13  145.46   20.19
  -4  -3  13  146.26   13.37
   4   3 -13  155.41   19.80
   4  -3 -13  136.07   14.60
  -4   3  12   16.75    3.86
  -4  -3  12   22.74    4.96
  -4   3  12   16.32    8.01
   4  -3 -12   16.99    5.19
   4   3 -12   27.97    8.50
   4   3 -11    0.99    2.18
  -4   3  11    3.02    1.59
  -4   3  11    4.74    5.19
  -4  -3  11    4.66    2.31
   4  -3 -11    1.10    1.82
   4   3 -10   -4.93    4.17
  -4   3  10    1.09    0.99
  -4  -3  10   -0.15    0.25
  -4   3  10    4.05    3.25
   4  -3 -10   -1.76    2.21
  -4   3   9  222.64   23.36
  -4  -3   9  257.51   13.48
   4   3  -9  230.24   22.89
   4  -3  -9  252.55   15.71
  -4   3   9  217.82   14.64
  -4   3   8    3.72    2.02
   4   3  -8    2.18    3.08
  -4  -3   8    4.87    2.08
   4  -3  -8    2.48    1.81
  -4   3   8    6.48    4.99
  -4  -3   7   22.80    3.15
  -4   3   7   21.33    4.67
   4   3  -7   24.23    7.46
  -4   3   7   17.40    7.16
   4  -3  -7   19.00    3.78
  -4   3   6    3.78    1.94
   4   3  -6   -2.42    3.67
  -4   3   6    8.44    6.34
   4  -3  -6    5.51    1.68
  -4  -3   6    4.88    1.36
  -4   3   5    5.58    3.05
   4   3  -5    1.34    1.06
   4  -3  -5    2.62    1.04
  -4   3   5   -1.81    2.91
  -4   3   4    9.03    4.33
   4   3  -4    2.90    2.95
   4   3  -3    8.95    3.90
  -4   3   3   10.69    5.09
  -4   3   3    6.68    2.64
  -4   3   2   -0.80    1.43
   4   3  -2    5.51    3.00
  -4   3   2   -1.06    2.58
  -4  -3   2    7.93    5.19
  -4   3   1    1.03    1.41
  -4   3   1    2.25    2.61
  -4  -3   1   -1.54    3.90
   4   3  -1    3.02    4.72
  -4   3   0   -1.24    2.97
  -4  -3   0   -5.38    4.06
   4   3   0   -2.31    1.00
   4   3   1   85.29   13.23
  -4   3  -1   67.86   11.76
  -4  -3  -1   65.40   12.03
  -4   3  -1   67.85    9.96
   4   3   2   34.42    8.31
  -4   3  -2   24.23    5.93
  -4   3  -2   40.58    8.66
  -4  -3  -2   26.94    7.62
  -4   3  -3  211.12   20.89
   4   3   3  226.67   21.73
  -4  -3  -3  204.07   19.17
  -4   3  -3  262.09   20.78
  -4   3  -4   10.08    4.17
  -4   3  -4   -2.28    3.78
  -4  -3  -4    2.52    5.10
  -4  -3  -4   -3.36    3.94
   4   3   5  420.15   12.67
  -4  -3  -5  486.67   54.99
  -4   3  -5  440.27   11.55
  -4  -3  -5  502.89   27.39
  -4   3  -5  407.28   26.92
   4   3   6  305.97   12.75
  -4  -3  -6  353.38   47.74
  -4   3  -6  344.65   12.61
  -4  -3  -6  321.86   21.55
  -4   3  -6  286.03   23.27
   4   3   7  153.52   10.10
  -4  -3  -7  169.66   33.77
  -4   3  -7  186.04   10.68
  -4  -3  -7  169.80   15.35
  -4   3  -7  166.08   18.65
  -4   3  -8   25.11    7.20
   4   3   8   21.51    4.02
  -4   3  -8   16.85    3.58
  -4  -3  -8   22.01    5.20
  -4  -3  -9   17.37    4.50
  -4   3  -9   25.00    4.62
  -4   3  -9   23.41    6.68
   4   3   9   16.99    4.11
  -4  -3  -9   21.77   10.72
  -4   3 -10  236.57   15.49
  -4  -3 -10  262.03   40.61
   4   3  10  270.22   16.50
  -4  -3 -10  263.72   16.08
  -4   3 -10  223.25   22.30
   4   3  11  210.39   15.42
  -4  -3 -11  254.73   41.46
  -4  -3 -11  248.51   15.30
  -4   3 -11  223.87   22.51
  -4   3 -11  221.01   15.82
  -4   3 -12   25.21    5.47
  -4   3 -12   17.74    6.20
   4   3  12   23.29    5.19
  -4  -3 -12   24.14   14.02
   4   3  13  177.18   15.36
  -4   3 -13  167.30   15.18
  -4  -3 -13  122.62   29.78
  -4   3 -13  159.96   20.22
  -4  -3 -14    4.10    2.96
  -4   3 -14    9.61    3.91
   4   3  14    6.27    4.28
  -4   3 -14    5.76    3.74
  -4   3 -15  197.92   23.05
   4   3  15  178.01   16.79
  -4  -3 -15  206.16   38.84
  -4   3 -15  180.44   17.44
  -4  -3 -16    0.83    6.66
  -4   3 -16    0.56    2.15
  -4   3 -16   -4.72    4.10
   4   3  16    3.81    3.44
  -4  -3 -17   13.37   13.79
  -4   3 -17    4.68    0.57
  -4   3 -17    4.53    4.58
   4   3  17    3.26    1.67
  -4   3 -18    0.80    2.61
  -4   3 -18   -0.38    3.90
   4   3  18    2.87    3.10
   4   3  19   56.12   10.90
  -4   3 -19   42.51    9.63
  -4  -3 -19   28.81   13.89
  -4   3 -19   36.04   10.41
  -4  -3 -20   23.32   14.27
   4   3  20   48.34   10.68
  -4   3 -20   29.98    9.24
  -4   3 -20   50.85   11.57
  -4   3 -21   41.83   10.50
  -4  -3 -21   50.32   20.57
  -4   3 -21   28.41    9.37
   4   3  21   29.24    8.34
  -4   3 -22    8.88    4.81
  -4  -3 -22   18.19   15.59
  -4   3 -22    6.68    4.12
   4   3  22    6.41    4.30
  -4   3 -23  171.75   24.86
   4   3  23  181.73   21.72
  -4  -3 -23  113.24   29.80
  -4   3 -23  145.82   20.51
  -4   3 -24   13.78    7.12
  -4  -3 -24   23.33   14.54
  -4   3 -24    8.63    6.52
   4   3  24   15.94    7.14
  -4  -3 -25   19.70   10.62
   4   3  25   17.74    8.37
  -4   3 -25   23.89    9.85
   4   3  26    7.88    6.56
  -4   3 -26    6.15    7.07
  -4  -3 -26   16.24   11.33
   4   3  27    5.73    5.45
  -4   3 -27   13.23    6.98
  -4  -3 -27    4.92    6.25
   4   3  28    2.63    3.22
  -4   3 -28    1.87    3.99
  -4  -3 -28   -2.39    7.62
  -4   3 -29    4.83    5.05
  -4  -3 -29    4.74   10.02
  -4  -3 -30   10.66   13.56
  -4   3 -30    1.57    3.68
  -4   4  29   22.11   12.37
   4   4 -29   21.64   11.21
  -4   4  28   10.97    9.78
   4   4 -28    0.26    2.16
  -4   4  27   23.34   10.82
   4   4 -27   16.05    9.17
  -4   4  26    7.70    8.02
   4   4 -26    6.80    6.29
  -4   4  25   41.28   13.41
   4   4 -25   24.20    9.22
   4   4 -24   34.68   11.05
  -4   4  24   27.48   10.51
  -4   4  23    5.84    6.32
   4   4 -23   -2.12    3.18
  -4   4  22   -2.03    3.89
   4   4 -22    6.49    7.34
  -4   4  21   28.49   11.30
   4   4 -21   27.14   10.29
  -4   4  20    1.00    5.30
   4   4 -20   -0.10    3.33
  -4   4  19   28.79   10.14
   4   4 -19   17.68    8.37
   4   4 -18   63.55   15.72
  -4   4  18   57.44   14.74
  -4   4  17  132.45   22.20
   4   4 -17  115.53   19.26
   4   4 -16   27.97    9.48
  -4   4  16   34.46   10.65
   4   4 -15   48.73   12.33
  -4   4  15   60.19   14.92
  -4   4  14   29.43    9.68
   4   4 -14   45.72   11.31
  -4   4  13    6.91    5.57
   4   4 -13    7.02    5.18
   4   4 -12   39.56   11.16
  -4   4  12   20.94    7.52
   4   4 -11   34.10    9.26
  -4   4  11   58.62   14.09
  -4   4  10  134.47   20.30
   4   4 -10  156.60   21.02
   4   4  -9   12.71    6.32
  -4   4   9    1.08    2.27
  -4   4   8   -0.36    3.61
   4   4  -8   -0.61    2.54
  -4   4   7   62.80   13.61
   4   4  -7   69.13   13.37
  -4   4   7   70.81    9.32
  -4   4   6   11.52    5.59
  -4   4   6   12.48    4.34
   4   4  -6   13.56    6.98
   4   4  -5   -1.57    0.63
  -4   4   5    3.95    3.59
  -4   4   5   -0.15    3.11
  -4   4   4  192.85   22.85
   4   4  -4  171.76   21.13
  -4   4   4  195.80   17.15
  -4   4   3   14.26    4.90
   4   4  -3   19.28    6.53
  -4   4   3   32.49    9.41
  -4   4   2   56.72   12.30
   4   4  -2   34.75    9.88
  -4   4   2   57.82    9.67
   4   4  -1    4.76    5.08
  -4   4   1    9.70    3.65
  -4   4   1    6.67    3.57
  -4  -4   1    1.50    3.53
   4   4   0  202.91   23.17
  -4   4   0  185.29   21.86
  -4  -4   0  137.61   19.58
  -4   4   0  211.10   19.19
   4   4   1  424.65   33.17
  -4   4  -1  418.53   32.48
  -4  -4  -1  396.52   32.05
  -4   4  -1  387.11   26.77
   4   4   2   74.44   13.96
  -4   4  -2   64.12   12.39
  -4  -4  -2   47.27   10.35
  -4   4  -2   59.19   10.95
  -4   4  -3  170.17   20.77
  -4  -4  -3  158.94   18.76
  -4   4  -3  162.64   18.35
  -4   4  -4   12.54    4.94
  -4  -4  -4   29.58   16.56
  -4  -4  -4   12.50    4.89
  -4   4  -5   19.13    6.29
  -4  -4  -5   24.69   14.21
  -4  -4  -5   25.67    6.98
  -4   4  -6   11.52    3.73
  -4  -4  -6   34.80    7.96
  -4  -4  -6   38.34   18.91
  -4   4  -7   44.40   10.21
  -4  -4  -7   36.54   17.61
  -4  -4  -7   34.71    7.64
  -4   4  -8   -1.61    2.03
  -4  -4  -8   -3.77    8.35
  -4   4  -9    4.57    5.44
  -4  -4  -9   -7.84    8.14
  -4   4 -10    2.07    2.06
  -4  -4 -10   -0.64    5.41
  -4   4 -11    1.48    2.39
  -4  -4 -11   14.56   13.07
  -4   4 -12   17.45    7.54
  -4  -4 -12    0.98    4.54
  -4   4 -13    2.35    3.31
  -4  -4 -13   -0.86    5.04
  -4   4 -14   17.43    8.44
  -4  -4 -14   15.19   12.25
  -4  -4 -15   52.69   21.61
  -4   4 -15   76.47   15.78
  -4  -4 -16   18.21   17.77
  -4   4 -16   32.78    8.86
  -4  -4 -17   25.31   15.58
  -4   4 -17   46.33   12.63
  -4  -4 -18   11.39   12.45
  -4   4 -18   -2.49    2.72
  -4  -4 -19    8.54   12.88
  -4   4 -19   -3.37    4.14
  -4  -4 -20    6.80   11.50
  -4   4 -20    1.48    2.35
  -4  -4 -21    0.16    5.96
  -4   4 -21   12.93    8.38
  -4  -4 -22    7.01    9.04
  -4   4 -22    0.65    5.00
  -4   4 -23  125.81   22.39
  -4  -4 -23   92.03   29.68
  -4  -4 -24    5.42   10.51
  -4   4 -24   17.41    7.95
  -4  -4 -25   13.82   12.56
  -4   4 -25    4.08    5.16
  -4  -4 -26   -0.48    5.66
  -4   4 -26    2.74    7.12
  -4  -4 -27   13.71    9.26
  -4   4 -27   13.06   10.34
   4   5 -26   11.43    8.70
  -4   5  26   -1.01    3.68
   4   5 -25    0.84    2.38
  -4   5  25   14.36   10.79
   4   5 -24    7.97    3.85
  -4   5  24   38.27   15.12
   4   5 -23   21.39    9.86
  -4   5  23   14.06    8.12
  -4   5  22    7.92    7.47
   4   5 -22    8.90    8.50
   4   5 -21   10.93    8.60
  -4   5  21   19.13   10.40
   4   5 -20    7.48    5.66
  -4   5  20    9.57    8.00
   4   5 -19    5.27    5.98
  -4   5  19   38.73   13.97
   4   5 -18   -0.80    2.98
  -4   5  18    3.67    8.46
   4   5 -17    0.25    4.38
  -4   5  17    0.56    3.21
   4   5 -16   47.05   13.28
  -4   5  16   51.89   14.06
   4   5 -15    6.17    5.95
  -4   5  15   14.75    8.30
   4   5 -14    6.45    3.96
  -4   5  14   -3.72    4.36
   4   5 -13    0.16    2.18
  -4   5  13    0.65    2.15
  -4   5  12   12.04    6.67
   4   5 -12    9.79    6.78
   4   5 -11   11.57    5.01
  -4   5  11   13.29    8.44
  -4   5  10   -0.31    2.07
   4   5 -10   -1.95    2.08
  -4   5   9    3.74    3.52
   4   5  -9    1.26    2.59
   4   5  -8    9.72    5.03
  -4   5   8    0.16    1.81
  -4   5   7   76.52   16.48
   4   5  -7   85.75   16.99
   4   5  -6   14.77    7.55
  -4   5   6   31.97   10.74
   4   5  -5   43.29   12.78
  -4   5   5   23.92    8.66
  -4   5   4    6.80    5.12
   4   5  -4   -2.25    2.75
   4   5  -3    3.43    5.51
  -4   5   3    2.83    2.84
  -4   5   3    2.46    1.99
  -4   5   2    2.13    3.46
   4   5  -2    3.20    4.52
  -4   5   2   -2.82    4.62
  -4  -5   2    1.42    2.69
   4   5  -1    1.05    3.76
  -4   5   1    5.61    3.90
  -4   5   1    3.09    4.04
  -4  -5   1   -2.81    3.88
   4   5   0    1.85    6.66
  -4   5   0    3.02    3.60
  -4   5   0    9.11    6.49
  -4  -5   0    7.26    5.85
   4   5   1    3.99    4.74
  -4   5  -1    1.00    3.60
  -4   5  -1   -4.43    5.11
  -4  -5  -1   -2.03    3.67
  -4  -5  -2   -1.44    6.39
  -4   5  -2    3.69    3.72
  -4   5  -2    5.79    5.32
  -4  -5  -2   12.85    6.02
  -4   5  -3   58.13   12.37
  -4  -5  -3   18.10   12.53
  -4   5  -4   -4.79    4.32
  -4  -5  -4   -5.41    5.67
  -4   5  -5   10.26    5.03
  -4  -5  -5   10.77   11.20
  -4   5  -6   34.82    9.83
  -4  -5  -6   12.97   10.71
  -4   5  -7   13.14    6.72
  -4  -5  -7   -0.56    3.50
  -4   5  -8   36.32   10.39
  -4  -5  -8   20.88   15.66
  -4  -5  -9    7.57   10.75
  -4   5  -9   12.77    7.06
  -4   5 -10    0.17    0.93
  -4  -5 -10   27.38   19.88
  -4   5 -11   -2.26    2.78
  -4  -5 -11    8.21   11.18
  -4   5 -12   58.66   13.75
  -4  -5 -12   67.16   23.92
  -4   5 -13   -2.06    2.89
  -4  -5 -13   30.60   28.30
  -4   5 -14    2.31    0.76
  -4  -5 -14    2.26   11.51
  -4  -5 -15    6.50    9.09
  -4   5 -15   12.61    8.18
  -4  -5 -16  102.70   31.77
  -4   5 -16  106.56   20.21
  -4  -5 -17    4.97    5.71
  -4   5 -17   27.84   11.73
  -4  -5 -18   -0.09    2.31
  -4   5 -18   10.60    6.58
  -4  -5 -19   35.48   21.35
  -4   5 -19   47.21   14.28
  -4  -5 -20    1.61    2.54
  -4   5 -20    0.65    2.31
  -4  -5 -21   51.91   23.68
  -4   5 -21   75.61   16.92
  -4  -5 -22   90.77   31.44
  -4   5 -22   63.48   15.98
  -4  -5 -23   30.68   18.76
  -4   5 -23   -2.63    4.25
  -4  -5 -24    4.42    8.97
   4   6 -21    4.62    3.78
  -4   6  21   10.29    6.98
   4   6 -20   26.39   11.79
  -4   6  20   12.26    8.22
  -4   6  19    0.97    4.10
   4   6 -19   -0.26    2.93
  -4   6  18    9.76    8.26
   4   6 -18    7.45    7.00
   4   6 -17    0.53    2.94
  -4   6  17    1.31    3.00
  -4   6  16    8.49    8.86
   4   6 -16    5.00    3.87
  -4   6  15   31.36   13.58
   4   6 -15   19.00   10.17
  -4   6  14   12.71   11.30
   4   6 -14    8.29    5.40
   4   6 -13   31.03   10.65
  -4   6  13   24.14   10.20
   4   6 -12   13.51    8.18
  -4   6  12   21.77   10.38
   4   6 -11   69.47   17.21
  -4   6  11   54.90   15.59
   4   6 -10   11.74    7.86
  -4   6  10   24.05   10.48
   4   6  -9   -5.65    6.50
  -4   6   9   -2.99    3.53
   4   6  -8    7.22    4.24
  -4   6   8    1.60    1.18
  -4   6   7   25.52   10.22
   4   6  -7   15.85    7.61
   4   6  -6    0.07    3.34
  -4   6   6    2.82    3.04
   4   6  -5    8.96    6.55
  -4   6   5   10.10    6.72
   4   6  -4    1.24    3.48
  -4   6   4    1.03    2.95
   4   6  -3   17.81    9.19
  -4   6   3   18.33    8.91
   4   6  -2    5.20    5.79
  -4   6   2    4.41    4.43
  -4   6   1   28.68   10.33
  -4  -6   0   38.50   25.94
  -4  -6  -1   -4.13    6.24
  -4  -6  -2    0.69   10.59
  -4   6  -3    4.03    3.70
  -4  -6  -3   -1.15    9.95
  -4   6  -4    2.37    1.43
  -4  -6  -4   -3.31    6.77
  -4   6  -5   11.66    6.11
  -4  -6  -5    5.91   15.42
  -4   6  -6    9.05    5.32
  -4  -6  -6   20.02   16.95
  -4   6  -7   14.24    6.86
  -4  -6  -7   24.33   17.32
  -4   6  -8   41.13   12.08
  -4  -6  -8   24.48   17.54
  -4   6  -9    2.56    3.61
  -4  -6  -9    1.78    9.08
  -4   6 -10   17.94    7.94
  -4  -6 -10   31.04   20.29
  -4   6 -11    4.67    5.06
  -4  -6 -11   20.05   16.69
  -4   6 -12   10.71    6.86
  -4  -6 -12   14.74   19.16
  -4   6 -13   43.59   12.38
  -4  -6 -13   22.55   19.47
  -4  -6 -14    4.87    5.95
  -4   6 -14   16.26   10.01
  -4  -6 -15   -1.40    5.26
  -4   6 -15   14.72    7.36
  -4  -6 -16   35.55   25.60
  -4   6 -16   47.98   14.32
  -4  -6 -17   51.74   22.78
  -4   6 -17   48.51   13.85
  -4  -6 -18   22.48   14.29
  -4   6 -18   21.00   10.34
  -4  -6 -19    1.80    5.37
  -4   7  13   18.19   10.88
   4   7 -13   19.12   11.01
  -4   7  12   23.90   11.83
   4   7 -12   45.16   14.83
   4   7 -11    0.47    1.66
  -4   7  11    1.94    3.33
   4   7 -10   13.15    9.80
  -4   7  10   24.15   11.03
  -4   7   9    9.85    7.79
   4   7  -9    9.49    6.99
   4   7  -8    6.02    3.79
  -4   7   8    6.42    6.93
   4   7  -7   20.40   10.65
  -4   7   7   15.51    8.70
   4   7  -6   10.18    8.39
  -4   7   6   -2.17    4.20
   4   7  -5   15.75    9.68
  -4   7   5    7.25    4.44
  -4   7   4    2.69    4.72
  -4  -7   4   10.77   15.88
  -4  -7   3    8.16   13.46
  -4  -7   2   37.76   23.26
  -4  -7   1   14.56   13.90
  -4  -7   0   31.01   22.14
  -4  -7  -1    2.77   10.22
  -4  -7  -2    5.77    9.32
  -4  -7  -3   11.10   10.16
  -4  -7  -4   -9.23   10.26
  -4  -7  -5   22.07   18.26
  -4  -7  -6   13.03   10.56
  -4  -7  -7    7.29   10.54
  -4  -7  -8   17.70   18.52
  -4  -7  -9    1.50   12.15
  -4  -7 -10   -7.88   12.71
  -4   7 -11   -7.26    5.97
  -4  -7 -11    6.45    6.61
   5   0 -34    8.61    6.18
  -5   0  34   -2.51    4.41
   5   0 -33  183.73   28.92
  -5   0  33  161.74   26.68
   5   0 -32    0.96    1.37
  -5   0  32   -4.69    5.15
   5   0 -31   49.76   14.56
  -5   0  31   30.32   11.67
   5   0 -30   -1.99    4.36
  -5   0  30   -0.04    1.95
   5   0 -29   34.03   10.31
  -5   0  29   37.16   11.73
   5   0 -28    3.37    4.86
  -5   0  28   -4.32    3.36
   5   0 -27   28.92   10.19
  -5   0  27   32.42    9.88
  -5   0  27   14.13    6.43
   5   0 -26    2.60    5.89
  -5   0  26   -0.39    3.48
  -5   0  26    1.23    5.82
  -5   0  25   81.09   16.30
  -5   0  25   43.55   14.43
   5   0 -25   71.22   15.20
   5   0 -24    3.92    3.70
  -5   0  24    0.65    3.12
  -5   0  24   -1.64    3.46
   5   0 -23    4.02    3.96
  -5   0  23   11.00    5.55
  -5   0  23    9.47    7.75
   5   0 -22    2.96    3.04
  -5   0  22    3.99    4.44
  -5   0  22   -0.22    3.30
   5   0 -21   36.26    9.78
  -5   0  21   57.14   12.21
  -5   0  21   46.34   13.49
   5   0 -20    0.75    2.01
  -5   0  20   -2.48    4.37
  -5   0  20   -1.30    3.18
  -5   0  19  171.03   23.87
  -5   0  19  181.53   20.77
   5   0 -19  154.92   19.30
   5   0 -18   -0.77    1.96
  -5   0  18    0.26    1.54
  -5   0  18   -3.66    4.78
   5   0 -17    4.73    2.69
  -5   0  17   11.83    5.62
  -5   0  17   10.08    4.38
  -5   0  16   -0.49    2.38
  -5   0  16   -4.12    1.96
   5   0 -15  206.85   20.14
  -5   0  15  224.85   21.11
  -5   0  15  219.30   24.43
   5   0 -14   -1.89    2.78
  -5   0  14   -1.54    2.56
  -5   0  14    0.18    1.17
   5   0 -13   55.51    9.89
  -5   0  13   64.17   10.69
  -5   0  13   52.01   11.87
   5   0 -12   -0.48    1.55
  -5   0  12    0.99    3.00
  -5   0  12    3.86    4.57
   5   0 -11  515.04   28.46
  -5   0  11  539.75   29.26
  -5   0  11  490.30   33.63
  -5   0  10   -1.94    2.77
   5   0 -10   -0.01    1.47
  -5   0  10    1.08    3.04
  -5   0   9   -0.07    1.20
   5   0  -9    5.17    3.01
  -5   0   9    3.47    4.29
  -5   0   8   -2.28    1.67
   5   0  -8    0.51    1.62
  -5   0   8    1.45    2.54
  -5   0   7   32.61    6.73
   5   0  -7   42.49    7.32
  -5   0   7   46.81    9.44
  -5   0   6    2.91    2.80
  -5   0   6    1.61    2.02
   5   0  -6   -0.33    1.58
   5   0  -5   90.20   10.00
  -5   0   5   92.40   12.52
  -5   0   5  102.60   11.15
  -5   0   4   -0.44    1.99
   5   0  -4   -1.03    1.35
  -5   0   4   -0.66    1.03
  -5   0   3  330.25   23.22
   5   0  -3  316.89   18.17
  -5   0   3  341.02   20.05
  -5   0   2   -0.34    1.37
   5   0  -2    0.82    1.93
  -5   0   2   -0.71    1.10
  -5   0   1  630.62   25.56
  -5   0   1  639.74   31.09
   5   0  -1  583.18   24.55
   5   0   0    0.95    1.13
  -5   0   0    0.91    1.29
  -5   0   0   -0.73    0.86
   5   0   1  198.17   14.28
  -5   0  -1  202.61   14.38
  -5   0  -1  175.88   15.81
  -5   0  -2   -2.50    2.54
  -5   0  -2   -0.34    2.58
  -5   0  -3  216.39   26.04
  -5   0  -3  183.93   15.41
  -5   0  -4    0.28    0.75
  -5   0  -4   -0.87    2.12
  -5   0  -5  459.12   37.61
  -5   0  -5  480.02   25.37
  -5   0  -6    0.07    1.69
  -5   0  -6    4.21    4.60
  -5   0  -7  418.82   38.41
  -5   0  -7  383.69   22.81
  -5   0  -8   -6.53    6.17
  -5   0  -8   -1.44    1.97
  -5   0  -9   59.11   14.42
  -5   0  -9   82.32   11.03
  -5   0 -10   -3.13    5.87
  -5   0 -10   -1.15    1.17
  -5   0 -11   65.14   16.35
  -5   0 -11   59.42    9.49
  -5   0 -12    3.53    4.87
  -5   0 -12    0.74    3.51
  -5   0 -13  293.44   34.20
  -5   0 -13  290.59   22.49
  -5   0 -14   -2.77    4.12
  -5   0 -14    0.64    2.04
  -5   0 -15   -0.81    4.65
  -5   0 -15   -1.41    0.68
  -5   0 -16    3.04    6.82
  -5   0 -16    1.41    2.59
  -5   0 -17   35.50    8.80
  -5   0 -17   18.42    9.93
  -5   0 -18    1.34    2.47
  -5   0 -18    2.07    2.95
  -5   0 -19   28.14   10.95
  -5   0 -19   24.04    7.48
  -5   0 -20    0.48    0.61
  -5   0 -20    5.48    5.99
  -5   0 -21    1.31    2.88
  -5   0 -21    7.01    6.51
  -5   0 -22   -1.42    0.59
  -5   0 -22    7.67    7.67
   5   0  23    3.29    1.92
  -5   0 -23    2.74    3.13
  -5   0 -23    7.76    6.17
  -5   0 -24    0.19    2.01
  -5   0 -24   -5.76    6.00
   5   0  24   -1.47    2.65
   5   0  25    0.04    2.16
  -5   0 -25    0.78    5.54
  -5   0 -25    6.84    4.23
   5   0  26   -5.32    6.87
  -5   0 -26   -0.53    2.39
  -5   0 -26    4.04    7.23
   5   0  27   -3.57    5.01
  -5   0 -27   -0.99    6.01
   5   0  28    0.63    0.84
  -5   0 -28   -3.04    4.86
   5   0  29    0.84    1.27
  -5   0 -29   -1.93    2.44
  -5   0 -30   -5.53    5.52
   5   0  30    1.97    1.95
   5   0  31   36.32   14.75
  -5   0 -31   14.42   13.31
   5   0  32    0.39    1.21
  -5   0 -32    0.84    2.22
  -5   0 -33   14.14    9.46
   5  -1 -34   -4.71    6.05
   5   1 -34    8.36    5.81
  -5  -1  34    0.76    1.67
  -5   1  34    7.39    7.96
   5  -1 -33   34.12   13.09
   5   1 -33   31.73   11.98
  -5  -1  33   41.57   13.40
  -5   1  33   39.77   14.26
   5  -1 -32   11.02    6.56
   5   1 -32    2.81    5.46
  -5  -1  32    0.95    3.74
  -5   1  32   -0.09    4.57
   5  -1 -31    4.30    5.89
   5   1 -31    6.90    7.61
  -5  -1  31   -1.82    3.32
  -5   1  31    6.64    6.15
  -5  -1  31    3.53    1.59
   5  -1 -30    8.40    5.41
   5   1 -30    9.52    6.54
  -5  -1  30    0.67    2.67
  -5   1  30    1.90    6.44
  -5  -1  30   13.28    9.50
   5  -1 -29   16.80    7.35
  -5  -1  29   12.98    6.53
  -5   1  29    8.66    5.49
   5   1 -29   -2.07    2.05
   5  -1 -28   -2.27    3.92
   5   1 -28   -1.91    5.46
  -5  -1  28    4.10    5.22
  -5   1  28    5.76    6.47
   5  -1 -27    1.81    2.51
   5   1 -27   12.88    8.49
  -5  -1  27    6.60    5.23
  -5   1  27   15.84    8.50
   5  -1 -26   19.55    8.86
   5   1 -26   32.45   11.09
  -5  -1  26   11.00    6.29
  -5   1  26   19.63    8.52
   5  -1 -25   13.65    6.21
   5   1 -25    5.29    3.48
  -5  -1  25    5.35    4.63
  -5   1  25    3.41    4.07
   5  -1 -24   23.38    8.62
   5   1 -24   35.61   11.20
  -5  -1  24   28.73    8.93
  -5   1  24   24.12    9.84
   5  -1 -23   -0.61    2.45
   5   1 -23   -5.06    5.38
  -5  -1  23    1.89    3.22
  -5   1  23   -1.02    2.95
  -5   1  23   -0.43    3.61
   5   1 -22   88.42   16.91
  -5  -1  22   95.92   15.63
  -5   1  22   91.02   17.38
  -5   1  22   83.35   14.88
   5  -1 -22   80.17   14.76
  -5  -1  21   91.88   14.82
   5   1 -21   85.74   16.30
  -5   1  21   57.50   13.09
  -5   1  21   82.80   14.48
   5  -1 -21   78.33   13.62
   5  -1 -20   23.83    7.70
   5   1 -20   24.49    7.29
  -5  -1  20   16.15    5.71
  -5   1  20   30.94    9.65
  -5   1  20   21.85    7.61
   5  -1 -19    3.85    3.40
   5   1 -19    5.00    1.10
  -5  -1  19   -3.47    3.64
  -5   1  19    1.00    3.24
  -5   1  19    3.58    2.33
   5   1 -18   77.63   14.30
  -5  -1  18   87.25   13.11
  -5   1  18  108.12   16.45
  -5   1  18   92.48   14.53
   5  -1 -18   83.08   13.13
   5  -1 -17    4.65    3.07
  -5  -1  17    1.61    2.12
   5   1 -17    2.93    4.02
  -5   1  17    8.28    3.97
  -5   1  17    3.53    3.06
   5   1 -16   71.79   12.91
  -5  -1  16   85.26   12.19
  -5   1  16   87.30   14.53
  -5  -1  16   63.06   14.20
  -5   1  16   76.55   12.81
   5  -1 -16   69.95   11.27
   5  -1 -15    7.42    3.08
  -5  -1  15    8.15    3.37
  -5   1  15   13.68    5.34
   5   1 -15   11.17    5.40
  -5  -1  15   13.51    8.28
  -5   1  15    2.95    2.71
   5  -1 -14    4.49    2.77
  -5  -1  14    7.47    3.56
  -5   1  14    1.20    3.26
   5   1 -14   -1.88    2.14
  -5  -1  14   11.93    7.39
  -5   1  14   -1.49    2.67
  -5   1  13  188.25   18.44
   5   1 -13  176.42   19.21
  -5   1  13  190.42   19.83
  -5  -1  13  148.07   21.66
  -5  -1  13  167.37   15.64
   5  -1 -13  184.18   16.69
   5  -1 -12    0.39    1.87
  -5  -1  12    0.05    0.75
  -5   1  12   -1.62    1.91
   5   1 -12   -2.08    1.77
  -5  -1  12   -1.42    6.12
  -5   1  12   -0.25    1.77
   5   1 -11  236.66   20.96
  -5  -1  11  254.31   17.92
  -5   1  11  262.61   21.94
  -5  -1  11  201.10   24.52
  -5   1  11  278.96   21.83
   5  -1 -11  260.19   18.32
   5  -1 -10   20.95    4.90
  -5  -1  10   12.12    3.47
   5   1 -10   15.80    5.41
  -5  -1  10    5.23    4.52
  -5   1  10   13.20    5.54
  -5   1  10   12.11    4.12
   5  -1  -9   35.93    6.32
   5   1  -9   29.35    6.83
  -5  -1   9   31.21    5.93
  -5   1   9   34.05    7.84
  -5   1   9   35.92    7.73
  -5  -1   9   25.75    9.19
   5  -1  -8   31.35    5.78
  -5  -1   8   23.48    4.98
  -5   1   8   23.98    6.00
  -5  -1   8   31.64    9.17
   5   1  -8   19.31    5.79
  -5   1   8   16.06    5.41
   5  -1  -7  147.00   11.99
  -5  -1   7  139.82   11.16
   5   1  -7  148.51   15.04
  -5   1   7  192.01   18.06
  -5   1   7  135.78   14.13
  -5  -1   7  153.98   18.82
   5   1  -6    1.39    1.75
  -5  -1   6    6.38    2.62
   5  -1  -6    9.21    2.84
  -5  -1   6    5.04    3.43
  -5   1   6    5.25    3.26
   5  -1  -5    4.99    1.80
  -5   1   5    7.10    4.06
   5   1  -5   12.32    4.65
  -5  -1   5    3.88    1.50
  -5   1   5    4.53    3.61
  -5  -1   5    9.69    4.66
  -5  -1   4  224.62   13.20
  -5   1   4  210.32   18.37
   5  -1  -4  220.04   12.38
   5   1  -4  209.73   17.67
  -5  -1   4  218.48   20.87
  -5   1   4  200.84   16.52
  -5   1   3    7.75    3.16
  -5   1   3    8.70    3.07
  -5  -1   3   10.21    2.46
   5   1  -3   10.42    3.77
   5  -1  -3   13.48    2.82
  -5  -1   3   15.54    5.49
  -5   1   2   -3.51    3.07
   5  -1  -2   -0.04    0.45
  -5   1   2   -1.22    2.59
  -5  -1   2    0.82    1.01
  -5  -1   2    0.42    2.02
   5   1  -2    1.55    1.75
   5  -1  -1  195.93   10.82
  -5  -1   1  179.61   10.37
  -5   1   1  207.94   17.32
  -5  -1   1  193.70   18.34
  -5   1   1  204.78   16.51
   5   1  -1  206.09   17.38
   5   1   0   29.19    6.56
  -5   1   0   29.21    6.37
  -5  -1   0   40.19    8.31
  -5   1   0   30.21    7.00
  -5   1   0   35.55    7.39
   5   1   1   65.62    9.78
  -5   1  -1   74.45   10.32
  -5   1  -1   93.40   12.18
  -5  -1  -1   74.30   11.31
  -5   1  -1   76.50   10.01
   5   1   2  599.92   29.70
  -5   1  -2  601.74   29.29
  -5  -1  -2  611.05   31.42
  -5   1  -2  605.35   28.62
  -5   1  -3  156.06   15.19
  -5   1  -3  189.29   18.70
  -5  -1  -3  176.36   16.31
  -5   1  -3  158.99   14.81
  -5  -1  -4  170.34   27.34
  -5   1  -4  167.51   17.94
  -5  -1  -4  157.72   15.20
  -5   1  -4  129.17   13.81
  -5  -1  -5   22.17    5.57
  -5   1  -5   34.42    7.54
  -5   1  -5   22.13    5.82
  -5  -1  -5   15.13    7.45
  -5  -1  -6    9.22    3.37
  -5   1  -6    8.68    3.27
  -5   1  -6   16.09    5.09
  -5  -1  -6   11.37    8.57
  -5   1  -7   79.01   12.65
  -5  -1  -7   58.75    8.70
  -5   1  -7   59.83    9.43
  -5  -1  -7   54.80   14.48
  -5  -1  -8  135.62   25.43
  -5   1  -8  121.15   15.80
  -5   1  -8  140.42   15.07
  -5  -1  -8  117.88   12.58
  -5  -1  -9   21.59    5.31
  -5   1  -9   14.87    4.82
  -5   1  -9   11.32    4.68
  -5  -1  -9   10.05    8.84
  -5   1 -10   54.97   11.05
  -5  -1 -10   60.61    8.86
  -5   1 -10   41.20    8.43
  -5  -1 -10   56.24   16.28
  -5  -1 -11  278.32   38.46
  -5   1 -11  274.31   25.82
  -5  -1 -11  251.39   18.89
  -5   1 -11  253.04   21.60
  -5   1 -12   18.31    6.46
  -5  -1 -12   23.86    5.80
  -5   1 -12   18.60    5.65
  -5  -1 -13  235.56   36.50
  -5   1 -13  248.56   25.09
  -5  -1 -13  207.37   17.60
  -5   1 -13  246.11   22.28
  -5  -1 -14    4.73    8.35
  -5  -1 -14   -1.38    1.63
  -5   1 -14    2.77    3.68
  -5   1 -14    1.84    3.07
  -5  -1 -15    0.30    5.27
  -5  -1 -15   -0.77    1.62
  -5   1 -15    3.37    2.91
  -5   1 -15    3.59    0.88
  -5  -1 -16   53.92   19.37
   5   1  16   51.87   11.40
  -5   1 -16   57.90   13.09
  -5  -1 -16   72.77   11.03
  -5   1 -16   74.42   12.57
  -5  -1 -17   57.37   17.51
   5   1  17   42.05   10.26
  -5   1 -17   78.10   15.49
  -5  -1 -17   57.05    9.80
  -5   1 -17   63.19   12.03
  -5  -1 -18    4.26    6.18
  -5  -1 -18   12.86    4.63
  -5   1 -18   11.63    6.34
   5   1  18   12.32    5.96
  -5   1 -18    7.98    1.60
  -5  -1 -19   -1.96    2.96
   5   1  19    1.31    4.45
  -5   1 -19   -0.26    1.84
  -5   1 -19    2.56    3.71
   5   1  20    4.94    5.14
  -5  -1 -20   -2.38    4.51
  -5  -1 -20    3.95    3.16
  -5   1 -20    9.38    5.84
  -5   1 -20    3.39    3.69
  -5  -1 -21    1.27    2.84
  -5   1 -21    1.46    1.50
  -5   1 -21    0.80    0.74
   5   1  22   27.82    8.98
  -5  -1 -22   31.52   14.56
  -5  -1 -22   36.38    8.61
  -5   1 -22   30.54    9.06
  -5   1 -22   36.74   11.49
  -5  -1 -23    4.02    7.95
   5   1  23    6.04    4.36
  -5   1 -23   10.68    6.14
  -5   1 -23   15.32    6.49
  -5   1 -24   59.92   13.29
  -5   1 -24   61.57   15.10
   5   1  24   47.85   12.91
  -5  -1 -24   35.63   15.14
   5   1  25    6.85    5.67
  -5  -1 -25    4.42    3.10
  -5   1 -25    3.64    3.61
  -5   1 -25    3.89    3.18
   5   1  26   -2.76    5.27
  -5  -1 -26   -0.59    7.64
  -5   1 -26    5.16    4.42
  -5   1 -26   -0.22    4.58
   5  -1  27   33.88   13.49
   5   1  27   17.89    8.16
  -5   1 -27    9.03    5.79
  -5  -1 -27   11.49    6.28
  -5   1 -27   19.41    9.45
   5  -1  28    1.54    2.80
  -5   1 -28    7.50    5.93
  -5  -1 -28    6.27    9.07
   5   1  28   -4.29    5.44
  -5   1 -28    7.74    7.30
   5   1  29   -0.99    1.38
  -5   1 -29   -1.50    1.53
  -5  -1 -29   -4.82    8.34
  -5   1 -29    3.11    3.46
   5  -1  29   -5.02    5.18
   5  -1  30    9.24    7.43
   5   1  30   10.33    7.75
  -5   1 -30    4.14    4.29
  -5   1 -30    4.26    6.24
  -5  -1 -30   14.35   10.28
   5  -1  31   13.04    9.28
   5   1  31   20.36   10.13
  -5  -1 -31   10.28    8.20
  -5   1 -31   21.74    9.71
   5  -1  32    0.67    2.28
   5   1  32    2.05    3.39
  -5  -1 -32   -0.80    5.76
  -5   1 -32    0.31    5.59
  -5   1 -33   14.92   10.45
   5   1  33   11.45    9.00
   5  -2 -34    4.42    4.97
  -5  -2  34    4.42    2.67
   5  -2 -33   12.92    7.54
  -5  -2  33   -0.66    4.55
   5  -2 -32    2.06    2.73
  -5  -2  32   -5.31    5.20
   5   2 -32   -0.63    1.30
   5  -2 -31    2.01    1.47
  -5  -2  31    0.97    1.85
  -5   2  31   -0.89    4.52
   5  -2 -30    7.63    6.36
  -5  -2  30   10.44    5.46
   5   2 -30    7.28    6.01
  -5   2  30    0.04    2.51
   5  -2 -29   31.41   10.09
  -5  -2  29   34.54   11.20
   5   2 -29   64.25   16.20
  -5   2  29   50.48   15.08
   5  -2 -28   -1.95    3.39
  -5  -2  28    6.55    4.94
   5   2 -28   -1.28    3.25
  -5   2  28   -1.43    3.78
  -5  -2  27   -0.97    2.55
   5   2 -27   -1.26    0.92
  -5   2  27    0.19    4.56
   5  -2 -26   23.69    8.99
  -5  -2  26   23.68    7.96
  -5   2  26   27.72   11.65
   5   2 -26   30.40   10.33
  -5  -2  25   24.57    8.47
  -5   2  25   48.99   13.34
   5   2 -25   27.51   10.84
   5  -2 -25   18.27    7.87
  -5   2  24   12.44    8.13
   5   2 -24   15.42    8.03
  -5  -2  24   12.79    5.72
   5  -2 -24   12.48    6.13
  -5  -2  23    2.39    3.78
  -5   2  23    9.94    5.79
   5   2 -23    9.50    6.75
   5  -2 -23    2.51    4.42
  -5  -2  22    2.97    3.49
  -5   2  22   -2.94    3.40
   5  -2 -22   -0.24    1.62
  -5  -2  21    0.50    3.29
  -5   2  21    5.13    6.26
   5   2 -21    1.17    2.17
   5  -2 -21    1.94    3.35
   5   2 -20    6.48    4.56
  -5  -2  20    4.01    3.14
  -5   2  20    7.38    5.43
   5  -2 -20    8.09    3.65
   5   2 -19  102.95   17.39
  -5  -2  19   93.90   13.43
  -5   2  19   71.63   14.38
   5  -2 -19   75.38   12.92
  -5  -2  18   72.64   11.44
  -5   2  18   64.69   14.15
   5   2 -18   50.01   11.87
   5  -2 -18   71.63   12.16
  -5   2  18   59.30    9.56
  -5  -2  17   22.07    6.07
   5   2 -17   17.17    5.51
  -5   2  17   18.99    7.37
   5  -2 -17   21.60    6.39
  -5   2  17   25.71    6.33
   5   2 -16  228.39   24.69
  -5  -2  16  196.98   17.69
  -5   2  16  192.59   22.73
   5  -2 -16  179.34   17.86
  -5   2  16  197.99   16.77
  -5  -2  15  148.64   14.72
   5   2 -15  127.26   18.40
  -5   2  15  133.85   18.94
  -5   2  15  134.28   13.58
   5  -2 -15  155.35   15.92
  -5   2  14   24.15    6.19
   5  -2 -14   18.29    5.30
   5   2 -14   13.74    6.46
  -5  -2  14   14.83    4.70
  -5   2  14   18.54    7.12
  -5  -2  13   49.96    7.92
  -5   2  13   50.34   10.86
   5  -2 -13   47.61    8.22
  -5   2  13   37.45    7.20
   5   2 -13   36.74    9.73
  -5   2  12   10.69    3.66
   5  -2 -12    8.82    3.83
  -5  -2  12   10.17    3.43
  -5   2  12    3.83    1.94
   5   2 -12    2.93    1.04
  -5   2  11   11.65    3.65
   5  -2 -11   17.50    4.44
  -5  -2  11   18.53    4.23
  -5   2  11   18.48    6.91
   5   2 -11   24.68    7.64
  -5   2  10   12.79    4.12
   5  -2 -10    7.90    3.01
  -5  -2  10    7.13    2.50
  -5   2  10   -0.08    3.48
   5   2 -10    4.97    2.92
   5   2  -9   43.45    9.05
  -5  -2   9   50.94    6.44
  -5   2   9   51.00   10.39
  -5   2   9   50.86    7.88
  -5  -2   9   36.55    9.71
   5  -2  -9   38.93    5.96
  -5   2   8    0.64    1.26
   5   2  -8    3.39    3.59
   5  -2  -8    4.37    2.15
  -5  -2   8    2.03    0.87
  -5   2   8   -2.06    2.52
  -5  -2   8    6.43    4.07
  -5   2   7   17.43    4.92
   5   2  -7   15.93    5.90
   5  -2  -7   10.91    2.61
  -5  -2   7   12.76    2.77
  -5   2   7   13.13    6.47
  -5  -2   7   25.93    9.58
  -5   2   6   10.35    3.01
  -5   2   6   17.41    6.64
   5  -2  -6   13.16    2.86
  -5  -2   6   13.19    2.51
   5   2  -6   14.62    5.91
  -5  -2   6   19.74    6.47
   5  -2  -5   44.46    4.04
  -5   2   5   34.95    8.47
  -5   2   5   38.54    6.79
  -5  -2   5   50.85   11.46
   5   2  -5   32.96    7.85
  -5  -2   5   33.16    3.35
  -5   2   4    6.13    2.72
  -5   2   4    3.92    2.01
   5   2  -4    0.52    2.08
  -5  -2   4   -1.01    1.33
  -5   2   3   19.94    5.22
  -5   2   3   26.57    7.43
  -5  -2   3   27.15    8.54
   5   2  -3   19.98    5.86
  -5   2   2   13.58    4.68
   5   2  -2   11.37    4.36
  -5   2   2   15.07    5.72
  -5  -2   2   17.56    6.14
  -5   2   1  319.54   24.64
  -5  -2   1  346.23   26.97
  -5   2   1  368.13   22.79
   5   2  -1  328.61   25.07
   5   2   0  108.13   14.36
  -5   2   0   92.05   13.40
  -5  -2   0   86.93   13.08
  -5   2   0  124.13   13.36
   5   2   1   27.72    7.16
  -5  -2  -1   39.14    8.79
  -5   2  -1   20.60    6.45
  -5   2  -1   42.68    7.94
   5   2   2    2.95    2.91
  -5   2  -2    7.73    3.83
  -5   2  -2    9.94    4.47
  -5  -2  -2    4.88    1.67
   5   2   3  248.88   21.30
   5   2   3  268.61    8.42
  -5  -2  -3  271.44   21.87
   5   2   3  301.30    8.32
  -5   2  -3  263.77   20.35
  -5   2  -3  232.82   20.75
  -5   2  -4    7.38    3.76
  -5   2  -4    6.99    1.27
  -5   2  -4   18.31    6.56
  -5  -2  -4   22.15   12.61
  -5   2  -4    8.45    1.56
   5   2   4    7.18    1.70
  -5  -2  -4    3.77    3.41
  -5   2  -5    0.53    1.99
   5   2   5    2.73    1.60
  -5  -2  -5   11.03   11.54
  -5   2  -5    5.12    1.62
  -5  -2  -5    4.94    3.30
   5   2   6   63.21    6.53
  -5   2  -6   52.52    5.95
  -5  -2  -6   65.85   10.23
  -5  -2  -6   76.26   19.18
  -5   2  -6   53.87    9.76
  -5  -2  -7  145.94   28.16
  -5   2  -7  122.64    9.81
  -5  -2  -7  114.31   12.79
  -5   2  -7  115.67   14.54
   5   2   7  137.78   10.52
   5   2   8  100.66    9.55
  -5  -2  -8  126.31   26.72
  -5   2  -8  108.65   10.07
  -5  -2  -8   90.35   10.76
  -5   2  -8   84.08   12.53
   5   2   9   45.38    6.97
  -5   2  -9   56.00    7.72
  -5  -2  -9   55.13    8.69
  -5  -2  -9   47.41   15.59
  -5   2  -9   54.66   10.78
  -5  -2 -10    9.91    3.67
  -5   2 -10    4.67    3.88
   5   2  10   10.36    3.50
  -5   2 -10   12.97    4.01
  -5  -2 -10    1.48    2.71
  -5  -2 -11    8.24    3.38
  -5   2 -11   -0.91    3.18
   5   2  11    2.29    1.84
  -5   2 -11    1.82    1.07
  -5  -2 -11    1.49    3.84
  -5  -2 -12   11.79    4.11
  -5   2 -12    2.34    1.40
  -5   2 -12    6.35    2.33
   5   2  12    6.62    3.68
   5   2  13  260.55   20.28
  -5  -2 -13  274.41   44.12
  -5   2 -13  301.36   22.09
  -5  -2 -13  244.59   17.95
  -5   2 -13  287.45   25.63
  -5  -2 -14   99.10   26.42
   5   2  14   80.28   11.77
  -5   2 -14   90.21   12.37
  -5  -2 -14   78.85   10.51
  -5   2 -14   89.53   14.76
  -5  -2 -15   76.93   22.62
   5   2  15  115.01   14.31
  -5   2 -15  100.61   13.36
  -5  -2 -15  105.53   12.28
  -5   2 -15  107.15   16.41
  -5  -2 -16   24.27   16.77
   5   2  16   43.11    9.03
  -5   2 -16   47.47   11.04
  -5   2 -16   34.94    8.15
  -5  -2 -16   41.61    7.90
  -5  -2 -17   -1.07    9.62
  -5  -2 -17    9.79    4.04
  -5   2 -17   15.26    6.42
   5   2  17   11.22    5.27
  -5   2 -17   15.82    6.25
  -5   2 -18    9.81    5.37
   5   2  18   14.31    5.26
  -5   2 -18   16.02    5.65
  -5  -2 -19   47.55   18.43
  -5   2 -19   53.33   11.99
  -5   2 -19   64.17   12.67
   5   2  19   51.46   10.76
  -5  -2 -20   29.05   14.15
  -5   2 -20   12.68    6.86
  -5   2 -20    9.98    6.62
   5   2  20   16.81    6.71
  -5   2 -21   54.45   12.91
  -5  -2 -21   33.55   12.09
   5   2  21   55.69   11.65
  -5   2 -21   54.12   12.30
  -5  -2 -22    1.27    6.19
  -5   2 -22    4.47    4.88
   5   2  22   -0.86    2.59
  -5   2 -22    2.64    2.25
  -5  -2 -23   -2.80    6.59
  -5   2 -23    1.77    2.29
   5   2  23    0.93    1.93
  -5   2 -23   11.61    6.55
  -5  -2 -24   61.77   23.23
   5   2  24   36.11    9.65
  -5   2 -24   50.27   13.06
  -5   2 -24   72.66   14.98
   5   2  25    2.40    2.41
  -5   2 -25    7.98    5.74
  -5  -2 -25    1.10    6.52
  -5   2 -25    0.06    1.84
  -5  -2 -26    6.76    7.60
   5   2  26    5.58    6.25
  -5   2 -26   -0.40    3.01
  -5   2 -26   -6.87    4.92
  -5  -2 -27   -1.66    6.50
   5   2  27    2.82    3.98
  -5   2 -27   -2.63    4.20
  -5   2 -27    9.30    6.52
  -5  -2 -28   -0.39    2.32
   5   2  28   16.88    7.46
  -5   2 -28   11.87    7.11
  -5   2 -28    9.17    6.78
  -5  -2 -29    0.78    3.81
   5   2  29    9.17    6.02
  -5   2 -29    7.03    6.02
  -5   2 -29   11.37    8.61
   5  -2  30    0.61    2.90
  -5  -2 -30   14.13   13.76
   5   2  30   -1.76    0.84
  -5   2 -30    6.17    6.30
  -5   2 -30    4.81    4.80
   5   2  31    8.88    7.33
  -5   2 -31    1.93    4.07
   5   2  32   15.66    9.00
  -5   2 -32   -5.00    6.29
  -5   3  30    0.42    4.47
   5   3 -30    0.14    3.78
  -5   3  29    8.17    4.35
   5   3 -29   19.03   10.33
  -5   3  28   -5.38    4.82
   5   3 -28    3.06    6.36
  -5   3  27   -2.04    4.12
   5   3 -27   -2.30    3.63
  -5   3  26   21.86    9.94
   5   3 -26   41.86   13.71
  -5   3  25    3.35    2.08
   5   3 -25   -2.52    3.61
  -5   3  24   26.21   10.87
   5   3 -24   31.65   11.65
   5  -3 -24   36.33   10.58
  -5   3  23   -1.66    3.92
   5   3 -23   -2.28    3.98
   5  -3 -23    0.08    2.08
  -5   3  22    1.55    3.79
   5   3 -22   -8.11    7.10
   5  -3 -22    7.78    5.00
   5   3 -21   19.13    8.69
   5  -3 -21   20.01    6.46
  -5   3  21   21.30    8.75
  -5   3  20   24.06    9.96
   5   3 -20    6.96    4.35
   5  -3 -20   18.98    7.09
   5   3 -19   -4.69    4.33
   5  -3 -19    0.63    1.73
  -5   3  18   38.41   11.87
   5   3 -18   31.74   10.60
   5  -3 -18   30.80    7.58
  -5   3  17   -1.95    4.82
   5   3 -17    3.33    2.34
   5  -3 -17    2.18    2.48
  -5   3  16   -2.01    1.84
   5  -3 -16   -1.11    3.30
   5   3 -16   -0.76    2.93
  -5   3  15   -0.58    1.95
   5   3 -15   -3.26    3.81
  -5   3  14   30.29    9.39
   5   3 -14   40.19   11.28
   5   3 -13   -0.77    3.33
  -5   3  13    9.33    2.82
  -5   3  13    6.09    5.67
  -5   3  12  199.84   15.03
   5   3 -12  244.67   25.77
  -5   3  12  243.45   27.08
  -5   3  11   12.80    3.74
   5   3 -11    4.48    3.12
  -5   3  11   16.98    7.79
  -5   3  10    6.29    4.10
  -5   3  10    8.44    2.68
   5   3 -10    2.61    3.45
  -5   3   9    5.13    3.13
  -5   3   9   -1.63    4.20
   5   3  -9   10.35    4.59
  -5   3   8  398.26   33.10
   5   3  -8  399.52   31.69
  -5   3   8  418.40   23.16
  -5   3   7   -0.27    1.09
   5   3  -7    4.12    1.94
  -5   3   7   -1.97    2.09
  -5  -3   7   -5.27    5.54
  -5   3   6    0.89    0.85
  -5   3   6   -1.38    3.26
   5   3  -6    1.28    3.36
  -5  -3   6    2.11    3.35
  -5   3   5    0.05    1.19
  -5   3   5    3.79    4.05
  -5  -3   5    4.97    3.06
   5   3  -5   -0.11    3.33
  -5   3   4  245.64   24.77
  -5  -3   4  219.86   26.34
  -5   3   4  237.37   18.73
   5   3  -4  234.28   23.10
  -5  -3   3   83.80   16.21
  -5   3   3   70.93   13.40
  -5   3   3   97.88   12.14
   5   3  -3   93.71   14.29
  -5   3   2    0.88    1.88
   5   3  -2    6.10    5.52
  -5   3   2    2.95    3.68
  -5  -3   2    7.75    6.00
   5   3  -1   67.38   13.20
  -5   3   1   55.42   10.96
  -5  -3   1   63.73   13.10
  -5   3   1   60.27    9.40
   5   3   0   37.25    8.56
  -5   3   0   46.54    9.82
  -5  -3   0   57.78   11.97
  -5   3   0   44.64    8.88
   5   3   1  143.93   18.41
  -5   3  -1  154.38   18.77
  -5   3  -1  154.18   16.33
  -5  -3  -1  123.15   16.30
   5   3   2   43.73   10.52
  -5   3  -2   55.22   11.11
  -5  -3  -2   38.24    8.35
  -5   3  -2   62.36   10.93
  -5   3  -3  334.44   27.82
   5   3   3  306.03   26.56
  -5  -3  -3  280.20   23.76
  -5   3  -3  299.15   23.93
  -5   3  -4    1.79    1.11
  -5   3  -4    0.53    3.28
  -5  -3  -4    1.11    1.55
  -5   3  -5    7.13    4.57
  -5  -3  -5    2.42    6.43
  -5  -3  -5   -2.17    2.95
  -5  -3  -6  233.06   20.19
  -5   3  -6  216.85   21.39
  -5   3  -7   18.45    6.74
  -5  -3  -7   37.10    8.22
  -5  -3  -7   37.95   16.07
  -5  -3  -8   26.61    8.97
  -5  -3  -8   24.03   11.81
  -5   3  -8   33.97    8.94
  -5  -3  -9    2.32    2.31
  -5   3  -9    6.03    3.80
  -5  -3  -9   -0.94    4.93
  -5  -3 -10   28.61    5.96
  -5   3 -10   29.61    9.17
  -5  -3 -10   19.35   11.08
  -5  -3 -11    8.09    3.51
  -5   3 -11   13.65    6.64
  -5  -3 -11   21.72   13.49
  -5  -3 -12    2.88    2.84
  -5   3 -12    1.00    3.32
  -5   3 -13   11.96    4.77
  -5  -3 -13    4.48    1.66
  -5   3 -14    9.59    6.42
  -5  -3 -14   -6.44    1.98
  -5  -3 -15   24.85   12.16
  -5   3 -15   31.62    9.05
  -5  -3 -16    1.77    6.82
  -5   3 -16   14.81    5.07
  -5  -3 -17    0.61    6.31
  -5   3 -17    0.44    1.17
  -5  -3 -18    2.35    4.29
  -5   3 -18   20.39    8.35
  -5  -3 -19    0.15    4.01
  -5   3 -19    0.63    1.90
  -5  -3 -20    8.35    5.46
  -5   3 -20    2.02    2.83
  -5  -3 -21   -1.00    5.32
  -5   3 -21   -1.55    5.45
  -5  -3 -22    9.33    8.76
  -5   3 -22    5.07    5.63
  -5   3 -23   14.42    7.89
  -5  -3 -23   13.50    9.64
  -5  -3 -24   54.54   23.20
  -5   3 -24   32.25   10.51
  -5  -3 -25    9.63   11.51
  -5   3 -25   -0.08    2.97
  -5  -3 -26   -2.35    8.77
  -5   3 -26    8.75    5.71
  -5  -3 -27    5.51    9.49
  -5   3 -27   -1.79    2.15
  -5  -3 -28    3.10    9.35
  -5   3 -28    9.07    6.71
  -5   3 -29    2.16    4.23
  -5   4  28   19.64   10.12
   5   4 -28   15.30    9.94
  -5   4  27    5.37    7.60
   5   4 -27   -3.26    5.62
  -5   4  26   30.69   11.68
   5   4 -26    6.00    3.48
  -5   4  25   -0.32    2.70
   5   4 -25    5.77    5.44
  -5   4  24   15.39   11.37
   5   4 -24    1.01    2.81
  -5   4  23    8.22    9.28
   5   4 -23    8.20    6.12
  -5   4  22   17.02    9.91
   5   4 -22   -1.41    3.12
  -5   4  21    8.55    5.57
   5   4 -21    2.54    1.00
   5   4 -20   12.81    8.28
  -5   4  20   15.12    8.58
   5   4 -19    9.91    5.84
  -5   4  19   10.01    5.20
  -5   4  18   95.02   19.57
   5   4 -18  119.23   20.85
   5   4 -17   10.06    4.94
  -5   4  17   12.79    7.96
   5   4 -16   38.99   11.98
  -5   4  16   28.92   10.46
   5   4 -15   30.93   10.88
  -5   4  15   30.11   10.49
   5   4 -14   -2.38    3.84
  -5   4  14   -2.37    4.43
   5   4 -13   15.99    7.80
  -5   4  13    7.95    5.88
   5   4 -12    1.19    1.39
  -5   4  12    6.91    5.94
   5   4 -11   12.06    6.57
  -5   4  11   12.97    7.78
   5   4 -10   20.71    7.38
  -5   4  10    7.11    5.41
  -5   4   9   26.09   10.25
   5   4  -9   26.15    8.96
  -5   4   8   36.29    7.04
  -5   4   8   46.80   13.16
   5   4  -8   39.73   11.29
  -5   4   7    3.74    3.09
  -5   4   7    1.27    2.83
   5   4  -7    5.67    3.79
   5   4  -6   -0.13    2.14
  -5   4   6    3.75    2.57
  -5  -4   6   -0.55    2.97
  -5   4   6    3.28    3.89
  -5   4   5   72.91   14.68
  -5  -4   5   89.32   18.51
  -5   4   5   97.10   12.50
   5   4  -5  107.45   17.76
   5   4  -4   47.19   11.52
  -5   4   4   57.54   13.02
  -5  -4   4   33.69   10.96
  -5   4   4   50.88    9.63
  -5  -4   3    0.19    1.48
   5   4  -3    8.99    5.51
  -5   4   3    6.40    2.92
  -5   4   3    6.65    3.41
  -5   4   2    0.42    1.11
  -5   4   2    0.51    4.05
  -5  -4   2    3.03    4.36
   5   4  -2    6.08    3.76
   5   4  -1   35.91   10.43
  -5   4   1   37.62   11.26
  -5  -4   1   35.52   10.46
  -5   4   1   48.18    9.32
   5   4   0   54.17   12.99
  -5  -4   0   48.41   12.37
  -5   4   0   54.49   10.53
  -5   4   0   57.70   13.38
  -5   4  -1   20.74    6.87
   5   4   1    7.32    3.66
  -5   4  -1   12.21    6.69
  -5  -4  -1   16.43    7.42
  -5   4  -2    1.13    1.30
  -5   4  -2   -1.53    0.96
  -5  -4  -2   -0.68    1.36
   5   4   2    0.33    2.72
  -5   4  -3   -3.66    3.51
  -5  -4  -3   -0.13    0.57
  -5   4  -4    6.33    3.47
  -5  -4  -4    0.39    8.76
  -5  -4  -4   -0.02    0.64
  -5  -4  -5   47.31    9.71
  -5  -4  -5   42.14   22.42
  -5   4  -5   48.52   10.78
  -5  -4  -6    3.82    3.13
  -5   4  -6    1.25    1.59
  -5   4  -7   44.99   10.94
  -5  -4  -7   67.55   10.93
  -5  -4  -7   45.38   19.53
  -5   4  -8    7.14    3.94
  -5  -4  -8   30.62   16.98
  -5   4  -9   -2.19    2.95
  -5  -4  -9   -1.72    9.27
  -5   4 -10   44.06   11.55
  -5  -4 -10   71.59   26.18
  -5   4 -11   -0.56    2.02
  -5  -4 -11    5.11    9.11
  -5  -4 -12   63.02   23.83
  -5   4 -12   81.56   15.85
  -5   4 -13   11.03    6.09
  -5  -4 -13   -0.08    4.47
  -5   4 -14   48.66   12.58
  -5  -4 -14   12.50   15.27
  -5  -4 -15    0.54    5.91
  -5   4 -15    4.74    4.09
  -5  -4 -16    2.35    7.45
  -5   4 -16    3.02    1.01
  -5  -4 -17   62.52   24.90
  -5   4 -17   50.17   13.51
  -5  -4 -18   21.57   16.79
  -5   4 -18    4.63    4.21
  -5  -4 -19   18.26   17.49
  -5   4 -19    5.18    5.25
  -5  -4 -20   93.53   30.10
  -5   4 -20   66.60   17.06
  -5  -4 -21    2.44    8.27
  -5   4 -21    4.45    6.58
  -5  -4 -22   -6.73    7.77
  -5   4 -22   -3.06    3.58
  -5  -4 -23   -1.06    7.60
  -5   4 -23    5.24    6.52
  -5  -4 -24   33.22   16.86
  -5   4 -24   28.52    9.95
  -5  -4 -25   26.97   14.83
  -5   4 -25   15.14    9.02
  -5  -4 -26   -4.76    3.77
  -5   4 -26   -0.47    2.79
   5   5 -24    7.29    6.02
  -5   5  24    9.07    9.23
   5   5 -23   26.50   10.83
  -5   5  23   16.01    8.53
   5   5 -22   34.55   12.68
  -5   5  22   39.22   14.49
   5   5 -21   -0.38    3.65
  -5   5  21   -0.67    1.79
   5   5 -20   13.65    9.03
  -5   5  20   10.58    8.50
   5   5 -19   21.47   10.52
  -5   5  19    4.09    3.09
   5   5 -18   14.27    8.03
  -5   5  18    2.14    3.21
  -5   5  17    1.52    2.77
   5   5 -17   13.90    8.29
   5   5 -16   20.66    9.29
  -5   5  16   16.78    9.11
   5   5 -15   -2.29    3.58
  -5   5  15    4.97    4.82
  -5   5  14   18.84    9.94
   5   5 -14   19.38    8.70
  -5   5  13    2.92    2.03
   5   5 -13    0.28    1.17
  -5   5  12   -2.07    1.89
   5   5 -12    1.43    2.55
  -5   5  11   15.47    7.09
   5   5 -11   29.41   10.14
  -5   5  10   -4.72    5.37
   5   5 -10   -0.76    2.47
   5   5  -9    4.21    3.72
  -5   5   9    2.76    6.01
   5   5  -8    7.62    5.21
  -5   5   8    2.89    2.51
   5   5  -7    2.77    2.90
  -5   5   7   20.29    8.98
   5   5  -6   -2.13    3.28
  -5   5   6   -0.65    2.84
  -5  -5   6    1.45    5.02
  -5   5   5   -0.19    2.17
  -5  -5   5    3.77    4.56
   5   5  -4    2.20    4.52
  -5   5   4   -2.11    1.59
  -5  -5   4    3.68    6.46
   5   5  -3   18.47    8.27
  -5   5   3   18.10    5.73
  -5   5   3   15.28    7.43
  -5  -5   3   21.11    9.39
  -5   5   2    5.75    3.04
  -5   5   2   10.85    7.02
   5   5  -2   -1.42    3.47
  -5  -5   2    7.56    6.94
  -5   5   1    1.98    3.19
  -5   5   1   -0.63    0.63
   5   5  -1    1.67    2.05
  -5  -5   1   -0.82    1.36
   5   5   0    6.30    3.70
  -5   5   0    3.43    2.86
  -5   5   0    0.21    2.71
  -5  -5   0    1.31    5.25
  -5   5  -1    5.43    5.11
  -5   5  -1    0.77    4.37
  -5  -5  -1    6.08    5.95
  -5   5  -2    7.69    3.78
  -5   5  -2   -1.28    3.61
  -5  -5  -2   19.89   19.13
  -5   5  -3    3.16    3.59
  -5  -5  -3   10.49   14.35
  -5   5  -4   -2.45    3.14
  -5  -5  -4    0.72    6.75
  -5   5  -5   54.50   11.86
  -5  -5  -5   -7.36   13.08
  -5   5  -6   25.64    7.96
  -5  -5  -6    7.14    6.81
  -5   5  -7   52.66   12.68
  -5  -5  -7   16.10   12.38
  -5   5  -8    3.07    2.15
  -5  -5  -8   25.60   21.27
  -5   5  -9   44.41   11.85
  -5  -5  -9   35.16   19.59
  -5   5 -10    9.41    7.23
  -5  -5 -10    7.84   13.29
  -5   5 -11   18.34    8.35
  -5  -5 -11    8.31   11.31
  -5   5 -12   -1.24    2.14
  -5  -5 -12   -7.17   10.17
  -5   5 -13   13.10    6.65
  -5  -5 -13   -7.04    7.80
  -5   5 -14    5.42    4.99
  -5  -5 -14    0.20   11.11
  -5  -5 -15    3.63   10.85
  -5   5 -15    1.44    5.20
  -5  -5 -16    0.10   10.64
  -5   5 -16    3.26    4.45
  -5  -5 -17    8.64   13.20
  -5   5 -17    7.55    6.12
  -5  -5 -18   -8.17   12.76
  -5   5 -18   -0.24    4.00
  -5  -5 -19   -1.43    6.66
  -5   5 -19   10.92    6.89
  -5  -5 -20    8.57   14.32
  -5   5 -20   -2.04    3.96
  -5  -5 -21   51.40   24.19
  -5   5 -21   51.71   15.08
  -5  -5 -22   -2.11   11.66
  -5   6  19   -2.31    2.27
   5   6 -19   26.30   13.10
   5   6 -18    3.74    6.45
  -5   6  18    9.04    7.30
  -5   6  17    8.65    7.44
   5   6 -17   18.09   11.40
  -5   6  16   13.57    9.20
   5   6 -16    4.95    5.22
   5   6 -15    6.70    7.24
  -5   6  15   36.34   12.65
   5   6 -14    2.41    6.02
  -5   6  14    2.90    5.65
   5   6 -13    3.00    5.25
  -5   6  13    5.62    5.96
   5   6 -12   37.48   13.94
  -5   6  12   25.11   11.93
   5   6 -11   20.85    9.37
  -5   6  11   29.15   11.08
   5   6 -10    2.76    5.10
  -5   6  10   13.49    8.89
  -5   6   9   22.53    9.63
   5   6  -9   17.13    7.70
  -5   6   8    2.74    4.75
  -5  -6   8   -3.09    2.19
   5   6  -8    3.23    5.82
   5   6  -7   10.13    6.94
  -5   6   7    1.48    4.64
  -5  -6   7   17.90    9.94
   5   6  -6   26.99    9.65
  -5   6   6   26.02   10.88
  -5  -6   6   13.55    7.34
  -5   6   5   10.72    7.02
   5   6  -5    1.79    1.65
   5   6  -4   10.69    6.53
  -5   6   4    6.72    5.17
  -5  -6   4    8.38    7.81
  -5   6   3    2.44    3.18
   5   6  -3    1.14    2.86
   5   6  -2   12.97    6.34
  -5   6   2   14.36    8.68
  -5   6   1   15.97    8.45
  -5  -6   0   48.83   23.45
  -5  -6  -1    9.67   13.04
  -5  -6  -2    7.46   10.03
  -5   6  -3    7.37    5.22
  -5  -6  -3    7.64    8.00
  -5   6  -4    7.17    5.36
  -5  -6  -4   -0.83    6.94
  -5   6  -5   12.14    6.60
  -5  -6  -5   10.17   11.22
  -5   6  -6   19.73    8.69
  -5  -6  -6   -1.02    6.67
  -5   6  -7   11.15    6.07
  -5  -6  -7   16.99   13.46
  -5   6  -8    3.27    3.38
  -5  -6  -8   -4.80    4.75
  -5   6  -9   19.81    7.83
  -5  -6  -9   35.54   20.06
  -5   6 -10    8.74    6.67
  -5  -6 -10    2.18   13.94
  -5   6 -11   10.92    7.08
  -5  -6 -11   20.01   17.94
  -5   6 -12    6.11    5.73
  -5  -6 -12  -10.75   12.68
  -5   6 -13   -0.26    3.18
  -5  -6 -13   19.09   16.59
  -5  -6 -14   42.09   24.12
  -5   6 -14   12.00    7.20
  -5  -6 -15   21.92   18.23
  -5   6 -15   -0.71    1.93
  -5  -6 -16   24.44   17.56
  -5   6 -16   29.32   12.26
  -5   7   9   -4.62    4.60
   5   7  -9   -3.28    2.11
   5   7  -8   16.95    9.83
  -5   7   8   22.38   11.73
  -5   7   7   -3.05    4.25
   5   7  -7    1.19    4.33
   5   7  -6    1.96    4.29
  -5   7   6    5.68    5.86
  -5   7   5    3.90    2.88
  -5   7   4    8.32    7.70
  -5  -7   4   -4.45    9.69
  -5  -7   3   23.88   18.68
  -5  -7   2   24.91   17.23
  -5  -7   1  -10.79   12.78
  -5  -7   0  -13.80   15.66
  -5  -7  -1   -1.08    7.59
  -5  -7  -2   14.75   18.43
  -5  -7  -3   53.23   28.21
  -5  -7  -4    4.18   13.11
  -5  -7  -5   -7.71   15.13
  -5  -7  -6   -4.15   11.65
   6   0 -33   -0.30    3.33
  -6   0  33    3.45    2.98
   6   0 -32   33.39   12.71
  -6   0  32   35.97   13.04
   6   0 -31   -2.18    3.10
  -6   0  31    5.62    5.70
   6   0 -30   62.13   16.13
  -6   0  30   49.99   14.87
   6   0 -29    1.96    2.17
  -6   0  29   -1.06    2.16
   6   0 -28   -3.31    2.43
  -6   0  28   -1.85    3.87
   6   0 -27    4.36    4.23
  -6   0  27    0.90    1.68
  -6   0  27    3.52    3.88
   6   0 -26   67.59   15.50
  -6   0  26   35.25   12.02
  -6   0  26   63.05   16.63
   6   0 -25   -4.56    3.58
  -6   0  25   -1.11    1.23
  -6   0  24    4.22    4.67
  -6   0  24    2.45    6.81
   6   0 -24    2.26    5.26
   6   0 -23    1.08    0.71
  -6   0  23    0.84    3.67
  -6   0  23   -2.89    3.23
   6   0 -22    0.21    2.73
  -6   0  22    2.32    2.93
  -6   0  22   -1.29    3.53
   6   0 -21    5.22    5.28
  -6   0  21    4.77    4.67
  -6   0  21    1.46    3.77
   6   0 -20   40.92   10.09
  -6   0  20   30.79    9.43
  -6   0  20   53.49   13.90
   6   0 -19   -4.90    4.30
  -6   0  19   -1.41    3.69
  -6   0  19    5.49    6.19
   6   0 -18    6.84    3.37
  -6   0  18    5.33    2.76
   6   0 -17   -0.19    2.02
  -6   0  17    2.55    2.66
  -6   0  17    5.64    4.97
   6   0 -16  314.63   26.49
  -6   0  16  298.27   25.71
  -6   0  16  317.31   31.20
  -6   0  15   -1.42    1.45
   6   0 -15    5.57    4.26
  -6   0  15   -0.46    3.80
   6   0 -14  175.61   18.65
  -6   0  14  172.08   18.59
  -6   0  14  169.18   22.00
  -6   0  13   -0.74    2.17
   6   0 -13   -1.73    3.60
  -6   0  13    0.69    3.33
   6   0 -12  313.25   23.70
  -6   0  12  324.43   24.23
  -6   0  12  331.18   29.23
  -6   0  11    1.82    1.68
   6   0 -11    5.31    3.90
  -6   0  11    0.24    2.81
  -6   0  10    2.22    1.98
   6   0 -10   16.67    5.13
  -6   0  10   21.48    7.54
  -6   0   9   -1.39    1.00
   6   0  -9   -1.99    2.43
  -6   0   8   19.77    5.57
  -6   0   8   22.41    7.09
   6   0  -8   26.82    6.05
   6   0  -7   -1.13    0.82
  -6   0   7   -1.33    2.39
  -6   0   7   -2.99    2.07
  -6   0   6  344.47   22.77
   6   0  -6  384.58   23.06
  -6   0   6  405.99   29.16
   6   0  -5   -2.17    2.15
  -6   0   5    1.58    1.17
  -6   0   5   -3.12    3.67
  -6   0   4  573.27   28.35
  -6   0   4  592.09   34.39
   6   0  -4  561.93   26.89
  -6   0   3   -0.48    1.79
  -6   0   3   -1.87    0.68
   6   0  -3    2.22    2.45
  -6   0   2   61.96   10.24
  -6   0   2   74.10    9.92
   6   0  -2   61.67    8.78
  -6   0   1    1.50    1.33
  -6   0   1   -0.91    0.74
   6   0   0  591.39   27.53
  -6   0   0  581.81   26.88
  -6   0   0  623.10   32.78
  -6   0  -1    2.50    3.09
  -6   0  -1    1.64    0.39
   6   0   1    3.30    2.49
  -6   0  -2  118.64   21.37
  -6   0  -2   96.39   12.46
  -6   0  -3   -0.80    1.48
  -6   0  -3    1.72    2.74
  -6   0  -4   64.68   10.01
  -6   0  -4   61.80   14.96
  -6   0  -5    0.48    1.64
  -6   0  -5    1.76    3.39
  -6   0  -6   25.07    6.89
  -6   0  -6   15.52    7.51
  -6   0  -7    5.39    4.46
  -6   0  -7    4.69    6.07
  -6   0  -8  907.85   63.03
  -6   0  -8  796.92   36.91
  -6   0  -9   -1.04    0.95
  -6   0  -9   -1.36    2.27
  -6   0 -10   23.00   10.99
  -6   0 -10   17.16    5.29
  -6   0 -11   -1.85    5.56
  -6   0 -11    0.57    2.14
  -6   0 -12    1.68    3.26
  -6   0 -12   -1.19    1.64
  -6   0 -13   10.92    9.87
  -6   0 -13    1.48    2.44
  -6   0 -14   10.38    7.76
  -6   0 -14    5.62    3.55
  -6   0 -15    0.83    1.62
  -6   0 -15   -1.62    1.22
  -6   0 -16   18.25    9.28
  -6   0 -16   15.42    6.56
  -6   0 -17    1.02    2.47
  -6   0 -17    3.75    7.26
  -6   0 -18  247.70   34.39
  -6   0 -18  208.53   21.89
  -6   0 -19   -2.51    3.66
  -6   0 -19    6.43    6.82
  -6   0 -20   27.62    8.98
  -6   0 -20   18.99    9.18
  -6   0 -21   -3.06    2.97
  -6   0 -21    6.21    8.51
  -6   0 -22   35.30    9.79
  -6   0 -22   25.30   10.42
  -6   0 -23    2.25    1.08
  -6   0 -23   -1.12    5.81
   6   0  24    3.90    3.28
  -6   0 -24    7.13    3.65
  -6   0 -24    0.23    4.51
   6   0  25    0.54    4.24
  -6   0 -25    7.97    5.52
  -6   0 -25   -0.84    2.45
   6   0  26    8.84    7.20
  -6   0 -26    7.97    4.87
  -6   0 -26   12.62    9.04
   6   0  27   -1.79    5.40
  -6   0 -27   -0.29    3.98
   6   0  28    2.75    4.69
  -6   0 -28    3.86    4.90
   6   0  29    1.35    2.89
  -6   0 -29   11.44    8.64
   6   0  30   19.79   11.02
  -6   0 -30   13.33    9.84
   6   0  31    3.03    5.57
  -6   0 -31    3.96    3.12
  -6   0 -32   51.55   16.89
   6  -1 -34    5.08    7.17
  -6  -1  34    0.87    3.77
   6  -1 -33   15.79    7.84
   6   1 -33   10.56    7.10
  -6  -1  33   12.49    7.28
  -6   1  33   15.81    9.11
   6  -1 -32   15.12    8.86
   6   1 -32   14.25    8.31
  -6  -1  32   12.92    7.73
  -6   1  32    2.90    5.08
   6  -1 -31   27.50   10.66
   6   1 -31   27.12   10.47
  -6  -1  31   54.55   15.05
  -6   1  31   41.10   13.70
  -6  -1  31   20.06   11.96
   6  -1 -30    3.44    4.42
   6   1 -30    3.77    6.00
  -6  -1  30   -2.05    3.62
  -6   1  30   -5.04    4.28
  -6  -1  30   -6.81    8.89
   6  -1 -29   -2.27    5.38
   6   1 -29   -3.55    4.52
  -6  -1  29    3.56    4.22
  -6   1  29    5.24    3.01
  -6  -1  29    7.07    8.69
   6  -1 -28    8.18    5.37
   6   1 -28    9.84    5.10
  -6  -1  28   11.04    6.20
  -6   1  28    5.53    5.24
  -6  -1  28   20.95   11.96
   6  -1 -27   13.00    6.36
   6   1 -27   15.83    8.28
  -6  -1  27   18.13    7.28
  -6   1  27   11.93    6.63
  -6  -1  27   17.50   11.86
   6  -1 -26    0.88    3.15
   6   1 -26    6.40    4.16
  -6  -1  26    4.28    1.54
  -6   1  26    8.55    5.01
  -6  -1  26    4.49    6.80
   6  -1 -25   17.77    8.00
   6   1 -25    6.65    4.95
  -6  -1  25   21.79    8.56
  -6   1  25    6.81    5.84
  -6  -1  25    9.80    8.33
   6  -1 -24   33.33    9.86
  -6  -1  24   25.35    8.26
   6   1 -24   15.86    7.19
  -6   1  24   17.82    8.61
  -6  -1  24   34.90   14.03
   6  -1 -23    2.22    2.03
  -6  -1  23   11.25    5.76
   6   1 -23   12.85    6.99
  -6   1  23   12.28    7.14
  -6  -1  23    5.16    3.90
  -6   1  23   14.25    6.68
   6  -1 -22    3.86    3.91
  -6  -1  22   -3.29    4.20
   6   1 -22    1.46    2.73
  -6   1  22   -2.81    2.42
  -6  -1  22    7.17    8.19
  -6   1  22   -1.02    2.64
   6  -1 -21   -0.37    1.89
  -6  -1  21   16.07    6.43
  -6   1  21   16.18    7.02
  -6  -1  21   15.45   10.16
   6   1 -21    0.87    3.36
  -6   1  21    7.39    3.70
   6   1 -20   75.67   14.90
  -6  -1  20   78.01   13.64
  -6   1  20   68.18   14.71
  -6  -1  20   88.84   20.08
  -6   1  20   80.12   14.75
   6  -1 -20   79.67   13.85
   6  -1 -19    0.75    2.69
  -6  -1  19   -2.26    1.41
  -6   1  19    0.29    3.68
   6   1 -19    0.05    0.85
  -6  -1  19    0.55    6.27
  -6   1  19    2.01    1.02
   6  -1 -18   19.32    6.30
  -6  -1  18   36.73    9.06
   6   1 -18   41.07   11.11
  -6   1  18   20.18    7.45
  -6  -1  18   34.86   12.12
  -6   1  18   29.01    8.16
   6   1 -17  218.95   23.83
  -6  -1  17  150.35   17.35
  -6  -1  17  163.86   25.37
  -6   1  17  119.64   17.84
  -6   1  17  159.55   19.58
   6  -1 -17  160.56   18.55
   6  -1 -16   25.83    6.81
  -6  -1  16   20.38    6.30
  -6   1  16   22.80    7.13
   6   1 -16   19.82    6.27
  -6  -1  16   29.05   11.77
  -6   1  16   29.34    8.19
   6  -1 -15  181.26   18.45
   6   1 -15  174.71   20.81
  -6  -1  15  156.06   17.12
  -6   1  15  199.47   22.26
  -6  -1  15  164.78   24.88
  -6   1  15  182.41   20.26
   6  -1 -14  182.40   17.99
   6   1 -14  195.82   21.43
  -6  -1  14  192.54   17.84
  -6  -1  14  161.41   24.02
  -6   1  14  210.33   21.22
  -6   1  14  176.32   20.28
   6  -1 -13   23.51    6.15
  -6  -1  13   21.61    5.72
  -6   1  13   19.09    7.20
   6   1 -13   18.97    6.67
  -6  -1  13   21.77    8.28
  -6   1  13   25.33    7.47
   6  -1 -12   64.70    9.93
  -6  -1  12   68.35   10.08
   6   1 -12   56.19   10.92
  -6  -1  12   63.92   14.39
  -6   1  12   78.32   12.98
  -6   1  12   68.44   12.51
  -6  -1  11    0.93    0.84
  -6   1  11    0.43    2.27
   6  -1 -11    1.78    0.98
  -6  -1  11   -4.68    6.15
   6   1 -11    0.98    1.29
  -6   1  11   -0.91    1.66
  -6  -1  10   -0.33    1.10
  -6   1  10   -0.51    2.11
   6  -1 -10   -1.34    1.18
  -6  -1  10   -1.06    3.14
   6   1 -10    1.88    1.82
  -6   1  10    2.92    2.40
   6   1  -9    0.82    1.30
  -6  -1   9    6.86    3.18
  -6   1   9    5.61    3.68
   6  -1  -9    0.41    1.49
  -6  -1   9    3.99    5.17
  -6   1   9    9.32    4.93
   6   1  -8   24.31    6.16
  -6  -1   8   26.74    5.81
  -6   1   8   30.15    8.48
   6  -1  -8   23.86    5.17
  -6  -1   8   17.93    7.23
  -6   1   8   18.12    5.53
  -6  -1   7  106.76   10.91
  -6   1   7   98.06   13.70
   6  -1  -7   80.96    9.12
   6   1  -7   88.91   12.52
  -6  -1   7   90.12   15.55
  -6   1   7  118.56   14.51
  -6   1   6    8.72    5.28
   6  -1  -6   11.60    3.45
   6   1  -6    3.07    2.43
  -6  -1   6    8.64    3.45
  -6   1   6   -0.89    2.67
  -6  -1   6   13.70    4.77
  -6   1   5  260.70   22.15
  -6  -1   5  261.31   16.36
   6  -1  -5  262.33   15.70
  -6  -1   5  274.97   25.79
   6   1  -5  258.73   21.27
  -6   1   5  253.94   20.90
  -6   1   4   12.90    4.14
  -6   1   4   11.08    4.66
  -6  -1   4   15.84    3.55
   6   1  -4    9.49    3.66
   6  -1  -4    9.96    2.62
  -6  -1   4    8.43    5.46
  -6   1   3    1.27    2.48
   6  -1  -3   -1.19    1.55
  -6   1   3   -0.60    1.45
  -6  -1   3    1.68    1.26
  -6  -1   3    1.13    4.05
   6   1  -3   -0.57    2.02
  -6   1   2   26.99    6.88
   6  -1  -2   25.12    4.34
   6   1  -2   30.07    7.40
  -6  -1   2   21.92    4.24
  -6   1   2   19.56    6.22
  -6  -1   2   16.60    6.12
   6   1  -1  329.92   23.59
   6  -1  -1  359.76   16.74
  -6   1   1  365.92   24.92
  -6  -1   1  372.10   17.39
  -6  -1   1  355.60   27.33
  -6   1   1  391.57   25.22
  -6   1   0    2.04    1.73
   6   1   0    3.73    2.04
  -6   1   0   -0.56    0.54
  -6   1   0   -0.04    2.65
  -6  -1   0   -1.03    3.87
  -6   1  -1   -2.26    3.67
  -6   1  -1    5.49    2.45
  -6   1  -1   12.10    5.41
   6   1   1    1.83    0.88
  -6  -1  -1   17.08    6.21
   6   1   2  166.80   16.92
  -6   1  -2  145.77   15.58
  -6   1  -2  149.07   18.44
  -6  -1  -2  134.02   15.94
  -6   1  -2  147.80   15.37
  -6  -1  -3   -0.86    3.30
  -6   1  -3   -1.71    1.88
  -6  -1  -3   -4.29    6.80
  -6   1  -3    5.35    5.31
  -6  -1  -4  137.58   26.40
  -6   1  -4  117.95   16.99
  -6  -1  -4  110.23   12.89
  -6   1  -4  122.11   13.94
  -6  -1  -5  124.67   25.68
  -6   1  -5   92.05   15.53
  -6  -1  -5   91.37   11.84
  -6   1  -5  112.65   13.59
  -6   1  -6   65.53   13.22
  -6  -1  -6   84.03   11.64
  -6   1  -6   62.74   10.74
  -6  -1  -6   51.84   16.29
  -6   1  -7   53.12   11.78
  -6  -1  -7   65.01    9.83
  -6   1  -7   58.48   10.42
  -6  -1  -7   74.35   20.03
  -6  -1  -8    0.28    2.33
  -6   1  -8   11.65    6.50
  -6   1  -8    8.17    5.55
  -6  -1  -8    7.77    8.98
  -6  -1  -9  107.95   25.57
  -6   1  -9  156.59   20.30
  -6  -1  -9  127.52   14.62
  -6   1  -9  102.44   14.33
  -6   1 -10   57.57   12.28
  -6  -1 -10   79.04   11.26
  -6   1 -10   60.42   10.96
  -6  -1 -10   74.44   21.06
  -6  -1 -11   20.16    6.17
  -6   1 -11   19.10    5.63
  -6   1 -11    9.26    4.79
  -6  -1 -11   17.06   10.15
  -6  -1 -12  196.73   34.34
  -6   1 -12  191.72   23.70
  -6  -1 -12  153.23   15.94
  -6   1 -12  179.75   19.39
  -6  -1 -13   20.07   10.25
  -6  -1 -13   19.65    5.89
  -6   1 -13   22.71    7.16
  -6   1 -13   26.46    8.95
  -6  -1 -14   44.44   16.44
  -6   1 -14   35.04    9.66
  -6  -1 -14   41.28    8.53
  -6   1 -14   51.50   10.94
  -6  -1 -15   -1.44    8.90
  -6  -1 -15    4.30    2.52
  -6   1 -15   14.81    6.29
  -6   1 -15    4.15    3.57
  -6  -1 -16   82.55   22.88
  -6   1 -16   64.47   14.07
  -6  -1 -16   46.77    9.68
  -6   1 -16   64.81   12.22
  -6  -1 -17   18.65    7.84
  -6  -1 -17   34.65    8.66
  -6   1 -17   34.25    9.54
  -6   1 -17   32.31   10.18
   6   1  18  172.16   22.65
  -6  -1 -18  188.38   35.47
  -6   1 -18  175.68   24.19
  -6  -1 -18  160.83   18.54
  -6   1 -18  157.37   20.10
  -6  -1 -19   80.70   23.99
   6   1  19   99.11   17.63
  -6   1 -19   85.05   17.37
  -6  -1 -19   81.68   13.11
  -6   1 -19   97.64   16.12
  -6  -1 -20   40.10   19.11
   6   1  20   58.21   13.95
  -6   1 -20   49.84   12.54
  -6  -1 -20   62.64   11.80
  -6   1 -20   58.35   13.13
  -6  -1 -21   41.91   17.84
  -6  -1 -21   26.42    7.39
  -6   1 -21   25.37    8.99
   6   1  21   21.38    7.83
  -6   1 -21   26.47    9.40
  -6  -1 -22   67.58   20.09
   6   1  22   57.51   13.91
  -6   1 -22   66.73   15.85
  -6   1 -22   76.70   15.22
   6   1  23    5.15    5.50
  -6   1 -23    7.67    4.45
  -6   1 -23    3.76    4.99
  -6  -1 -24   10.26    8.61
   6   1  24    4.70    5.50
  -6   1 -24    6.84    4.67
  -6   1 -24    7.19    5.57
   6   1  25    7.77    6.85
  -6  -1 -25    3.39    6.98
  -6   1 -25   -1.45    2.22
  -6   1 -25    7.27    4.93
  -6   1 -26   -1.62    3.27
   6   1  26    7.59    6.50
  -6   1 -26   12.48    8.18
  -6  -1 -26   -2.35    7.09
   6   1  27   12.55    7.98
  -6   1 -27    2.13    4.90
  -6  -1 -27   18.56    8.86
  -6   1 -27   11.02    6.42
   6  -1  28   15.30    7.60
   6   1  28   16.60    9.47
  -6   1 -28   11.50    7.14
  -6  -1 -28   13.27    8.78
  -6   1 -28   27.83   11.50
   6  -1  29    7.35    6.50
   6   1  29   20.96    9.84
  -6   1 -29   19.23    7.91
  -6  -1 -29   12.48    9.56
  -6   1 -29   28.97   11.05
   6  -1  30    6.28    5.70
   6   1  30    6.67    5.34
  -6  -1 -30   20.35   11.54
  -6   1 -30   13.08    8.12
   6   1  31   20.91    8.14
  -6  -1 -31   15.47   12.34
  -6   1 -31   33.90   12.81
   6   1  32   12.36    8.08
  -6   1 -32   15.00   10.33
   6  -2 -33    7.25    6.40
  -6  -2  33    3.84    4.32
   6  -2 -32   18.54   10.20
  -6  -2  32    9.40   11.60
   6  -2 -31   42.78   14.25
  -6  -2  31   53.93   18.59
  -6   2  31   37.12   13.01
   6   2 -31   41.18   14.14
   6  -2 -30    5.40    4.71
  -6  -2  30    5.71    5.35
  -6   2  30    1.86    3.01
   6   2 -30   11.74   10.15
   6  -2 -29   15.01    6.62
  -6  -2  29   27.59    9.56
  -6   2  29   20.00   10.77
   6   2 -29   44.73   15.07
  -6  -2  29   15.29   10.83
   6  -2 -28   70.05   15.79
  -6  -2  28   52.15   12.91
  -6   2  28   50.22   15.13
   6   2 -28   49.02   14.82
  -6  -2  28   54.93   18.47
   6  -2 -27   15.29    7.56
  -6  -2  27    3.75    4.25
  -6   2  27    3.48    6.18
   6   2 -27   15.03    7.45
  -6  -2  27   18.39   14.18
   6  -2 -26    4.81    4.62
  -6  -2  26   14.16    6.93
  -6   2  26    1.63    0.87
   6   2 -26    7.52    7.56
  -6  -2  26    0.53    4.52
   6  -2 -25    2.75    2.87
  -6  -2  25    1.78    2.89
   6   2 -25    1.42    2.76
   6  -2 -24   14.75    7.02
  -6  -2  24   11.27    5.38
  -6   2  24    4.51    2.93
   6   2 -24   17.27    7.34
   6  -2 -23   23.30    8.70
  -6  -2  23   22.70    7.96
  -6   2  23   23.18    8.96
   6   2 -23   35.97   12.64
   6  -2 -22    3.51    1.22
  -6  -2  22   -0.34    1.78
   6   2 -22    1.63    4.77
   6  -2 -21   21.02    6.61
  -6  -2  21   18.25    6.38
  -6   2  21   19.36    8.55
   6   2 -21   14.36    7.82
  -6  -2  21   15.82    9.87
   6  -2 -20    4.45    3.21
  -6  -2  20    0.44    2.50
  -6   2  20    1.03    5.31
   6   2 -20   -3.05    2.36
   6  -2 -19   31.29    8.66
  -6  -2  19   19.63    6.35
  -6   2  19   42.10   11.65
   6   2 -19   23.30    8.91
  -6  -2  19   32.35   13.13
  -6  -2  18   49.85    9.76
   6   2 -18   69.68   15.09
  -6   2  18   32.99   10.71
  -6   2  18   63.83   10.88
  -6  -2  18   38.79   13.39
   6  -2 -18   60.51   11.30
  -6   2  17    1.04    1.96
   6  -2 -17    0.48    1.00
  -6  -2  17    1.12    2.19
  -6   2  17   -1.11    2.30
   6   2 -17    0.69    0.58
  -6  -2  17   -0.57    0.85
  -6   2  16    7.38    3.54
   6  -2 -16    2.38    1.83
  -6  -2  16    2.09    2.23
  -6  -2  16   -3.25    4.65
   6   2 -16    1.27    1.96
  -6   2  15   10.23    4.41
   6  -2 -15    5.78    2.22
  -6  -2  15    8.30    3.69
  -6   2  15    1.29    0.89
  -6  -2  15   14.02    9.87
   6   2 -15    4.12    4.53
  -6  -2  14   62.50    9.45
  -6   2  14   62.77   13.54
  -6   2  14   57.80    9.74
  -6  -2  14   40.38   12.82
   6   2 -14   38.94    9.92
   6  -2 -14   66.99   10.08
  -6   2  13   79.74   15.05
  -6  -2  13   89.33   11.04
   6   2 -13   95.30   15.90
  -6  -2  13   87.89   19.06
  -6   2  13   91.83   12.17
   6  -2 -13  108.03   12.41
   6   2 -12    8.77    4.02
  -6   2  12   14.46    4.85
  -6  -2  12   29.21    5.93
   6  -2 -12   19.01    4.85
  -6   2  12   22.00    7.56
  -6  -2  12   16.59   10.62
   6  -2 -11  141.41   12.84
  -6  -2  11  126.12   11.85
   6   2 -11  123.41   16.84
  -6  -2  11  135.48   22.52
  -6   2  11  118.70   13.55
  -6   2  11  143.40   20.11
   6  -2 -10  132.86   11.72
   6   2 -10  135.97   18.22
  -6  -2  10  135.65   11.28
  -6   2  10  107.85   16.90
  -6  -2  10   99.55   19.01
  -6   2  10  121.84   13.61
  -6   2   9    1.28    0.73
   6   2  -9    1.09    2.29
  -6  -2   9    0.95    1.13
  -6   2   9   -1.06    1.93
   6  -2  -9   -1.01    1.17
  -6  -2   9    4.22    3.63
  -6  -2   8   98.83    8.84
   6  -2  -8  105.74    9.05
  -6   2   8   95.18   15.09
   6   2  -8   86.44   14.41
  -6  -2   8   82.51   16.05
  -6   2   8  124.25   14.08
  -6  -2   7   32.44    4.69
   6   2  -7   17.44    5.98
   6  -2  -7   27.18    4.34
  -6   2   7   29.87    8.30
  -6   2   7   33.87    7.50
  -6  -2   7   25.71    8.94
  -6   2   6   20.86    5.75
  -6  -2   6   19.70    3.06
   6   2  -6   20.00    5.91
  -6   2   6   22.03    7.44
   6  -2  -6   20.81    3.30
  -6  -2   6   17.01    7.88
  -6   2   5    0.20    0.69
  -6   2   5   -1.97    3.30
   6   2  -5    0.96    0.82
  -6  -2   5   -2.27    2.88
  -6   2   4   23.15    5.70
  -6   2   4   29.04    7.86
  -6  -2   4   29.36    8.96
   6   2  -4   36.30    8.99
   6   2  -3   38.31    9.33
  -6   2   3   41.23    9.54
  -6   2   3   51.23    9.09
  -6  -2   3   29.86    8.29
  -6   2   2    2.66    1.86
   6   2  -2    8.99    4.46
  -6   2   2    5.94    4.23
  -6  -2   2    3.99    3.77
   6   2  -1   47.05    9.88
  -6   2   1   21.63    6.80
  -6   2   1   26.89    7.14
  -6  -2   1   28.63    7.41
   6   2   0  310.00   25.70
  -6   2   0  274.23   24.08
  -6  -2   0  258.46   23.91
  -6   2   0  305.62   23.10
   6   2   1  171.73   19.43
  -6   2  -1  161.15   18.70
  -6  -2  -1  194.30   20.82
  -6   2  -1  160.65   17.26
   6   2   2  220.65   21.69
  -6   2  -2  238.45   22.28
  -6  -2  -2  271.65   24.23
  -6   2  -2  240.40   20.92
   6   2   3  116.76    6.93
   6   2   3  132.03   17.22
  -6   2  -3   94.81   14.34
  -6  -2  -3  121.53   16.38
  -6   2  -3  110.31   14.22
  -6   2  -4    0.47    2.54
   6   2   4    1.11    1.00
  -6  -2  -4   -4.46    7.26
  -6  -2  -4   -2.37    2.35
   6   2   5  110.34    8.69
  -6  -2  -5  128.82   15.56
  -6  -2  -5   89.34   24.01
  -6   2  -5  121.65   15.51
   6   2   6  318.29   15.90
  -6  -2  -6  357.76   47.69
  -6   2  -6  324.69   15.32
  -6  -2  -6  339.74   24.77
  -6   2  -6  306.63   25.00
   6   2   7  230.00   14.79
  -6  -2  -7  221.19   37.78
  -6   2  -7  232.99   14.37
  -6  -2  -7  252.72   20.64
  -6   2  -7  220.43   21.37
  -6  -2  -8   14.61    5.30
  -6   2  -8    5.22    3.20
   6   2   8   10.05    2.92
  -6   2  -8   11.44    3.55
  -6  -2  -8   10.96    8.45
  -6   2  -9   38.33    9.36
   6   2   9   34.83    6.50
  -6   2  -9   38.48    6.64
  -6  -2  -9   39.50    7.85
  -6  -2  -9   40.49   17.26
   6   2  10  309.15   20.13
  -6  -2 -10  298.91   44.52
  -6   2 -10  274.68   19.06
  -6  -2 -10  242.15   20.03
  -6   2 -10  223.91   22.82
   6   2  11   28.07    6.25
  -6   2 -11   40.48    9.36
  -6   2 -11   38.78    7.67
  -6  -2 -11   52.35    9.46
  -6  -2 -11   37.66   18.56
   6   2  12  260.16   20.06
  -6  -2 -12  285.55   46.83
  -6   2 -12  284.30   21.55
  -6  -2 -12  273.83   21.04
  -6   2 -12  275.70   25.86
  -6  -2 -13   18.69    6.13
  -6   2 -13    7.14    4.39
   6   2  13   13.04    4.59
  -6   2 -13   13.65    5.09
  -6  -2 -13   14.68   10.14
  -6  -2 -14   37.50   18.26
   6   2  14   45.89    8.82
  -6   2 -14   52.68    9.89
  -6  -2 -14   62.16   10.06
  -6   2 -14   54.89   12.36
  -6  -2 -15   29.27   16.35
  -6  -2 -15   12.62    4.41
  -6   2 -15    9.29    6.23
   6   2  15   14.64    5.25
  -6   2 -15   13.96    5.36
  -6  -2 -16   18.73   12.38
  -6  -2 -16   17.29    5.42
  -6   2 -16   26.51    8.53
   6   2  16   18.24    6.14
  -6   2 -16   14.91    6.03
  -6  -2 -17   21.55   15.18
   6   2  17   68.15   12.05
  -6   2 -17   48.82   12.70
  -6   2 -17   53.28   10.93
  -6  -2 -17   51.44    9.35
  -6  -2 -18   15.62   10.10
  -6   2 -18   23.33    8.29
   6   2  18   33.68    8.55
  -6   2 -18   18.23    6.92
  -6  -2 -19    3.34    7.81
  -6   2 -19   -1.95    3.09
  -6   2 -19   -3.12    4.33
   6   2  19    2.34    3.00
  -6  -2 -20   79.26   24.80
   6   2  20  121.60   17.28
  -6   2 -20   92.03   15.81
  -6   2 -20  116.87   19.52
  -6  -2 -21   27.11   14.76
  -6   2 -21   25.49    8.73
   6   2  21   32.96    8.91
  -6   2 -21   23.59    8.57
  -6  -2 -22   15.23   11.03
  -6   2 -22    9.79    6.45
   6   2  22   23.03    7.39
   6   2  23  119.59   18.42
  -6  -2 -23  194.73   38.64
  -6   2 -23  158.70   23.76
  -6  -2 -24   -3.59    3.19
  -6   2 -24   -0.96    2.24
  -6  -2 -25   13.30   10.34
   6   2  25    9.97    5.86
  -6   2 -25    5.26    5.37
  -6  -2 -26    9.96   14.49
  -6   2 -26    9.18    5.89
  -6  -2 -27   14.41   11.76
  -6   2 -27   -4.85    3.26
  -6  -2 -28   14.96   13.07
  -6   2 -28    6.98    7.63
  -6  -2 -29    5.20    9.49
  -6   2 -29   -0.04    3.29
  -6   2 -30   13.87    8.22
  -6   3  29    3.52    2.52
   6   3 -29   -3.20    1.76
  -6   3  28   17.82    9.29
   6   3 -28   14.39    8.74
  -6   3  27   10.46    7.50
   6   3 -27   26.50   11.78
  -6   3  26    4.71    7.65
   6   3 -26    3.61    4.62
  -6   3  25   42.95   14.32
   6   3 -25   31.78   11.99
  -6   3  24   -1.17    4.24
   6   3 -24   -0.65    2.51
  -6   3  23   46.10   14.53
   6   3 -23   54.04   14.84
  -6   3  22    3.30    3.73
   6   3 -22    3.75    3.96
  -6   3  21    0.92    4.24
   6   3 -21    6.38    4.83
  -6   3  20   16.14    8.49
   6   3 -20   17.72    7.84
  -6   3  19    7.57    6.65
   6   3 -19    3.43    4.25
  -6   3  18   29.44   10.41
   6   3 -18   26.21    9.21
  -6   3  17   -2.24    2.31
   6   3 -17    1.98    2.23
   6   3 -16    1.87    2.64
  -6   3  16    1.35    3.67
   6   3 -15    5.96    5.77
  -6   3  15   -2.27    6.21
   6   3 -14    7.06    7.38
  -6   3  14    7.68    3.68
  -6  -3  14   -2.31    4.74
  -6   3  13   27.88    6.06
   6   3 -13   21.12    8.04
  -6   3  13   15.43    6.29
  -6  -3  13   14.23    9.36
  -6   3  12   10.12    4.30
   6   3 -12    3.62    2.42
  -6   3  12   15.41    8.28
  -6  -3  12   15.10    8.27
  -6   3  11   95.61   17.54
   6   3 -11   83.45   15.95
  -6   3  11   88.80   11.21
  -6  -3  11   56.41   15.76
  -6   3  10   -0.82    0.58
   6   3 -10   -0.92    3.49
  -6   3  10    1.73    1.94
  -6  -3  10    0.67    1.89
  -6   3   9  227.70   26.70
  -6  -3   9  195.48   28.81
   6   3  -9  220.22   24.74
  -6   3   9  201.74   17.63
   6   3  -8   61.84   13.23
  -6   3   8   52.21    9.14
  -6  -3   8   58.59   14.73
  -6   3   8   63.98   14.13
  -6   3   7   32.34    7.22
  -6   3   7   16.07    7.50
   6   3  -7   28.43    8.71
  -6  -3   7   24.64    9.16
  -6   3   6  118.23   18.57
  -6  -3   6  106.25   19.03
  -6   3   6  114.58   13.93
   6   3  -6   99.63   16.66
   6   3  -5    5.17    3.55
  -6   3   5    0.49    0.66
  -6   3   5    3.50    4.22
  -6  -3   5    7.30    7.51
  -6   3   4  133.99   19.81
  -6  -3   4  147.58   21.89
  -6   3   4  179.77   17.94
   6   3  -4  193.77   22.43
  -6   3   3   78.67   14.95
  -6  -3   3   66.52   14.61
  -6   3   3   81.70   11.80
   6   3  -3   80.18   14.85
  -6   3   2    2.68    2.65
  -6   3   2    7.60    4.51
   6   3  -2    5.28    4.50
  -6  -3   2   -4.17    3.48
  -6   3   1   24.29    6.85
  -6   3   1   30.61    8.69
  -6  -3   1   41.04   10.91
   6   3  -1   46.05   11.06
   6   3   0   47.12   11.03
  -6   3   0   57.11   12.32
  -6  -3   0   63.87   13.05
  -6   3   0   45.27    9.61
   6   3   1 1038.59   52.29
  -6   3  -1 1056.45   52.03
  -6  -3  -1 1080.19   52.19
  -6   3  -1 1085.88   46.94
   6   3   2    9.87    2.82
  -6   3  -2   17.86    5.70
  -6  -3  -2   16.77    6.32
  -6   3  -3  708.99   42.66
  -6  -3  -3  697.68   39.92
  -6   3  -3  750.43   40.01
  -6   3  -4    0.67    1.43
  -6  -3  -4   -5.67   11.84
  -6  -3  -4   -3.57    4.56
  -6  -3  -5   48.77   10.43
  -6  -3  -5   82.93   25.68
  -6   3  -5   50.03   10.71
  -6   3  -6    3.06    3.10
  -6  -3  -6    4.84    6.55
  -6  -3  -6   -1.50    2.34
  -6   3  -7    8.56    3.83
  -6  -3  -7    8.80    5.12
  -6  -3  -7    0.56    1.50
  -6  -3  -8   25.93    6.64
  -6  -3  -8   41.27   19.69
  -6   3  -8   46.80   11.40
  -6  -3  -9   -1.85    2.71
  -6   3  -9   -0.07    0.53
  -6  -3 -10    4.05    2.43
  -6   3 -10   -2.35    4.14
  -6  -3 -10    7.71    7.49
  -6  -3 -11    7.96    3.38
  -6   3 -11   15.43    6.31
  -6  -3 -11   12.90   12.44
  -6  -3 -12    3.36    2.25
  -6   3 -12    5.89    3.99
  -6  -3 -12    3.07    8.85
  -6   3 -13   17.28    7.31
  -6  -3 -13   27.34   17.08
  -6   3 -14   10.41    5.46
  -6  -3 -14   32.11   15.15
  -6  -3 -15   20.36   17.02
  -6   3 -15    7.01    5.91
  -6  -3 -16   -3.93   12.29
  -6   3 -16    3.04    3.51
  -6  -3 -17    4.70    3.84
  -6   3 -17    4.28    4.70
  -6  -3 -18   -0.42    6.21
  -6   3 -18    4.66    6.44
  -6  -3 -19   -7.24    7.09
  -6   3 -19   11.19    6.95
  -6  -3 -20   10.23   14.54
  -6   3 -20    2.00    4.01
  -6  -3 -21    4.63   10.16
  -6   3 -21   13.79    7.90
  -6  -3 -22   10.70   11.83
  -6   3 -22    5.89    5.49
  -6  -3 -23   18.66   15.69
  -6   3 -23   21.42    9.52
  -6  -3 -24   16.73   14.88
  -6   3 -24   21.67    8.44
  -6  -3 -25    4.75   10.63
  -6   3 -25   21.37   10.08
  -6  -3 -26    0.08    5.07
  -6   3 -26   15.04    9.12
  -6  -3 -27    6.69    7.88
  -6   3 -27    2.08    1.82
  -6   4  26    3.52    4.90
   6   4 -26   11.28    6.90
   6   4 -25   -4.53    3.28
  -6   4  25    2.18    3.28
   6   4 -24    9.47    5.98
  -6   4  24    5.52    3.52
   6   4 -23   10.19    5.37
  -6   4  23    8.88    8.48
   6   4 -22   13.47    7.08
  -6   4  22    3.78    5.55
   6   4 -21    6.11    5.78
  -6   4  21   14.15    8.68
   6   4 -20   -3.37    3.46
  -6   4  20    9.20    6.78
   6   4 -19   27.79    9.86
  -6   4  19   30.11   12.92
   6   4 -18    6.47    6.16
  -6   4  18    3.17    5.88
  -6   4  17   60.16   15.75
   6   4 -17   92.24   19.36
   6   4 -16   11.34    6.01
  -6   4  16    6.84    7.46
   6   4 -15    9.54    5.90
  -6   4  15    7.65    7.22
   6   4 -14   -2.61    6.17
  -6   4  14   -1.28    6.69
   6   4 -13   48.69   13.11
  -6   4  13   27.64   10.08
   6   4 -12   19.98    9.02
  -6   4  12   24.51    9.84
  -6  -4  12   24.31   13.29
  -6   4  11    4.84    3.22
   6   4 -11    0.53    2.87
  -6  -4  11   -0.09    3.09
  -6   4  10   60.48   15.26
   6   4 -10   38.80   11.27
  -6  -4  10   26.19    9.77
  -6   4   9    2.94    1.59
  -6  -4   9    5.56    7.82
   6   4  -9    5.07    5.74
  -6   4   8   21.59    5.93
  -6   4   8   25.20    9.32
  -6  -4   8   16.22    9.38
   6   4  -8   17.37    7.18
   6   4  -7   -0.41    2.27
  -6   4   7   -0.10    2.11
  -6   4   7    4.49    4.02
  -6  -4   7   -4.02    4.72
   6   4  -6   -1.02    0.83
  -6   4   6    0.59    0.85
  -6   4   6    4.63    6.06
  -6  -4   6   -0.70    3.62
  -6   4   5    7.14    4.32
   6   4  -5   12.89    5.89
  -6   4   5    2.59    4.43
  -6  -4   5    7.24    4.54
  -6   4   4   20.54    6.16
   6   4  -4   26.86    9.73
  -6   4   4   13.27    7.67
  -6  -4   4   20.14    8.71
  -6   4   3    0.41    1.69
  -6   4   3   -0.94    1.93
   6   4  -3   -0.95    3.62
   6   4  -2    5.58    4.56
  -6   4   2   16.80    6.26
  -6   4   2   22.03    8.27
  -6  -4   2   10.56    6.49
   6   4  -1    7.39    5.07
  -6   4   1    3.99    4.15
  -6  -4   1    8.20    6.27
   6   4   0    6.13    4.76
  -6   4   0    1.36    0.62
  -6   4   0    5.77    4.61
  -6  -4   0    3.72    2.75
  -6   4  -1   23.74    6.64
  -6   4  -1   13.56    7.31
  -6  -4  -1    8.21    5.10
   6   4   1   28.77   10.47
  -6   4  -2   29.07    8.37
  -6   4  -2   13.71    6.36
  -6  -4  -2   30.61    9.27
   6   4   2   26.63    9.33
  -6   4  -3    5.96    4.26
  -6   4  -3    6.54    4.94
  -6  -4  -3    3.01    3.83
  -6  -4  -3   -2.77    4.10
  -6   4  -4   -3.58    3.99
  -6  -4  -4    4.89   11.66
  -6  -4  -4   -0.04    1.43
  -6  -4  -5  205.74   41.98
  -6  -4  -5  175.39   20.03
  -6   4  -5  177.03   21.68
  -6   4  -6    0.22    0.51
  -6  -4  -6   -4.70    8.11
  -6  -4  -6    5.52    3.99
  -6   4  -7   37.23   10.67
  -6  -4  -7   61.14   22.80
  -6  -4  -7   30.35    8.20
  -6   4  -8   50.86   12.93
  -6  -4  -8   24.85   11.22
  -6   4  -9   20.65    8.90
  -6  -4  -9    4.44   14.48
  -6   4 -10   22.50    7.98
  -6  -4 -10   19.99   13.45
  -6   4 -11   32.15   10.29
  -6  -4 -11   44.29   19.05
  -6   4 -12   38.55   11.37
  -6  -4 -12   46.34   23.02
  -6   4 -13   -0.58    4.07
  -6  -4 -13    5.52   13.06
  -6   4 -14   64.35   14.93
  -6  -4 -14   50.95   23.47
  -6   4 -15    7.51    6.44
  -6  -4 -15   -8.36   13.38
  -6  -4 -16   71.75   31.21
  -6   4 -16   18.27    8.45
  -6  -4 -17   -3.95    3.31
  -6   4 -17   -0.66    5.23
  -6  -4 -18   -2.37   10.03
  -6   4 -18    5.53    6.22
  -6  -4 -19    1.76   12.40
  -6   4 -19    9.38    8.15
  -6  -4 -20    8.56    5.74
  -6   4 -20   43.68   13.41
  -6  -4 -21   72.80   28.91
  -6   4 -21   82.72   19.64
  -6  -4 -22   21.84   15.65
  -6   4 -22   11.55    8.02
  -6   4 -23  139.81   26.03
  -6  -4 -23   84.04   30.43
  -6  -4 -24   10.61   14.64
  -6   4 -24   12.18    8.56
   6   5 -22   11.69    8.05
  -6   5  22    2.02    1.00
   6   5 -21    5.15    4.49
  -6   5  21    5.90    4.12
   6   5 -20   13.70    7.48
  -6   5  20   27.76   12.54
   6   5 -19    6.24    5.60
  -6   5  19   12.22    8.26
   6   5 -18   25.50   10.74
  -6   5  18   25.28   11.12
   6   5 -17   23.73   10.87
  -6   5  17   19.49    8.86
  -6   5  16   21.55   11.24
   6   5 -16   23.65    9.89
  -6   5  15   58.17   16.73
   6   5 -15   66.32   17.81
  -6   5  14    4.26    5.15
   6   5 -14   24.56   10.68
  -6   5  13   -0.86    1.21
  -6  -5  13    6.52    6.79
   6   5 -13    5.37    4.32
  -6   5  12   -1.61    5.02
  -6  -5  12   -2.68    5.33
   6   5 -12   -0.22    1.37
   6   5 -11   15.00    6.14
  -6   5  11    4.88    4.36
  -6  -5  11    3.70    4.03
   6   5 -10   18.91    8.77
  -6   5  10   41.78   12.28
  -6  -5  10   18.66   10.41
   6   5  -9    1.98    3.23
  -6   5   9   10.96    7.61
  -6  -5   9    6.54    6.34
   6   5  -8   -1.18    3.67
  -6   5   8    2.36    5.74
  -6  -5   8    6.34    7.46
   6   5  -7    5.44    3.05
  -6   5   7    6.25    6.26
  -6  -5   7    6.91    4.77
  -6   5   6   10.51    6.76
   6   5  -6   19.79    9.33
  -6  -5   6   10.19    6.48
  -6   5   5    7.39    5.20
  -6  -5   5   14.65    9.03
   6   5  -5    2.69    4.20
   6   5  -4   -0.51    2.46
  -6   5   4   -0.88    3.32
  -6  -5   4    1.06    3.93
   6   5  -3   30.99   10.38
  -6   5   3   30.63   11.19
  -6  -5   3   24.61    9.82
   6   5  -2   -2.96    5.05
  -6   5   2    4.29    4.54
  -6   5   2   -2.75    4.15
  -6  -5   2    0.72    3.44
  -6   5   1   15.61    6.92
  -6   5   1   17.40    9.00
   6   5  -1   13.93    7.17
  -6  -5   1   20.76    8.96
   6   5   0  167.60   25.08
  -6   5   0  187.58   26.54
  -6  -5   0  109.37   18.79
  -6   5   0  191.44   22.38
  -6   5  -1   36.90    9.65
  -6   5  -1   32.49   10.58
  -6  -5  -1   34.08   10.23
  -6   5  -2   41.10   10.43
  -6  -5  -2   45.38   24.05
  -6   5  -3    1.30    2.76
  -6  -5  -3    3.21    6.35
  -6   5  -4    1.64    1.40
  -6  -5  -4    0.48    3.08
  -6  -5  -5   -9.22   13.46
  -6   5  -5    7.42    6.23
  -6   5  -6   30.46    9.86
  -6  -5  -6   25.44   17.94
  -6   5  -7   21.67    8.32
  -6  -5  -7   11.71   14.15
  -6   5  -8   13.86    6.14
  -6  -5  -8   -6.21    7.79
  -6   5  -9   32.36   10.83
  -6  -5  -9   17.57   16.67
  -6   5 -10   25.42    9.51
  -6  -5 -10   19.28   15.45
  -6   5 -11   -2.41    1.95
  -6  -5 -11   19.37   23.01
  -6   5 -12   -1.87    3.30
  -6  -5 -12    0.74    7.39
  -6   5 -13    0.93    4.02
  -6  -5 -13   14.16   12.86
  -6   5 -14   42.56   13.39
  -6  -5 -14   32.22   24.24
  -6  -5 -15    8.50    4.55
  -6   5 -15   35.55   12.50
  -6  -5 -16   20.85   16.13
  -6   5 -16   14.28    8.16
  -6  -5 -17   11.31   14.07
  -6   5 -17    8.85    6.64
  -6  -5 -18   35.68   21.97
  -6   5 -18   -3.47    5.17
  -6  -5 -19   28.02   23.75
  -6   5 -19   -0.39    3.08
  -6  -5 -20    7.24   14.36
  -6   5 -20   20.07   10.92
   6   6 -16    0.46    3.12
  -6   6  16   -5.32    8.46
  -6  -6  16    0.19    2.78
   6   6 -15   16.55    9.40
  -6   6  15    6.55    4.73
  -6  -6  15    6.68    6.82
  -6   6  14   27.60   11.21
  -6  -6  14   17.19    9.81
   6   6 -13    2.65    1.96
  -6  -6  13   -2.39    6.29
   6   6 -12   -0.58    1.48
  -6   6  12    7.68    8.08
  -6  -6  12    6.71   10.45
   6   6 -11   62.45   17.49
  -6   6  11   65.31   17.99
  -6  -6  11   28.58   13.10
  -6   6  10   29.54   11.68
   6   6 -10   39.76   13.71
  -6  -6  10   31.81   14.39
  -6   6   9    9.42    8.36
  -6  -6   9    4.06    5.29
   6   6  -9    4.62    5.67
   6   6  -8   -1.00    4.81
  -6   6   8   -2.63    4.29
  -6  -6   8    1.37    6.19
   6   6  -7   28.05   11.73
  -6   6   7   21.68   10.11
  -6  -6   7    1.91    2.50
   6   6  -6   11.41    7.12
  -6   6   6   20.61    9.47
  -6  -6   6    6.79    4.75
   6   6  -5    0.97    4.10
  -6   6   5    6.41    7.24
  -6  -6   5    2.78    4.83
   6   6  -4    4.16    4.48
  -6   6   4    5.95    6.41
   6   6  -3   14.76    9.16
  -6   6   3   12.36    7.29
   6   6  -2   19.15   10.08
  -6   6   2   15.47    9.15
  -6   6   1    4.33    7.09
  -6  -6   1   12.54   14.79
  -6  -6   0    2.16   10.98
  -6  -6  -1    3.88   13.76
  -6  -6  -2   16.99   15.65
  -6  -6  -3   46.51   26.38
  -6   6  -4    5.80    5.98
  -6  -6  -4    2.26    5.41
  -6   6  -5    5.89    4.68
  -6  -6  -5    6.01   16.61
  -6   6  -6   13.45    6.25
  -6  -6  -6    9.52    8.31
  -6   6  -7    1.92    1.78
  -6  -6  -7   10.85   14.19
  -6   6  -8   16.20    8.78
  -6  -6  -8   19.05   15.20
  -6   6  -9   -0.93    1.08
  -6  -6  -9   13.02   13.16
  -6   6 -10    1.23    5.25
  -6  -6 -10    0.70    5.92
  -6   6 -11   11.50    7.81
  -6  -6 -11   -6.10    3.97
  -6   6 -12   -2.71    4.47
  -6  -6 -12   10.96   14.99
  -6   6 -13   45.54   14.29
  -6  -6 -13   39.93   26.98
  -6   6 -14   -1.59    5.97
  -7   0  33   -1.96    3.27
   7   0 -32   13.73    9.58
  -7   0  32   -1.85    3.51
   7   0 -31    0.95    3.19
  -7   0  31   15.93    8.46
   7   0 -30   -4.06    4.01
  -7   0  30   -4.78    6.03
   7   0 -29    7.15    7.08
  -7   0  29   -2.49    3.65
   7   0 -28   -0.40    0.92
  -7   0  28   -1.06    2.69
   7   0 -27    5.00    2.00
  -7   0  27   -2.71    4.57
  -7   0  27   -1.66    1.06
   7   0 -26   -0.24    2.00
  -7   0  26    3.77    6.40
  -7   0  26    5.66    5.86
   7   0 -25   -0.84    2.21
  -7   0  25    8.20    7.38
  -7   0  25    2.47    2.35
   7   0 -24    1.64    3.60
  -7   0  24    0.74    1.01
  -7   0  24    3.16    6.46
   7   0 -23    2.08    4.08
  -7   0  23   11.65    6.72
  -7   0  23    3.44    3.80
   7   0 -22   -2.64    4.38
  -7   0  22    2.45    1.92
  -7   0  22    5.13    4.32
  -7   0  21   61.37   14.04
   7   0 -21   36.90   10.05
  -7   0  20   -2.13    1.46
   7   0 -20   -1.43    2.62
  -7   0  20    1.32    3.87
  -7   0  19   73.44   14.42
   7   0 -19   52.35   11.67
  -7   0  19   51.75   14.54
  -7   0  18    4.90    5.11
   7   0 -18   -2.27    2.93
  -7   0  18    6.31    5.23
  -7   0  17   20.63    6.92
   7   0 -17    6.95    4.42
  -7   0  17    7.03    5.63
  -7   0  16    2.67    2.87
   7   0 -16   -3.24    2.84
  -7   0  16    1.15    5.18
   7   0 -15   85.69   14.20
  -7   0  15   62.79   12.21
  -7   0  15   70.89   14.32
  -7   0  14    0.22    1.02
   7   0 -14   -2.61    3.52
  -7   0  14    2.39    3.44
  -7   0  13   76.06   12.55
   7   0 -13   70.79   12.00
  -7   0  13   66.69   12.97
  -7   0  12    2.42    2.57
   7   0 -12   -0.37    1.34
  -7   0  12    3.34    2.60
  -7   0  11  139.18   16.77
   7   0 -11  140.65   16.52
  -7   0  11  122.25   18.23
   7   0 -10   -1.17    1.92
  -7   0  10   -1.84    3.66
  -7   0  10   -4.40    3.94
  -7   0   9  155.28   17.06
   7   0  -9  180.38   17.77
  -7   0   9  188.41   22.64
   7   0  -8    2.17    2.07
  -7   0   8   -2.27    3.96
  -7   0   8    2.11    3.53
  -7   0   7  252.74   21.67
   7   0  -7  248.95   20.52
  -7   0   7  280.69   26.57
   7   0  -6   -0.48    0.73
  -7   0   6    2.35    2.47
  -7   0   6   -2.98    4.88
  -7   0   5    4.71    2.85
   7   0  -5    4.51    2.95
  -7   0   5    6.30    5.29
   7   0  -4    1.36    2.24
  -7   0   4    2.33    2.45
  -7   0   4   -0.61    0.82
  -7   0   3  139.39   14.68
  -7   0   3  164.94   19.16
   7   0  -3  141.80   14.79
  -7   0   2   -1.43    0.66
  -7   0   2   -1.42    2.68
   7   0  -2   -0.28    1.13
   7   0  -1   78.04   10.82
  -7   0   1   74.59   10.65
  -7   0   1   64.61   11.38
  -7   0   0   -3.10    4.58
  -7   0   0   -0.91    2.52
   7   0   0    0.71    1.08
  -7   0  -1    1.05    3.95
  -7   0  -1    5.42    7.57
  -7   0  -2    8.85    5.14
  -7   0  -2   -3.48    0.87
  -7   0  -3  504.06   46.01
  -7   0  -3  426.37   29.02
  -7   0  -4    2.40    3.52
  -7   0  -4   -3.31    7.70
  -7   0  -5   51.90   10.06
  -7   0  -5   67.11   16.39
  -7   0  -6    0.86    2.55
  -7   0  -6   -1.30    1.08
  -7   0  -7  163.02   27.76
  -7   0  -7  167.59   18.25
  -7   0  -8   -1.18    2.21
  -7   0  -8   -2.88    1.32
  -7   0  -9   33.69   12.30
  -7   0  -9   33.68    8.39
  -7   0 -10   -5.65    6.69
  -7   0 -10    2.36    2.49
  -7   0 -11  104.63   23.76
  -7   0 -11   92.69   14.10
  -7   0 -12   -0.87    5.67
  -7   0 -12    1.76    2.46
  -7   0 -13   35.01   14.25
  -7   0 -13   58.27   11.59
  -7   0 -14   -2.52    3.90
  -7   0 -14   -1.52    2.14
  -7   0 -15   26.26   12.59
  -7   0 -15    6.69    3.36
  -7   0 -16    7.02    8.69
  -7   0 -16    0.28    0.92
  -7   0 -17   65.74   18.59
  -7   0 -17   79.36   14.26
  -7   0 -18    1.83    3.10
  -7   0 -18    2.42    6.09
  -7   0 -19    3.74    2.34
  -7   0 -19   -2.08    6.30
  -7   0 -20    2.09    2.68
  -7   0 -20    8.84    8.60
  -7   0 -21   47.65   15.46
  -7   0 -21   77.93   15.03
  -7   0 -22    5.90    6.51
  -7   0 -22    2.35    4.06
  -7   0 -23    6.17    4.34
  -7   0 -23    3.78    4.34
  -7   0 -24    0.73    2.79
  -7   0 -24   11.21   10.23
   7   0  25    4.54    4.58
  -7   0 -25   -2.17    3.35
  -7   0 -25    2.40    5.72
   7   0  26    2.28    3.28
  -7   0 -26    5.09    7.53
   7   0  27    6.38    4.89
  -7   0 -27   -0.25    5.63
   7   0  28    3.32    6.65
  -7   0 -28   -2.44    3.66
   7   0  29   35.66   13.03
  -7   0 -29   47.64   16.54
   7   0  30   -2.14    1.93
  -7   0 -30    6.04    7.11
   7  -1 -33   54.01   16.10
  -7  -1  33   47.94   14.97
   7  -1 -32   37.00   12.92
  -7  -1  32   11.54    7.91
  -7   1  32   34.08   12.97
   7   1 -32   37.73   13.91
   7  -1 -31   34.32   12.43
  -7  -1  31   45.53   13.63
  -7   1  31   24.22   10.85
   7   1 -31   42.80   14.39
  -7  -1  31   16.82    9.91
   7  -1 -30    7.49    5.73
  -7  -1  30    6.52    4.83
  -7   1  30   -1.13    2.37
   7   1 -30   -3.32    5.12
  -7  -1  30    9.65   10.27
   7  -1 -29   -0.32    2.09
  -7  -1  29   -2.33    3.77
  -7   1  29   -0.71    2.92
   7   1 -29    2.78    4.13
   7  -1 -28   10.35    3.89
  -7  -1  28    8.41    6.20
  -7   1  28    7.85    4.97
   7   1 -28   -2.24    4.53
  -7  -1  28   12.67    9.36
   7  -1 -27   -1.98    1.51
  -7  -1  27    3.20    5.26
  -7   1  27   -2.95    1.60
   7   1 -27   -0.19    1.16
  -7  -1  27    6.18    7.08
   7  -1 -26   22.06    9.28
  -7  -1  26   29.59   10.71
  -7   1  26   17.18    7.72
   7   1 -26   27.69   11.02
  -7  -1  26   16.91   11.07
   7  -1 -25   23.23    8.78
  -7  -1  25   23.48    9.46
  -7   1  25   29.59   11.39
   7   1 -25   15.38    8.52
  -7  -1  25   21.90   10.87
   7  -1 -24    2.65    2.62
  -7  -1  24   -1.32    1.83
  -7   1  24    5.26    5.48
   7   1 -24    3.64    4.98
  -7  -1  24    2.97    6.50
   7  -1 -23    1.10    4.05
  -7  -1  23    0.16    1.40
  -7   1  23    5.67    4.15
   7   1 -23   -4.71    3.78
  -7  -1  23    1.20    7.96
  -7   1  23    0.93    1.11
   7  -1 -22    4.26    2.86
  -7  -1  22    5.07    3.93
  -7   1  22    5.53    6.52
   7   1 -22    1.75    0.98
  -7  -1  22   -4.09    7.08
  -7   1  22   -1.26    1.44
   7  -1 -21   21.25    7.92
  -7  -1  21   12.52    6.60
  -7   1  21   10.36    6.19
   7   1 -21    8.52    5.40
  -7  -1  21    9.63    6.73
  -7   1  21   19.17    7.01
   7  -1 -20   11.61    6.04
  -7  -1  20    7.59    5.46
  -7   1  20    7.62    4.96
   7   1 -20   15.64    6.98
  -7  -1  20    5.85    4.99
  -7   1  20    8.36    2.76
   7  -1 -19   23.54    7.74
  -7  -1  19   14.32    5.99
  -7   1  19   20.07    8.81
   7   1 -19   13.16    6.71
  -7  -1  19   13.13    6.74
  -7   1  19   21.24    8.05
   7  -1 -18   26.90    8.15
  -7  -1  18   21.42    6.38
  -7   1  18   31.38   10.52
   7   1 -18   34.39   10.87
  -7  -1  18   30.70   12.71
  -7   1  18   28.40    8.66
   7  -1 -17    9.58    4.72
  -7  -1  17    0.33    1.43
  -7   1  17    4.77    5.54
   7   1 -17   11.63    5.70
  -7  -1  17    4.01    6.14
  -7   1  17    5.23    1.71
   7  -1 -16   57.00   11.04
  -7  -1  16   63.27   11.55
  -7   1  16   44.16   11.77
   7   1 -16   47.36   10.94
  -7  -1  16   42.64   13.76
  -7   1  16   44.79   11.03
   7  -1 -15  313.87   25.41
  -7  -1  15  314.95   24.39
  -7   1  15  296.57   28.93
   7   1 -15  328.31   29.03
  -7  -1  15  343.69   36.84
  -7   1  15  334.99   29.64
  -7  -1  14   36.98    8.10
  -7   1  14   36.30    9.90
   7  -1 -14   34.64    8.18
  -7  -1  14   51.09   13.82
   7   1 -14   42.63    9.93
  -7   1  14   49.57   11.60
   7  -1 -13   80.03   11.83
  -7  -1  13   55.68    9.74
  -7   1  13   79.10   14.59
   7   1 -13   79.97   14.12
  -7   1  13   72.87   13.65
  -7  -1  13   60.60   14.77
   7   1 -12   22.54    7.29
  -7  -1  12   17.08    5.46
  -7   1  12   17.38    6.44
   7  -1 -12   15.18    5.18
  -7  -1  12    3.39    1.54
  -7   1  12   26.56    8.27
  -7  -1  11   47.33    8.57
  -7   1  11   59.38   12.43
   7  -1 -11   60.54    9.69
   7   1 -11   51.63   10.93
  -7  -1  11   60.76   15.10
  -7   1  11   58.21   11.74
  -7  -1  10  121.71   13.59
  -7   1  10   97.13   15.46
   7  -1 -10  116.68   13.31
   7   1 -10   85.41   13.66
  -7  -1  10   75.46   15.22
  -7   1  10  111.69   15.46
   7  -1  -9   14.13    4.63
   7   1  -9   24.22    7.36
  -7  -1   9   22.17    5.64
  -7   1   9   19.14    6.59
  -7  -1   9   16.32    8.37
  -7   1   9   30.65    9.02
  -7  -1   8   49.81    8.34
  -7   1   8   55.25   11.64
   7  -1  -8   52.47    8.36
   7   1  -8   52.92   10.55
  -7   1   8   55.53   11.00
  -7  -1   8   54.47   12.28
  -7   1   7   24.33    6.91
   7  -1  -7   22.57    5.56
   7   1  -7   21.08    6.81
  -7  -1   7   18.37    4.57
  -7   1   7   26.47    7.22
  -7  -1   7   19.79    7.10
  -7   1   6    0.56    2.60
  -7   1   6    3.18    0.55
  -7  -1   6    4.50    3.05
   7  -1  -6   -1.04    1.86
   7   1  -6    5.56    2.66
  -7  -1   6    3.84    5.56
  -7   1   5   81.69   13.28
  -7  -1   5  103.67   10.90
  -7  -1   5  101.00   16.26
  -7   1   5   71.01   11.53
   7   1  -5   89.42   13.13
   7  -1  -5  104.99   10.80
  -7   1   4   57.11   10.58
  -7  -1   4   57.98    7.80
  -7   1   4   74.09   12.05
   7   1  -4   60.85   10.85
   7  -1  -4   54.45    7.83
   7  -1  -3   83.13    9.38
  -7   1   3   76.18   12.24
  -7  -1   3   66.46    8.20
  -7  -1   3   56.99   12.18
  -7   1   3   82.02   12.43
   7   1  -3   75.29   12.12
   7   1  -2   58.94   10.53
   7  -1  -2   60.40    8.07
  -7   1   2   39.89    9.06
  -7  -1   2   62.34    7.91
  -7   1   2   60.15   10.80
  -7  -1   2   44.01   10.38
   7   1  -1  222.52   20.92
  -7   1   1  205.10   19.94
  -7   1   1  233.19   26.49
  -7  -1   1  231.66   23.81
  -7   1   1  235.74   21.32
  -7   1   0   -0.16    2.24
  -7   1   0    1.96    3.01
   7   1   0   -1.70    2.06
  -7   1   0   -1.57    2.73
  -7  -1   0   -3.19    1.13
  -7   1  -1   20.15    6.03
   7   1   1   18.76    6.18
  -7   1  -1   19.95    6.72
  -7  -1  -1    5.48    2.15
  -7  -1  -2   14.10    6.49
  -7   1  -2   16.80    5.96
  -7   1  -2    8.56    3.36
  -7   1  -2   16.39    8.17
  -7  -1  -3   19.13    6.69
  -7   1  -3   26.99    6.60
  -7   1  -3    9.41    4.79
  -7  -1  -4    2.32    2.88
  -7   1  -4    3.53    2.32
  -7  -1  -4   -0.45    6.06
  -7   1  -4    2.59    4.24
  -7   1  -5   17.96    7.77
  -7  -1  -5    8.84    4.69
  -7   1  -5    4.08    3.06
  -7  -1  -5   21.38   13.59
  -7  -1  -6   37.24    8.46
  -7   1  -6   48.67   12.83
  -7   1  -6   40.81   10.20
  -7  -1  -6   54.91   16.99
  -7  -1  -7   -1.04    1.21
  -7   1  -7    1.24    4.00
  -7   1  -7    2.40    2.59
  -7  -1  -7    2.20    6.66
  -7  -1  -8  133.16   28.37
  -7   1  -8  109.17   18.29
  -7  -1  -8  105.52   14.48
  -7   1  -8  105.30   14.83
  -7   1  -9  124.04   19.81
  -7  -1  -9   80.49   12.52
  -7   1  -9   90.70   14.46
  -7  -1  -9   67.92   21.72
  -7  -1 -10    8.54    3.94
  -7   1 -10   18.75    7.14
  -7   1 -10   18.04    7.84
  -7  -1 -10   31.23   14.03
  -7  -1 -11    1.90    2.89
  -7   1 -11    0.70    3.95
  -7   1 -11   -2.03    3.88
  -7  -1 -11   -9.93    9.30
  -7  -1 -12   -0.49    3.41
  -7  -1 -12    2.97    3.33
  -7   1 -12    1.20    2.05
  -7   1 -12    6.88    4.82
  -7  -1 -13    6.98    8.42
  -7  -1 -13    6.32    3.34
  -7   1 -13    2.52    0.48
  -7   1 -13    8.37    8.80
  -7  -1 -14  100.91   27.49
  -7   1 -14  111.29   19.46
  -7  -1 -14  136.64   17.10
  -7   1 -14   88.95   15.16
  -7  -1 -15    5.57    4.74
  -7  -1 -15   14.74    6.19
  -7   1 -15    5.56    3.60
  -7   1 -15    8.62    7.87
  -7  -1 -16    7.80    7.16
  -7  -1 -16    5.02    4.34
  -7   1 -16    9.71    4.88
  -7   1 -16   -0.03    1.69
  -7  -1 -17    4.83    5.13
  -7  -1 -17    1.66    1.20
  -7   1 -17    8.17    5.26
  -7   1 -17    4.37    4.62
  -7  -1 -18   22.58    7.17
  -7   1 -18   13.56    6.28
  -7   1 -18   14.13    5.58
  -7  -1 -19    6.09    8.03
  -7  -1 -19   12.18    5.57
  -7   1 -19   10.29    6.14
   7   1  19    7.47    5.10
  -7   1 -19   13.36    7.94
  -7  -1 -20   -0.06    6.14
  -7  -1 -20    7.95    6.31
  -7   1 -20    4.96    4.97
   7   1  20    0.92    3.47
  -7   1 -20   -0.24    2.53
  -7  -1 -21   19.48   13.74
  -7  -1 -21    3.03    2.06
  -7   1 -21    7.48    6.17
   7   1  21    2.92    4.01
  -7   1 -21    6.95    7.27
  -7  -1 -22   17.55   12.53
  -7   1 -22    4.31    5.73
  -7   1 -22    0.18    3.25
   7   1  22    8.43    5.99
  -7  -1 -23   -0.49    4.43
  -7   1 -23    6.11    6.09
   7   1  23    3.47    3.32
  -7   1 -23   10.25    7.80
  -7  -1 -24    0.67    6.89
   7   1  24    1.55    5.83
  -7   1 -24   10.47    6.23
  -7   1 -24    6.55    7.71
   7   1  25    2.93    4.23
  -7  -1 -25    7.91   10.46
  -7   1 -25    2.15    3.06
  -7   1 -25    0.51    3.53
   7   1  26    4.54    5.13
  -7   1 -26    0.41    2.84
  -7  -1 -26    3.65    4.42
  -7   1 -26    8.07    9.36
   7   1  27    2.08    3.74
  -7   1 -27   14.82    8.87
  -7  -1 -27    8.20    9.31
  -7   1 -27   -6.20    6.94
   7   1  28    8.63    5.62
  -7   1 -28    1.29    1.33
  -7  -1 -28   16.63   12.17
   7  -1  29   -2.94    2.64
   7   1  29    5.15    6.16
  -7   1 -29    0.33    0.86
  -7  -1 -29   -1.82    5.26
   7   1  30    4.61    4.40
  -7  -2  32   15.59   10.77
  -7  -2  31    0.74    3.19
  -7   2  30   15.17    9.75
   7   2 -30   33.70   13.39
  -7  -2  30   10.52   10.37
  -7   2  29    1.15    5.08
   7   2 -29   15.93    9.40
  -7  -2  29   14.30   12.27
  -7   2  28   -4.76    5.35
   7   2 -28    2.02    5.47
  -7  -2  28    9.83   12.12
  -7   2  27    0.35    6.39
  -7  -2  27    0.62    4.44
  -7   2  26   19.74   10.13
   7   2 -26   16.47    9.04
  -7  -2  26    8.51    9.29
  -7   2  25    2.52    3.59
   7   2 -25    4.61    4.38
  -7  -2  25    3.39    4.41
  -7   2  24    1.06    3.24
   7   2 -24   -1.48    3.95
  -7  -2  24    8.12    4.81
  -7   2  23   31.27   11.69
   7   2 -23   36.73   12.09
  -7  -2  23   20.66   10.18
  -7   2  22   24.55    9.67
   7   2 -22   25.30   10.17
  -7  -2  22    9.18    8.97
  -7   2  21   35.74   11.57
   7   2 -21   39.17   12.01
  -7  -2  21   27.29   12.85
  -7   2  20    6.13    5.94
  -7  -2  20   16.87    8.78
   7   2 -20    6.51    5.05
  -7   2  19    8.56    7.10
  -7  -2  19    1.18    4.56
   7   2 -19    1.58    1.73
  -7   2  18    6.77    5.29
  -7   2  18   -0.39    3.66
  -7  -2  18    3.00    3.22
   7   2 -18   -0.95    2.29
  -7   2  17   31.45    8.09
  -7   2  17   27.51   10.92
  -7  -2  17   27.26   11.59
   7   2 -17   23.76    9.16
  -7   2  16    9.80    4.89
  -7   2  16   16.61    7.51
  -7  -2  16   12.57    7.16
   7   2 -16    8.50    3.96
   7   2 -15   27.78    8.68
  -7   2  15   32.18    8.18
  -7   2  15   35.16   10.38
  -7  -2  15   24.67   10.15
  -7   2  14    4.15    2.68
   7   2 -14   10.56    6.39
  -7   2  14    4.30    0.88
  -7  -2  14   -2.77    5.36
  -7   2  13  192.44   24.56
   7   2 -13  133.85   19.31
  -7  -2  13  124.82   23.03
  -7   2  13  174.52   18.13
  -7   2  12   13.56    4.76
   7   2 -12   13.00    6.18
  -7   2  12    9.90    6.21
  -7  -2  12   14.93    8.16
  -7   2  11   60.05   13.36
   7   2 -11  102.15   16.52
  -7  -2  11   88.78   19.35
  -7   2  11   94.88   13.17
  -7   2  10    5.37    3.34
   7   2 -10    5.18    4.15
  -7   2  10    2.26    5.38
  -7  -2  10    0.53    5.08
  -7   2   9   21.25    6.76
   7   2  -9   10.70    5.97
  -7   2   9   10.73    6.90
  -7  -2   9   14.51    6.05
  -7   2   8   96.42   16.72
  -7  -2   8  100.29   18.75
   7   2  -8   89.78   15.37
  -7   2   8  109.10   14.30
  -7   2   7  154.66   20.84
  -7  -2   7  159.17   23.06
  -7   2   7  169.15   17.82
   7   2  -7  165.91   20.19
  -7   2   6   -2.43    2.34
  -7   2   6   -0.12    3.93
   7   2  -6   -1.28    0.75
   7   2  -5   -0.70    1.87
  -7   2   5   -3.83    3.03
  -7   2   5   -0.74    2.71
  -7  -2   5   -0.84    1.95
  -7   2   4   16.66    5.65
   7   2  -4    8.13    5.20
  -7   2   4   28.49    8.78
  -7  -2   4   22.29    7.33
  -7   2   3  224.79   23.35
  -7  -2   3  182.72   22.86
  -7   2   3  217.75   20.49
   7   2  -3  240.56   24.15
   7   2  -2   62.11   12.14
  -7   2   2   50.44   11.23
  -7   2   2   59.56   10.62
  -7  -2   2   58.85   12.02
   7   2  -1  116.42   16.81
  -7   2   1  112.84   15.96
  -7  -2   1  111.62   17.68
  -7   2   1  132.01   16.22
  -7   2   0   17.99    6.57
   7   2   0   18.64    7.17
  -7   2   0   26.80    8.27
  -7  -2   0   22.84    8.10
  -7   2  -1   29.29    8.39
   7   2   1   22.93    7.32
  -7   2  -1   10.56    4.04
  -7  -2  -1   34.73    9.14
  -7   2  -2   12.66    4.89
   7   2   2    6.44    2.99
  -7   2  -2    6.64    3.18
  -7  -2  -2   11.69    5.51
  -7  -2  -3  199.30   38.07
  -7   2  -3  132.04   17.72
  -7  -2  -3  163.46   19.99
  -7   2  -3  162.32   18.22
  -7  -2  -4  159.80   34.53
  -7  -2  -4  147.83   18.32
  -7   2  -4  166.25   19.25
  -7  -2  -5   10.46    5.53
  -7   2  -5    4.13    3.85
  -7  -2  -5   -3.59    1.12
  -7  -2  -6   17.93    6.35
  -7   2  -6   23.79    7.65
  -7  -2  -6    5.18    2.35
  -7  -2  -7  145.67   32.22
  -7  -2  -7  128.98   15.95
  -7   2  -7  176.88   20.50
  -7  -2  -8   11.61    5.08
  -7   2  -8   15.35    5.53
  -7  -2  -9   10.20    3.73
  -7   2  -9   11.10    5.56
  -7  -2  -9    6.31   10.08
  -7  -2 -10   25.64    7.30
  -7   2 -10   36.89    9.79
  -7  -2 -10    6.49    8.45
  -7   2 -11   43.79   10.66
  -7  -2 -11   46.37    9.63
  -7  -2 -11   72.41   23.74
  -7  -2 -12    5.51    3.35
  -7   2 -12    0.69    0.89
  -7  -2 -12   11.05   13.56
  -7  -2 -13    4.56    2.88
  -7   2 -13   -5.01    5.57
  -7  -2 -14   15.16   18.03
  -7  -2 -14    0.58    0.78
  -7   2 -14    1.73    1.89
  -7  -2 -15   11.43   13.43
  -7  -2 -15    5.49    3.39
  -7   2 -15    2.80    1.15
  -7  -2 -16   21.28   15.09
  -7  -2 -16   21.56    6.63
  -7   2 -16   17.51    7.47
  -7  -2 -17    3.02   12.61
  -7   2 -17    1.29    3.06
  -7  -2 -18    4.64    6.72
  -7   2 -18   -2.00    4.34
  -7  -2 -19   11.81    7.77
  -7   2 -19   13.58    7.66
  -7  -2 -20    7.18    9.54
  -7   2 -20   -0.44    3.42
  -7  -2 -21    8.71   10.96
  -7   2 -21   13.19    6.98
  -7  -2 -22    7.51    6.59
  -7   2 -22    2.41    3.84
  -7  -2 -23   -2.02    5.48
  -7   2 -23   -2.55    2.46
  -7  -2 -24    4.57    7.60
  -7   2 -24    2.65    6.71
  -7  -2 -25    2.22    2.70
  -7   2 -25   15.77    7.17
  -7  -2 -26   -3.62   11.05
  -7   2 -26    3.38    1.42
  -7  -2 -27    5.81    9.66
  -7   2 -27   -3.84    5.91
  -7  -2 -28    5.74    8.27
  -7   2 -28    2.75    5.50
  -7  -3  29   11.27   10.90
  -7   3  28   -1.84    5.49
  -7  -3  28    8.23   12.14
   7   3 -28   -4.23    4.78
  -7   3  27   -5.04    6.02
  -7  -3  27   -0.32    3.11
   7   3 -27   -4.64    5.80
  -7   3  26    5.06    5.69
  -7  -3  26   -6.95    6.82
   7   3 -26   -4.08    5.84
  -7   3  25    5.50    7.45
  -7  -3  25   -3.60    3.84
   7   3 -25    2.25    5.14
  -7   3  24    0.54    4.80
  -7  -3  24    8.93    9.26
   7   3 -24    9.47    6.75
  -7   3  23    1.62    1.35
  -7  -3  23   -0.06    3.10
   7   3 -23    4.20    4.16
  -7   3  22    8.90   10.23
  -7  -3  22    4.97    6.34
   7   3 -22    5.65    5.53
  -7   3  21   -2.73    4.66
  -7  -3  21    0.44    4.35
   7   3 -21   -0.04    4.18
   7   3 -20    5.54    4.80
  -7   3  20    4.18    4.46
  -7  -3  20    7.59    8.80
   7   3 -19   38.19   16.62
  -7   3  19   30.62   13.99
  -7  -3  19   19.90   12.56
  -7   3  18  123.26   22.49
   7   3 -18  104.81   19.98
  -7  -3  18   65.98   20.44
   7   3 -17   -1.28    1.46
  -7   3  17   -1.19    3.61
  -7  -3  17    6.14    8.31
   7   3 -16   46.70   12.79
  -7   3  16   73.16   17.24
  -7  -3  16   58.33   17.76
   7   3 -15   50.19   13.63
  -7   3  15   52.22   15.22
  -7  -3  15   40.73   15.88
   7   3 -14    6.67    5.03
  -7   3  14    3.81    2.05
  -7  -3  14   17.89   11.77
   7   3 -13   29.19    9.74
  -7   3  13   62.02   15.12
  -7   3  13   45.41    9.08
  -7  -3  13   43.72   16.01
  -7   3  12    3.46    2.79
   7   3 -12   -3.76    3.73
  -7   3  12    5.44    3.78
  -7  -3  12    2.93    5.83
   7   3 -11   40.71   11.39
  -7   3  11   33.76   10.42
  -7   3  11   39.32    8.61
  -7  -3  11   16.58   10.42
  -7   3  10    5.42    3.90
   7   3 -10    4.56    4.57
  -7   3  10    7.90    5.90
  -7  -3  10    2.65    4.26
  -7   3   9   14.93    5.30
  -7   3   9   33.09   11.06
   7   3  -9   15.80    8.33
  -7  -3   9   24.07   11.17
  -7   3   8   41.47   11.93
  -7   3   8   45.57    9.01
   7   3  -8   33.96    9.91
  -7  -3   8   30.25   10.37
  -7   3   7    8.12    4.37
  -7   3   7   14.27    7.40
  -7  -3   7    5.57    5.46
   7   3  -7    2.96    0.96
   7   3  -6   26.64    8.63
  -7   3   6   37.36    8.52
  -7   3   6   27.54    8.91
  -7  -3   6   34.18   12.15
  -7   3   5   20.37    6.19
   7   3  -5    4.51    3.82
  -7   3   5   10.14    5.82
  -7  -3   5   23.19    9.53
  -7   3   4  131.19   20.14
  -7  -3   4  161.94   23.67
  -7   3   4  136.70   16.79
   7   3  -4  132.53   19.34
  -7   3   3    7.30    4.67
  -7   3   3   16.74    7.46
  -7  -3   3    5.08    4.32
  -7   3   2   28.93    7.76
  -7   3   2   22.17    8.17
  -7  -3   2   35.53   10.89
   7   3  -2   18.39    5.85
  -7   3   1    5.76    2.68
   7   3  -1    1.51    2.38
  -7  -3   1    4.27    0.82
   7   3   0  205.17   24.06
  -7   3   0  201.32   23.98
  -7  -3   0  203.89   24.32
  -7   3   0  204.00   21.41
  -7   3  -1    2.95    2.83
   7   3   1    8.93    5.65
  -7   3  -1    1.84    2.71
  -7  -3  -1   11.37    5.10
  -7   3  -2   46.80   10.68
   7   3   2   49.54   12.28
  -7   3  -2   48.17   11.36
  -7  -3  -2   35.86    9.49
  -7   3  -3    4.57    4.42
  -7   3  -3    9.93    5.83
  -7  -3  -3   15.89   12.69
  -7  -3  -3    3.35    1.76
  -7   3  -4   33.14    9.08
  -7  -3  -4   31.42   19.09
  -7  -3  -4   32.63    9.37
  -7   3  -5    2.22    2.64
  -7  -3  -5   -2.40    7.94
  -7  -3  -5    2.41    3.57
  -7   3  -6    5.46    5.46
  -7  -3  -6   -1.07    4.22
  -7  -3  -6   -3.13    2.55
  -7  -3  -7    5.60    4.25
  -7   3  -7    8.27    5.15
  -7  -3  -7   21.25   16.60
  -7  -3  -8   33.03    8.37
  -7   3  -8   40.05   11.24
  -7  -3  -8   18.92   16.27
  -7  -3  -9    2.87    2.10
  -7   3  -9    2.49    3.54
  -7  -3  -9   -2.91    3.98
  -7  -3 -10   18.94    5.79
  -7   3 -10   27.85    9.71
  -7  -3 -10   16.53   15.07
  -7  -3 -11    0.19    1.03
  -7   3 -11    5.49    5.89
  -7  -3 -11    3.42    3.94
  -7   3 -12   -3.65    4.29
  -7  -3 -12    2.02    6.71
  -7   3 -13   16.44    7.30
  -7  -3 -13   24.19   15.35
  -7   3 -14   18.44    7.89
  -7  -3 -14   15.77   13.32
  -7  -3 -15    8.75    9.94
  -7   3 -15   28.18    9.91
  -7  -3 -16   -4.32    3.70
  -7   3 -16    1.46    3.68
  -7  -3 -17    4.18   11.63
  -7   3 -17   -2.06    3.88
  -7  -3 -18    4.60    3.54
  -7   3 -18    0.27    2.55
  -7  -3 -19   -2.15    6.37
  -7   3 -19    7.49    6.61
  -7  -3 -20   12.26   14.05
  -7   3 -20   25.06    9.93
  -7  -3 -21    5.23   13.89
  -7   3 -21   -2.22    1.14
  -7  -3 -22   -1.07    5.88
  -7   3 -22    2.33    1.87
  -7  -3 -23    4.95   12.74
  -7   3 -23   -2.31    3.44
  -7  -3 -24   21.24   17.11
  -7   3 -24   22.96   10.96
  -7  -3 -25   15.20   17.51
  -7   3 -25    0.42    2.87
   7   4 -25   13.94    9.03
  -7   4  25   23.13   13.94
  -7  -4  25   22.40   13.56
   7   4 -24   -0.31    4.22
  -7   4  24    0.31    3.47
  -7  -4  24    2.47    5.60
   7   4 -23   18.44   10.76
  -7   4  23   18.45   10.77
  -7  -4  23   15.73   13.30
   7   4 -22   26.28   11.21
  -7   4  22   16.02    8.07
  -7  -4  22   15.79   12.41
   7   4 -21   49.99   15.73
  -7   4  21   34.36   13.94
  -7  -4  21   11.93    9.87
   7   4 -20   84.91   19.34
  -7   4  20   66.70   18.71
  -7  -4  20   48.54   18.87
   7   4 -19   12.20    8.73
  -7   4  19   -0.32    3.24
  -7  -4  19   -3.21    7.22
   7   4 -18    2.10    1.89
  -7   4  18    0.95    2.24
  -7  -4  18   -5.58    6.28
   7   4 -17   18.26    9.29
  -7   4  17    6.68    7.42
  -7  -4  17   24.83   14.55
   7   4 -16    2.28    3.12
  -7   4  16    1.63    3.72
   7   4 -15   14.17    8.12
  -7   4  15   18.94    9.87
  -7  -4  15   -0.05    2.87
   7   4 -14    1.14    5.42
  -7   4  14    5.60    6.14
  -7  -4  14   11.42    8.77
  -7   4  13   -3.03    5.57
   7   4 -13    1.96    2.49
  -7  -4  13    7.62    7.13
  -7   4  12    0.59    3.76
   7   4 -12   -3.80    4.02
  -7  -4  12    2.16    4.50
  -7   4  11  100.23   21.08
   7   4 -11   68.09   15.14
  -7  -4  11   78.06   20.99
  -7  -4  10    0.09    1.67
   7   4 -10   -3.99    5.28
   7   4  -9   21.16    8.50
  -7   4   9   18.43    9.20
  -7  -4   9   22.56   10.46
   7   4  -8   18.95    9.24
  -7   4   8   15.76    5.76
  -7   4   8    8.85    5.92
  -7  -4   8   18.51    9.17
  -7   4   7    3.49    1.85
   7   4  -7    5.55    5.03
  -7   4   7   -0.47    2.21
  -7  -4   7    0.28    3.49
  -7   4   6    5.97    3.98
   7   4  -6    3.04    1.35
  -7   4   6   -0.83    3.03
  -7  -4   6    0.57    4.72
  -7   4   5    3.43    3.25
   7   4  -5    1.51    2.59
  -7   4   5    4.57    4.49
  -7  -4   5    7.78    6.36
  -7   4   4   45.63   10.39
  -7   4   4   70.91   15.69
   7   4  -4   47.61   12.78
  -7  -4   4   37.26   11.96
   7   4  -3   20.79    7.92
  -7   4   3   27.45    8.14
  -7   4   3   25.27   10.38
  -7  -4   3   13.72    5.61
  -7   4   2   44.46   10.92
   7   4  -2   29.80   10.27
  -7   4   2   54.03   13.28
  -7  -4   2   35.16   10.94
  -7   4   1    4.62    3.94
  -7   4   1    0.62    5.34
  -7  -4   1    2.01    1.19
   7   4  -1    8.86    6.06
  -7   4   0    6.29    4.22
   7   4   0    0.28    2.58
  -7  -4   0   -3.30    4.58
   7   4   1   41.52   13.06
  -7   4  -1   31.32    9.62
  -7   4  -1   50.43   13.74
  -7  -4  -1   34.03   10.57
  -7   4  -2   86.13   18.06
  -7  -4  -2   68.72   14.22
  -7   4  -2   63.93   13.32
  -7   4  -3   20.71    8.42
  -7  -4  -3    1.70    7.88
  -7  -4  -3   28.37    8.74
  -7   4  -4    4.90    3.07
  -7  -4  -4    7.08    7.51
  -7  -4  -4    3.48    3.22
  -7   4  -5    6.56    5.83
  -7  -4  -5   -6.59   12.79
  -7  -4  -5   -3.21    4.41
  -7   4  -6   20.21    8.22
  -7  -4  -6   33.56   17.44
  -7  -4  -6   27.28    8.37
  -7   4  -7    4.55    7.08
  -7  -4  -7    3.75    7.14
  -7   4  -8    1.71    4.43
  -7  -4  -8    0.63   11.29
  -7   4  -9    1.64    3.92
  -7  -4  -9   -2.88    2.47
  -7   4 -10    4.47    4.61
  -7  -4 -10   10.86   15.96
  -7   4 -11    1.60    0.80
  -7  -4 -11    9.33   14.99
  -7   4 -12   -1.03    2.10
  -7  -4 -12   12.92   18.42
  -7   4 -13    0.20    3.89
  -7  -4 -13    6.30   15.19
  -7   4 -14    8.23    5.28
  -7  -4 -14  -14.60   17.61
  -7   4 -15   -1.44    4.91
  -7  -4 -15    2.42   10.94
  -7  -4 -16    5.23   14.35
  -7   4 -16    7.42    6.23
  -7  -4 -17    0.64    5.83
  -7   4 -17    1.27    1.06
  -7  -4 -18    1.91    6.60
  -7   4 -18   -3.47    4.57
  -7  -4 -19   19.46   19.60
  -7   4 -19    1.90    4.13
  -7  -4 -20   41.01   24.55
  -7   4 -20   19.21    9.37
  -7  -4 -21    3.99   14.04
  -7   4 -21    6.35    6.61
  -7  -4 -22   -0.31    5.34
  -7   4 -22   -0.65    3.88
   7   5 -20    6.47    6.19
  -7   5  20    2.76    5.75
  -7  -5  20    5.75    6.71
   7   5 -19   13.02    9.99
  -7   5  19   -1.06    3.97
  -7  -5  19    6.60    7.68
  -7   5  18    6.56    9.02
   7   5 -18   44.86   14.95
  -7  -5  18   21.85   12.74
   7   5 -17   -3.58    5.94
  -7  -5  17    0.06    2.99
  -7   5  16   13.01   10.11
   7   5 -16    8.00    7.15
  -7  -5  16   -6.40    7.15
  -7   5  15    9.02    8.86
   7   5 -15    3.47    4.03
  -7   5  14    7.30    8.20
  -7  -5  14   -2.05    5.96
   7   5 -14    0.37    1.70
   7   5 -13    5.86    5.20
  -7   5  13    0.90    5.28
  -7  -5  13   -5.26    7.07
   7   5 -12   29.93   10.87
  -7   5  12   40.19   13.18
  -7  -5  12   37.53   15.59
   7   5 -11    9.71    6.21
  -7   5  11   19.20    9.23
  -7  -5  11    8.64    8.06
   7   5 -10    4.72    5.20
  -7   5  10   -0.13    3.53
  -7  -5  10    7.36    6.64
   7   5  -9   66.98   17.99
  -7   5   9   75.77   17.96
  -7  -5   9   42.49   13.45
   7   5  -8    5.27    6.10
  -7   5   8    6.81    7.78
  -7  -5   8    4.85    5.20
  -7   5   7   25.32   11.65
   7   5  -7   17.86    9.01
  -7  -5   7   20.04   11.31
  -7   5   6   -1.69    3.34
  -7  -5   6   -1.07    5.52
   7   5  -6    1.44    5.59
   7   5  -5   69.33   16.84
  -7   5   5   76.92   17.70
  -7  -5   5   54.85   16.36
   7   5  -4    2.61    3.85
  -7   5   4   -1.12    3.97
  -7  -5   4    9.61    6.45
  -7   5   3   60.97   15.80
  -7  -5   3   37.96   12.01
   7   5  -3   56.28   15.14
  -7   5   2   10.46    5.37
   7   5  -2   11.15    7.14
  -7   5   2    1.20    1.51
  -7  -5   2    8.71    5.86
  -7   5   1    2.00    3.97
   7   5  -1   -1.66    4.50
  -7   5   1   -0.25    2.38
  -7  -5   1    1.82    2.56
  -7   5   0   23.54    8.79
  -7   5   0   14.36    7.60
  -7  -5   0    3.20    2.37
  -7   5  -1   18.19    7.28
  -7   5  -1   24.57   11.31
  -7  -5  -1   14.59   13.67
  -7  -5  -1   13.62    8.09
  -7   5  -2    2.04    1.55
  -7  -5  -2   -3.65    3.02
  -7   5  -3    4.22    4.93
  -7  -5  -3   13.10   16.48
  -7   5  -4   -1.98    1.43
  -7  -5  -4   11.19   17.99
  -7   5  -5   15.23    7.02
  -7  -5  -5    9.04    4.34
  -7   5  -6    9.75    5.75
  -7  -5  -6   12.59   13.54
  -7   5  -7   24.60    8.98
  -7  -5  -7    4.66    2.16
  -7   5  -8   -4.17    3.69
  -7  -5  -8   -7.49   12.33
  -7   5  -9   11.71    6.24
  -7  -5  -9   18.04   13.01
  -7   5 -10    9.24    6.36
  -7  -5 -10   15.12    7.99
  -7   5 -11    9.25    5.84
  -7  -5 -11    5.66    7.89
  -7   5 -12   42.95   13.35
  -7  -5 -12   91.67   32.42
  -7   5 -13   -0.23    1.12
  -7  -5 -13   -0.81    9.90
  -7   5 -14   11.07    5.87
  -7  -5 -14    0.36   11.48
  -7  -5 -15    3.86   17.67
  -7   5 -15    4.37    1.64
  -7  -5 -16   -3.65    8.24
  -7   5 -16   -1.29    4.48
  -7  -5 -17    7.64   13.07
  -7   5 -17    0.86    2.10
  -7  -6  13    7.21   10.15
   7   6 -12    5.83    5.63
  -7  -6  12   -0.93    3.54
  -7   6  11   39.59   14.96
   7   6 -11   38.23   14.44
  -7  -6  11   42.91   16.93
  -7   6  10   -1.08    1.11
  -7  -6  10    4.67    3.19
   7   6 -10    5.77    6.06
   7   6  -9    4.75    6.31
  -7   6   9    1.52    4.12
  -7  -6   9   -2.83    3.13
  -7   6   8   10.43    8.17
  -7  -6   8    4.31    6.61
   7   6  -7    7.57    9.18
  -7   6   7   -1.25    1.10
  -7  -6   7    5.03    5.82
  -7   6   6    0.93    3.54
  -7  -6   6    1.78    4.63
   7   6  -6    7.59    8.45
   7   6  -5    7.41    7.91
  -7   6   5   16.80    9.83
  -7  -6   5   -4.62    6.57
   7   6  -4    1.35    5.47
  -7   6   4    1.94    6.76
  -7   6   3    7.20    7.11
   7   6  -3   10.06    7.24
  -7   6   2   54.69   16.18
  -7  -6   1   42.63   28.83
  -7  -6   0   14.95   20.84
  -7  -6  -1    1.37    3.86
  -7  -6  -2    0.61   13.16
  -7  -6  -3   21.14   21.55
  -7   6  -4   25.24    9.89
  -7  -6  -4   60.73   31.91
  -7   6  -5    3.00    4.26
  -7  -6  -5    0.48   14.48
  -7   6  -6   45.37   12.40
  -7  -6  -6   51.74   36.14
  -7   6  -7   31.55   12.00
  -7  -6  -7   52.12   29.15
  -7   6  -8   10.26    8.25
  -7  -6  -8   -0.97    7.19
  -7   6  -9    1.10    3.02
  -7  -6  -9    7.70   12.20
  -7   6 -10    7.31    7.47
  -7   6 -11   12.12    9.99
  -8   0  31    3.57    5.56
   8   0 -31    0.13    4.16
  -8   0  30    4.23    3.48
   8   0 -30   -4.43    5.61
  -8   0  29    0.16    2.07
   8   0 -29   -2.79    2.77
  -8   0  28    5.42    4.69
   8   0 -28    7.41    5.29
  -8   0  27   -0.51    0.79
   8   0 -27    2.96    2.83
  -8   0  27    4.12    5.30
   8   0 -26  108.64   20.89
  -8   0  26   86.21   17.98
  -8   0  26  113.87   23.03
  -8   0  25   -0.70    4.30
   8   0 -25   -5.74    5.35
  -8   0  25    0.42    0.85
  -8   0  24   11.75    7.42
   8   0 -24    4.54    1.00
  -8   0  24    9.09    7.19
  -8   0  23    3.26    4.38
   8   0 -23    0.13    2.60
  -8   0  23   -2.70    2.69
  -8   0  22   10.08    7.22
   8   0 -22   11.34    6.55
  -8   0  22   15.03    7.92
  -8   0  21    1.14    1.16
   8   0 -21   -1.02    3.22
  -8   0  21    3.57    5.35
  -8   0  20    1.10    1.54
   8   0 -20   -3.92    3.41
  -8   0  19    0.30    2.14
   8   0 -19   -3.53    2.73
  -8   0  19   -0.07    3.16
  -8   0  18   82.77   15.85
   8   0 -18   81.71   15.30
  -8   0  18   64.26   15.35
  -8   0  17    1.85    4.54
   8   0 -17   -0.26    1.42
  -8   0  17   -0.09    3.20
  -8   0  16   84.20   15.04
   8   0 -16   99.73   16.03
  -8   0  16   88.10   17.66
  -8   0  15    1.26    2.37
   8   0 -15   -0.64    2.29
  -8   0  14  410.52   32.48
   8   0 -14  400.08   31.11
  -8   0  14  437.13   37.76
   8   0 -13    0.93    1.27
  -8   0  13   -1.23    1.59
   8   0 -12    8.02    4.62
  -8   0  12    4.35    3.06
  -8   0  12    9.87    4.00
   8   0 -11   -1.63    2.79
  -8   0  11    3.03    3.06
  -8   0  11    2.00    3.73
   8   0 -10    6.66    3.55
  -8   0  10    4.51    5.02
   8   0  -9    5.25    3.51
  -8   0   9    0.08    2.25
  -8   0   9    4.52    5.42
   8   0  -8   31.85    7.52
  -8   0   8   42.93    9.59
  -8   0   8   42.94   11.13
  -8   0   7    1.80    3.29
   8   0  -7   -2.62    2.34
  -8   0   7    1.20    1.23
  -8   0   6    5.36    2.84
   8   0  -6    1.60    1.71
  -8   0   6    7.03    5.43
   8   0  -5    3.78    2.81
  -8   0   5   -0.16    0.68
  -8   0   5   -1.88    2.92
  -8   0   4   86.19   12.25
  -8   0   4  116.96   17.28
   8   0  -4  106.83   13.66
  -8   0   3    4.48    4.43
  -8   0   3    6.10    4.18
   8   0  -3   -0.06    1.94
  -8   0   2    7.11    4.16
   8   0  -2    9.20    4.11
  -8   0   2   11.67    4.62
  -8   0   1    1.45    2.39
   8   0  -1   -1.55    2.59
  -8   0   1    2.37    2.78
  -8   0   0   59.93   10.10
  -8   0   0   59.71   11.57
  -8   0  -1    2.60    2.37
  -8   0  -1   -1.36    7.67
  -8   0  -2   25.15    7.75
  -8   0  -2   58.79   16.78
  -8   0  -3    0.27    0.67
  -8   0  -3   -2.37    3.44
  -8   0  -4    6.04    3.95
  -8   0  -4   -1.55    4.65
  -8   0  -5    0.12    1.52
  -8   0  -5    6.96    6.59
  -8   0  -6   26.46    8.55
  -8   0  -6   17.16    8.19
  -8   0  -7   -1.92    1.39
  -8   0  -7    4.09    5.02
  -8   0  -8   14.37    5.59
  -8   0  -8   39.99   14.47
  -8   0  -9    2.78    8.29
  -8   0  -9    4.72    4.92
  -8   0 -10    2.07    5.63
  -8   0 -10   -0.59    3.10
  -8   0 -11   -7.28    4.13
  -8   0 -11   -0.55    2.11
  -8   0 -12   73.18   20.54
  -8   0 -12   38.78    9.54
  -8   0 -13   10.67   12.01
  -8   0 -13    1.41    3.23
  -8   0 -14   12.65    9.34
  -8   0 -14    1.17    1.79
  -8   0 -15   -6.30    4.64
  -8   0 -15   -1.64    0.79
  -8   0 -16  240.34   36.57
  -8   0 -16  246.79   26.22
  -8   0 -17    1.06    5.09
  -8   0 -17    4.44    3.26
  -8   0 -18    7.55    6.57
  -8   0 -18    4.18    4.74
  -8   0 -19   -3.04    3.61
  -8   0 -19    0.91    4.25
  -8   0 -20   10.14    5.92
  -8   0 -20   24.64   13.47
  -8   0 -21    1.29    1.69
  -8   0 -21   -6.74    5.71
  -8   0 -22    1.24    1.72
  -8   0 -22    2.77    7.61
  -8   0 -23   -1.62    1.73
  -8   0 -23    0.46    2.88
  -8   0 -24   -5.14    4.70
  -8   0 -24    2.00    5.81
   8   0  25    9.20    7.81
  -8   0 -25   -1.95    3.81
  -8   0 -25    0.42    3.03
   8   0  26    2.21    4.95
  -8   0 -26   23.87   12.38
   8   0  27    0.40    4.02
  -8   0 -27    6.16    7.56
   8   0  28   11.83    8.42
  -8   0 -28   24.88   14.55
   8   0  29    0.09    4.20
  -8   0 -29    2.75    2.53
  -8   1  30   38.48   14.02
   8   1 -30   69.34   18.04
  -8  -1  30   40.39   14.23
   8  -1 -29    3.73    4.36
  -8   1  29    2.69    4.08
  -8  -1  29    2.17    2.98
   8  -1 -28   26.50    9.04
  -8   1  28   33.98   12.62
   8   1 -28   34.19   11.38
  -8  -1  28   36.97   15.83
   8  -1 -27   24.15    9.96
  -8   1  27    9.43    6.69
   8   1 -27    3.42    3.24
  -8  -1  27    7.12    6.85
  -8  -1  26    2.57    3.27
   8  -1 -26    1.33    3.48
  -8   1  26    2.35    3.74
   8   1 -26    0.31    3.87
  -8  -1  26    3.89    5.31
  -8  -1  25    8.40    5.69
   8  -1 -25    8.65    6.49
  -8   1  25    3.56    2.52
   8   1 -25   -1.69    4.20
  -8  -1  25    8.71    7.30
  -8  -1  24    4.56    4.19
   8  -1 -24    4.75    4.33
  -8   1  24    1.82    4.87
   8   1 -24    5.06    6.42
  -8  -1  24    5.75    8.12
  -8  -1  23    4.33    4.34
  -8   1  23   -2.16    4.12
   8  -1 -23   -2.20    3.84
   8   1 -23    5.24    5.96
  -8  -1  23   -4.07    2.43
  -8  -1  22   17.08    7.14
  -8   1  22    3.04    1.44
   8  -1 -22    4.88    2.63
   8   1 -22   16.95    7.72
  -8  -1  22    2.98    4.41
  -8  -1  21    2.48    2.56
  -8   1  21   -0.10    2.17
   8  -1 -21    2.61    3.50
   8   1 -21   10.76    6.64
  -8  -1  21    0.63    6.51
  -8   1  21    4.58    2.80
  -8  -1  20   34.94   10.15
  -8   1  20   41.90   12.10
   8  -1 -20   51.17   11.55
   8   1 -20   31.52   10.33
  -8  -1  20   26.00   11.60
  -8   1  20   39.63   12.07
  -8  -1  19   -2.23    2.97
  -8   1  19    3.10    3.61
   8  -1 -19    1.44    1.79
   8   1 -19   -2.19    1.02
  -8  -1  19   -6.91    5.59
  -8   1  19    8.84    5.38
  -8  -1  18   -0.47    1.96
  -8   1  18   -2.80    1.88
   8  -1 -18    5.08    2.92
  -8  -1  18    2.27    5.12
   8   1 -18    1.39    4.14
  -8   1  18    8.18    5.29
  -8  -1  17   25.87    8.05
  -8   1  17   13.99    6.95
   8  -1 -17   30.75    8.15
  -8  -1  17   13.74    8.33
   8   1 -17   18.75    7.02
  -8   1  17   11.22    6.46
  -8  -1  16   72.56   12.72
   8  -1 -16   95.76   14.50
  -8   1  16   89.68   17.15
   8   1 -16   82.19   15.72
  -8  -1  16   97.40   19.48
  -8   1  16   88.82   16.64
  -8  -1  15   98.79   14.56
  -8   1  15  131.75   20.83
   8  -1 -15  102.25   14.71
   8   1 -15   97.57   17.10
  -8   1  15  123.05   19.03
  -8  -1  15   59.08   15.37
   8   1 -14    8.30    6.14
  -8  -1  14    8.79    3.98
  -8   1  14    2.43    2.50
   8  -1 -14    6.95    3.68
  -8  -1  14    0.07    3.56
  -8   1  14   14.38    6.39
  -8  -1  13   65.13   11.43
  -8   1  13   71.15   14.39
   8  -1 -13   45.87    9.45
   8   1 -13   59.46   12.96
  -8   1  13   71.44   14.46
  -8  -1  13   65.99   15.74
   8  -1 -12   13.45    5.25
   8   1 -12   14.16    5.97
  -8  -1  12    9.54    4.20
  -8   1  12    8.53    5.01
  -8  -1  12    4.28    5.76
  -8   1  12   10.93    5.86
  -8  -1  11  142.32   16.06
  -8   1  11  168.73   21.68
   8  -1 -11  158.90   16.50
   8   1 -11  172.26   20.85
  -8  -1  11  155.19   23.94
  -8   1  11  161.19   20.68
  -8   1  10   12.98    6.64
   8  -1 -10   13.49    4.55
   8   1 -10   14.39    5.95
  -8  -1  10   15.69    5.50
  -8   1  10   15.27    6.27
  -8  -1  10   19.42    7.94
  -8   1   9    5.15    4.35
   8  -1  -9    9.09    3.42
   8   1  -9   12.94    6.08
  -8  -1   9    7.92    4.51
  -8   1   9    5.89    4.32
  -8  -1   9    0.75    0.77
  -8   1   8   85.18   14.91
  -8  -1   8  124.50   14.10
  -8  -1   8  113.11   18.96
   8  -1  -8  115.19   12.85
  -8   1   8  115.00   16.66
   8   1  -8  100.21   15.08
  -8   1   7   10.88    5.71
  -8   1   7    4.54    4.01
  -8  -1   7    4.27    2.70
   8   1  -7    6.34    4.40
   8  -1  -7    7.25    3.52
  -8  -1   7   13.86    7.15
  -8   1   6   11.42    4.40
   8  -1  -6   21.22    5.67
  -8   1   6   13.16    5.56
  -8  -1   6   11.95    3.95
  -8  -1   6   17.58    7.96
   8   1  -6   11.56    4.46
   8   1  -5   31.86    8.68
  -8   1   5   50.79   10.83
  -8  -1   5   47.30    7.79
  -8   1   5   57.27   11.74
  -8  -1   5   50.63   11.79
   8  -1  -5   46.33    7.84
   8  -1  -4   46.79    7.70
  -8   1   4   49.75   10.73
   8   1  -4   48.10   10.07
  -8  -1   4   38.46    6.94
  -8   1   4   55.56   11.21
  -8  -1   4   54.10   12.78
   8   1  -3   52.65   10.86
   8  -1  -3   46.35    7.71
  -8   1   3   57.84   11.73
  -8  -1   3   51.66    7.87
  -8   1   3   53.63   11.03
  -8  -1   3   48.92   11.50
  -8   1   2   14.03    5.31
   8   1  -2   15.72    6.11
  -8   1   2    8.06    4.73
  -8   1   2   22.62   10.48
  -8  -1   2   15.58    6.63
  -8   1   1    2.88    3.77
  -8   1   1    3.51    3.96
   8   1  -1   -0.14    1.85
  -8   1   1    5.37    5.45
  -8  -1   1   -0.07    3.06
   8   1   0   60.27   11.58
  -8   1   0   65.67   12.29
  -8   1   0   97.11   18.08
  -8  -1   0   74.96   14.16
  -8   1   0   87.98   14.06
  -8  -1  -1    9.57    4.73
  -8   1  -1    7.88    2.06
   8   1   1   15.65    6.60
  -8   1  -1    1.63    2.16
  -8   1  -1   14.53    7.28
  -8  -1  -2   11.54    5.15
  -8   1  -2   15.89    6.51
  -8  -1  -2   15.15   11.76
  -8   1  -2    8.53    6.64
  -8  -1  -3   45.15   10.18
  -8  -1  -3   49.78   17.57
  -8   1  -3   48.71   10.67
  -8   1  -3   56.36   14.52
  -8   1  -4   48.54   13.31
  -8  -1  -4   49.70   10.87
  -8   1  -4   50.13   11.02
  -8  -1  -4   41.06   16.22
  -8   1  -5   42.65   12.56
  -8  -1  -5   35.44    8.96
  -8   1  -5   22.73    7.10
  -8  -1  -5   15.51   10.08
  -8   1  -6   81.64   17.69
  -8  -1  -6   85.09   13.73
  -8   1  -6   73.13   12.85
  -8  -1  -6   97.99   26.16
  -8  -1  -7   15.14    6.08
  -8   1  -7   14.82    6.75
  -8   1  -7    8.20    4.57
  -8  -1  -7    0.52    6.68
  -8  -1  -8  306.41   44.97
  -8   1  -8  286.62   32.18
  -8  -1  -8  251.54   24.05
  -8   1  -8  285.99   26.63
  -8  -1  -9   18.28    8.00
  -8   1  -9   11.83    7.61
  -8   1  -9    9.09    4.47
  -8  -1 -10   29.81    8.10
  -8   1 -10   38.15    9.94
  -8   1 -10   52.26   13.92
  -8  -1 -10   45.18   19.22
  -8  -1 -11    5.58    4.22
  -8   1 -11    6.65    5.74
  -8   1 -11    3.39    3.84
  -8  -1 -12    1.63    4.82
  -8  -1 -12    5.63    4.95
  -8   1 -12   -1.59    2.42
  -8   1 -12    2.16    3.36
  -8  -1 -13   16.31   10.18
  -8  -1 -13    9.37    4.95
  -8   1 -13   10.48    5.71
  -8   1 -13    4.84    4.99
  -8  -1 -14   25.73   13.29
  -8  -1 -14   26.83    8.29
  -8   1 -14   22.08    8.96
  -8   1 -14   31.09    9.78
  -8  -1 -15   40.28   16.80
  -8  -1 -15   63.80   12.84
  -8   1 -15   62.84   14.27
  -8  -1 -16   15.29   12.67
  -8  -1 -16    2.37    2.60
  -8   1 -16   13.77    6.76
  -8  -1 -17   13.59   11.33
  -8  -1 -17   17.72    6.79
  -8   1 -17   14.91    7.33
  -8  -1 -18    6.77    5.39
  -8  -1 -18    2.17    2.89
  -8   1 -18    5.66    4.90
  -8  -1 -19   46.66   19.78
  -8  -1 -19   47.23   11.56
  -8   1 -19   26.94    9.68
   8   1  19   55.66   14.37
  -8  -1 -20    3.97    9.38
  -8  -1 -20   10.67    5.47
  -8   1 -20   22.93    9.39
   8   1  20   20.14    8.23
  -8  -1 -21    8.09    8.18
  -8  -1 -21    9.77    4.44
  -8   1 -21   13.41    7.23
   8   1  21   14.57    8.12
  -8  -1 -22    6.38    7.88
  -8   1 -22   16.76    9.03
  -8  -1 -23   13.23    9.62
  -8   1 -23   20.29    9.79
  -8  -1 -24    0.40    4.43
  -8   1 -24   18.76    8.99
  -8  -1 -25   17.99   11.00
  -8   1 -25   21.75    9.19
  -8   1 -26    1.49    1.36
  -8  -1 -26    5.22    7.26
  -8   1 -27    4.02    4.75
  -8  -1 -27   19.38   13.05
  -8   1 -28    4.66    4.63
  -8  -1 -28    3.88    4.66
  -8  -2  30    1.15    7.30
  -8   2  29    2.60    5.81
   8   2 -29   -2.22    3.07
  -8  -2  29    5.25    8.79
  -8   2  28    4.45    5.76
   8   2 -28   24.80   10.57
  -8  -2  28   16.12   13.63
  -8   2  27   13.16    7.32
   8   2 -27   20.48    9.49
  -8   2  26    2.64    5.08
  -8  -2  26    3.46    5.90
   8   2 -26    6.61    5.32
  -8   2  25    7.53    8.06
  -8  -2  25   -5.29    7.54
   8   2 -25   -0.28    4.06
  -8   2  24    1.97    5.18
   8   2 -24   -0.08    2.28
  -8   2  23   16.06    8.62
  -8  -2  23    2.76    3.76
   8   2 -23   15.36    8.67
  -8   2  22   35.02   12.15
  -8  -2  22   31.10   13.87
   8   2 -22   38.41   12.92
  -8   2  21    3.80    4.23
  -8  -2  21   -3.93    3.97
   8   2 -21    1.63    4.18
  -8   2  20    7.76    5.07
  -8  -2  20    3.74    1.48
   8   2 -20    5.85    4.73
   8   2 -19   17.55    7.21
  -8   2  19   23.32    9.95
  -8  -2  19   30.71   13.84
   8   2 -18   80.77   16.59
  -8   2  18   41.51   13.64
  -8   2  18   77.88   13.22
  -8  -2  18   41.73   15.32
  -8   2  17    5.18    3.47
   8   2 -17    7.87    5.55
  -8   2  17   14.53    8.04
  -8  -2  17   -1.23    6.08
  -8   2  16   24.54    7.66
   8   2 -16   24.26    9.44
  -8   2  16   45.10   12.96
  -8  -2  16   14.85    7.51
  -8   2  15   18.88    6.58
   8   2 -15   25.18    9.57
  -8   2  15    9.05    5.96
  -8  -2  15   13.82    7.19
  -8   2  14    0.75    4.10
   8   2 -14   -3.03    4.08
  -8   2  14   -1.26    2.29
  -8  -2  14    3.27    2.21
   8   2 -13   55.71   13.28
  -8   2  13   60.18   14.39
  -8   2  13   43.96   10.07
  -8  -2  13   62.78   16.35
  -8   2  12   24.68    7.04
   8   2 -12   31.66    9.94
  -8   2  12   15.83    8.32
  -8  -2  12   15.25    6.94
  -8   2  11   -1.47    0.71
   8   2 -11    1.94    1.19
  -8   2  11    0.03    2.56
  -8  -2  11   -0.62    2.61
  -8   2  10   21.91    7.50
   8   2 -10   26.74    9.44
  -8   2  10   16.51    7.78
  -8  -2  10    5.19    3.83
  -8   2   9   54.14   13.20
   8   2  -9   51.00   12.01
  -8   2   9   54.08   11.07
  -8  -2   9   61.62   15.49
  -8   2   8  177.93   23.26
  -8  -2   8  158.91   24.74
  -8   2   8  196.45   21.10
   8   2  -8  194.74   23.48
  -8   2   7   18.10    6.31
  -8   2   7   17.26    7.47
  -8  -2   7   20.69    8.34
   8   2  -7   30.11    8.54
  -8   2   6  149.47   20.99
  -8  -2   6  153.34   22.15
  -8   2   6  156.68   19.26
   8   2  -6  154.73   20.36
  -8   2   5   94.42   16.08
  -8  -2   5   76.71   15.93
  -8   2   5   66.61   11.87
   8   2  -5   80.17   15.06
  -8   2   4   83.57   15.17
  -8  -2   4  106.29   18.39
  -8   2   4  100.31   15.30
   8   2  -4  103.49   16.97
   8   2  -3   80.02   14.67
  -8   2   3   44.30    9.72
  -8   2   3   59.93   12.83
  -8  -2   3   58.18   14.14
   8   2  -2   16.78    7.79
  -8   2   2   15.28    5.39
  -8   2   2   12.02    5.63
  -8  -2   2   15.31    7.99
  -8   2   1    3.41    3.92
   8   2  -1    4.54    4.47
  -8   2   1   -0.76    3.68
  -8  -2   1   -1.66    3.36
   8   2   0   61.29   12.73
  -8   2   0   58.46   12.44
  -8   2   0   49.84   11.35
  -8  -2   0   59.74   13.04
  -8   2  -1   30.42    7.73
  -8   2  -1   22.36    7.53
  -8  -2  -1   42.83   11.11
  -8   2  -2  134.20   19.52
  -8  -2  -2  110.88   17.97
  -8   2  -2  116.33   17.01
  -8  -2  -3  306.02   50.47
  -8  -2  -3  247.28   25.73
  -8   2  -3  257.23   25.04
  -8  -2  -4  129.69   18.18
  -8  -2  -4   96.51   27.61
  -8   2  -4  128.82   17.99
  -8  -2  -5   10.67    5.53
  -8   2  -5    6.33    2.72
  -8  -2  -5   15.97    9.91
  -8  -2  -6    8.39    4.44
  -8   2  -6   15.48    5.73
  -8  -2  -6    3.36    7.09
  -8  -2  -7    8.05    5.08
  -8   2  -7   15.50    7.29
  -8  -2  -7    2.99    7.84
  -8  -2  -8    0.90    3.16
  -8   2  -8   -0.65    4.08
  -8  -2  -8   -2.53    5.57
  -8  -2  -9   35.92    8.96
  -8   2  -9   39.42   11.27
  -8  -2  -9   49.48   21.91
  -8  -2 -10   17.05    6.36
  -8   2 -10   22.08    7.96
  -8  -2 -10    6.75    7.07
  -8  -2 -11    6.77    4.67
  -8   2 -11    6.56    4.75
  -8  -2 -11   11.14   14.78
  -8  -2 -12   19.03    6.30
  -8   2 -12   34.89   10.62
  -8  -2 -12   16.39   10.16
  -8  -2 -13    6.64    5.12
  -8   2 -13    6.66    6.10
  -8  -2 -13   -1.89    8.13
  -8  -2 -14    6.84   10.36
  -8  -2 -14    6.16    3.58
  -8   2 -14    2.85    2.76
  -8  -2 -15    4.69   10.95
  -8  -2 -15   -0.29    2.95
  -8   2 -15   -0.12    1.98
  -8  -2 -16   22.69   14.68
  -8  -2 -16   24.04    7.32
  -8   2 -16    9.01    5.66
  -8  -2 -17    4.17    3.29
  -8   2 -17    7.76    3.93
  -8  -2 -18  -10.71   14.39
  -8   2 -18   15.42    9.19
  -8  -2 -19   23.17   14.34
  -8   2 -19   24.33   10.09
  -8  -2 -20   37.98   21.33
  -8   2 -20   23.37    9.48
  -8  -2 -21   72.41   26.85
  -8   2 -21   49.53   14.20
  -8  -2 -22   46.98   20.86
  -8   2 -22   45.12   14.11
  -8  -2 -23   -6.40    5.67
  -8   2 -23   -1.42    3.78
  -8  -2 -24   19.65   15.06
  -8   2 -24    6.04    6.13
  -8  -2 -25   20.91   20.32
  -8   2 -25    8.00    4.79
  -8  -2 -26   65.87   22.77
  -8   2 -26   57.00   15.88
  -8  -3  27   28.04   14.83
   8   3 -26    2.79    6.35
  -8   3  26    1.24    2.98
  -8  -3  26    5.92    5.03
   8   3 -25   24.59   10.75
  -8   3  25   40.70   16.81
  -8  -3  25    4.54    5.99
   8   3 -24    0.90    3.00
  -8   3  24   -1.85    2.67
  -8  -3  24    3.16    8.66
   8   3 -23    2.67    2.66
  -8   3  23    3.44    2.83
  -8  -3  23   12.10   10.56
   8   3 -22   22.90    9.23
  -8   3  22   22.93   12.38
  -8  -3  22   23.05   11.86
   8   3 -21    0.83    1.07
  -8   3  21    0.09    3.01
  -8  -3  21    3.96    4.56
   8   3 -20    4.10    4.16
  -8   3  20    2.96    4.41
   8   3 -19   15.88    8.88
  -8   3  19   14.90    6.61
  -8  -3  19    0.64    4.83
   8   3 -18    5.90    3.58
  -8   3  18   15.60    8.29
  -8  -3  18    5.91    6.10
   8   3 -17   46.34   14.12
  -8   3  17   85.94   19.39
  -8  -3  17   64.12   20.18
   8   3 -16   12.68    9.38
  -8   3  16   -0.28    1.74
  -8  -3  16   10.06    7.05
   8   3 -15   -1.23    2.62
  -8   3  15    5.78    6.11
  -8  -3  15   -1.90    1.80
   8   3 -14    4.79    5.41
  -8   3  14    2.67    3.83
  -8  -3  14    6.02    6.91
  -8   3  13   14.89    6.16
   8   3 -13    8.95    7.06
  -8   3  13    6.91    4.90
  -8  -3  13    5.86    2.48
   8   3 -12    3.47    2.91
  -8   3  12   11.85    8.07
  -8  -3  12   16.63    9.35
  -8   3  11   14.01    5.84
  -8   3  11    8.40    7.34
   8   3 -11   16.23    7.98
  -8  -3  11    1.73    1.56
  -8   3  10    0.04    2.85
   8   3 -10    3.18    2.62
  -8  -3  10    1.55    3.95
  -8   3   9   57.81   15.53
  -8   3   9   68.41   12.47
   8   3  -9   97.43   18.54
  -8  -3   9   66.83   17.27
   8   3  -8    3.02    3.31
  -8   3   8   10.81    5.42
  -8   3   8    8.98    7.19
  -8  -3   8   -0.30    3.64
  -8   3   7   13.22    5.23
   8   3  -7   15.59    7.41
  -8   3   7   10.96    6.40
  -8  -3   7    8.75    5.91
  -8   3   6   -0.89    2.69
   8   3  -6   -0.93    1.92
  -8   3   6   -1.11    1.89
  -8  -3   6    4.89    2.72
  -8   3   5    7.97    5.00
   8   3  -5   12.64    6.06
  -8   3   5    7.40    4.57
  -8  -3   5   -3.90    5.32
  -8   3   4   19.63    7.19
  -8   3   4   16.09    7.62
   8   3  -4   10.09    6.77
  -8  -3   4   16.46    8.04
   8   3  -3    0.96    1.40
  -8   3   3   10.77    5.82
  -8   3   3   -4.37    3.06
  -8  -3   3    5.27    4.68
  -8   3   2    3.56    4.05
   8   3  -2    0.09    2.23
  -8   3   2    2.47    2.07
  -8  -3   2   -2.13    4.28
  -8   3   1   11.51    4.80
  -8   3   1    2.15    2.37
   8   3  -1   10.15    6.40
  -8  -3   1    8.48    4.81
  -8   3   0   34.17    9.63
   8   3   0   27.07    9.88
  -8   3   0   25.39    9.78
  -8  -3   0   44.91   12.11
  -8   3  -1   72.99   15.04
  -8  -3  -1   92.63   17.19
  -8   3  -1   79.30   14.33
   8   3   1   67.87   15.32
  -8   3  -2   43.63   10.47
  -8   3  -2   42.34   12.34
  -8  -3  -2   45.38   11.61
  -8   3  -3   48.74   10.62
  -8  -3  -3   59.36   24.48
  -8  -3  -3   57.47   13.39
  -8   3  -4   -0.18    2.61
  -8  -3  -4    3.40    7.95
  -8  -3  -4   -0.03    1.40
  -8  -3  -5   86.82   15.46
  -8  -3  -5  139.28   37.47
  -8   3  -5  111.82   17.95
  -8  -3  -6    5.68    4.30
  -8   3  -6   -1.91    0.99
  -8  -3  -6   10.40   14.29
  -8  -3  -7   -0.13    2.78
  -8   3  -7    3.61    4.46
  -8  -3  -7    7.71   11.18
  -8  -3  -8    2.34    3.29
  -8   3  -8    6.89    3.26
  -8  -3  -8   -1.24    7.56
  -8  -3  -9   24.56    7.71
  -8   3  -9   11.77    6.08
  -8  -3  -9   28.31   17.03
  -8  -3 -10    2.08    3.22
  -8   3 -10    7.66    5.86
  -8  -3 -10   18.16   15.73
  -8  -3 -11   -0.55    1.71
  -8   3 -11    1.46    2.57
  -8  -3 -11    4.21    6.78
  -8   3 -12   -0.90    2.80
  -8  -3 -12    6.35   17.31
  -8   3 -13   23.13    9.73
  -8  -3 -13   56.94   24.34
  -8   3 -14    0.36    2.76
  -8  -3 -14    6.70   10.75
  -8  -3 -15   -7.83   12.50
  -8   3 -15   23.85    8.62
  -8  -3 -16    4.92   14.87
  -8   3 -16   -1.78    5.02
  -8  -3 -17   -2.26    4.90
  -8   3 -17   -1.11    0.91
  -8  -3 -18   58.64   26.54
  -8   3 -18   28.68   11.04
  -8  -3 -19   -5.50    9.28
  -8   3 -19    2.60    3.65
  -8  -3 -20   -5.56   13.16
  -8   3 -20    5.10    6.08
  -8  -3 -21   67.74   27.65
  -8   3 -21   79.91   18.53
  -8  -3 -22   -1.17    7.36
  -8   3 -22    1.56    5.22
  -8   3 -23  142.21   25.51
  -8  -3 -23  157.07   39.82
  -8  -4  23   20.15    8.65
   8   4 -22    3.72    4.14
  -8   4  22    0.70    1.85
  -8  -4  22   -6.21    5.43
   8   4 -21   -0.59    1.90
  -8   4  21    4.29    6.20
   8   4 -20   15.75    8.12
  -8   4  20   33.05   14.17
  -8  -4  20   14.87   11.10
   8   4 -19   33.06   14.33
  -8   4  19   29.38   12.79
  -8  -4  19   13.92    9.44
   8   4 -18    2.77    4.10
  -8   4  18    4.08    5.47
  -8  -4  18    1.75    5.84
   8   4 -17    6.95    5.19
  -8   4  17   14.31   10.79
  -8  -4  17    0.67    4.12
   8   4 -16    1.97    5.55
  -8   4  16    0.47    1.03
  -8  -4  16   -3.34    4.70
  -8   4  15    8.14    6.15
   8   4 -15    8.74    8.31
  -8  -4  15    6.22    3.57
  -8   4  14    9.18    6.07
   8   4 -14   10.61    8.30
  -8  -4  14    7.00    5.62
  -8   4  13   -0.61    2.69
   8   4 -13    5.42    4.85
  -8  -4  13   13.93   12.74
  -8   4  12    6.32    7.77
  -8  -4  12    2.87    3.96
   8   4 -12    2.58    5.17
   8   4 -11    4.67    6.01
  -8   4  11    8.49    6.92
  -8  -4  11    5.79    6.94
   8   4 -10   -3.09    4.56
  -8   4  10   -1.61    4.48
  -8  -4  10   -2.04    1.87
  -8   4   9  127.36   23.20
  -8  -4   9  103.01   22.43
   8   4  -9  129.58   22.65
  -8   4   8   -0.95    1.90
   8   4  -8    4.21    0.76
  -8   4   8    1.92    1.55
  -8  -4   8    4.52    4.73
  -8   4   7    5.34    3.51
   8   4  -7   15.70    7.76
  -8   4   7    7.96    5.87
  -8  -4   7   16.64   10.50
  -8   4   6    8.84    4.52
  -8   4   6    1.84    3.84
   8   4  -6   11.57    7.96
  -8  -4   6    1.57    3.28
  -8   4   5    6.89    4.25
  -8   4   5    6.62    5.87
  -8  -4   5   -0.49    5.89
   8   4  -5   -3.13    5.16
   8   4  -4    3.25    1.45
  -8   4   4   13.97    7.25
  -8   4   4   21.04   10.41
  -8  -4   4   13.68    8.39
  -8   4   3   10.21    5.13
   8   4  -3   10.42    4.90
  -8   4   3    1.72    1.64
  -8  -4   3    9.56    6.79
  -8   4   2   18.59    7.46
  -8   4   2   17.14    9.48
  -8  -4   2   23.00   10.06
   8   4  -2   17.28    6.86
  -8   4   1    5.15    5.86
   8   4  -1    0.69    3.28
  -8   4   1    4.20    3.40
  -8  -4   1    7.61    6.94
  -8   4   0    3.50    2.35
   8   4   0    5.94    5.63
  -8   4   0   13.99    6.92
  -8  -4   0   11.50    6.62
  -8   4  -1  211.16   29.02
  -8  -4  -1  178.76   25.22
  -8   4  -1  198.28   23.94
  -8   4  -2   40.91   11.09
  -8  -4  -2   40.91   11.35
  -8  -4  -3  100.30   18.23
  -8  -4  -3  142.63   39.96
  -8   4  -3  106.76   17.71
  -8   4  -4   67.72   14.39
  -8  -4  -4   87.91   16.47
  -8  -4  -4   57.18   26.61
  -8   4  -5   -2.65    4.05
  -8  -4  -5   -2.95   11.06
  -8  -4  -5   -2.03    1.97
  -8   4  -6   -0.12    1.80
  -8  -4  -6   -7.52    4.02
  -8  -4  -6   -1.06    3.03
  -8   4  -7    4.19    3.80
  -8  -4  -7    9.35   10.01
  -8   4  -8   44.46   12.20
  -8  -4  -8   58.35   26.81
  -8   4  -9   16.21    5.84
  -8  -4  -9   24.91   14.99
  -8   4 -10   31.08   11.13
  -8  -4 -10   31.82   22.58
  -8   4 -11   -0.87    2.62
  -8  -4 -11   14.01    7.94
  -8   4 -12    9.47    5.20
  -8  -4 -12    2.24    6.49
  -8   4 -13    8.42    6.56
  -8  -4 -13    9.88    6.18
  -8   4 -14   20.17   10.88
  -8  -4 -14    9.25   15.57
  -8  -4 -15   -2.62    2.93
  -8   4 -15   -3.16    2.47
  -8  -4 -16    5.41    3.65
  -8   4 -16   15.31    7.92
  -8  -4 -17   -4.93   11.32
  -8   4 -17    5.65    5.65
  -8  -4 -18   -3.43   10.88
  -8   4 -18    5.96    8.72
  -8  -4 -19   -1.24    8.36
  -8   4 -19   -1.41    3.04
  -8   5  17    1.50    1.65
  -8  -5  17   15.43    9.78
   8   5 -17   13.47    8.97
  -8   5  16   24.18   12.24
  -8  -5  16   10.39    7.13
   8   5 -16   22.29   11.49
   8   5 -15   42.43   15.23
  -8   5  15   27.20   11.59
  -8  -5  15    5.25    4.08
   8   5 -14   37.68   13.51
  -8   5  14   63.35   18.98
  -8  -5  14   49.32   17.93
   8   5 -13   48.73   15.06
  -8   5  13   43.98   14.97
  -8  -5  13   22.24   14.87
   8   5 -12   23.80   11.05
  -8   5  12    8.98    5.82
  -8  -5  12   11.86    8.84
   8   5 -11   32.15   12.02
  -8   5  11   16.05   10.23
  -8  -5  11   32.51   14.25
  -8   5  10   88.83   21.11
  -8  -5  10   41.62   14.88
   8   5 -10  120.27   24.05
  -8   5   9    3.46    2.35
   8   5  -9    2.99    3.18
  -8  -5   9    7.04    8.20
  -8   5   8    7.25    6.48
   8   5  -8    4.01    5.54
  -8  -5   8    0.98    1.50
   8   5  -7   13.96    7.48
  -8   5   7   12.52    8.69
  -8  -5   7   12.16    8.05
   8   5  -6   -1.76    3.57
  -8   5   6    7.56    7.43
  -8  -5   6   -0.70    4.17
   8   5  -5    1.30    1.37
  -8   5   5    1.07    3.85
  -8  -5   5    0.42    4.12
  -8   5   4   13.64    8.36
  -8  -5   4   17.38    9.39
   8   5  -3   -1.01    3.26
  -8   5   3   -2.77    2.57
  -8  -5   3    1.15    4.88
   8   5  -2    3.53    3.98
  -8   5   2    4.13    4.32
  -8   5   2   -4.91    5.62
  -8  -5   2    7.44    7.04
  -8   5   1    0.23    2.93
  -8   5   1    7.03    7.55
   8   5  -1    3.16    4.94
  -8  -5   1    6.03    5.44
  -8   5   0    3.76    4.35
  -8   5   0    4.58    6.99
  -8  -5   0   -6.68   13.97
  -8  -5   0   -1.54    3.92
  -8   5  -1    6.09    5.99
  -8  -5  -1   12.96   24.18
  -8   5  -2   65.42   14.56
  -8  -5  -2   69.66   31.31
  -8   5  -3    8.34    4.97
  -8  -5  -3   22.91   22.80
  -8   5  -4    7.12    5.97
  -8  -5  -4   18.64   18.12
  -8   5  -5   29.20   10.39
  -8  -5  -5   33.74   22.05
  -8   5  -6   27.19   10.01
  -8  -5  -6   12.03   11.13
  -8   5  -7   16.57    8.47
  -8  -5  -7    9.70   11.17
  -8   5  -8    6.90    4.72
  -8  -5  -8   45.72   27.42
  -8   5  -9    1.92    4.70
  -8  -5  -9   -2.65    7.49
  -8   5 -10    1.97    4.65
  -8  -5 -10   -8.13   12.34
  -8   5 -11    1.01    2.48
  -8  -5 -11    9.01   14.93
  -8   5 -12   22.79   10.03
  -8  -5 -12   14.47   15.42
  -8   5 -13   10.17    6.54
  -8  -5 -13   -0.25    2.82
  -8   5 -14    0.13    3.75
  -8  -5 -14   10.71   13.88
  -8  -6  10   -0.77    1.24
  -8  -6   9    9.23    7.74
  -8  -6   8   -5.34    6.94
  -8  -6   7    0.49    3.81
  -8  -6   6    5.60    5.05
  -8   6   5   25.54   12.53
   8   6  -4   -0.09    4.79
  -8   6   4   11.59    8.10
  -8   6   3   -5.06    6.36
  -8   6   2   17.19    9.34
  -8  -6   2   38.14   23.67
  -8  -6   1   -6.81   14.27
  -8  -6   0   10.97   15.05
  -8   6  -5   25.64   11.48
  -8   6  -6    6.65    5.57
  -8   6  -7    1.03    3.35
  -8   6  -8   12.85    9.42
  -9   0  30    3.24    4.49
   9   0 -30   -2.22    2.73
  -9   0  29   -1.52    2.39
   9   0 -29    6.03    5.16
  -9   0  28    4.52    2.94
   9   0 -28    7.68    7.45
  -9   0  27    6.49    5.64
   9   0 -27   17.92    9.84
  -9   0  26    0.49    3.61
   9   0 -26   -0.07    3.50
  -9   0  25   14.45    7.51
   9   0 -25   13.18    8.28
  -9   0  25   31.75   12.01
  -9   0  24   -5.29    5.93
   9   0 -24    1.27    4.09
  -9   0  24    7.63    6.42
  -9   0  23   30.29   10.46
   9   0 -23   59.70   14.88
  -9   0  23   33.95   13.30
  -9   0  22   -0.40    2.11
   9   0 -22    3.45    4.53
  -9   0  22   -1.49    2.72
  -9   0  21   16.95    8.91
   9   0 -21    2.51    3.41
  -9   0  21    9.00    7.79
  -9   0  20    1.21    2.82
   9   0 -20    6.34    6.50
  -9   0  20    7.55    9.07
  -9   0  19   12.86    6.79
   9   0 -19   11.42    5.66
  -9   0  19   21.42    8.80
  -9   0  18   -6.13    4.07
  -9   0  18    0.28    3.83
   9   0 -18   -3.29    3.45
   9   0 -17    5.22    2.31
  -9   0  17    3.09    4.27
  -9   0  17    1.67    4.12
   9   0 -16    5.68    5.25
  -9   0  16    1.57    4.26
  -9   0  16   -2.25    1.63
  -9   0  15  254.56   27.47
   9   0 -15  296.81   28.31
  -9   0  15  292.90   33.82
   9   0 -14    0.02    2.31
  -9   0  14    3.75    3.55
  -9   0  14   10.13    7.22
  -9   0  13  164.80   21.27
   9   0 -13  152.88   19.90
  -9   0  13  151.55   23.65
   9   0 -12    1.06    1.37
  -9   0  12   -1.58    1.59
  -9   0  12   -0.57    3.67
   9   0 -11    0.77    1.75
  -9   0  11    0.30    1.07
  -9   0  11   -0.41    2.48
   9   0 -10   -2.82    2.99
  -9   0  10    7.06    4.88
  -9   0  10    4.65    4.69
  -9   0   9    4.91    3.68
   9   0  -9    0.74    1.73
  -9   0   9   -1.08    3.08
  -9   0   8    0.30    1.93
   9   0  -8   -1.15    2.22
  -9   0   8   -1.25    4.06
   9   0  -7   33.57    8.76
  -9   0   7   34.22    8.53
  -9   0   7   25.71    8.85
   9   0  -6    2.30    3.20
  -9   0   6    2.79    3.15
  -9   0   6    1.96    5.19
  -9   0   5   10.30    8.05
  -9   0   5   11.34    4.68
   9   0  -5   12.68    5.29
  -9   0   4   -0.59    2.13
   9   0  -4    4.85    3.66
  -9   0   4   -2.73    2.71
  -9   0   3   32.65    9.05
  -9   0   3   36.74    8.18
   9   0  -3   29.94    7.88
  -9   0   2   -1.50    1.12
  -9   0   2   -0.65    2.41
   9   0  -2    0.62    2.79
  -9   0   1   39.60    9.64
  -9   0   1   57.58   12.28
  -9   0   0    3.27    3.08
  -9   0   0   -4.13    5.67
  -9   0  -1   23.86    8.97
  -9   0  -1   42.19   16.60
  -9   0  -2   -1.02    2.24
  -9   0  -2    6.67    7.77
  -9   0  -3    1.65    2.35
  -9   0  -3    8.55    9.41
  -9   0  -4    3.51    2.94
  -9   0  -4    7.97   10.06
  -9   0  -5   55.02   12.06
  -9   0  -5   85.10   23.17
  -9   0  -6   -0.85    1.96
  -9   0  -6    8.68    6.22
  -9   0  -7   18.38    7.40
  -9   0  -7   26.85   12.80
  -9   0  -8    7.63    9.13
  -9   0  -8   -2.35    2.66
  -9   0  -9   48.94   17.20
  -9   0  -9   65.91   13.75
  -9   0 -10    8.39   10.22
  -9   0 -10   -2.13    3.44
  -9   0 -11  156.96   31.33
  -9   0 -11  107.37   17.46
  -9   0 -12   -0.50    6.22
  -9   0 -12    5.16    5.92
  -9   0 -13  128.49   28.04
  -9   0 -13  122.37   18.94
  -9   0 -14   -1.15    5.43
  -9   0 -14    5.31    5.32
  -9   0 -15   76.22   22.04
  -9   0 -15   43.30   11.65
  -9   0 -16   38.43   17.54
  -9   0 -16   -1.56    1.04
  -9   0 -17   -0.55    0.98
  -9   0 -17   14.91    8.55
  -9   0 -18    0.15    2.31
  -9   0 -18    8.92    9.59
  -9   0 -19    1.47    3.72
  -9   0 -19    7.66    8.69
  -9   0 -20   -0.56    1.84
  -9   0 -20   20.20   11.48
  -9   0 -21   -0.16    2.11
  -9   0 -21   20.10   13.45
  -9   0 -22    6.16    5.10
  -9   0 -23   22.38    9.64
  -9   0 -24    2.35    4.71
   9   0  25    3.73    3.83
   9   0  26   -0.04    2.96
  -9   1  29    0.14    5.86
   9   1 -29   -5.06    5.51
  -9  -1  29   -2.45    5.06
  -9   1  28    4.36    6.11
   9   1 -28   -2.16    4.52
  -9  -1  28    2.66    4.94
  -9   1  27    3.35    5.52
   9   1 -27    5.58    6.63
  -9  -1  27    0.05    5.11
  -9   1  26   -7.38    6.45
   9   1 -26   -5.80    5.51
  -9  -1  26    0.53    4.61
  -9   1  25   10.03    6.57
   9   1 -25    5.58    5.22
  -9  -1  25    0.66    4.17
  -9   1  24   16.89    8.91
  -9  -1  24    5.87    8.27
   9   1 -24   15.03    8.68
  -9   1  23   11.61    8.43
  -9  -1  23   22.48   11.03
   9   1 -23   21.61    9.52
  -9   1  22    1.26    4.24
  -9  -1  22   -1.30    1.79
   9   1 -22   -6.76    6.80
  -9   1  22    2.24    6.39
  -9   1  21   21.18    9.75
  -9  -1  21   27.61   11.43
   9   1 -21   24.07    8.76
  -9   1  21   45.46   12.83
  -9   1  20   24.30    9.57
  -9  -1  20    7.97    4.77
  -9   1  20   27.92   10.91
   9   1 -20   32.44   11.27
   9   1 -19   32.76   10.61
  -9   1  19   41.32   11.75
  -9  -1  19   43.49   14.24
  -9   1  19   48.66   13.21
   9   1 -18    9.85    5.36
  -9   1  18   23.51    9.76
  -9  -1  18   20.98    9.79
  -9   1  18    3.63    3.09
   9   1 -17    0.03    1.54
  -9   1  17    9.77    6.52
  -9  -1  17    3.91    4.60
  -9   1  17    5.33    5.35
   9   1 -16   16.29    6.59
  -9   1  16   17.80    7.54
  -9  -1  16   17.34   10.21
  -9   1  16   26.53    9.71
   9   1 -15    4.50    4.97
  -9   1  15    1.26    3.02
  -9  -1  15    1.41    3.97
  -9   1  15    1.14    0.65
   9   1 -14   42.75   11.41
  -9   1  14   26.04    9.49
  -9  -1  14   30.13   11.30
  -9   1  14   31.50   10.60
  -9   1  13   22.76    8.74
   9   1 -13   17.95    7.12
  -9   1  13   34.14   10.20
  -9  -1  13   13.50    7.73
  -9   1  12    7.17    4.88
   9   1 -12    3.30    3.30
  -9   1  12   -0.52    3.22
  -9  -1  12    4.24    3.39
  -9   1  11  108.79   18.43
   9   1 -11  115.61   18.01
  -9  -1  11   94.47   19.06
  -9   1  11   82.59   15.82
  -9   1  10    0.94    4.15
  -9   1  10   -1.02    2.52
   9   1 -10    2.89    3.27
  -9  -1  10    3.81    3.00
  -9   1   9  100.16   17.29
  -9   1   9   56.96   12.90
   9   1  -9   72.02   13.82
  -9  -1   9   62.67   15.41
  -9   1   8   36.05   10.28
  -9   1   8   23.19    8.02
  -9  -1   8   49.54   14.23
   9   1  -8   28.36    8.42
  -9   1   7  149.99   20.27
  -9  -1   7  157.39   23.72
  -9   1   7  172.21   21.43
   9   1  -7  161.82   20.43
  -9   1   6    0.26    2.27
   9   1  -6    1.79    3.30
  -9   1   6   -0.73    1.63
  -9  -1   6   -2.85    1.87
  -9   1   5    2.65    5.31
   9   1  -5    2.72    2.75
  -9   1   5    3.13    4.52
  -9  -1   5    8.81    8.69
  -9   1   4   16.21    6.22
  -9   1   4   20.08    8.06
   9   1  -4   25.04    8.19
  -9  -1   4   33.41    9.15
  -9   1   3   18.42    6.27
   9   1  -3   14.46    5.82
  -9   1   3    8.32    4.45
  -9  -1   3    3.85    3.49
  -9   1   2   67.44   12.48
  -9  -1   2   74.59   14.42
  -9   1   2   73.89   13.71
   9   1  -2   34.92    8.75
  -9  -1   1    8.19    5.99
  -9   1   1    4.91    4.59
  -9   1   1    8.75    4.93
   9   1  -1    3.53    2.53
  -9  -1   0    0.85    2.67
  -9   1   0    0.43    2.20
  -9   1   0   -0.17    2.36
   9   1   0    1.75    2.93
  -9  -1  -1   26.93    9.36
  -9   1  -1   15.16    6.05
  -9  -1  -1    6.97    8.03
  -9  -1  -2   11.99    5.52
  -9   1  -2    8.50    6.08
  -9  -1  -2   13.90    8.93
  -9  -1  -3    4.73    2.44
  -9   1  -3    0.38    1.31
  -9  -1  -3    4.65    6.92
  -9  -1  -4   76.67   14.21
  -9   1  -4   52.65   12.14
  -9  -1  -4   75.08   22.98
  -9   1  -5   37.11    9.91
  -9  -1  -5   49.69   12.02
  -9  -1  -5   54.46   19.06
  -9  -1  -6   13.35    6.08
  -9   1  -6   18.92    7.29
  -9  -1  -6    2.65    4.12
  -9  -1  -7   96.74   15.94
  -9   1  -7  117.38   18.57
  -9  -1  -7  108.04   27.70
  -9  -1  -8    6.73    5.49
  -9   1  -8    6.91    5.46
  -9  -1  -8    2.28    6.15
  -9  -1  -9    9.39    4.95
  -9   1  -9   16.02    7.22
  -9  -1  -9   -1.11    4.48
  -9  -1 -10    7.30    4.60
  -9   1 -10    6.62    5.72
  -9  -1 -10   11.92   12.50
  -9  -1 -11   11.77   11.08
  -9  -1 -11    6.13    2.34
  -9   1 -11    6.74    3.93
  -9  -1 -12    0.59    7.25
  -9  -1 -12   -0.99    2.36
  -9   1 -12    1.92    2.59
  -9  -1 -13   17.22    6.84
  -9   1 -13   -0.06    4.04
  -9  -1 -14   15.46    7.15
  -9   1 -14    8.80    5.49
  -9  -1 -15   32.77   17.75
  -9  -1 -15   39.10   10.34
  -9   1 -15   33.07   11.44
  -9  -1 -16    1.39    7.63
  -9  -1 -16    0.50    1.36
  -9   1 -16   -0.40    3.02
  -9  -1 -17   30.78   16.32
  -9  -1 -17   10.35    5.99
  -9   1 -17   20.49    9.64
  -9  -1 -18   16.94   15.66
  -9  -1 -18   -4.43    4.52
  -9   1 -18   13.59    7.97
  -9  -1 -19   29.10   17.87
  -9  -1 -19   14.79    7.41
  -9   1 -19   29.61   10.99
  -9  -1 -20    5.40    7.42
  -9  -1 -20    0.69    2.30
  -9   1 -20   -0.07    3.09
  -9  -1 -21    6.03   11.08
  -9   1 -21    7.01    5.63
  -9  -1 -22   40.50   17.34
  -9   1 -22   37.91   12.85
  -9  -1 -23    8.26   10.24
  -9   1 -23    7.23    5.93
  -9  -1 -24    1.79    2.48
  -9   1 -24   13.81    8.19
  -9   1 -25   10.68    6.53
  -9  -1 -25   29.10   16.71
  -9  -1 -26   12.30   12.38
  -9   2  27    1.96    5.41
  -9  -2  27    8.49   10.21
   9   2 -27    4.94    5.19
  -9   2  26    5.46    6.11
  -9  -2  26    4.87    5.70
   9   2 -26    6.37    5.31
   9   2 -25    4.22    4.46
  -9   2  25    4.31    3.38
  -9  -2  25    1.11    5.44
   9   2 -24    6.68    7.24
  -9   2  24    2.34    3.49
  -9  -2  24    0.27    4.42
   9   2 -23   12.95    8.40
  -9   2  23   13.85    9.73
  -9  -2  23   23.01   12.67
   9   2 -22    1.83    1.12
  -9   2  22    6.23    5.26
  -9  -2  22    5.35    3.35
   9   2 -21   20.54    9.30
  -9   2  21    9.83    6.67
  -9  -2  21   16.10   10.79
   9   2 -20    9.22    6.90
  -9   2  20    4.58    6.12
  -9  -2  20    0.39    2.19
   9   2 -19   17.23    7.87
  -9   2  19    7.79    5.33
  -9  -2  19   13.49   10.22
   9   2 -18   44.58   12.53
  -9   2  18   76.47   18.47
  -9  -2  18   58.90   16.91
  -9   2  17   12.68    6.41
   9   2 -17    6.37    5.46
  -9   2  17    9.77    6.68
  -9  -2  17   -4.03    4.40
  -9   2  16   41.42   10.88
   9   2 -16   60.96   15.10
  -9   2  16   31.11   11.52
  -9  -2  16   59.03   17.48
  -9   2  15   66.10   15.84
   9   2 -15   97.84   18.50
  -9   2  15   82.66   14.76
  -9  -2  15   72.15   18.53
  -9   2  14    1.99    2.76
   9   2 -14    0.73    2.92
  -9   2  14   -1.78    2.39
  -9  -2  14    0.50    6.10
  -9   2  13    5.92    5.15
   9   2 -13    8.46    7.40
  -9   2  13   10.38    6.60
  -9  -2  13   18.62   10.26
  -9   2  12   31.79    9.55
   9   2 -12   26.10   10.02
  -9   2  12   24.56    8.92
  -9  -2  12   27.12   11.99
  -9   2  11   42.84   10.06
  -9   2  11   42.55   12.26
   9   2 -11   19.63    8.81
  -9  -2  11   29.14    9.55
  -9   2  10   42.61   12.04
  -9   2  10   62.37   12.57
   9   2 -10   46.15   11.86
  -9  -2  10   55.65   15.65
  -9   2   9   51.66   11.80
  -9   2   9   34.32   10.58
  -9  -2   9   41.07   12.94
   9   2  -9   47.21   12.08
  -9   2   8    3.05    5.10
   9   2  -8    2.32    3.13
  -9   2   8   -0.57    2.80
  -9  -2   8   -0.49    2.01
  -9   2   7    9.47    6.14
   9   2  -7    3.08    4.48
  -9   2   7    3.80    2.79
  -9  -2   7    7.42    5.49
  -9   2   6   41.94   10.03
   9   2  -6   29.36    9.95
  -9   2   6   15.95    7.30
  -9  -2   6   23.64    9.15
   9   2  -5   83.82   16.90
  -9   2   5   86.89   16.65
  -9   2   5   69.91   13.30
  -9  -2   5   50.24   14.03
  -9   2   4    1.90    2.06
   9   2  -4    2.81    3.41
  -9  -2   4   10.68    5.68
  -9   2   3   37.78   10.01
   9   2  -3   27.67   10.21
  -9   2   3   46.81   12.02
  -9  -2   3   33.51   10.40
  -9   2   2    8.33    4.86
  -9   2   2    3.19    2.09
   9   2  -2   -0.51    2.26
  -9  -2   2    6.26    2.54
  -9   2   1   -3.07    2.56
   9   2  -1   -1.19    1.38
  -9   2   1    0.55    3.12
  -9  -2   1   -0.78    1.68
  -9   2   0   62.62   12.18
   9   2   0   42.18   11.15
  -9   2   0   67.90   14.01
  -9  -2   0   63.44   14.25
  -9   2  -1   37.98   10.06
  -9   2  -1   31.88   10.00
  -9  -2  -1   52.44   12.55
  -9  -2  -2   50.71   11.50
  -9   2  -2   22.99    8.31
  -9  -2  -2   21.17   17.38
  -9  -2  -3    3.37    4.40
  -9   2  -3    0.05    4.01
  -9  -2  -3    1.81   10.33
  -9  -2  -4   -1.75    0.60
  -9   2  -4   -0.31    3.49
  -9  -2  -5    0.54    4.29
  -9   2  -5   -2.57    2.19
  -9  -2  -6    3.06    4.24
  -9   2  -6   -0.81    1.69
  -9  -2  -6    5.67    1.56
  -9  -2  -7    2.89    2.62
  -9   2  -7    2.94    3.87
  -9  -2  -7   -1.61    5.06
  -9  -2  -8   -0.19    3.57
  -9   2  -8    7.06    4.87
  -9  -2  -8    4.15    4.98
  -9  -2  -9   -1.34    1.18
  -9   2  -9   -3.22    4.72
  -9  -2  -9   -2.34    1.85
  -9  -2 -10    3.47    3.76
  -9   2 -10   -1.06    2.93
  -9  -2 -10    9.07   11.39
  -9  -2 -11   -2.64    2.66
  -9   2 -11    2.53    3.90
  -9  -2 -11   -7.91   11.89
  -9  -2 -12    0.47    3.44
  -9   2 -12   24.87   10.96
  -9  -2 -12   14.72   11.74
  -9  -2 -13    6.18   13.62
  -9  -2 -13    1.42    2.90
  -9   2 -13    8.27    6.92
  -9  -2 -14    6.76   13.06
  -9  -2 -14   -0.94    2.81
  -9   2 -14    0.23    3.40
  -9  -2 -15    1.98    4.74
  -9  -2 -15    0.29    3.01
  -9   2 -15    0.20    1.06
  -9  -2 -16   -7.72    8.87
  -9  -2 -16    8.33    4.97
  -9   2 -16    9.06    7.09
  -9  -2 -17   34.44   19.41
  -9   2 -17   13.82    6.31
  -9  -2 -18   24.31   15.50
  -9   2 -18   19.41    8.63
  -9  -2 -19   86.55   29.28
  -9   2 -19   60.98   15.95
  -9  -2 -20   13.17   15.43
  -9   2 -20   -2.45    3.63
  -9  -2 -21    7.32   11.45
  -9   2 -21    6.57    6.39
  -9  -2 -22   15.96   15.86
  -9   2 -22   -0.76    1.89
  -9  -2 -23    1.11    4.45
  -9   2 -23    4.32    5.21
  -9  -2 -24   -0.51    6.89
   9   3 -24    8.25    7.33
  -9   3  24   -5.34    7.13
  -9  -3  24    8.92    8.82
   9   3 -23    0.84    5.25
  -9   3  23    9.41    8.98
  -9  -3  23   15.22   10.43
   9   3 -22   19.33   10.00
  -9   3  22   20.62    8.77
  -9  -3  22    2.81    7.78
   9   3 -21    5.69    6.24
  -9   3  21    3.00    2.48
  -9  -3  21    6.87    8.95
  -9   3  20   87.49   21.30
   9   3 -20  135.46   24.44
  -9  -3  20   85.73   22.67
   9   3 -19    4.24    4.66
  -9   3  19    4.40    5.21
  -9  -3  19    4.27    3.58
   9   3 -18    1.27    4.81
  -9   3  18   -0.59    1.19
  -9  -3  18   -1.38    2.72
   9   3 -17   -0.19    1.13
  -9   3  17    6.91    7.43
  -9  -3  17   -5.38    6.75
   9   3 -16   21.65    8.88
  -9   3  16   20.45    9.56
  -9  -3  16   12.17    6.46
   9   3 -15   -3.13    3.99
  -9   3  15    5.71    8.74
  -9  -3  15   -2.13    5.85
  -9   3  14    0.80    4.48
   9   3 -14    8.59    6.21
  -9  -3  14    0.57    3.80
  -9   3  13    4.95    5.58
   9   3 -13   14.52    7.01
  -9  -3  13   14.84    8.34
  -9   3  12   21.17    7.86
  -9   3  12   13.64    8.99
   9   3 -12   10.54    4.12
  -9  -3  12   21.64   13.57
  -9   3  11    6.27    4.66
  -9   3  11    2.99    6.41
  -9  -3  11    3.06    4.86
   9   3 -11   -0.31    2.72
   9   3 -10   38.22   11.75
  -9   3  10   45.89   10.60
  -9   3  10   61.63   16.12
  -9  -3  10   33.14   13.68
  -9   3   9   10.47    6.09
   9   3  -9    3.25    5.74
  -9   3   9    5.85    5.52
  -9  -3   9    1.13    4.38
  -9   3   8   11.78    5.01
   9   3  -8   10.24    8.19
  -9   3   8   23.23    9.62
  -9  -3   8   13.65    8.61
  -9   3   7    7.64    4.11
   9   3  -7    5.35    4.53
  -9   3   7   10.64    6.72
  -9  -3   7   -0.38    2.43
  -9   3   6    4.17    4.28
   9   3  -6    4.09    7.58
  -9   3   6   -5.78    5.34
  -9  -3   6    4.89    4.42
  -9   3   5    0.57    3.64
  -9   3   5    0.03    1.69
   9   3  -5   -4.70    4.24
   9   3  -4   17.89    8.04
  -9   3   4   10.82    4.93
  -9   3   4    6.40    3.95
  -9  -3   4   19.17    8.45
  -9   3   3    3.42    4.58
   9   3  -3    3.60    3.97
  -9   3   3   -2.50    3.02
  -9  -3   3    4.11    4.50
  -9   3   2   18.09    7.24
  -9   3   2   16.93    8.07
  -9  -3   2    9.01    6.57
   9   3  -2    6.42    6.28
  -9   3   1   33.93    9.71
   9   3  -1   16.45    7.74
  -9   3   1   25.06    9.35
  -9  -3   1    9.45    5.42
  -9   3   0    6.05    3.79
   9   3   0    9.29    5.96
  -9   3   0    9.34    6.45
  -9  -3   0    4.93    5.10
  -9   3  -1   -1.09    3.00
  -9   3  -1   -1.40    3.93
  -9  -3  -1    1.30    4.11
  -9   3  -2    0.03    1.28
  -9  -3  -2    2.22    3.94
  -9  -3  -2    0.59    1.12
  -9   3  -3   -1.36    4.36
  -9  -3  -3   11.49   13.22
  -9  -3  -3    4.05    4.64
  -9  -3  -4    6.49    3.57
  -9   3  -4   14.59    7.82
  -9  -3  -4   -3.03   10.65
  -9  -3  -5    0.42    2.38
  -9   3  -5   -0.64    3.79
  -9  -3  -6    1.06    0.73
  -9   3  -6   -3.75    3.79
  -9  -3  -6   -1.09    6.21
  -9  -3  -7    0.27    3.14
  -9   3  -7   13.31    7.75
  -9  -3  -7   -6.98    9.15
  -9  -3  -8   -4.10    3.64
  -9   3  -8    3.24    3.58
  -9  -3  -8    4.01   13.01
  -9  -3  -9    0.97    3.06
  -9   3  -9    0.58    3.39
  -9  -3 -10    0.84    3.21
  -9   3 -10    3.22    5.17
  -9  -3 -10    7.30    6.21
  -9  -3 -11    1.87    2.69
  -9   3 -11   -6.78    6.52
  -9  -3 -11   -4.14    9.18
  -9   3 -12   16.70    8.94
  -9  -3 -12   10.76   12.66
  -9   3 -13   -0.92    2.83
  -9  -3 -13    8.77   10.74
  -9   3 -14    2.93    4.71
  -9  -3 -14    8.45   13.83
  -9  -3 -15   11.96   13.55
  -9   3 -15   34.92   12.00
  -9  -3 -16   14.93   24.02
  -9   3 -16    3.68    4.27
  -9  -3 -17    0.32    4.85
  -9   3 -17    4.49    5.87
  -9  -3 -18   -2.94    4.53
  -9   3 -18    0.08    3.90
  -9  -3 -19    0.73    8.13
  -9   3 -19    6.00    6.62
  -9  -3 -20   18.20   18.15
  -9   3 -20   -0.13    1.07
  -9  -3 -21   23.55   19.60
   9   4 -20    0.38    2.99
  -9   4  20    2.31    4.01
  -9  -4  20    1.37    4.90
   9   4 -19   -4.59    5.75
  -9   4  19   -6.62    8.08
  -9  -4  19   -0.92    4.85
  -9   4  18   -1.11    3.87
   9   4 -18    9.35    8.17
  -9  -4  18   15.83   10.53
  -9   4  17    7.56    5.94
   9   4 -17    4.36    6.34
  -9  -4  17   -1.21    3.95
  -9   4  16   42.46   14.88
   9   4 -16   23.13   10.95
  -9  -4  16   17.20   12.08
  -9   4  15   -5.20    8.14
   9   4 -15    6.20    8.08
  -9  -4  15   12.86   10.77
  -9   4  14   19.21   11.16
  -9  -4  14    5.90    6.65
   9   4 -14   16.35    8.85
   9   4 -13   -0.12    2.41
  -9   4  13    5.39    5.90
  -9  -4  13    7.07    6.47
   9   4 -12   33.04   12.23
  -9   4  12   12.08    8.04
  -9  -4  12   33.28   13.32
   9   4 -11   23.36    9.02
  -9   4  11   31.49   12.24
  -9  -4  11   30.75   13.19
   9   4 -10    8.63    2.85
  -9   4  10   15.69    8.92
  -9  -4  10   14.18   10.82
   9   4  -9    4.96    6.43
  -9   4   9   25.01   10.52
  -9  -4   9   20.27   10.63
   9   4  -8   17.30    9.67
  -9   4   8   22.64   11.93
  -9  -4   8   10.47    8.33
  -9   4   7   -2.90    3.18
  -9   4   7    3.29    5.71
   9   4  -7   -0.04    1.28
  -9  -4   7   -1.02    3.16
   9   4  -6   -1.50    4.38
  -9   4   6    9.05    6.54
  -9   4   6   14.16    8.96
  -9  -4   6    1.83    4.90
  -9   4   5    9.78    7.06
   9   4  -5    1.52    2.87
  -9   4   5    9.15    8.21
  -9  -4   5   -2.02    4.81
  -9   4   4   10.80    6.43
  -9   4   4   25.15   11.19
   9   4  -4   20.99    9.41
  -9  -4   4    8.12    3.22
   9   4  -3    2.77    0.77
  -9   4   3    5.76    3.02
  -9   4   3   14.35    7.22
  -9  -4   3    4.43    5.20
  -9   4   2   15.97    8.04
  -9   4   2   22.03    9.34
   9   4  -2   13.08    4.21
  -9  -4   2   29.78   11.97
   9   4  -1    6.26    6.14
  -9   4   1    6.44    4.98
  -9   4   1   -0.93    3.40
  -9  -4   1   -2.95    4.38
  -9   4   0   72.84   15.15
  -9   4   0   78.96   18.38
  -9  -4   0   71.72   16.83
  -9   4  -1   -0.67    2.61
  -9  -4  -1   -1.59    8.88
  -9  -4  -1    6.85    5.92
  -9   4  -2   35.69   10.58
  -9  -4  -2   69.36   31.09
  -9  -4  -2   31.67   10.51
  -9   4  -3   -0.25    1.98
  -9  -4  -3   -4.37    4.24
  -9  -4  -3    4.01    4.98
  -9   4  -4   28.65    9.62
  -9  -4  -4   18.91   13.31
  -9  -4  -4    9.76    6.35
  -9  -4  -5   12.29    6.09
  -9   4  -5    4.18    6.18
  -9  -4  -5    9.10   10.16
  -9   4  -6    9.66    6.61
  -9  -4  -6   11.87   11.82
  -9   4  -7    7.83    6.68
  -9  -4  -7   12.25   14.30
  -9   4  -8   -2.42    3.14
  -9  -4  -8   -1.27    4.85
  -9   4  -9    2.50    3.89
  -9  -4  -9   20.42   20.20
  -9   4 -10    5.76    1.79
  -9  -4 -10    2.66    8.13
  -9   4 -11   -0.31    2.59
  -9  -4 -11    2.71   14.82
  -9   4 -12    5.34    6.73
  -9  -4 -12   -1.16    9.76
  -9   4 -13   31.17   11.86
  -9  -4 -13   47.17   27.78
  -9   4 -14    3.70    6.37
  -9  -4 -14   12.55   19.72
  -9  -4 -15   41.24   30.03
  -9   4 -15    9.98    6.44
  -9  -4 -16    9.67   15.25
  -9   4 -16   37.40   26.87
  -9  -5  14   12.39    7.99
   9   5 -13   36.00   14.09
  -9   5  13   38.67   14.67
  -9  -5  13   27.71   13.40
   9   5 -12    6.89    8.41
  -9   5  12    9.54    4.88
  -9  -5  12   20.03   11.60
  -9   5  11   50.63   15.71
   9   5 -11   58.54   17.45
  -9  -5  11   70.58   20.43
  -9   5  10   -3.07    2.10
   9   5 -10    2.65    4.38
  -9  -5  10    0.10    7.16
  -9   5   9   -3.61    3.41
  -9  -5   9    4.82    6.99
   9   5  -9    7.32    6.78
   9   5  -8   13.34    7.66
  -9   5   8   22.82   10.92
   9   5  -7    5.23    5.87
  -9   5   7   -7.11    7.71
  -9  -5   7    8.76    8.75
  -9   5   6   17.38    9.54
   9   5  -6    4.97    2.55
  -9  -5   6    6.95    5.33
   9   5  -5    2.49    3.31
  -9   5   5    4.75    5.24
  -9  -5   5   -0.52    1.10
   9   5  -4    4.46    6.00
  -9   5   4    3.22    5.16
  -9  -5   4    7.69    6.02
   9   5  -3    9.88    8.05
  -9   5   3    9.53    8.15
  -9  -5   3   17.53   10.76
   9   5  -2   11.99    9.46
  -9   5   2   18.54    8.91
  -9  -5   2   -0.63    2.74
  -9   5   1   48.29   12.76
  -9   5   1   22.66   10.24
  -9  -5   1   30.05   26.38
  -9  -5   1   23.07    9.63
  -9   5   0   18.05    8.26
  -9  -5   0   19.30   17.63
  -9  -5   0   18.88    8.87
  -9   5  -1    9.60    6.15
  -9  -5  -1   28.14   22.56
  -9   5  -2   54.37   14.48
  -9  -5  -2   42.35   26.92
  -9   5  -3    6.26    5.02
  -9  -5  -3   -1.86   13.92
  -9   5  -4   16.66    8.15
  -9  -5  -4    4.31   16.29
  -9   5  -5   11.73    7.14
  -9  -5  -5   -1.83   13.45
  -9   5  -6   11.77    8.13
  -9  -5  -6   -0.73    7.98
  -9   5  -7   19.99    8.70
  -9  -5  -7   13.29    8.11
  -9   5  -8    7.17    7.00
  -9  -5  -8   -2.33    8.76
  -9   5  -9    9.75    6.34
  -9  -5  -9   31.27   23.95
  -9   5 -10   -4.32    4.32
  -9   5 -11   27.48   11.80
 -10   0  25   -3.54    5.88
 -10   0  24    1.94    3.34
 -10   0  23    4.28    6.47
 -10   0  22    0.33    4.94
 -10   0  21    5.09    7.49
 -10   0  20   12.81    6.28
  10   0 -19   -2.50    3.05
 -10   0  19   -0.68    3.82
  10   0 -18   -0.50    2.28
 -10   0  18   -2.22    1.37
 -10   0  18    3.92    3.87
  10   0 -17    2.64    3.77
 -10   0  17    0.90    3.19
 -10   0  17    1.89    5.73
  10   0 -16   38.10   11.06
 -10   0  16   29.45    9.94
 -10   0  16   24.96    9.84
  10   0 -15    0.67    2.36
 -10   0  15    6.77    6.38
 -10   0  15   -0.04    2.61
  10   0 -14   43.72   11.26
 -10   0  14   27.82    9.29
 -10   0  14   57.89   15.24
  10   0 -13   -0.17    1.00
 -10   0  13    3.23    4.59
 -10   0  13   -0.28    2.48
 -10   0  12   44.95   11.44
  10   0 -12   46.61   10.83
 -10   0  12   58.59   14.84
 -10   0  11    0.86    1.65
  10   0 -11   -2.40    2.01
 -10   0  11   -5.42    4.83
 -10   0  10   57.54   12.01
  10   0 -10   71.12   13.39
 -10   0  10   70.65   15.95
  10   0  -9    1.50    1.90
 -10   0   9    1.29    1.19
 -10   0   9   -0.32    1.81
  10   0  -8   44.02   10.74
 -10   0   8   41.59   10.20
 -10   0   7   -2.00    3.54
 -10   0   7   -2.11    0.77
  10   0  -7   -4.41    3.63
  10   0  -6    5.96    4.21
 -10   0   6   14.43    8.15
 -10   0   6   12.44    6.15
 -10   0   5   -0.09    2.77
  10   0  -5    2.35    2.45
 -10   0   5    2.22    2.66
 -10   0   4   11.84    5.83
 -10   0   4    9.87    5.10
 -10   0   3   -0.39    0.94
 -10   0   3    0.45    0.53
 -10   0   2    4.12    2.68
 -10   0   2   16.87   14.48
 -10   0   1    3.69    3.60
 -10   0   1   12.42   11.80
 -10   0   0    9.82    7.03
 -10   0   0   13.08    9.22
 -10   0  -1    3.21    4.72
 -10   0  -1   -2.45    5.16
 -10   0  -2  148.20   29.55
 -10   0  -2   82.59   15.65
 -10   0  -3   -0.76    2.34
 -10   0  -4    9.89    3.12
 -10   0  -5   -0.85    3.34
 -10   0  -6  179.33   23.58
 -10   0  -7   -1.11    2.00
 -10   0  -8   81.05   16.50
 -10   0  -9   -0.71    3.57
 -10   0 -10   55.94   13.18
 -10   0 -11   -0.32    2.74
 -10   0 -12   10.83    4.74
 -10   0 -13    4.56    5.23
 -10   0 -14   66.70   14.94
 -10   0 -15    5.74    4.13
 -10   0 -16   42.44   11.96
 -10   0 -17   11.81    7.39
 -10   0 -18   11.82    6.40
 -10   0 -19    2.51    1.92
 -10   0 -20   22.89    9.39
 -10   0 -21    5.14    4.89
 -10   0 -22    6.42    5.23
 -10   0 -23    3.30    1.55
  10   1 -27    3.97    4.64
 -10   1  27    8.45    7.76
 -10  -1  27   -3.78    5.28
  10   1 -26   70.89   17.98
 -10   1  26   71.92   18.30
 -10  -1  26   53.50   17.85
  10   1 -25    9.27    7.70
 -10   1  25    5.37    4.27
 -10  -1  25    4.74    6.33
  10   1 -24   -3.70    5.69
 -10   1  24    0.39    2.65
  10   1 -23    7.79    6.31
 -10   1  23    7.49    5.98
 -10  -1  23    5.94    7.40
  10   1 -22   -1.94    3.65
 -10   1  22    5.11    5.99
 -10  -1  22    6.07    4.94
  10   1 -21   12.23    7.02
 -10   1  21   16.79    9.11
 -10  -1  21   20.19   11.03
 -10   1  21    4.94    3.67
  10   1 -20    0.14    1.40
 -10   1  20   -0.24    2.07
 -10  -1  20   -0.22    3.34
  10   1 -19   -2.80    4.07
 -10   1  19    4.45    5.14
 -10  -1  19    6.30    6.70
 -10   1  19   -3.47    4.04
 -10   1  18   29.43   10.97
  10   1 -18   16.27    7.61
 -10   1  18   12.40    9.02
 -10  -1  18    8.83    6.78
 -10   1  17    6.04    7.55
  10   1 -17    4.42    3.98
 -10   1  17    0.87    2.11
 -10  -1  17    6.05    5.98
 -10   1  16    1.98    1.94
  10   1 -16    2.95    3.81
 -10   1  16    7.63    6.44
 -10  -1  16   12.54    7.29
 -10   1  15   20.28    8.41
  10   1 -15   16.88    7.99
 -10   1  15   17.60    8.34
 -10  -1  15   12.70   10.14
 -10   1  14   37.28   11.12
  10   1 -14   61.62   14.72
 -10   1  14   62.58   15.21
 -10  -1  14   52.22   14.77
 -10   1  13   94.14   18.41
 -10  -1  13   96.35   21.05
 -10   1  13   92.81   17.96
  10   1 -13   76.65   15.58
 -10   1  12    1.37    1.81
 -10   1  12    5.54    4.45
  10   1 -12   -1.37    4.66
 -10  -1  12    0.35    3.90
 -10   1  11   10.81    8.28
 -10   1  11    2.99    4.41
  10   1 -11   -2.27    2.51
 -10  -1  11    2.22    3.19
  10   1 -10   26.77    9.35
 -10   1  10   37.38   11.06
 -10   1  10   24.86    9.12
 -10  -1  10   33.44   11.43
 -10   1   9   36.35    9.96
  10   1  -9   27.98    9.13
 -10   1   9   25.17    9.19
 -10  -1   9   40.50   13.33
 -10   1   8   73.57   14.60
 -10  -1   8   85.63   18.57
 -10   1   8   69.96   14.53
  10   1  -8   85.94   16.18
 -10   1   7    7.77    5.91
  10   1  -7    5.05    5.02
 -10   1   7    6.76    5.07
 -10  -1   7   17.61    9.85
 -10   1   6    5.91    5.31
 -10   1   6    0.18    2.56
  10   1  -6   -3.56    2.77
 -10  -1   6    6.23    5.85
 -10   1   5   14.70    7.20
  10   1  -5   10.10    6.27
 -10   1   5    8.44    4.20
 -10  -1   5   14.52    7.40
 -10   1   4   26.97    8.55
  10   1  -4   13.16    6.19
 -10   1   4    6.23    2.88
 -10  -1   4   15.23    7.40
 -10  -1   3   12.03    6.41
 -10   1   3    8.97    4.14
  10   1  -3   16.49    6.22
 -10   1   3   17.17    7.73
 -10  -1   2    3.37    2.81
 -10   1   2   -6.38    4.96
  10   1  -2    7.49    4.96
 -10   1   2    4.09    2.86
 -10   1   1   49.54   12.13
 -10  -1   1   69.23   15.72
 -10   1   1   80.14   15.38
 -10  -1   0    2.86    3.12
 -10   1   0    5.03    4.53
 -10  -1   0    4.34    3.89
 -10  -1  -1   -1.78    2.19
 -10   1  -1    2.92    2.58
 -10  -1  -1   11.10   12.69
 -10  -1  -2   55.70   13.49
 -10   1  -2   38.95   11.10
 -10  -1  -2   83.63   26.44
 -10  -1  -3   86.18   16.04
 -10   1  -3   91.96   16.80
 -10  -1  -3  103.79   28.68
 -10  -1  -4   18.18    8.11
 -10   1  -4   10.30    4.46
 -10  -1  -4   12.47   14.11
 -10  -1  -5   44.59   11.77
 -10   1  -5   63.23   14.01
 -10  -1  -6   31.89    9.50
 -10   1  -6   31.45   10.23
 -10  -1  -6   29.40   16.44
 -10  -1  -7   15.01    7.05
 -10   1  -7   25.18   10.01
 -10  -1  -7   12.57   12.92
 -10  -1  -8   -0.08    2.72
 -10   1  -8    0.59    2.83
 -10  -1  -8    0.67    4.81
 -10  -1  -9    2.47    4.27
 -10   1  -9    0.87    2.70
 -10  -1  -9   -4.91    2.48
 -10  -1 -10   11.06    7.07
 -10   1 -10    7.89    4.88
 -10  -1 -10   10.00   10.17
 -10  -1 -11   16.93   12.27
 -10  -1 -11    6.74    4.74
 -10   1 -11   12.34    7.53
 -10  -1 -12  -10.17   12.24
 -10  -1 -12   10.91    6.47
 -10   1 -12   10.22    6.78
 -10  -1 -13    4.63   11.25
 -10  -1 -13    2.74    4.51
 -10   1 -13   11.28    6.71
 -10  -1 -14   14.11   10.51
 -10  -1 -14   16.16    7.46
 -10   1 -14    9.00    6.27
 -10  -1 -15    2.95    5.18
 -10   1 -15   -3.46    1.54
 -10  -1 -16  106.55   29.68
 -10  -1 -16   66.75   14.81
 -10   1 -16   88.24   18.09
 -10  -1 -17   49.89   22.53
 -10  -1 -17   39.77   11.73
 -10   1 -17   61.44   15.43
 -10  -1 -18   11.35    5.12
 -10  -1 -18    4.45    4.56
 -10   1 -18    2.43    1.81
 -10  -1 -19   -0.23    6.02
 -10  -1 -19   -0.85    2.72
 -10   1 -19   -2.57    1.89
 -10  -1 -20    5.82    4.07
 -10   1 -20   12.14    8.07
 -10  -1 -21   15.88   13.39
 -10   1 -21    7.55    5.40
 -10  -1 -22   20.84   13.38
 -10   1 -22    4.49    3.60
 -10  -1 -23   -8.10    8.47
  10   2 -25    2.11    4.37
 -10   2  25    3.24    4.39
  10   2 -24   37.09   12.80
 -10   2  24   42.23   15.28
 -10  -2  24   22.44   11.87
  10   2 -23   -0.64    2.96
 -10   2  23    8.10    6.61
 -10  -2  23    7.98    7.97
  10   2 -22   21.85    8.78
 -10   2  22   22.81   10.87
 -10  -2  22   49.68   17.71
  10   2 -21    6.87    5.07
 -10   2  21    9.61    6.70
 -10  -2  21    9.92    6.04
  10   2 -20   24.41    9.64
 -10   2  20   17.30    9.74
 -10  -2  20   21.70   10.23
  10   2 -19    3.39    5.32
 -10   2  19    2.16    4.54
 -10  -2  19    9.15    9.08
 -10   2  18   -2.66    4.15
 -10  -2  18   -3.47    1.03
 -10   2  17    2.26    1.17
  10   2 -17   -5.97    6.51
 -10   2  17    3.27    3.55
 -10  -2  17    7.75    7.19
 -10   2  16   -2.43    3.03
  10   2 -16    5.93    4.85
 -10   2  16    4.27    6.04
 -10  -2  16   -6.63    8.62
 -10   2  15   38.57   10.55
  10   2 -15   46.15   13.38
 -10   2  15   54.30   15.03
 -10  -2  15   55.26   17.29
 -10   2  14   10.21    5.99
 -10   2  14    9.50    7.00
  10   2 -14    2.21    3.21
 -10  -2  14    9.45    6.57
 -10   2  13    8.32    3.89
 -10   2  13   11.02    6.08
  10   2 -13    3.52    1.36
 -10  -2  13   12.48    7.31
 -10   2  12   14.44    7.91
 -10   2  12    7.13    6.13
  10   2 -12    1.53    3.37
 -10  -2  12   18.93    9.36
  10   2 -11   28.19   10.11
 -10   2  11   26.11    8.15
 -10   2  11   25.29   10.33
 -10  -2  11   17.58    9.74
 -10   2  10   -0.84    1.73
  10   2 -10    4.28    5.76
 -10  -2  10   -0.56    4.45
 -10   2   9   13.28    6.90
  10   2  -9   20.78    8.03
 -10   2   9   21.64    9.35
 -10  -2   9   15.80    9.14
 -10   2   8    7.52    4.20
  10   2  -8    9.18    5.55
 -10   2   8   -0.36    3.64
 -10  -2   8    5.09    5.07
 -10   2   7   -3.49    3.38
  10   2  -7   -2.21    1.85
 -10   2   7    7.60    5.30
 -10  -2   7    0.19    6.47
 -10   2   6    8.62    4.60
 -10   2   6   -1.92    2.21
  10   2  -6    0.65    3.45
 -10  -2   6    5.15    5.60
 -10   2   5    4.29    4.66
  10   2  -5    5.32    3.34
 -10   2   5   -3.06    3.33
 -10   2   4   19.19    8.18
  10   2  -4   14.08    6.72
 -10   2   4   22.49   10.28
 -10  -2   4   30.40   12.19
 -10   2   3    4.67    5.05
 -10   2   3   -1.01    3.47
 -10  -2   3  -11.33    8.75
  10   2  -3    4.32    5.41
 -10   2   2   22.14    8.53
 -10   2   2   25.33    8.89
  10   2  -2   21.06    8.96
 -10  -2   2   36.61   12.73
 -10   2   1   -2.67    2.72
  10   2  -1    1.64    5.19
 -10   2   1   -2.37    4.69
 -10  -2   1    0.26    3.75
 -10  -2   0   13.45    7.45
 -10   2   0    5.10    4.60
 -10   2   0   12.07    6.88
 -10  -2   0    1.90    8.57
 -10  -2  -1   18.94    8.32
 -10   2  -1    2.23    1.77
 -10  -2  -1   32.69   20.05
 -10  -2  -2    1.39    3.62
 -10   2  -2   -1.88    1.76
 -10  -2  -2   -3.73    7.84
 -10  -2  -3   21.29    7.64
 -10   2  -3   16.01    7.42
 -10  -2  -3   17.59   17.57
 -10  -2  -4    2.23    3.01
 -10   2  -4    5.53    4.15
 -10  -2  -4    5.39    5.66
 -10  -2  -5   30.95    9.89
 -10   2  -5   28.53   10.15
 -10  -2  -5   30.83   15.69
 -10  -2  -6    2.60    3.54
 -10   2  -6   -0.03    4.34
 -10  -2  -6    8.25    7.53
 -10  -2  -7    4.25    3.44
 -10   2  -7    3.82    4.28
 -10  -2  -8   55.25   13.66
 -10   2  -8   70.10   15.78
 -10  -2  -8   47.11   23.86
 -10  -2  -9   18.86    7.62
 -10   2  -9   38.09   12.27
 -10  -2  -9   38.43   22.25
 -10  -2 -10   11.53    6.00
 -10   2 -10    3.00    4.31
 -10  -2 -10   14.93   15.43
 -10  -2 -11   20.59    8.04
 -10   2 -11    9.51    6.63
 -10  -2 -11    8.45    9.08
 -10  -2 -12   38.46   10.12
 -10   2 -12   57.85   15.56
 -10  -2 -12   13.91   15.53
 -10  -2 -13    2.33    5.24
 -10  -2 -13    2.38    2.67
 -10   2 -13    4.49    5.39
 -10  -2 -14    2.81    9.19
 -10  -2 -14    5.26    2.94
 -10   2 -14   -5.67    6.23
 -10  -2 -15    3.95   11.03
 -10  -2 -15    5.08    5.16
 -10   2 -15    5.24    5.01
 -10  -2 -16   23.75   14.44
 -10   2 -16    7.70    5.41
 -10  -2 -17   25.56   20.24
 -10   2 -17    2.06    4.45
 -10  -2 -18   -2.66    9.41
 -10   2 -18   10.84    8.63
 -10  -2 -19   13.26   14.83
 -10   2 -19   27.75   10.79
 -10  -2 -20   52.73   22.65
 -10   2 -20   27.54   11.34
 -10  -2 -21    7.63    7.25
  10   3 -21    6.91    7.29
 -10   3  21   11.79    7.84
 -10  -3  21   17.53   10.15
  10   3 -20    0.40    3.26
 -10   3  20   -0.93    2.97
  10   3 -19   45.37   14.60
 -10   3  19   66.54   19.43
 -10  -3  19   60.59   19.09
  10   3 -18   -3.42    2.32
 -10  -3  18    1.41    4.67
 -10   3  17    2.53    4.48
  10   3 -17   15.08    8.68
 -10  -3  17   13.30    9.50
 -10   3  16   -0.66    2.06
  10   3 -16    4.51    1.57
 -10  -3  16   -0.98    2.57
 -10   3  15    3.65    5.11
  10   3 -15    7.21    4.31
 -10  -3  15    5.95    5.83
 -10   3  14    5.05    7.15
  10   3 -14    2.26    3.80
 -10  -3  14    9.47    6.75
  10   3 -13    8.83    6.58
 -10   3  13   11.16    8.59
 -10  -3  13    5.00    7.61
  10   3 -12    5.27    5.81
 -10   3  12    7.02    5.70
 -10   3  12    8.25    5.95
 -10  -3  12    4.77    3.42
 -10   3  11   10.38    5.47
  10   3 -11   10.96    5.34
 -10   3  11   -7.22    6.65
 -10  -3  11   10.19    6.09
 -10   3  10    8.03    4.85
  10   3 -10   11.35    5.61
 -10   3  10   11.04    6.73
 -10  -3  10   15.96   10.72
 -10   3   9   18.97    7.40
  10   3  -9   29.29   11.12
 -10   3   9   10.69    5.40
 -10  -3   9   19.21   11.19
 -10   3   8   30.75   10.01
  10   3  -8   12.04    6.14
 -10   3   8   24.91   10.20
 -10  -3   8   26.36   12.09
 -10   3   7   -2.31    1.68
 -10   3   7    0.78    0.85
  10   3  -7    3.60    2.95
 -10  -3   7   -1.27    2.74
  10   3  -6    6.90    6.40
 -10   3   6    4.93    6.05
 -10  -3   6   18.02    9.57
 -10   3   5    5.47    3.28
  10   3  -5    8.70    6.81
 -10   3   5   -1.47    1.67
 -10  -3   5   -1.62    4.32
 -10   3   4   -0.37    1.28
 -10   3   4    5.87    3.66
  10   3  -4    6.25    6.57
 -10  -3   4    5.42    5.93
 -10   3   3   -0.87    3.96
  10   3  -3    1.71    5.76
 -10   3   3   13.73    7.73
 -10  -3   3    1.83    3.93
  10   3  -2    5.63    5.98
 -10   3   2    2.21    0.70
 -10   3   2   -0.28    2.90
 -10  -3   2    6.64    6.58
 -10   3   1   25.48    9.36
  10   3  -1   11.79    6.39
 -10   3   1   29.28   10.85
 -10  -3   1   22.72   10.03
 -10   3   0   11.50    6.89
 -10   3   0   12.30    8.91
 -10  -3   0   -5.10    6.16
 -10  -3   0    8.68    5.41
 -10   3  -1   12.05    6.37
 -10  -3  -1   21.88    8.71
 -10  -3  -2   27.06    8.84
 -10   3  -2   18.52    8.85
 -10  -3  -2   15.42   12.30
 -10  -3  -3   22.10    8.78
 -10   3  -3   24.45    9.97
 -10  -3  -3   40.90   23.88
 -10  -3  -4    7.50    5.44
 -10   3  -4   10.34    7.75
 -10  -3  -4   19.45   20.54
 -10  -3  -5   19.16    8.53
 -10   3  -5   -0.76    3.97
 -10  -3  -5    3.26   10.37
 -10  -3  -6    8.41    5.31
 -10   3  -6    8.13    6.20
 -10  -3  -6    1.38    7.61
 -10  -3  -7   -1.70    2.24
 -10   3  -7   11.63    8.01
 -10  -3  -7    5.42   12.95
 -10  -3  -8    5.71    5.09
 -10   3  -8   10.24    7.35
 -10  -3  -8   15.09   16.66
 -10  -3  -9   24.98    8.63
 -10   3  -9   15.18    8.21
 -10  -3 -10   21.72    8.35
 -10   3 -10   38.94   12.95
 -10  -3 -10   41.37   23.51
 -10   3 -11   11.19    5.97
 -10  -3 -11    0.11    9.93
 -10   3 -12    4.77    5.46
 -10  -3 -12   -7.36    7.17
 -10   3 -13   28.94   14.06
 -10  -3 -13   38.00   21.57
 -10  -3 -14   40.96   26.33
 -10   3 -14   -3.04    5.54
 -10  -3 -15   47.29   29.34
 -10   3 -15    0.08    1.87
 -10  -3 -16   19.42   18.20
 -10   3 -16   19.65    9.71
 -10  -3 -17   27.53   20.96
 -10  -3 -18   -2.32   10.43
  10   4 -16   -1.49    1.97
 -10   4  16   -2.27    4.06
 -10  -4  16    5.70    8.58
  10   4 -15   11.91    9.50
 -10   4  15   13.21    9.74
 -10  -4  15    9.80   10.43
  10   4 -14   18.81   10.14
 -10   4  14    6.46    7.03
 -10  -4  14   16.97   11.42
  10   4 -13    6.80    6.01
 -10   4  13   24.86   12.31
 -10  -4  13   16.27   11.11
  10   4 -12   -1.89    4.11
 -10   4  12   13.49    8.35
 -10  -4  12    8.71    6.26
  10   4 -11   25.44   11.12
 -10   4  11   25.10   11.89
 -10  -4  11    8.85    6.80
 -10   4  10   11.18    8.32
  10   4 -10   25.94   11.28
 -10  -4  10   11.56    7.28
 -10   4   9   47.90   15.06
  10   4  -9   51.52   14.41
 -10  -4   9   47.89   16.46
  10   4  -8   -0.51    1.88
 -10   4   8    7.09    9.05
 -10  -4   8    0.23    1.23
 -10   4   7   -1.27    1.57
  10   4  -7    2.06    4.81
 -10   4   7   -4.34    2.03
 -10   4   6    3.08    3.34
  10   4  -6    3.59    3.61
 -10   4   6   11.95    8.62
 -10  -4   6    3.13    4.97
 -10   4   5   -2.86    4.51
 -10   4   5    2.48    6.06
  10   4  -5    6.87    6.30
 -10  -4   5   -2.88    5.52
 -10   4   4   -1.98    3.39
  10   4  -4    0.79    2.92
 -10   4   4    9.01    6.84
 -10  -4   4    2.09    3.36
  10   4  -3    9.44    6.59
 -10   4   3    0.03    2.27
 -10   4   3    4.88    6.31
 -10  -4   3    3.39    6.27
 -10   4   2   -0.29    3.05
 -10   4   2    6.52    4.52
  10   4  -2   -1.68    3.42
 -10  -4   2    9.50    7.51
 -10   4   1    0.69    1.61
 -10   4   1    2.31    1.85
 -10  -4   1    3.76    5.65
 -10   4   0   -3.04    2.85
 -10  -4   0   -2.04    0.82
 -10   4  -1   64.27   15.49
 -10  -4  -1   87.93   34.61
 -10  -4  -1   68.46   16.48
 -10   4  -2   18.92    8.13
 -10  -4  -2   19.85   16.36
 -10  -4  -2   15.81    7.73
 -10  -4  -3   25.91    9.62
 -10   4  -3   45.93   13.81
 -10  -4  -3   58.42   27.38
 -10  -4  -4   -0.90    2.92
 -10   4  -4    7.84    6.18
 -10  -4  -4    1.16    9.33
 -10  -4  -5   -3.63    4.13
 -10   4  -5    9.53    7.79
 -10  -4  -5  -12.36   14.19
 -10   4  -6   -1.72    3.24
 -10  -4  -6   -8.99   13.43
 -10   4  -7   -3.74    6.02
 -10  -4  -7   13.55   16.37
 -10   4  -8   10.63    6.57
 -10  -4  -8   -0.93   13.94
 -10   4  -9   18.42    9.73
 -10  -4  -9   39.00   25.71
 -10   4 -10   -3.26    6.41
 -10  -4 -10   -0.36   13.25
 -10   4 -11   12.50    7.44
 -10  -4 -11   10.22   16.78
 -10   4 -12   18.03   10.36
 -10  -4 -12    6.12    9.47
 -10  -5   8   11.53    7.08
 -10  -5   7    8.68    6.69
 -10  -5   6    7.59    8.19
 -10  -5   5    6.46    4.73
 -10  -5   4   -3.01    2.65
 -10  -5   3   -0.48    2.54
 -10  -5   2    4.35    5.69
 -10  -5   1   10.88    6.78
 -10   5   0    7.15    5.04
 -10   5  -1   15.93    8.57
 -10   5  -2   31.92   11.73
 -10   5  -3   24.88   10.61
 -10   5  -4   33.59   12.36
 -10   5  -5   69.28   17.91
 -10   5  -6   14.44    9.24
 -11   0  25    7.18    7.21
 -11   0  24    2.66    5.44
 -11   0  23   22.55   11.89
 -11   0  22    5.53    5.34
 -11   0  21    2.16    5.59
 -11   0  20   -0.87    2.95
 -11   0  19   41.67   12.82
 -11   0  18    6.87    7.34
 -11   0  17   11.71    9.87
 -11   0  16    2.10    7.39
 -11   0  15   32.90   12.16
 -11   0  14    4.31    2.67
 -11   0  13    4.96    6.33
 -11   0  12   -0.96    2.62
 -11   0  11  109.01   22.38
 -11   0  10   -4.92    6.20
 -11   0   9   20.86    7.88
 -11   0   8   -1.67    2.68
 -11   0   7   13.47    7.68
 -11   0   6   -0.42    4.54
 -11   0   5   23.97    8.98
 -11   0   4   -1.95    1.88
 -11   0   3  120.39   20.45
 -11   0   2   -4.65    4.03
 -11   0   1    5.17    3.42
 -11   0   0    0.44    2.35
 -11   0  -1    2.08    4.25
 -11   0  -2   -1.91    2.40
 -11   0  -3   16.96    7.54
 -11   0  -4   -1.12    1.00
 -11   0  -5   57.28   14.90
 -11   0  -6    4.40    4.63
 -11   0  -7   91.30   17.51
 -11   0  -8   -0.16    2.35
 -11   0  -9   36.00   11.20
 -11   0 -10    1.97    5.72
 -11   0 -11    2.89    3.20
 -11   0 -12   -3.01    3.05
 -11   0 -13   51.60   14.62
 -11   0 -14   -0.98    3.09
 -11   0 -15    1.43    1.19
 -11   0 -16   -2.24    4.35
 -11   0 -17   -2.13    4.16
 -11   0 -18    2.39    4.89
 -11   0 -19    3.49    4.62
 -11   0 -20   -1.01    2.50
  11   1 -24   11.54    7.93
 -11   1  24    0.05    1.17
  11   1 -23    9.59    6.80
 -11   1  23   29.56   11.96
 -11  -1  23   30.47   13.20
  11   1 -22   -3.84    3.03
 -11  -1  22    4.91    5.40
 -11   1  21    6.47    6.31
  11   1 -21    2.62    4.54
 -11   1  21    1.56    4.66
 -11  -1  21   13.43   10.36
 -11   1  20   -1.17    3.30
  11   1 -20    2.90    4.71
 -11   1  20    2.74    4.28
 -11  -1  20    2.71    5.18
 -11   1  19    6.18    6.36
  11   1 -19    7.01    5.60
 -11   1  19    3.66    5.81
 -11  -1  19   -3.67    4.10
 -11   1  18    9.54    5.96
  11   1 -18   15.96    8.30
 -11   1  18    9.64    7.09
 -11  -1  18   25.35   12.58
 -11   1  17   12.83    6.37
  11   1 -17   25.00   10.73
 -11   1  17   10.05    6.28
 -11  -1  17   12.25    7.53
 -11   1  16    0.82    3.51
 -11   1  16    7.10    5.08
  11   1 -16   -3.05    3.41
 -11  -1  16    2.49    6.27
 -11   1  15   55.83   14.73
 -11   1  15   72.04   17.16
  11   1 -15   83.38   17.78
 -11  -1  15   76.68   20.02
 -11   1  14    4.63    5.02
 -11   1  14    9.61    6.61
  11   1 -14    2.33    2.85
 -11  -1  14   11.42    6.45
 -11   1  13   16.91    8.29
 -11   1  13   30.04   10.63
 -11  -1  13   37.90   14.51
  11   1 -13   22.31    9.29
 -11   1  12   13.98    6.87
  11   1 -12    7.82    3.71
 -11   1  12   16.52    7.88
 -11  -1  12   14.87    9.08
 -11   1  11   -0.77    3.92
  11   1 -11   12.86    7.53
 -11   1  11   14.52    7.74
 -11  -1  11   13.12    8.04
 -11   1  10   -3.54    3.59
  11   1 -10   -2.33    2.32
 -11   1  10   -3.15    0.90
 -11  -1  10   -0.96    1.46
 -11   1   9   -1.36    2.24
  11   1  -9   -2.09    2.28
 -11   1   9   -1.49    3.21
 -11  -1   9    1.17    7.09
 -11   1   8    1.07    3.31
 -11   1   8    6.54    5.04
  11   1  -8    0.15    2.50
 -11  -1   8    9.67    6.83
 -11   1   7    5.90    3.99
  11   1  -7   -2.04    3.72
 -11   1   7   -1.22    3.01
 -11  -1   7    2.56    4.34
 -11  -1   6   -0.51    4.79
 -11   1   6    7.43    7.84
  11   1  -6   -1.89    3.01
 -11   1   6    1.64    3.13
 -11  -1   5    6.05    3.85
  11   1  -5    5.17    5.36
 -11   1   5    3.85    3.61
 -11   1   5    5.85    4.00
 -11  -1   4   28.31    9.27
 -11   1   4   34.25   11.36
 -11   1   4   48.79   13.37
  11   1  -4   50.01   12.56
 -11  -1   3   58.46   14.26
  11   1  -3   36.18   11.20
 -11   1   3   47.13   12.36
 -11   1   3   52.77   12.98
 -11  -1   2   12.63    6.50
 -11   1   2   31.65   10.88
 -11  -1   2   28.75   16.25
 -11   1   1    1.90    1.86
 -11  -1   1   -0.08    4.25
 -11  -1   0   39.74   12.63
 -11   1   0   25.98    8.92
 -11  -1   0   46.11   20.55
 -11  -1  -1    2.41    4.74
 -11   1  -1   -5.26    5.38
 -11  -1  -1  -10.59   12.57
 -11  -1  -2   47.65   14.10
 -11   1  -2   42.19   12.32
 -11  -1  -2   48.82   19.73
 -11  -1  -3    8.03    5.46
 -11   1  -3    4.13    5.14
 -11  -1  -3    2.80    5.43
 -11  -1  -4   13.23    7.23
 -11   1  -4   18.07    7.96
 -11  -1  -4   21.96   16.62
 -11  -1  -5   -0.03    4.46
 -11   1  -5   -2.73    2.56
 -11  -1  -6   12.18    5.91
 -11   1  -6   17.39    9.10
 -11  -1  -6   36.28   16.33
 -11  -1  -7    0.03    1.50
 -11   1  -7    2.76    4.81
 -11  -1  -7   -4.06    5.22
 -11  -1  -8   16.96    7.40
 -11   1  -8   23.99    9.34
 -11  -1  -8   34.09   19.38
 -11  -1  -9   11.64    6.27
 -11   1  -9   13.10    8.43
 -11  -1  -9   18.44   15.63
 -11  -1 -10   -0.60    6.48
 -11  -1 -10    3.95    6.05
 -11   1 -10    2.56    4.34
 -11  -1 -11   77.49   28.17
 -11   1 -11   67.77   17.01
 -11  -1 -11   75.54   16.64
 -11  -1 -12   12.86   15.48
 -11  -1 -12   23.16    8.02
 -11   1 -12   53.05   14.65
 -11  -1 -13   41.61   12.21
 -11   1 -13   26.53   11.06
 -11  -1 -14   24.06    9.17
 -11   1 -14   28.87   11.05
 -11  -1 -15   10.24    7.04
 -11   1 -15    7.60    5.68
 -11  -1 -16    5.86    3.70
 -11   1 -16    9.38    6.91
 -11  -1 -17    2.60    4.53
 -11   1 -17    3.22    3.59
 -11  -1 -18    4.30    6.01
 -11   1 -18    6.85    6.18
 -11  -1 -19    5.38    6.18
  11   2 -22   -1.66    3.86
 -11   2  22    8.24    7.19
  11   2 -21   31.16   12.54
 -11   2  21   17.24    9.22
  11   2 -20   -0.51    3.87
 -11   2  20    4.10    6.09
 -11  -2  20   -0.32    5.21
  11   2 -19    3.38    2.09
 -11   2  19    5.83    7.28
 -11  -2  19   10.52    8.44
 -11   2  18   14.48    8.18
  11   2 -18   10.76    8.36
 -11  -2  18   19.26   10.18
 -11   2  17   -1.81    1.89
  11   2 -17   -3.15    2.37
 -11  -2  17    0.75    3.47
 -11   2  16   12.73    6.98
 -11   2  16    3.97    5.04
  11   2 -16    1.33    1.86
 -11  -2  16    7.16    9.48
 -11   2  15   48.71   12.82
 -11   2  15   19.85    9.80
  11   2 -15   19.06    8.74
 -11  -2  15   29.24   13.14
  11   2 -14   -3.65    5.34
 -11   2  14   10.46    6.57
 -11   2  14   -1.09    3.73
 -11  -2  14   -4.02    4.03
 -11   2  13   11.93    7.11
  11   2 -13    1.07    4.01
 -11   2  13   11.98    7.14
 -11  -2  13    7.28    9.48
 -11   2  12    6.06    5.17
  11   2 -12    7.87    5.02
 -11   2  12   13.14    7.65
 -11  -2  12   11.76    8.15
 -11   2  11    5.67    3.90
  11   2 -11   -5.64    6.48
 -11   2  11    7.72    6.62
 -11  -2  11    7.90    7.90
 -11   2  10   35.70   11.16
  11   2 -10   33.15   11.18
 -11   2  10   20.58   10.18
 -11  -2  10   35.33   13.41
 -11   2   9   -2.90    3.64
 -11   2   9   -1.03    3.85
  11   2  -9    6.98    6.36
 -11  -2   9    2.31    6.76
 -11   2   8   14.37    6.50
 -11   2   8   15.85    8.90
  11   2  -8    1.68    2.10
 -11  -2   8   20.08    8.57
 -11   2   7    5.54    4.58
  11   2  -7   -3.91    3.82
 -11   2   7    2.66    2.78
 -11  -2   7   -2.95    4.74
 -11   2   6   -0.09    3.29
  11   2  -6    0.34    2.33
 -11   2   6    8.09    5.28
 -11  -2   6    3.27    6.70
 -11   2   5    6.30    5.08
 -11   2   5    7.52    5.42
  11   2  -5    5.36    5.41
 -11  -2   5   -1.33    4.25
 -11   2   4   25.67    9.20
  11   2  -4   14.65    6.75
 -11   2   4   15.34    6.62
 -11  -2   4   24.15   10.42
 -11   2   3    1.31    3.58
  11   2  -3    3.55    6.40
 -11   2   3   -2.37    0.94
 -11  -2   3    8.13    5.05
 -11  -2   2    2.20    5.13
 -11   2   2    4.00    1.22
 -11   2   2   -4.02    3.75
 -11  -2   1    7.86    8.21
 -11   2   1    4.18    4.33
 -11  -2   1   18.32   18.10
 -11  -2   0    3.55    4.02
 -11   2   0   16.42    8.03
 -11  -2   0    2.62    9.61
 -11  -2  -1   46.42   13.28
 -11   2  -1   26.69    9.95
 -11  -2  -2   -4.54    4.27
 -11   2  -2   12.44    8.65
 -11  -2  -2   22.09   22.35
 -11  -2  -3   55.29   14.54
 -11   2  -3   25.18    9.91
 -11  -2  -3   42.32   19.87
 -11  -2  -4   10.17    6.49
 -11   2  -4    3.98    6.82
 -11  -2  -4    9.15    9.64
 -11  -2  -5   45.23   12.73
 -11   2  -5   39.97   12.56
 -11  -2  -5   60.72   26.34
 -11  -2  -6    5.30    5.91
 -11   2  -6    3.50    5.47
 -11  -2  -6    4.90    3.99
 -11  -2  -7    1.98    1.34
 -11   2  -7   -3.21    6.44
 -11  -2  -7   -3.88    6.95
 -11  -2  -8   18.61    8.93
 -11   2  -8    7.99    4.99
 -11  -2  -8   27.48   16.51
 -11  -2  -9   15.85    7.82
 -11   2  -9    7.62    8.25
 -11  -2  -9    8.08   13.69
 -11  -2 -10    9.34    6.38
 -11   2 -10    5.58    5.96
 -11  -2 -11    7.40    5.62
 -11   2 -11    1.07    2.52
 -11  -2 -11    2.87   10.24
 -11  -2 -12   10.72   12.10
 -11  -2 -12    8.74    7.99
 -11   2 -12   11.06    8.03
 -11  -2 -13    6.65    5.21
 -11   2 -13    6.01    7.87
 -11  -2 -14   -9.38   12.73
 -11  -2 -14    4.84    4.42
 -11   2 -14   -3.17    1.33
 -11  -2 -15   45.52   21.97
 -11   2 -15   39.77   13.66
 -11  -2 -16    0.10    7.23
 -11  -2 -17    1.91    5.94
 -11  -2 -18    1.30   10.98
 -11   3  18    1.14    6.61
  11   3 -18    0.05    4.08
 -11   3  17    5.45    7.30
  11   3 -17   -0.63    3.18
  11   3 -16   25.07   11.24
 -11   3  16   17.13    9.55
 -11  -3  16   29.70   13.79
  11   3 -15    1.31    4.06
 -11   3  15   -1.47    6.20
 -11  -3  15   -5.52    6.78
  11   3 -14    1.60    1.42
 -11   3  14    3.33    7.84
 -11  -3  14   -4.04    4.27
  11   3 -13   -2.19    3.96
 -11   3  13   -2.07    3.81
 -11  -3  13    1.56    2.02
  11   3 -12    3.10    5.13
 -11   3  12   -1.41    5.32
 -11  -3  12    1.77    2.91
 -11   3  11   20.65    9.24
  11   3 -11   14.18    8.95
 -11   3  11   10.85    8.04
 -11  -3  11   19.85    9.68
 -11   3  10   40.46   11.89
 -11   3  10   24.24   11.03
  11   3 -10   65.34   16.55
 -11  -3  10   27.62   12.41
 -11   3   9   14.04    5.84
 -11   3   9   22.93   11.33
  11   3  -9   17.47    8.21
 -11  -3   9   13.38    8.65
  11   3  -8   20.26    9.13
 -11   3   8   19.38    8.81
 -11   3   8   14.09    8.59
 -11  -3   8   15.47   10.06
 -11   3   7    2.03    4.61
  11   3  -7    1.63    4.24
 -11   3   7    0.52    1.46
 -11  -3   7    3.65    4.11
 -11   3   6    7.65    6.65
 -11   3   6    9.63    7.11
  11   3  -6    6.07    3.04
 -11  -3   6    3.20    5.41
  11   3  -5   -2.05    3.72
 -11   3   5    4.09    3.58
 -11   3   5    4.21    4.10
 -11  -3   5   10.81    6.54
 -11   3   4   -0.08    0.99
  11   3  -4    0.47    1.56
 -11  -3   4    3.07    5.10
  11   3  -3   11.43    7.88
 -11   3   3   13.46    6.92
 -11   3   3   13.74    7.41
 -11  -3   3   12.55    7.19
 -11   3   2    5.24    5.25
 -11  -3   2    0.59    0.87
 -11   3   1   17.54    8.50
 -11  -3   1   13.61   14.39
 -11  -3   1   30.55   11.48
 -11  -3   0    7.53    4.00
 -11   3   0   20.55    8.61
 -11  -3   0   16.34   22.87
 -11  -3  -1    1.87    3.36
 -11   3  -1   -1.09    3.86
 -11  -3  -1   17.30   22.65
 -11  -3  -2   15.92    7.95
 -11   3  -2    9.89    6.50
 -11  -3  -2   10.17   16.38
 -11  -3  -3    8.00    6.05
 -11   3  -3    2.03    3.15
 -11  -3  -3   -1.30   10.27
 -11  -3  -4    4.40    4.96
 -11   3  -4   -0.22    1.12
 -11  -3  -4    6.43   15.07
 -11  -3  -5    0.93    2.69
 -11   3  -5    4.88    4.82
 -11  -3  -5   19.39   22.80
 -11  -3  -6    8.10    5.90
 -11   3  -6   22.08    9.76
 -11  -3  -6   24.08   20.55
 -11  -3  -7    7.42    7.66
 -11   3  -7    2.98    2.47
 -11  -3  -7   -2.17    6.49
 -11  -3  -8   -1.59    0.71
 -11   3  -8    9.99    8.32
 -11  -3  -8    1.33   10.27
 -11  -3  -9   -2.46    4.36
 -11   3  -9   -4.24    5.55
 -11  -3  -9  -16.93   16.20
 -11   3 -10    3.72    6.61
 -11  -3 -10    9.09   16.65
 -11   3 -11    3.21    6.84
 -11  -3 -11    4.92   13.39
 -11   3 -12    5.62    5.62
 -11  -3 -12   14.58   17.11
 -11  -3 -13   -1.45    9.24
 -11  -3 -14   20.63   17.26
  11   4 -10   23.49   10.11
 -11   4  10   18.54   10.03
 -11  -4  10   27.28   12.59
  11   4  -9    4.91    6.55
 -11   4   9   -1.89    2.18
 -11  -4   9    7.68    6.99
  11   4  -8   26.66   11.98
 -11   4   8   17.10    9.40
 -11  -4   8    7.20    7.83
 -11   4   7    0.93    2.49
  11   4  -7   -1.14    2.62
 -11  -4   7    3.52    3.70
 -11   4   6   -1.19    4.15
  11   4  -6    9.13    8.91
 -11   4   6   -9.27    7.52
 -11  -4   6   -0.90    2.06
 -11   4   5    6.16    4.49
 -11   4   5    7.13    6.11
  11   4  -5    3.55    3.99
 -11  -4   5   -4.69    5.06
  11   4  -4    2.28    5.46
 -11   4   4   -1.54    1.62
 -11   4   4   -1.25    2.89
 -11  -4   4   -0.83    2.70
 -11   4   3    2.55    3.36
 -11   4   3   12.27    7.96
 -11  -4   3    1.07    6.78
 -11   4   2   12.23    7.49
 -11   4   2   -3.09    4.62
 -11  -4   2    6.72    4.06
 -11   4   1    3.16    1.37
 -11  -4   1    0.54    4.33
 -11   4   0   21.81   10.39
 -11  -4   0   26.45   25.62
 -11  -4   0   10.41    7.14
 -11  -4  -1    9.90    7.12
 -11   4  -1   -0.50    2.53
 -11  -4  -1    9.83   16.04
 -11  -4  -2   11.11    7.65
 -11   4  -2   14.66    9.67
 -11  -4  -2   12.42   19.26
 -11  -4  -3    2.68    3.49
 -11   4  -3   -0.67    2.17
 -11  -4  -4   29.68   10.56
 -11   4  -4   46.04   14.97
 -11   4  -5   17.44    9.40
 -11  -4  -5   11.63   17.64
 -11   4  -6    5.82    5.88
 -11  -4  -6   -7.95   11.55
 -12   0  21   13.12    7.17
 -12   0  20   -1.73    4.26
 -12   0  19    7.69    8.52
 -12   0  18   -1.50    4.03
 -12   0  17    3.83    2.64
 -12   0  16    0.21    3.07
 -12   0  15    4.73    5.80
 -12   0  14   12.05    8.07
 -12   0  13    1.90    5.49
 -12   0  12   10.42    8.14
 -12   0  11    7.34    6.57
 -12   0  10   -1.07    2.33
 -12   0   9   -1.58    3.37
 -12   0   8  169.11   26.54
 -12   0   7    8.41    5.95
 -12   0   6    7.13    5.43
 -12   0   5    5.12    6.65
 -12   0   4   20.94    8.75
 -12   0   3   -0.94    4.64
[truncated: 9,843 more chars]
