# Supplementary material for: Management of triplet excitons transition: fine regulation of Förster and dexter energy transfer simultaneously
Source: Light Sci Appl. 2024 Jan 30;13:35. doi: 10.1038/s41377-023-01366-1 (PMC10828450; doi:10.1038/s41377-023-01366-1)
Supplement: Supplementary file 8 — crystal data [file 41377_2023_1366_MOESM8_ESM.cif]

data_r20220521b
_audit_creation_date               2022-07-27
_audit_creation_method
;
Olex2 1.5
(compiled 2022.04.07 svn.rca3783a0 for OlexSys, GUI svn.r6498)
;
_shelx_SHELXL_version_number       '2018/3'
_audit_contact_author_address      ?
_audit_contact_author_email        ?
_audit_contact_author_name         ''
_audit_contact_author_phone        ?
_publ_contact_author_id_orcid      ?
_publ_section_references
;
Dolomanov, O.V., Bourhis, L.J., Gildea, R.J, Howard, J.A.K. & Puschmann, H.
 (2009), J. Appl. Cryst. 42, 339-341.

Sheldrick, G.M. (2015). Acta Cryst. A71, 3-8.

Sheldrick, G.M. (2015). Acta Cryst. C71, 3-8.
;
_chemical_name_common              ?
_chemical_name_systematic          ?
_chemical_formula_moiety           'C17 H15 N O3'
_chemical_formula_sum              'C17 H15 N O3'
_chemical_formula_weight           281.30
_chemical_melting_point            ?
_chemical_oxdiff_formula           'C11 H10 N O'
loop_
  _atom_type_symbol
  _atom_type_description
  _atom_type_scat_dispersion_real
  _atom_type_scat_dispersion_imag
  _atom_type_scat_source
 'C' 'C' 0.0033 0.0016 'International Tables Vol C Tables 4.2.6.8 and 6.1.1.4'
 'H' 'H' 0.0000 0.0000 'International Tables Vol C Tables 4.2.6.8 and 6.1.1.4'
 'N' 'N' 0.0061 0.0033 'International Tables Vol C Tables 4.2.6.8 and 6.1.1.4'
 'O' 'O' 0.0106 0.0060 'International Tables Vol C Tables 4.2.6.8 and 6.1.1.4'

_shelx_space_group_comment
;
The symmetry employed for this shelxl refinement is uniquely defined
by the following loop, which should always be used as a source of
symmetry information in preference to the above space-group names.
They are only intended as comments.
;
_space_group_crystal_system        'monoclinic'
_space_group_IT_number             14
_space_group_name_H-M_alt          'P 1 21/c 1'
_space_group_name_Hall             '-P 2ybc'
loop_
  _space_group_symop_operation_xyz
 'x, y, z'
 '-x, y+1/2, -z+1/2'
 '-x, -y, -z'
 'x, -y-1/2, z-1/2'

_cell_length_a                     7.6498(5)
_cell_length_b                     23.7865(11)
_cell_length_c                     7.9577(5)
_cell_angle_alpha                  90
_cell_angle_beta                   110.975(7)
_cell_angle_gamma                  90
_cell_volume                       1352.05(15)
_cell_formula_units_Z              4
_cell_measurement_reflns_used      5149
_cell_measurement_temperature      113.15
_cell_measurement_theta_max        33.1090
_cell_measurement_theta_min        1.7530
_shelx_estimated_absorpt_T_max     0.985
_shelx_estimated_absorpt_T_min     0.978
_exptl_absorpt_coefficient_mu      0.095
_exptl_absorpt_correction_T_max    1.00000
_exptl_absorpt_correction_T_min    0.90776
_exptl_absorpt_correction_type     multi-scan
_exptl_absorpt_process_details     CrysAlisPro
_exptl_absorpt_special_details     ?
_exptl_crystal_colour              ?
_exptl_crystal_density_diffrn      1.382
_exptl_crystal_density_meas        ?
_exptl_crystal_density_method      ?
_exptl_crystal_description         block
_exptl_crystal_F_000               592
_exptl_crystal_size_max            0.23
_exptl_crystal_size_mid            0.2
_exptl_crystal_size_min            0.16
_exptl_transmission_factor_max     ?
_exptl_transmission_factor_min     ?
_diffrn_reflns_av_R_equivalents    0.0638
_diffrn_reflns_av_unetI/netI       0.0663
_diffrn_reflns_Laue_measured_fraction_full  1.000
_diffrn_reflns_Laue_measured_fraction_max  0.919
_diffrn_reflns_limit_h_max         11
_diffrn_reflns_limit_h_min         -11
_diffrn_reflns_limit_k_max         36
_diffrn_reflns_limit_k_min         -35
_diffrn_reflns_limit_l_max         11
_diffrn_reflns_limit_l_min         -11
_diffrn_reflns_number              16434
_diffrn_reflns_point_group_measured_fraction_full  1.000
_diffrn_reflns_point_group_measured_fraction_max  0.919
_diffrn_reflns_theta_full          25.242
_diffrn_reflns_theta_max           33.527
_diffrn_reflns_theta_min           2.852
_diffrn_ambient_temperature        113.15
_diffrn_detector                   'CCD plate'
_diffrn_detector_area_resol_mean   ?
_diffrn_measured_fraction_theta_full  1.000
_diffrn_measured_fraction_theta_max  0.919
_diffrn_measurement_details
;
List of Runs (angles in degrees, time in seconds):

  # Type    Start    End  Width  t~exp~   \w     \q     \k     \f   Frames
--------------------------------------------------------------------------
  1  \w   -120.00  60.00   1.00    1.00    --  -30.00  45.00   0.00  180
  2  \w   -120.00  30.00   1.00    1.00    --  -30.00  45.00  90.00  150
  3  \w   -120.00   0.00   1.00    1.00    --  -30.00  45.00 180.00  120
;
_diffrn_measurement_device         'abstract diffractometer'
_diffrn_measurement_device_type    'Rigaku mm007 Saturn70'
_diffrn_measurement_method         '\w scans'
_diffrn_orient_matrix_type        
 'CrysAlisPro convention (1999,Acta A55,543-557)'
_diffrn_orient_matrix_UB_11        -0.0797799000
_diffrn_orient_matrix_UB_12        0.0177067000
_diffrn_orient_matrix_UB_13        -0.0233137000
_diffrn_orient_matrix_UB_21        0.0581825000
_diffrn_orient_matrix_UB_22        0.0239177000
_diffrn_orient_matrix_UB_23        0.0097668000
_diffrn_orient_matrix_UB_31        -0.0104820000
_diffrn_orient_matrix_UB_32        -0.0019327000
_diffrn_orient_matrix_UB_33        -0.0920508000
_diffrn_radiation_monochromator    confocal
_diffrn_radiation_probe            x-ray
_diffrn_radiation_type             'Mo K\a'
_diffrn_radiation_wavelength       0.71073
_diffrn_source                     'rotating anode'
_diffrn_source_type                'Enhance (Mo) X-ray Source'
_reflns_Friedel_coverage           0.000
_reflns_Friedel_fraction_full      .
_reflns_Friedel_fraction_max       .
_reflns_number_gt                  3368
_reflns_number_total               4889
_reflns_special_details
;
 Reflections were merged by SHELXL according to the crystal
 class for the calculation of statistics and refinement.
 
 _reflns_Friedel_fraction is defined as the number of unique
 Friedel pairs measured divided by the number that would be
 possible theoretically, ignoring centric projections and
 systematic absences.
;
_reflns_threshold_expression       'I > 2\s(I)'
_computing_cell_refinement         'CrysAlisPro 1.171.39.46 (Rigaku OD, 2018)'
_computing_data_collection         'CrysAlisPro 1.171.39.46 (Rigaku OD, 2018)'
_computing_data_reduction          'CrysAlisPro 1.171.39.46 (Rigaku OD, 2018)'
_computing_molecular_graphics      'Olex2 1.5 (Dolomanov et al., 2009)'
_computing_publication_material    'Olex2 1.5 (Dolomanov et al., 2009)'
_computing_structure_refinement    'SHELXL 2018/3 (Sheldrick, 2015)'
_computing_structure_solution      'SHELXT 2018/2 (Sheldrick, 2018)'
_refine_diff_density_max           0.378
_refine_diff_density_min           -0.284
_refine_diff_density_rms           0.063
_refine_ls_extinction_coef         0.020(2)
_refine_ls_extinction_expression  
 'Fc^*^=kFc[1+0.001xFc^2^\l^3^/sin(2\q)]^-1/4^'
_refine_ls_extinction_method       'SHELXL-2018/3 (Sheldrick 2018)'
_refine_ls_goodness_of_fit_ref     1.038
_refine_ls_hydrogen_treatment      constr
_refine_ls_matrix_type             full
_refine_ls_number_parameters       192
_refine_ls_number_reflns           4889
_refine_ls_number_restraints       0
_refine_ls_R_factor_all            0.0897
_refine_ls_R_factor_gt             0.0575
_refine_ls_restrained_S_all        1.038
_refine_ls_shift/su_max            0.001
_refine_ls_shift/su_mean           0.000
_refine_ls_structure_factor_coef   Fsqd
_refine_ls_weighting_details      
 'w=1/[\s^2^(Fo^2^)+(0.0502P)^2^+0.3246P] where P=(Fo^2^+2Fc^2^)/3'
_refine_ls_weighting_scheme        calc
_refine_ls_wR_factor_gt            0.1212
_refine_ls_wR_factor_ref           0.1434
_refine_special_details            ?
_olex2_refinement_description
;
1. Fixed Uiso
 At 1.2 times of:
  All C(H) groups, All C(H,H) groups
 At 1.5 times of:
  All O(H) groups
2.a Secondary CH2 refined with riding coordinates:
 C1(H1A,H1B), C2(H2A,H2B), C3(H3A,H3B)
2.b Aromatic/amide H refined with riding coordinates:
 C6(H6), C7(H7), C9(H9), C13(H13), C14(H14), C15(H15), C16(H16), C17(H17)
2.c Idealised tetrahedral OH refined as rotating group:
 O1(H1)
;
_atom_sites_solution_hydrogens     geom
_atom_sites_solution_primary       dual
_atom_sites_solution_secondary     ?
loop_
  _atom_site_label
  _atom_site_type_symbol
  _atom_site_fract_x
  _atom_site_fract_y
  _atom_site_fract_z
  _atom_site_U_iso_or_equiv
  _atom_site_adp_type
  _atom_site_occupancy
  _atom_site_site_symmetry_order
  _atom_site_calc_flag
  _atom_site_refinement_flags_posn
  _atom_site_refinement_flags_adp
  _atom_site_refinement_flags_occupancy
  _atom_site_disorder_assembly
  _atom_site_disorder_group
 O1 O 0.33565(18) 0.48457(5) 1.14842(15) 0.0334(3) Uani 1 1 d . . . . .
 H1 H 0.328658 0.493033 1.248300 0.050 Uiso 1 1 calc R U . . .
 O2 O 0.29277(16) 0.66625(5) 0.86043(16) 0.0310(3) Uani 1 1 d . . . . .
 O3 O 0.27840(14) 0.52552(4) 0.46408(14) 0.0247(2) Uani 1 1 d . . . . .
 N1 N 0.25258(16) 0.58866(5) 0.67393(16) 0.0199(2) Uani 1 1 d . . . . .
 C1 C 0.2836(2) 0.53192(6) 1.0310(2) 0.0262(3) Uani 1 1 d . . . . .
 H1A H 0.397365 0.550813 1.026989 0.031 Uiso 1 1 calc R U . . .
 H1B H 0.213583 0.559186 1.076770 0.031 Uiso 1 1 calc R U . . .
 C2 C 0.1631(2) 0.51309(6) 0.8440(2) 0.0232(3) Uani 1 1 d . . . . .
 H2A H 0.051795 0.493250 0.850307 0.028 Uiso 1 1 calc R U . . .
 H2B H 0.234760 0.486040 0.799445 0.028 Uiso 1 1 calc R U . . .
 C3 C 0.09849(18) 0.56137(6) 0.7109(2) 0.0225(3) Uani 1 1 d . . . . .
 H3A H 0.006836 0.546947 0.596547 0.027 Uiso 1 1 calc R U . . .
 H3B H 0.034032 0.589665 0.759220 0.027 Uiso 1 1 calc R U . . .
 C4 C 0.3337(2) 0.63990(6) 0.7493(2) 0.0217(3) Uani 1 1 d . . . . .
 C5 C 0.47168(19) 0.65377(6) 0.66416(19) 0.0193(3) Uani 1 1 d . . . . .
 C6 C 0.5838(2) 0.70061(6) 0.6816(2) 0.0233(3) Uani 1 1 d . . . . .
 H6 H 0.583804 0.730287 0.761517 0.028 Uiso 1 1 calc R U . . .
 C7 C 0.69679(19) 0.70276(6) 0.5780(2) 0.0219(3) Uani 1 1 d . . . . .
 H7 H 0.774225 0.734733 0.587677 0.026 Uiso 1 1 calc R U . . .
 C8 C 0.70018(18) 0.65940(6) 0.45999(19) 0.0189(3) Uani 1 1 d . . . . .
 C9 C 0.58427(18) 0.61190(6) 0.44464(19) 0.0191(3) Uani 1 1 d . . . . .
 H9 H 0.584332 0.581699 0.366551 0.023 Uiso 1 1 calc R U . . .
 C10 C 0.47093(18) 0.61061(5) 0.54631(19) 0.0184(3) Uani 1 1 d . . . . .
 C11 C 0.32807(18) 0.56850(6) 0.55060(19) 0.0187(3) Uani 1 1 d . . . . .
 C12 C 0.82154(18) 0.66343(5) 0.35052(19) 0.0190(3) Uani 1 1 d . . . . .
 C13 C 0.98919(19) 0.69435(6) 0.4125(2) 0.0229(3) Uani 1 1 d . . . . .
 H13 H 1.025591 0.712858 0.525631 0.027 Uiso 1 1 calc R U . . .
 C14 C 1.1024(2) 0.69806(6) 0.3093(2) 0.0263(3) Uani 1 1 d . . . . .
 H14 H 1.214311 0.719597 0.351781 0.032 Uiso 1 1 calc R U . . .
 C15 C 1.0533(2) 0.67065(6) 0.1456(2) 0.0268(3) Uani 1 1 d . . . . .
 H15 H 1.132260 0.672612 0.076905 0.032 Uiso 1 1 calc R U . . .
 C16 C 0.8874(2) 0.64025(7) 0.0825(2) 0.0271(3) Uani 1 1 d . . . . .
 H16 H 0.852755 0.621379 -0.029960 0.032 Uiso 1 1 calc R U . . .
 C17 C 0.7718(2) 0.63729(6) 0.1831(2) 0.0230(3) Uani 1 1 d . . . . .
 H17 H 0.657231 0.617138 0.136957 0.028 Uiso 1 1 calc R U . . .

loop_
  _atom_site_aniso_label
  _atom_site_aniso_U_11
  _atom_site_aniso_U_22
  _atom_site_aniso_U_33
  _atom_site_aniso_U_23
  _atom_site_aniso_U_13
  _atom_site_aniso_U_12
 O1 0.0476(7) 0.0325(6) 0.0218(6) 0.0057(5) 0.0144(5) 0.0108(5)
 O2 0.0407(6) 0.0313(6) 0.0297(6) -0.0048(5) 0.0231(5) -0.0013(5)
 O3 0.0284(5) 0.0231(5) 0.0252(6) -0.0036(4) 0.0128(4) -0.0059(4)
 N1 0.0218(5) 0.0209(6) 0.0202(6) 0.0012(4) 0.0115(5) 0.0000(4)
 C1 0.0331(7) 0.0246(7) 0.0211(8) 0.0022(6) 0.0101(6) -0.0004(6)
 C2 0.0242(6) 0.0248(7) 0.0227(7) 0.0013(5) 0.0110(5) -0.0040(5)
 C3 0.0190(6) 0.0274(7) 0.0234(7) 0.0028(6) 0.0105(5) -0.0005(5)
 C4 0.0260(6) 0.0215(7) 0.0196(7) 0.0008(5) 0.0104(5) 0.0006(5)
 C5 0.0240(6) 0.0196(6) 0.0168(7) 0.0010(5) 0.0104(5) -0.0006(5)
 C6 0.0315(7) 0.0205(7) 0.0202(7) -0.0041(5) 0.0119(6) -0.0034(5)
 C7 0.0262(6) 0.0190(6) 0.0210(7) -0.0015(5) 0.0089(5) -0.0041(5)
 C8 0.0195(6) 0.0192(6) 0.0187(7) 0.0017(5) 0.0080(5) -0.0005(4)
 C9 0.0222(6) 0.0167(6) 0.0195(7) -0.0003(5) 0.0088(5) -0.0010(4)
 C10 0.0203(6) 0.0177(6) 0.0182(7) 0.0028(5) 0.0082(5) 0.0000(4)
 C11 0.0200(6) 0.0204(6) 0.0169(7) 0.0021(5) 0.0081(5) 0.0010(4)
 C12 0.0206(6) 0.0169(6) 0.0212(7) 0.0029(5) 0.0094(5) 0.0006(4)
 C13 0.0211(6) 0.0234(7) 0.0238(7) 0.0026(5) 0.0077(5) -0.0006(5)
 C14 0.0209(6) 0.0244(7) 0.0360(9) 0.0072(6) 0.0131(6) 0.0005(5)
 C15 0.0278(7) 0.0260(7) 0.0340(9) 0.0081(6) 0.0201(6) 0.0065(5)
 C16 0.0334(7) 0.0265(7) 0.0263(8) -0.0003(6) 0.0167(6) 0.0026(6)
 C17 0.0240(6) 0.0222(7) 0.0247(8) -0.0011(6) 0.0110(6) -0.0013(5)

_geom_special_details
;
 All esds (except the esd in the dihedral angle between two l.s. planes)
 are estimated using the full covariance matrix.  The cell esds are taken
 into account individually in the estimation of esds in distances, angles
 and torsion angles; correlations between esds in cell parameters are only
 used when they are defined by crystal symmetry.  An approximate (isotropic)
 treatment of cell esds is used for estimating esds involving l.s. planes.
;
loop_
  _geom_bond_atom_site_label_1
  _geom_bond_atom_site_label_2
  _geom_bond_distance
  _geom_bond_site_symmetry_2
  _geom_bond_publ_flag
 O1 H1 0.8400 . ?
 O1 C1 1.4264(18) . ?
 O2 C4 1.2127(17) . ?
 O3 C11 1.2149(17) . ?
 N1 C3 1.4646(17) . ?
 N1 C4 1.4015(18) . ?
 N1 C11 1.3901(18) . ?
 C1 H1A 0.9900 . ?
 C1 H1B 0.9900 . ?
 C1 C2 1.510(2) . ?
 C2 H2A 0.9900 . ?
 C2 H2B 0.9900 . ?
 C2 C3 1.520(2) . ?
 C3 H3A 0.9900 . ?
 C3 H3B 0.9900 . ?
 C4 C5 1.4814(19) . ?
 C5 C6 1.3823(19) . ?
 C5 C10 1.3891(19) . ?
 C6 H6 0.9500 . ?
 C6 C7 1.393(2) . ?
 C7 H7 0.9500 . ?
 C7 C8 1.4014(19) . ?
 C8 C9 1.4143(18) . ?
 C8 C12 1.4862(18) . ?
 C9 H9 0.9500 . ?
 C9 C10 1.3818(18) . ?
 C10 C11 1.4919(18) . ?
 C12 C13 1.4057(19) . ?
 C12 C17 1.394(2) . ?
 C13 H13 0.9500 . ?
 C13 C14 1.393(2) . ?
 C14 H14 0.9500 . ?
 C14 C15 1.383(2) . ?
 C15 H15 0.9500 . ?
 C15 C16 1.389(2) . ?
 C16 H16 0.9500 . ?
 C16 C17 1.391(2) . ?
 C17 H17 0.9500 . ?

loop_
  _geom_angle_atom_site_label_1
  _geom_angle_atom_site_label_2
  _geom_angle_atom_site_label_3
  _geom_angle
  _geom_angle_site_symmetry_1
  _geom_angle_site_symmetry_3
  _geom_angle_publ_flag
 C1 O1 H1 109.5 . . ?
 C4 N1 C3 124.35(12) . . ?
 C11 N1 C3 123.81(12) . . ?
 C11 N1 C4 111.72(11) . . ?
 O1 C1 H1A 109.7 . . ?
 O1 C1 H1B 109.7 . . ?
 O1 C1 C2 109.88(12) . . ?
 H1A C1 H1B 108.2 . . ?
 C2 C1 H1A 109.7 . . ?
 C2 C1 H1B 109.7 . . ?
 C1 C2 H2A 108.9 . . ?
 C1 C2 H2B 108.9 . . ?
 C1 C2 C3 113.20(12) . . ?
 H2A C2 H2B 107.8 . . ?
 C3 C2 H2A 108.9 . . ?
 C3 C2 H2B 108.9 . . ?
 N1 C3 C2 112.99(11) . . ?
 N1 C3 H3A 109.0 . . ?
 N1 C3 H3B 109.0 . . ?
 C2 C3 H3A 109.0 . . ?
 C2 C3 H3B 109.0 . . ?
 H3A C3 H3B 107.8 . . ?
 O2 C4 N1 124.85(13) . . ?
 O2 C4 C5 129.09(14) . . ?
 N1 C4 C5 106.06(11) . . ?
 C6 C5 C4 130.66(13) . . ?
 C6 C5 C10 121.06(12) . . ?
 C10 C5 C4 108.23(12) . . ?
 C5 C6 H6 121.2 . . ?
 C5 C6 C7 117.67(13) . . ?
 C7 C6 H6 121.2 . . ?
 C6 C7 H7 118.9 . . ?
 C6 C7 C8 122.28(13) . . ?
 C8 C7 H7 118.9 . . ?
 C7 C8 C9 118.97(12) . . ?
 C7 C8 C12 120.71(12) . . ?
 C9 C8 C12 120.31(12) . . ?
 C8 C9 H9 120.9 . . ?
 C10 C9 C8 118.20(12) . . ?
 C10 C9 H9 120.9 . . ?
 C5 C10 C11 107.87(11) . . ?
 C9 C10 C5 121.81(12) . . ?
 C9 C10 C11 130.29(12) . . ?
 O3 C11 N1 124.45(12) . . ?
 O3 C11 C10 129.43(12) . . ?
 N1 C11 C10 106.10(11) . . ?
 C13 C12 C8 120.73(13) . . ?
 C17 C12 C8 121.17(12) . . ?
 C17 C12 C13 118.10(13) . . ?
 C12 C13 H13 119.7 . . ?
 C14 C13 C12 120.53(14) . . ?
 C14 C13 H13 119.7 . . ?
 C13 C14 H14 119.7 . . ?
 C15 C14 C13 120.57(13) . . ?
 C15 C14 H14 119.7 . . ?
 C14 C15 H15 120.3 . . ?
 C14 C15 C16 119.41(13) . . ?
 C16 C15 H15 120.3 . . ?
 C15 C16 H16 119.8 . . ?
 C15 C16 C17 120.33(15) . . ?
 C17 C16 H16 119.8 . . ?
 C12 C17 H17 119.5 . . ?
 C16 C17 C12 121.02(13) . . ?
 C16 C17 H17 119.5 . . ?

loop_
  _geom_torsion_atom_site_label_1
  _geom_torsion_atom_site_label_2
  _geom_torsion_atom_site_label_3
  _geom_torsion_atom_site_label_4
  _geom_torsion
  _geom_torsion_site_symmetry_1
  _geom_torsion_site_symmetry_2
  _geom_torsion_site_symmetry_3
  _geom_torsion_site_symmetry_4
  _geom_torsion_publ_flag
 O1 C1 C2 C3 178.98(11) . . . . ?
 O2 C4 C5 C6 -3.0(3) . . . . ?
 O2 C4 C5 C10 179.46(15) . . . . ?
 N1 C4 C5 C6 176.28(15) . . . . ?
 N1 C4 C5 C10 -1.25(15) . . . . ?
 C1 C2 C3 N1 66.37(16) . . . . ?
 C3 N1 C4 O2 3.9(2) . . . . ?
 C3 N1 C4 C5 -175.44(12) . . . . ?
 C3 N1 C11 O3 -2.1(2) . . . . ?
 C3 N1 C11 C10 176.23(12) . . . . ?
 C4 N1 C3 C2 -101.73(16) . . . . ?
 C4 N1 C11 O3 -178.29(13) . . . . ?
 C4 N1 C11 C10 0.03(15) . . . . ?
 C4 C5 C6 C7 -177.73(14) . . . . ?
 C4 C5 C10 C9 179.21(12) . . . . ?
 C4 C5 C10 C11 1.28(15) . . . . ?
 C5 C6 C7 C8 -0.4(2) . . . . ?
 C5 C10 C11 O3 177.38(14) . . . . ?
 C5 C10 C11 N1 -0.84(15) . . . . ?
 C6 C5 C10 C9 1.4(2) . . . . ?
 C6 C5 C10 C11 -176.54(13) . . . . ?
 C6 C7 C8 C9 0.3(2) . . . . ?
 C6 C7 C8 C12 179.51(13) . . . . ?
 C7 C8 C9 C10 0.5(2) . . . . ?
 C7 C8 C12 C13 28.81(19) . . . . ?
 C7 C8 C12 C17 -150.49(14) . . . . ?
 C8 C9 C10 C5 -1.4(2) . . . . ?
 C8 C9 C10 C11 176.02(13) . . . . ?
 C8 C12 C13 C14 -179.93(13) . . . . ?
 C8 C12 C17 C16 -178.77(13) . . . . ?
 C9 C8 C12 C13 -152.03(13) . . . . ?
 C9 C8 C12 C17 28.67(19) . . . . ?
 C9 C10 C11 O3 -0.3(2) . . . . ?
 C9 C10 C11 N1 -178.53(14) . . . . ?
 C10 C5 C6 C7 -0.5(2) . . . . ?
 C11 N1 C3 C2 82.55(16) . . . . ?
 C11 N1 C4 O2 -179.94(14) . . . . ?
 C11 N1 C4 C5 0.73(15) . . . . ?
 C12 C8 C9 C10 -178.63(12) . . . . ?
 C12 C13 C14 C15 -1.0(2) . . . . ?
 C13 C12 C17 C16 1.9(2) . . . . ?
 C13 C14 C15 C16 1.4(2) . . . . ?
 C14 C15 C16 C17 -0.1(2) . . . . ?
 C15 C16 C17 C12 -1.6(2) . . . . ?
 C17 C12 C13 C14 -0.6(2) . . . . ?

_shelx_res_file
;
TITL r20220521b_a.res in P2(1)/c
    r20220521b.res
    created by SHELXL-2018/3 at 18:59:43 on 27-Jul-2022
REM Old TITL r20220521b in P2(1)/c
REM SHELXT solution in P2(1)/c: R1 0.150, Rweak 0.114, Alpha 0.020
REM <I/s> 0.594 for 82 systematic absences, Orientation as input
REM Formula found by SHELXT: C17 N O3
CELL 0.71073 7.6498 23.7865 7.9577 90 110.975 90
ZERR 4 0.0005 0.0011 0.0005 0 0.007 0
LATT 1
SYMM -X,0.5+Y,0.5-Z
SFAC C H N O
UNIT 68 60 4 12

L.S. 5
PLAN  5
SIZE 0.23 0.2 0.16
TEMP -160
CONF
list 4
MORE -1
htab
BOND $H
fmap 2 53
acta
OMIT 0 2 0
REM <olex2.extras>
REM <HklSrc "%.\\r20220521b.hkl">
REM </olex2.extras>

WGHT    0.050200    0.324600
EXTI    0.020476
FVAR       0.69659
O1    4    0.335652    0.484567    1.148420    11.00000    0.04762    0.03250 =
         0.02184    0.00567    0.01443    0.01077
AFIX 147
H1    2    0.328658    0.493033    1.248300    11.00000   -1.50000
AFIX   0
O2    4    0.292775    0.666252    0.860425    11.00000    0.04070    0.03126 =
         0.02974   -0.00481    0.02308   -0.00129
O3    4    0.278402    0.525521    0.464083    11.00000    0.02843    0.02306 =
         0.02524   -0.00357    0.01284   -0.00592
N1    3    0.252579    0.588656    0.673928    11.00000    0.02181    0.02093 =
         0.02015    0.00117    0.01145   -0.00002
C1    1    0.283591    0.531921    1.030956    11.00000    0.03309    0.02464 =
         0.02111    0.00225    0.01012   -0.00035
AFIX  23
H1A   2    0.397365    0.550813    1.026989    11.00000   -1.20000
H1B   2    0.213583    0.559186    1.076770    11.00000   -1.20000
AFIX   0
C2    1    0.163063    0.513090    0.844039    11.00000    0.02420    0.02476 =
         0.02273    0.00126    0.01103   -0.00400
AFIX  23
H2A   2    0.051795    0.493250    0.850307    11.00000   -1.20000
H2B   2    0.234760    0.486040    0.799445    11.00000   -1.20000
AFIX   0
C3    1    0.098487    0.561369    0.710857    11.00000    0.01900    0.02742 =
         0.02340    0.00281    0.01046   -0.00049
AFIX  23
H3A   2    0.006836    0.546947    0.596547    11.00000   -1.20000
H3B   2    0.034032    0.589665    0.759220    11.00000   -1.20000
AFIX   0
C4    1    0.333695    0.639900    0.749330    11.00000    0.02598    0.02148 =
         0.01959    0.00076    0.01036    0.00063
C5    1    0.471678    0.653774    0.664159    11.00000    0.02402    0.01955 =
         0.01684    0.00099    0.01036   -0.00064
C6    1    0.583808    0.700609    0.681629    11.00000    0.03152    0.02049 =
         0.02022   -0.00413    0.01194   -0.00336
AFIX  43
H6    2    0.583804    0.730287    0.761517    11.00000   -1.20000
AFIX   0
C7    1    0.696785    0.702764    0.578016    11.00000    0.02618    0.01896 =
         0.02101   -0.00148    0.00892   -0.00413
AFIX  43
H7    2    0.774225    0.734733    0.587677    11.00000   -1.20000
AFIX   0
C8    1    0.700184    0.659403    0.459993    11.00000    0.01952    0.01925 =
         0.01875    0.00174    0.00800   -0.00052
C9    1    0.584269    0.611901    0.444642    11.00000    0.02220    0.01668 =
         0.01949   -0.00033    0.00878   -0.00097
AFIX  43
H9    2    0.584332    0.581699    0.366551    11.00000   -1.20000
AFIX   0
C10   1    0.470926    0.610612    0.546307    11.00000    0.02031    0.01768 =
         0.01816    0.00276    0.00819   -0.00001
C11   1    0.328067    0.568498    0.550596    11.00000    0.02002    0.02043 =
         0.01688    0.00210    0.00809    0.00098
C12   1    0.821536    0.663432    0.350518    11.00000    0.02056    0.01694 =
         0.02116    0.00287    0.00940    0.00059
C13   1    0.989192    0.694348    0.412491    11.00000    0.02110    0.02340 =
         0.02383    0.00260    0.00774   -0.00057
AFIX  43
H13   2    1.025591    0.712858    0.525631    11.00000   -1.20000
AFIX   0
C14   1    1.102397    0.698058    0.309315    11.00000    0.02087    0.02443 =
         0.03596    0.00720    0.01306    0.00046
AFIX  43
H14   2    1.214311    0.719597    0.351781    11.00000   -1.20000
AFIX   0
C15   1    1.053261    0.670653    0.145581    11.00000    0.02783    0.02604 =
         0.03403    0.00810    0.02008    0.00647
AFIX  43
H15   2    1.132260    0.672612    0.076905    11.00000   -1.20000
AFIX   0
C16   1    0.887418    0.640249    0.082478    11.00000    0.03342    0.02651 =
         0.02629   -0.00028    0.01675    0.00262
AFIX  43
H16   2    0.852755    0.621379   -0.029960    11.00000   -1.20000
AFIX   0
C17   1    0.771826    0.637286    0.183053    11.00000    0.02404    0.02221 =
         0.02468   -0.00108    0.01101   -0.00126
AFIX  43
H17   2    0.657231    0.617138    0.136957    11.00000   -1.20000
AFIX   0
HKLF 4


REM  r20220521b_a.res in P2(1)/c
REM wR2 = 0.1434, GooF = S = 1.038, Restrained GooF = 1.038 for all data
REM R1 = 0.0575 for 3368 Fo > 4sig(Fo) and 0.0897 for all 4889 data
REM 192 parameters refined using 0 restraints

END

WGHT      0.0502      0.3254

REM Instructions for potential hydrogen bonds
EQIV $1 x, y, z+1
HTAB O1 O3_$1

REM Highest difference peak  0.378,  deepest hole -0.284,  1-sigma level  0.063
Q1    1   0.4176  0.6445  0.7200  11.00000  0.05    0.38
Q2    1   1.0481  0.7013  0.3537  11.00000  0.05    0.36
Q3    1   0.6551  0.6987  0.6465  11.00000  0.05    0.36
Q4    1   0.5163  0.6813  0.6462  11.00000  0.05    0.34
Q5    1   0.7578  0.6627  0.4040  11.00000  0.05    0.29
;
_shelx_res_checksum                5541
_shelx_hkl_file
;
   0   0   1    0.95    0.36
   0   0   1   -0.28    0.09
   0   0  -1    0.57    0.41
   0   0  -1    0.34    0.19
   0   0  -1    1.00    0.68
   0   0   1    0.54    0.40
   0   0  -2   23.01    2.75
   0   0  -2   20.86    2.90
   0   0  -3   -0.28    0.73
   0   0  -3   -0.15    0.40
   0   0  -4  457.48   17.25
   0   0  -4  493.41   19.57
   0   0  -5   -0.82    1.30
   0   0  -5    1.64    1.88
   0   0  -6  264.02   17.97
   0   0  -6  263.99   16.01
   0   0  -7   -1.83    1.81
   0   0  -8  285.55   19.36
   0   0  -9    2.98    2.43
   0   1   1  779.80   11.84
   0  -1   1  729.80   10.50
   0  -1   1  770.39   11.22
   0   1  -1  739.05   12.47
   0  -1  -1  783.89   11.97
   0  -1  -1  728.24   11.65
   0   1  -1  774.28   10.77
   0   1  -2  229.48    9.60
   0  -1  -2  244.88    7.11
   0  -1  -2  216.71    8.63
   0  -1  -2  225.01    9.03
   0   1  -2  204.47    7.95
   0   1  -3  762.66   18.74
   0  -1  -3  786.03   19.87
   0  -1  -3  781.24   20.82
   0   1  -3  751.33   20.94
   0  -1  -4   48.08    5.70
   0   1  -4   39.52    5.66
   0   1  -4   56.95    5.87
   0  -1  -4   44.63    5.94
   0  -1  -5  108.69   10.44
   0  -1  -5  103.34    9.23
   0   1  -5  109.44    9.29
   0   1  -5  112.15   10.59
   0   1  -6   70.92    8.21
   0   1  -6   60.70    8.44
   0  -1  -6   65.91    8.05
   0   1  -7  281.86   17.45
   0  -1  -7  298.65   18.55
   0   1  -7  288.91   21.17
   0  -1  -8    3.02    2.70
   0   1  -8    3.80    2.38
   0  -1  -9   31.72    7.06
   0   1  -9   36.17    7.20
   0   2   0   -0.06    0.22
   0  -2   0    2.05    0.45
   0  -2  -1  429.16    9.37
   0   2  -1  420.08    8.15
   0   2  -1  443.27   10.09
   0   2  -2  379.30   12.78
   0  -2  -2  396.84   12.04
   0   2   2  390.80    8.15
   0  -2  -2  386.57    8.08
   0   2  -2  392.56   10.69
   0   2  -3  811.63   19.30
   0  -2  -3  815.01   20.65
   0   2  -3  763.63   21.76
   0   2  -4  267.16   14.80
   0   2  -4  274.89   12.86
   0  -2  -4  243.74   12.84
   0   2  -5   28.95    5.52
   0   2  -5   32.42    4.98
   0  -2  -5   29.92    4.86
   0   2  -6   63.35    8.58
   0  -2  -6   66.68    8.11
   0   2  -6   77.74    8.61
   0   2  -7    0.92    1.67
   0   2  -7    1.43    0.76
   0  -2  -7   -0.85    0.61
   0   2  -8    0.47    2.33
   0   2  -8    5.62    3.11
   0  -2  -8    0.87    1.12
   0   2  -9    9.52    3.83
   0  -2  -9    5.45    3.23
   0  -3   0   -0.58    0.40
   0   3   0   -0.37    0.34
   0   3   0   -0.58    1.01
   0  -3   0   -0.02    0.40
   0   3   1 1683.39   19.61
   0   3  -1 1740.86   18.70
   0  -3  -1 1642.31   20.11
   0  -3   1 1704.81   19.11
   0   3  -1 1619.54   20.66
   0  -3  -2  538.07   14.36
   0   3   2  547.20    8.58
   0   3  -2  564.79   12.93
   0  -3  -2  580.61    8.83
   0   3  -2  531.59   15.53
   0   3  -3  363.11   12.83
   0  -3  -3  361.49    9.56
   0  -3  -3  325.98   13.12
   0   3  -3  332.48   14.68
   0  -3  -4  105.45    8.53
   0   3  -4   91.84    7.40
   0   3  -4   80.99    8.30
   0  -3  -5   36.22    5.45
   0   3  -5   46.15    5.87
   0   3  -5   54.53    7.55
   0  -3  -6  118.09   10.89
   0   3  -6  113.61   10.29
   0   3  -6   90.04   10.99
   0  -3  -7    2.15    1.22
   0   3  -7    1.13    1.67
   0   3  -7    2.75    2.72
   0   3  -8   -2.01    2.28
   0   3  -8    0.09    1.73
   0  -3  -8   -0.01    1.43
   0  -3  -9  116.10   13.81
   0  -3 -10    1.37    2.83
   0   4   0 1531.28   29.52
   0   4   0 1473.36   16.04
   0   4   1 1151.48   16.64
   0   4  -1 1185.42   17.61
   0   4  -1 1156.71   18.64
   0  -4  -2   37.24    3.84
   0   4  -2   44.97    3.77
   0   4   2   45.36    2.29
   0   4  -2   44.85    4.59
   0  -4  -2   43.37    2.20
   0  -4  -3    1.92    0.64
   0  -4  -3    2.79    1.42
   0   4  -3   -0.32    0.87
   0   4  -3    1.69    1.21
   0  -4  -4    0.22    1.24
   0   4  -4    1.51    1.43
   0   4  -4    2.36    1.34
   0   4  -5   20.28    4.59
   0   4  -5   34.75    5.27
   0  -4  -5   27.14    4.71
   0   4  -6   39.31    7.48
   0   4  -6   54.53    7.00
   0  -4  -6   48.48    7.22
   0  -4  -7   16.61    4.37
   0   4  -7   15.15    4.33
   0   4  -7   15.26    4.78
   0   4  -8   13.62    4.80
   0   4  -8   22.14    5.17
   0   4  -9    9.08    5.49
   0  -4  -9    4.49    3.56
   0  -4 -10   19.13    6.36
   0   5   0    1.91    1.29
   0   5   0    0.27    0.17
   0   5   1   95.26    5.06
   0   5  -1   81.78    5.26
   0   5  -1   88.75    5.46
   0  -5  -1   97.39    5.71
   0   5  -2    0.35    0.46
   0   5  -2    0.50    0.49
   0   5   2    1.11    0.87
   0  -5  -2    0.33    0.64
   0  -5  -3  195.03   10.68
   0   5  -3  195.75   11.69
   0   5  -3  189.17    9.21
   0   5   3  200.55    6.01
   0  -5  -3  206.68    6.02
   0   5  -4  126.43    8.73
   0   5  -4  125.20   10.81
   0  -5  -4  129.58    9.66
   0   5  -5   13.82    3.96
   0  -5  -5    8.10    3.08
   0   5  -5    9.71    2.68
   0  -5  -6   60.39    8.08
   0   5  -6   61.54    7.36
   0   5  -6   55.60    8.55
   0   5  -7  101.63   12.88
   0  -5  -7  119.84   12.24
   0   5  -7  115.41   11.13
   0  -5  -8   -0.44    1.44
   0   5  -8    2.30    2.38
   0   5  -8    3.11    2.82
   0  -5  -9   50.78    9.36
   0   5  -9   43.95   10.05
   0  -5 -10   28.80    7.73
   0   6   0 6528.54   74.55
   0   6   0 6847.15   42.68
   0   6  -1  220.35    9.11
   0   6  -1  224.69   10.11
   0   6   1  244.06    8.61
   0   6  -2   91.02    5.97
   0  -6  -2  104.46    3.45
   0  -6  -2   99.72    7.12
   0   6   2   98.38    6.71
   0   6  -2   86.88    6.72
   0   6  -3   51.74    4.98
   0   6  -3   44.36    5.80
   0  -6  -3   40.68    5.12
   0   6   3   43.09    2.65
   0  -6  -3   50.47    2.68
   0   6  -4  751.96   27.09
   0  -6  -4  796.30   25.02
   0   6  -4  830.95   22.21
   0   6  -5  114.39   11.58
   0  -6  -5  141.11   11.53
   0   6  -5  145.05   10.45
   0   6  -6  222.36   17.76
   0  -6  -6  202.11   15.10
   0   6  -6  214.76   14.00
   0   6  -7    0.97    2.05
   0  -6  -7   -1.38    1.75
   0   6  -7    2.64    1.99
   0   6  -8   72.65    9.47
   0  -6  -8   63.40    9.92
   0   6  -8   46.16    9.37
   0   6  -9   62.26   12.11
   0  -6  -9   80.72   11.87
   0  -6 -10   66.08   11.84
   0   6 -10   55.63   11.65
   0   7   0    0.19    0.48
   0   7   0    2.07    2.64
   0   7  -1 2698.27   33.99
   0   7  -1 2683.31   39.14
   0   7   1 2657.92   59.43
   0  -7  -2  951.02   11.88
   0   7   2  962.70   21.25
   0   7  -2  924.58   20.64
   0   7  -2  961.27   23.71
   0   7  -3 2164.42   40.72
   0   7   3 2091.55   36.97
   0   7  -3 2043.60   31.91
   0  -7  -3 2118.91   16.00
   0   7   3 2045.86   18.16
   0   7  -4   21.22    3.55
   0   7  -4   19.71    4.46
   0  -7  -4   15.41    3.91
   0   7   4   20.08    1.98
   0   7  -5    3.11    1.64
   0  -7  -5    2.19    2.16
   0   7  -5    2.53    1.84
   0  -7  -6   10.02    3.32
   0   7  -6   14.58    3.68
   0   7  -6   11.85    4.57
   0   7  -7   38.86    6.33
   0  -7  -7   32.67    6.66
   0   7  -7   42.41    8.38
   0  -7  -8   45.67    8.81
   0   7  -8   44.50    9.29
   0  -7  -9   17.47    5.77
   0   7  -9   12.42    4.84
   0  -7 -10    2.56    1.01
   0   7 -10    4.68    4.98
   0   8   0  109.90   10.98
   0   8   0  118.47    6.56
   0   8   1   48.34    4.31
   0   8  -1   46.05    4.53
   0   8  -1   49.11    5.77
   0   8   1   47.38    8.19
   0   8   2   14.11    2.64
   0   8  -2   21.01    3.25
   0   8  -2   21.41    3.67
   0  -8  -2   19.19    1.96
   0  -8  -2   19.10    3.18
   0   8   3  472.72   17.60
   0  -8  -3  535.45    7.73
   0   8  -3  497.30   19.99
   0  -8  -3  499.62   18.78
   0   8  -3  500.89   16.32
   0   8   4   45.80    6.21
   0   8  -4   50.52    5.62
   0  -8  -4   56.32    7.15
   0   8  -4   48.08    7.13
   0   8   4   42.05    2.85
   0   8  -5  507.44   25.43
   0   8  -5  461.74   18.82
   0  -8  -5  523.22   23.24
   0   8  -6    0.50    1.14
   0  -8  -6    0.17    1.27
   0   8  -6   -2.60    2.60
   0   8  -7  260.62   16.43
   0   8  -7  223.11   20.00
   0  -8  -7  271.57   19.68
   0   8  -8   13.90    4.91
   0  -8  -8   14.77    5.25
   0   8  -9    1.19    2.22
   0  -8  -9    8.20    4.80
   0   8 -10   39.11   10.56
   0  -8 -10   42.89    9.92
   0   9   0   -0.03    0.21
   0   9   0   -0.71    1.78
   0   9   1  153.96   15.89
   0   9   1  126.38    7.27
   0   9  -1  147.79   10.74
   0   9  -1  141.54    8.50
   0   9   2  206.70   10.23
   0   9  -2  194.88   11.32
   0  -9  -2  222.67    7.72
   0   9  -2  219.43   11.19
   0   9   3  154.12   10.01
   0  -9  -3  181.01    4.66
   0   9  -3  177.85   10.16
   0  -9  -3  140.23   10.27
   0   9  -3  163.06   11.79
   0   9  -4   -0.90    1.01
   0   9   4    0.59    0.92
   0   9  -4    1.21    2.40
   0  -9  -4    4.27    2.61
   0   9   5   66.73    8.40
   0  -9  -5   70.14    8.86
   0   9  -5   57.66    6.65
   0   9  -5   68.36    9.30
   0   9  -6   10.63    4.73
   0   9  -6   13.73    3.53
   0  -9  -6   16.44    4.47
   0   9  -7   10.49    3.42
   0   9  -7    2.34    2.25
   0  -9  -8   92.50   12.19
   0   9  -8   67.77   11.62
   0   9  -9    2.24    2.42
   0  -9  -9   -3.63    3.69
   0  -9 -10    3.24    1.68
   0   9 -10    1.12    1.71
   0   9  11    3.05    6.37
   0  10   0   38.48    4.19
   0  10   0   38.35    7.11
   0  10   1    2.11    3.06
   0  10  -1    2.38    1.42
   0  10  -1    2.63    1.15
   0  10   1    3.46    1.38
   0  10  -2   -0.59    0.56
   0 -10  -2    0.26    0.47
   0  10   2   -0.93    2.03
   0  10   2    2.32    1.08
   0  10  -2   -0.75    1.31
   0  10   3   29.01    4.35
   0 -10  -3   28.74    2.04
   0 -10  -3   31.89    4.98
   0  10  -3   28.34    5.11
   0  10  -3   24.98    3.79
   0  10  -4   48.48    7.64
   0 -10  -4   54.35    7.01
   0  10  -4   57.78    6.30
   0  10   4   65.36    7.45
   0 -10  -5  163.02   13.55
   0  10   5  147.94   12.45
   0  10  -5  183.12   15.83
   0  10  -5  138.74   10.46
   0  10  -6    6.13    2.52
   0  10  -6    8.66    4.25
   0  10   6    3.59    1.70
   0 -10  -6    4.34    1.79
   0  10  -7  109.64   14.44
   0 -10  -7  119.72   13.15
   0  10  -7  131.92   11.55
   0  10   7  127.23   13.85
   0  10  -8   58.48   11.19
   0  10   8   74.96   11.67
   0 -10  -8   98.56   12.81
   0  10  -9   15.65    6.27
   0 -10  -9   10.81    3.71
   0  10 -10   18.58    7.96
   0  10  11   13.89   10.84
   0  11   0   -0.04    1.24
   0  11   0    0.33    0.62
   0  11  -1  151.07   12.46
   0  11  -1  119.99    8.49
   0  11   1  138.37   16.40
   0  11   1  118.12    7.62
   0 -11  -2  289.35   10.84
   0  11   2  305.30   13.09
   0  11  -2  306.32   14.98
   0  11   2  301.83   26.50
   0  11  -2  245.55   13.63
   0  11  -3   26.29    4.17
   0  11  -3   26.77    4.93
   0  11   3   26.38    4.17
   0 -11  -3   26.04    2.21
   0  11   4   23.06    4.60
   0 -11  -4   26.89    5.29
   0  11  -4   29.46    4.76
   0  11  -4   22.55    5.09
   0  11  -5    8.19    3.38
   0  11   5    6.24    2.23
   0 -11  -5    5.36    1.85
   0  11  -5    5.72    2.08
   0  11  -6   15.88    3.80
   0  11  -6    9.45    4.16
   0 -11  -6   15.72    4.15
   0  11   6   17.81    4.66
   0  11  -7   81.84   12.80
   0 -11  -7   96.42   12.13
   0  11   7   91.45   11.69
   0 -11  -8    1.27    2.05
   0  11   8    6.05    3.54
   0  11  -8    0.34    2.48
   0 -11  -9   -1.98    2.52
   0  11  -9    5.55    4.11
   0  11 -10    9.33    4.83
   0  11  10   11.22    8.53
   0  12   0   48.67    8.77
   0  12   0   50.72    5.41
   0  12  -1    9.71    3.64
   0  12   1    8.83    2.35
   0  12  -1   10.61    2.73
   0  12  -2  280.95   15.15
   0 -12  -2  285.57   11.65
   0  12  -2  283.17   14.87
   0  12   2  326.74   13.94
   0  12  -3   18.35    3.65
   0  12   3   28.15    4.39
   0 -12  -3   23.65    2.36
   0  12  -3   20.37    4.72
   0  12   3   20.36    7.96
   0  12   4  407.43   18.72
   0  12  -4  371.24   21.02
   0 -12  -4  416.27   21.22
   0  12  -4  444.22   18.18
   0  12  -5  374.14   17.58
   0 -12  -5  398.46   21.86
   0  12  -5  410.32   24.23
   0  12   5  397.32   20.43
   0  12  -6  238.61   15.07
   0 -12  -6  241.71   18.55
   0  12   6  251.79   17.62
   0  12  -6  274.27   21.81
   0  12  -7    3.64    1.18
   0 -12  -7    1.46    2.42
   0  12   7   -0.74    0.68
   0 -12  -8   59.43   10.35
   0  12   8   56.28    9.57
   0  12  -8   65.49   11.91
   0  12  -9    9.33    3.16
   0  12 -10   68.62   13.91
   0  12  10   23.26   13.54
   0  13   0    4.53    3.59
   0  13   0    0.80    1.46
   0  13  -1  214.40   12.39
   0  13   1  197.63   10.65
   0  13  -1  203.61   15.83
   0  13   1  187.45   20.32
   0  13  -2 1187.86   33.11
   0 -13  -2 1160.11   24.81
   0  13   2 1141.16   54.67
   0  13   2 1186.30   26.93
   0  13  -2 1200.00   31.94
   0  13  -3   26.52    4.38
   0 -13  -3   27.30    2.81
   0  13  -3   29.41    5.21
   0  13   3   23.86    9.46
   0  13   3   25.54    4.16
   0  13  -4    4.02    2.16
   0  13  -4    1.44    2.17
   0  13   4    5.09    2.41
   0  13  -5   60.98    9.60
   0  13   5   70.84    8.60
   0 -13  -5   55.32    8.59
   0  13  -5   57.98    7.05
   0 -13  -6    4.39    2.93
   0  13  -6   18.49    6.16
   0  13   6    7.43    2.82
   0  13  -6   17.19    4.21
   0  13  -7   55.59   11.10
   0  13   7   53.60    8.59
   0 -13  -7   56.27    9.78
   0  13  -8   21.17    7.05
   0  13  -9    0.22    3.62
   0  13   9   -8.06    9.50
   0  13  10    7.88    8.39
   0  13 -10    0.06    2.30
   0  14   0   66.36   11.17
   0  14   0   74.12    7.13
   0  14   1  291.90   13.46
   0  14   1  256.31   24.66
   0  14  -1  261.24   14.17
   0  14  -1  260.34   18.66
   0  14  -2  634.44   23.86
   0  14   2  635.75   20.32
   0  14  -2  614.94   25.03
   0 -14  -3    3.53    1.12
   0  14   3    7.75    2.26
   0  14  -3    2.00    1.55
   0  14  -3    8.30    2.77
   0  14   3   -1.97    3.17
   0  14  -4    5.41    2.28
   0  14  -4    1.95    0.79
   0  14   4    6.87    2.51
   0  14   5  451.50   21.83
   0  14  -5  468.14   20.59
   0  14   5  400.33   40.28
   0  14  -5  424.00   25.95
   0  14  -6   15.59    5.50
   0  14  -6   12.27    3.92
   0  14   6    9.90    3.51
   0  14   7   -0.13    1.27
   0  14  -7   -0.34    1.98
   0  14  -8    7.39    4.30
   0  14   8   10.54    7.14
   0  14   9   10.76   10.24
   0  14  -9   16.57    6.75
   0  14 -10    9.08    5.85
   0  14  10    1.22    7.48
   0  15   0    0.75    0.63
   0  15   0    0.29    1.50
   0  15   1   10.19    2.67
   0  15  -1   11.06    4.01
   0  15   1    5.27    3.19
   0  15  -1   11.71    2.95
   0  15   2    6.04    4.39
   0  15   2   15.23    3.26
   0  15  -2   18.57    4.84
   0  15  -2   11.34    3.61
   0  15   3   55.27    6.70
   0  15  -3   63.95    7.73
   0 -15  -3   71.11    5.19
   0  15  -3   65.25    8.44
   0  15   4    1.60    1.27
   0  15   4    0.11    1.98
   0  15  -4    0.16    0.74
   0  15  -4    0.70    1.39
   0  15  -5    2.81    2.26
   0  15  -5    1.45    2.53
   0  15   5    6.05    2.18
   0  15   5    6.25    7.06
   0  15  -6    1.70    0.92
   0  15   6    0.04    0.80
   0  15   6    2.61    4.52
   0  15   7   29.11   14.45
   0  15  -7   17.55    5.97
   0  15   7   19.19    4.95
   0  15  -8   57.34   12.02
   0  15   8   49.26   17.38
   0  15   9    7.40    6.27
   0  15  -9   23.12    7.43
   0  15 -10   76.40   15.38
   0  15  10   47.69   18.30
   0  16   0  194.04   19.73
   0  16   0  179.55   11.90
   0  16   1  207.16   23.68
   0  16  -1  213.15   13.66
   0  16  -1  194.23   17.54
   0  16   1  212.03   12.23
   0  16   2   67.70   14.16
   0  16  -2   82.47    9.99
   0  16   2   70.55    7.15
   0  16  -2   59.57    7.91
   0 -16  -3    0.32    0.34
   0  16   3   -0.31    0.42
   0  16   3    0.07    5.10
   0  16  -3    0.84    1.13
   0  16  -3    1.30    1.99
   0  16  -4    5.70    3.18
   0  16   4    6.55    2.69
   0  16  -4    5.03    1.98
   0  16   5   37.35    6.07
   0  16  -5   42.94    6.48
   0  16  -5   42.13    8.51
   0  16   5   23.36   10.50
   0  16   6  127.76   12.56
   0  16   6   86.00   21.32
   0  16  -6  116.26   15.29
   0  16  -7    0.76    2.69
   0  16   7    9.47    8.87
   0  16   8   13.11    9.23
   0  16  -8   17.89    7.19
   0  16   9   16.54   12.32
   0  16  -9   34.57    9.76
   0  16 -10   39.99   11.37
   0  16  10    9.28    6.75
   0  17   0    0.74    0.46
   0  17   0    8.63    5.09
   0  17   1   44.87   11.53
   0  17  -1   62.87   10.26
   0  17   1   48.22    6.08
   0  17  -1   55.11    7.23
   0  17  -2    0.03    0.50
   0  17   2    0.11    0.89
   0  17  -2   -1.45    2.10
   0 -17  -3  311.18   12.51
   0  17   3  279.93   15.38
   0  17  -3  300.33   17.80
   0  17   3  320.06   34.48
   0  17  -3  304.37   19.61
   0  17   4   10.10    5.99
   0  17   4   15.56    3.79
   0  17  -4   22.40    5.92
   0  17  -4   17.30    4.34
   0  17  -5    7.35    3.24
   0  17   5    4.39    2.39
   0  17   5    0.09    3.63
   0  17  -5    3.80    3.31
   0  17   6   10.90    8.02
   0  17   6   28.42    6.11
   0  17  -6   18.04    6.48
   0  17   7   33.94   14.75
   0  17  -7   36.69    8.95
   0  17   8    0.33    2.91
   0  17  -8    6.66    4.97
   0  17   9   11.08    9.68
   0  17  -9   20.94    8.27
   0  18   0  106.48    9.79
   0  18   0  148.48   18.32
   0  18   1    7.33    4.17
   0  18  -1    1.92    1.89
   0  18  -1    6.20    2.87
   0  18   1    3.28    1.86
   0  18   2   13.54    3.30
   0  18  -2   18.99    4.70
   0  18  -2   18.53    4.89
   0  18  -3   13.49    4.03
   0 -18  -3   14.99    2.79
   0  18  -3    7.30    3.15
   0  18   3   10.66    3.04
   0  18  -4   47.83    8.81
   0  18   4   40.41   14.42
   0  18   4   43.39    6.39
   0  18  -4   42.90    6.78
   0  18  -5    9.21    3.97
   0  18   5   11.19    3.39
   0  18   5    9.04    7.98
   0  18   6   14.04    4.68
   0  18  -6   15.11    6.34
   0  18   6    9.85    8.99
   0  18  -7    2.20    2.00
   0  18   7   -2.54    2.72
   0  18  -8   14.86    6.32
   0  18   8    2.22    3.27
   0  18  -9   26.25    8.49
   0  18   9   29.24   15.02
   0  19   0    4.69    4.02
   0  19   0   -0.83    1.11
   0  19   1  156.77   21.41
   0  19  -1  172.59   13.57
   0  19   1  147.91   11.66
   0  19  -1  134.42   15.70
   0  19  -2  327.75   22.04
   0  19   2  327.69   34.20
   0  19   2  323.05   16.76
   0  19  -2  319.14   19.57
   0  19  -3   17.97    4.67
   0  19  -3   17.23    4.63
   0  19   3    8.78    7.18
   0  19   3   17.34    4.16
   0  19  -4   66.92    8.77
   0  19  -4   67.63   10.58
   0  19   4   59.78   17.36
   0  19   4   73.97    8.48
   0  19   5   17.37    4.59
   0  19  -5   16.90    6.10
   0  19   5   25.83   11.41
   0  19   6   11.02    5.56
   0  19  -6   16.37    6.44
   0  19   6   27.83    6.04
   0  19   7   17.94   10.00
   0  19  -7    4.55    4.54
   0  19   8   66.20   22.96
   0  19  -8   94.62   16.26
   0  19  -9   31.92    9.88
   0  19   9   35.34   14.02
   0  20   0   35.39    9.51
   0  20   0   20.46    4.76
   0  20   1  122.66   10.96
   0  20   1   74.23   14.93
   0  20  -1  102.92   10.96
   0  20  -1   97.57   13.92
   0  20   2   86.68    8.88
   0  20  -2   97.33   11.05
   0  20  -2   97.53   12.23
   0  20   2   81.77   16.65
   0  20   3   76.35   18.20
   0  20   3   90.89    9.35
   0  20  -3   94.74   11.27
   0  20  -3   84.86   10.91
   0  20   4    5.43    6.43
   0  20  -4    4.57    3.14
   0  20   4    4.57    2.30
   0  20  -4   -0.55    1.58
   0  20   5    8.97    7.43
   0  20   5    1.56    1.00
   0  20  -5   10.09    4.33
   0  20  -6   15.33    6.24
   0  20   6    4.09    3.63
   0  20  -7   12.63    6.11
   0  20   7   25.09   12.32
   0  20   8   64.36   22.52
   0  20  -8   37.87   10.38
   0  20  -9   19.94    8.15
   0  20   9   16.78   13.64
   0  21   0    9.30    5.01
   0  21   0    0.93    1.51
   0  21   1   50.31    7.17
   0  21   1   43.33   11.66
   0  21  -1   56.97   11.02
   0  21  -1   46.57    7.59
   0  21   2   65.79   15.76
   0  21   2   93.99    9.57
   0  21  -2   78.80   10.67
   0  21  -2  100.18   12.93
   0  21   3  176.90   28.32
   0  21  -3  206.68   17.08
   0  21   3  198.89   14.03
   0  21  -3  222.23   18.47
   0  21  -4    4.12    2.52
   0  21   4   15.51   11.40
   0  21  -4   18.54    5.95
   0  21   4   10.49    3.73
   0  21  -5    4.12    3.22
   0  21   5    5.56    5.84
   0  21   5   -0.33    1.55
   0  21   6    7.12    8.71
   0  21  -6    2.33    2.13
   0  21  -7   60.66   12.92
   0  21   7   52.53   20.49
   0  21   8   28.97   15.56
   0  21  -8   25.14    8.52
   0  22   0  695.97   43.95
   0  22   0  735.47   29.13
   0  22   1  102.45   18.24
   0  22  -1   91.50   13.94
   0  22   1   97.15   10.44
   0  22  -1  111.35   11.99
   0  22   2  231.26   30.21
   0 -22  -2  254.82   17.15
   0  22  -2  302.64   20.57
   0  22  -2  310.65   23.50
   0  22   2  264.33   16.80
   0  22  -3    5.61    3.07
   0  22   3    3.06    2.04
   0  22  -3   -1.35    1.69
   0  22   3    3.08    3.98
   0  22  -4    7.72    4.19
   0  22   4   -4.83    6.24
   0  22   4    1.29    1.32
   0  22  -5    5.88    4.43
   0  22   5    6.77    2.82
   0  22   5   15.11   10.16
   0  22   6   -4.15    8.95
   0  22  -6    3.65    2.77
   0  22  -7   27.05    8.09
   0  22   7   21.80   13.12
   0  22   8   32.05   15.03
   0  22  -8   42.05   11.78
   0  23   0    9.92    6.85
   0  23   0    1.09    1.26
   0  23   1  449.59   38.97
   0  23  -1  470.07   33.00
   0  23   1  504.71   24.23
   0  23  -1  494.17   25.87
   0  23  -2    3.99    2.78
   0 -23  -2    8.98    3.56
   0  23   2    3.78    2.31
   0  23  -2    2.77    1.02
   0  23   2    3.34    5.05
   0  23  -3   -1.63    2.05
   0  23  -3   -1.48    1.64
   0  23   3   -1.97    1.96
   0  23   3    3.18    2.38
   0  23   4    0.81    0.49
   0  23   4    3.42    5.09
   0  23  -4    2.22    2.87
   0  23  -5   10.33    4.70
   0  23   5   13.15    9.30
   0  23  -6   12.86    5.38
   0  23   6    8.51    9.19
   0  23  -7   68.01   13.73
   0  23   7   35.02   16.07
   0  23   8   14.68   12.89
   0  23  -8   -0.45    1.06
   0  24   0   22.26    7.85
   0  24   0   16.26    4.49
   0  24   1   22.97    9.68
   0  24  -1   14.43    5.86
   0  24  -1   18.66    5.09
   0  24   1   12.37    3.80
   0  24  -2    5.37    3.23
   0  24  -2    6.39    4.29
   0  24   2   11.31    3.87
   0  24   2   13.69    9.12
   0  24   3   -2.30    5.84
   0  24  -3   -1.98    2.37
   0  24  -3    1.29    1.81
   0  24   3    0.18    0.81
   0  24   4   73.34    9.33
   0  24  -4   73.73   12.25
   0  24   4   77.82   20.98
   0  24  -5    9.64    5.30
   0  24   5   12.53    9.79
   0  24  -6   52.62   11.28
   0  24   6   40.69   18.00
   0  24  -7    2.41    1.63
   0  24   7   13.20   14.93
   0  24  -8    1.45    1.93
   0  24   8    1.41    8.60
   0  25   0   -0.44    1.18
   0  25   0   -3.52    2.84
   0  25  -1  166.95   20.72
   0  25   1  190.23   26.21
   0  25   1  163.74   14.26
   0  25  -1  145.86   14.78
   0  25   2   13.59    8.89
   0  25  -2    0.76    1.97
   0  25  -2   -0.12    0.92
   0  25   2    8.49    3.80
   0  25  -3  153.07   17.12
   0  25   3  152.81   27.18
   0  25  -3  155.30   16.54
   0  25   3  144.06   13.44
   0  25  -4    7.36    4.71
   0  25   4    5.57    2.94
   0  25   5   -1.64    2.96
   0  25  -5    1.60    2.31
   0  25  -6   -2.48    4.64
   0  25   6   11.07   12.13
   0  25  -7    0.55    3.57
   0  25   7    4.02    5.80
   0  26   0    8.88    6.92
   0  26   0    3.68    2.49
   0  26  -1    8.77    3.65
   0  26  -1   15.02    6.77
   0  26   1   14.71    4.65
   0  26   1   12.84    6.58
   0  26   2   84.26   10.56
   0  26  -2   69.71   11.02
   0  26   2   81.62   18.56
   0  26  -2  108.85   15.19
   0  26   3   16.06    4.61
   0  26  -3   33.68    8.58
   0  26   3   15.42    9.05
   0  26  -4    3.42    2.06
   0  26   4    7.23    8.65
   0  26   5   23.40   11.41
   0  26  -5   39.15   10.35
   0  26  -6    7.21    4.52
   0  26   6   -0.07    3.43
   0  26  -7    8.40    6.70
   0  26   7    2.14    4.07
   0  27   0   -2.54    2.50
   0  27   0    1.12    2.85
   0  27  -1    2.19    2.81
   0  27   1    9.71    7.05
   0  27  -1    9.92    6.02
   0  27   1    9.70    3.91
   0  27  -2  125.14   15.26
   0  27   2  112.31   22.38
   0  27   2  116.41   12.79
   0  27  -2  134.99   17.36
   0  27  -3    5.67    4.52
   0  27   3   -0.16    3.41
   0  27   3    1.35    2.03
   0  27   4    4.05    7.38
   0  27  -4    9.94    5.27
   0  27  -5   27.03    8.56
   0  27   5    5.71    3.62
   0  27   6   -2.79    6.64
   0  27  -6    8.97    6.17
   0  27  -7    9.00    5.03
   0  27   7   -0.80    3.38
   0  28   0   64.64   15.31
   0  28   0   66.24   10.46
   0  28   1    9.80    4.40
   0  28  -1    3.04    1.74
   0  28   1    2.68    3.44
   0  28  -1    1.15    2.30
   0  28  -2   56.76   10.48
   0  28   2   36.09    7.24
   0  28  -2   48.12   10.35
   0  28   2   27.88   11.64
   0  28   3    8.08    8.31
   0  28  -3    2.85    2.10
   0  28   3    2.13    2.11
   0  28  -4   85.74   14.40
   0  28   4   96.89   23.94
   0  28  -5   36.44    9.74
   0  28   5   38.50   17.15
   0  28   6   86.20   25.69
   0  28  -6   87.73   16.44
   0  29   0    0.53    4.03
   0  29   0    0.87    1.18
   0  29   1   22.42   10.43
   0  29  -1   14.49    6.20
   0  29  -1   14.91    5.34
   0  29   1   26.58    6.75
   0  29   2    6.37    2.77
   0  29   2   11.41    7.94
   0  29  -2   15.13    6.25
   0  29  -3   15.41    6.04
   0  29   3   17.66    9.78
   0  29  -4   25.76    8.41
   0  29   4   26.79   13.31
   0  29   5    4.35    3.92
   0  29  -5    5.84    3.92
   0  29   6   16.43   11.72
   0  29  -6    2.81    3.74
   0  30   0  127.63   15.38
   0  30   0  163.07   23.98
   0  30   1    2.28    1.96
   0  30   1   -6.10    5.65
   0  30  -1   -0.93    2.76
   0  30  -1    5.77    4.06
   0  30   2    2.14    2.46
   0  30   2    9.49    6.86
   0  30  -2    1.64    2.77
   0  30   3   18.79   11.04
   0  30  -3    7.58    4.91
   0  30   4   34.47   13.73
   0  30  -4    1.36    3.34
   0  30  -5   65.62   13.59
   0  30   5   84.19   23.74
   0  31   0   -0.39    1.17
   0  31   0   11.22    7.95
   0  31  -1    5.38    3.67
   0  31  -1   13.84    6.13
   0  31   1   15.18    5.01
   0  31   2    1.19    4.62
   0  31   2    0.81    2.28
   0  31  -2   -1.63    2.67
   0  31  -3   83.47   14.41
   0  31   3   68.28   19.21
   0  31  -4   89.56   15.13
   0  31   4   56.72   18.54
   0  31  -5    2.21    3.51
   0  31   5   16.61   11.74
   0  32   0   96.60   14.06
   0  32   0  110.67   20.07
   0  32   1   11.05    4.49
   0  32  -1    4.40    2.84
   0  32   2    2.96    5.75
   0  32  -2   11.92    5.58
   0  32   3   -0.40    4.51
   0  32  -3   -0.62    2.41
   0  32  -4   17.78    7.17
   0  32   4   52.12   20.01
   0  33   0   -0.81    3.64
   0  33   0    7.54    4.62
   0  33  -1   -0.30    1.15
   0  33   1   -1.79    1.92
   0  33   1    2.39    4.37
   0  33  -2   25.89    8.29
   0  33   2   33.86   14.46
   0  33  -3   70.85   13.84
   0  33   3   94.53   22.80
   0  33   4    2.00    5.16
   0  33  -4    9.28    6.32
   0  34   0    2.82    1.89
   0  34   0   -0.39    1.93
   0  34  -1    6.25    4.04
   0  34   1   20.72    6.64
   0  34   1   21.02   11.18
   0  34  -2    1.57    3.07
   0  34   2    2.74    6.08
   0  34  -3   15.76    7.83
   0  34   3    1.61    5.94
   0  35   0    4.00    4.19
   0  35  -1    3.68    2.93
   0  35   1    3.25    5.00
   0  35   2   48.13   16.36
   0  35  -2   51.28   11.87
   0  35   3   12.06    9.34
   0  36   0  101.37   15.74
   0  36  -1   26.23    8.28
   0  36   1   12.01    9.26
   0  36   2    6.50    6.85
   1   0  -9   -1.83    2.08
   1   0  -8  159.77   15.71
   1   0  -8  215.25   15.52
   1   0  -7   -1.74    1.71
   1   0  -7    2.66    2.18
   1   0  -6   10.71    3.67
   1   0  -6    5.62    2.21
   1   0  -5    0.70    0.73
   1   0  -5   -0.72    0.46
   1   0  -5   -0.40    1.09
   1   0  -4   69.92    5.58
   1   0  -4   78.63    6.74
   1   0  -4   65.23    6.29
   1   0  -3    1.22    1.14
   1   0  -3    1.47    0.96
   1   0  -3    0.57    0.18
   1   0  -2  561.34   10.21
   1   0  -2  577.68   11.19
   1   0  -2  597.58   14.12
   1   0  -1    0.52    0.23
   1   0  -1   -0.72    0.39
  -1   0   1    1.09    0.84
  -1   0   1   -0.11    0.23
   1   0  -1   -0.37    0.41
   1   0   0  278.48    7.54
  -1   0   0  264.16    7.44
  -1   0   0  252.09    7.41
  -1   0  -1    0.66    0.45
  -1   0  -2  294.50   12.36
  -1   0  -2  288.24   12.95
  -1   0  -3    2.16    1.63
  -1   0  -3   -0.76    0.68
  -1   0  -4  257.77   14.79
  -1   0  -4  248.74   15.80
  -1   0  -5    0.40    1.24
  -1   0  -5    0.36    2.10
  -1   0  -6   83.84   10.00
  -1   0  -7    0.23    1.51
  -1   0  -8   20.54    5.87
  -1   0  -9   -2.90    2.80
   1  -1  -9   31.36    6.41
   1   1  -8   75.55   10.98
   1   1  -8   62.33    8.17
   1  -1  -8   71.54    9.08
   1   1  -7    6.63    3.25
   1  -1  -7   15.08    4.42
   1  -1  -7    8.94    2.93
   1   1  -7    9.94    3.06
   1   1  -6   95.28    8.23
   1   1  -6   85.81    9.59
   1  -1  -6   87.14    9.40
   1  -1  -6  101.13    8.90
   1   1  -5   51.58    6.60
   1  -1  -5   36.98    5.39
   1  -1  -5   48.08    5.64
   1   1  -5   36.98    5.15
   1   1  -5   50.00    5.42
   1  -1  -5   44.06    5.25
   1  -1  -4   30.39    3.99
   1   1  -4   33.87    4.49
   1   1  -4   36.24    3.97
   1  -1  -4   32.08    3.96
   1  -1  -4   41.70    4.99
   1   1  -4   29.31    4.28
   1   1  -3  414.70   13.79
   1  -1  -3  423.41   13.19
   1   1  -3  397.97   13.68
   1  -1  -3  413.87   12.13
   1   1  -3  395.51   10.49
   1  -1  -3  383.34   12.12
   1  -1  -2   59.88    4.38
   1   1  -2   63.72    2.99
  -1   1   2   51.49    5.84
  -1   1   2   62.77    3.28
   1  -1  -2   57.21    3.32
   1   1  -2   55.75    3.76
   1   1  -2   58.00    4.56
  -1  -1   2   61.58    3.07
   1  -1  -1  171.27    8.33
   1   1  -1  136.20    4.17
  -1  -1   1  159.56    4.62
   1   1  -1  146.68    5.93
   1  -1  -1  149.86    5.89
  -1   1   1  159.61    7.67
  -1   1   0    8.50    1.45
  -1  -1   0    8.51    1.36
   1   1   0   11.35    1.53
  -1  -1   0    9.96    1.39
   1  -1   0    5.63    1.01
   1  -1   0   10.24    1.97
  -1   1   0    7.48    1.44
  -1  -1  -1 3859.31   37.51
   1   1   1 3945.29   30.44
  -1   1  -1 3801.69   37.92
  -1   1  -1 4002.70   38.54
  -1   1  -2 1073.17   23.30
  -1   1  -2 1086.29   25.10
  -1  -1  -2 1068.86   23.74
  -1   1  -3    0.22    0.88
  -1   1  -3    2.12    1.34
  -1  -1  -3   -0.34    1.01
  -1   1  -4  104.90    9.43
  -1  -1  -4  112.66    9.74
  -1   1  -4   97.61    9.89
  -1   1  -5   55.92    8.38
  -1  -1  -5   48.09    7.15
  -1   1  -5   54.35    7.33
  -1   1  -6   -0.90    0.88
  -1  -1  -6   -0.53    2.19
  -1   1  -6   -1.04    1.00
  -1   1  -7   -1.09    1.10
  -1  -1  -7   -1.98    1.76
  -1  -1  -8   18.35    5.32
  -1   1  -8   27.50    6.44
  -1   1  -9  114.29   13.62
  -1  -1  -9  122.36   14.47
  -1  -1 -10    4.39    3.34
   1  -2  -9    4.79    2.63
   1   2  -9    2.33    3.16
   1  -2  -8    9.73    3.05
   1   2  -8   13.59    3.73
   1   2  -8   10.94    4.62
   1  -2  -7   31.52    5.58
   1   2  -7   27.90    5.00
   1   2  -7   31.95    6.58
   1   2  -6   10.12    2.69
   1   2  -6    6.01    2.32
   1  -2  -6    5.82    2.59
   1  -2  -6    9.66    2.91
   1   2  -5   19.52    4.38
   1  -2  -5   15.98    3.32
   1  -2  -5   13.63    3.31
   1   2  -5   10.05    2.40
   1  -2  -5   15.20    3.25
   1   2  -5   16.10    3.62
   1   2  -4    9.90    2.06
   1  -2  -4   11.02    2.42
   1   2  -4    9.90    2.63
   1  -2  -4   12.76    2.56
   1  -2  -4    8.82    2.16
   1   2  -4    7.09    2.17
   1  -2  -3   42.13    4.09
   1  -2  -3   38.92    3.84
   1   2  -3   40.80    4.37
   1   2  -3   48.34    4.91
   1   2  -3   45.23    3.35
   1  -2  -3   31.12    3.38
  -1  -2   2   94.66    3.38
  -1   2   2   94.52    9.02
  -1   2   2   88.40    3.78
   1   2  -2   78.14    5.51
   1  -2  -2   85.84    3.78
   1  -2  -2   82.23    4.86
   1   2  -2   88.14    5.07
   1   2  -2   88.33    2.98
  -1   2   1 1641.63   28.63
   1   2  -1 1392.28   19.34
   1  -2  -1 1482.21   18.99
   1   2  -1 1568.63   16.70
   1  -2   0  316.81   10.13
  -1  -2   0  302.08    7.03
  -1   2   0  304.88    9.85
  -1  -2   0  312.14    8.03
  -1   2   0  303.78    7.64
   1   2   0  290.24    6.96
   1  -2   0  306.45    7.66
  -1   2  -1 2481.84   31.05
  -1  -2  -1 2484.00   30.82
  -1   2  -2 2067.50   32.45
  -1   2  -2 2131.26   35.32
  -1  -2  -3  417.55   17.04
  -1   2  -3  475.17   17.81
  -1   2  -3  463.40   19.17
  -1  -2  -4  101.87    9.54
  -1   2  -4  104.07    9.23
  -1   2  -4   89.59    9.66
  -1   2  -5  376.43   19.37
  -1  -2  -5  398.19   20.40
  -1   2  -5  382.95   21.68
  -1   2  -6    1.46    2.29
  -1  -2  -6    2.08    2.58
  -1   2  -6   -0.62    1.20
  -1  -2  -7   72.99   10.13
  -1   2  -7   80.66   10.60
  -1  -2  -8    3.15    2.54
  -1   2  -8   -0.05    1.00
  -1   2  -9    4.36    2.09
  -1  -2  -9    0.62    2.42
  -1  -2 -10   11.55    5.47
   1   3  -9  385.00   27.10
   1  -3  -9  429.15   24.47
   1  -3  -8   13.05    3.74
   1   3  -8   14.84    3.86
   1   3  -8   18.26    5.23
   1  -3  -7   65.87    8.31
   1   3  -7   75.23    7.81
   1   3  -7   60.34    9.06
   1  -3  -6    3.96    1.11
   1   3  -6    3.08    1.77
   1  -3  -6    2.28    1.81
   1   3  -6    5.85    2.90
   1  -3  -5    0.58    0.68
   1  -3  -5    0.18    0.52
   1   3  -5    2.07    1.55
   1   3  -5    1.41    1.00
   1   3  -4  318.63   15.13
   1  -3  -4  360.09   13.12
   1   3  -4  360.77   15.44
   1   3  -4  319.34   11.67
   1  -3  -4  374.37   14.73
   1  -3  -3 1000.06   20.80
   1  -3  -3  944.74   18.76
   1   3  -3  919.27   21.24
   1   3  -3  912.03   22.21
   1   3  -3  853.85   14.35
   1  -3  -2  147.79    6.58
   1   3  -2  141.16    7.71
  -1   3   2  149.12    4.83
  -1   3   2  141.78   12.09
   1   3  -2  155.10    7.19
   1   3  -1  182.85    7.30
   1  -3  -1  199.00    7.44
   1   3  -1  192.97    6.52
  -1   3   1  196.93   11.27
  -1   3   0 1882.55   27.49
  -1  -3   0 1873.30   20.15
   1   3   0 1804.14   23.04
   1   3   0 1867.65   18.06
   1   3   1 3578.13   20.25
  -1   3  -1 3624.32   39.00
  -1   3  -2  445.68   15.38
  -1   3  -2  471.66   16.74
  -1  -3  -3  171.76   11.05
  -1   3  -3  190.89   11.35
  -1   3  -3  154.93   11.10
  -1  -3  -4   12.43    3.57
  -1   3  -4   13.38    3.26
  -1   3  -4    5.77    2.55
  -1  -3  -5   68.78    8.57
  -1   3  -5   60.66    7.77
  -1   3  -5   59.90    8.66
  -1   3  -6    1.28    2.23
  -1  -3  -6   -0.74    0.80
  -1   3  -6    3.30    2.34
  -1  -3  -7   30.08    6.48
  -1   3  -7   47.99    8.98
  -1   3  -7   37.92    7.26
  -1   3  -8  108.72   13.10
  -1  -3  -8   80.80   11.21
  -1   3  -9   44.22    8.45
  -1  -3  -9   61.97   10.79
  -1  -3 -10   12.49    4.87
   1   4 -10   27.98    8.00
   1  -4  -9    2.62    1.91
   1   4  -9   -0.53    0.99
   1  -4  -8   96.43   11.08
   1   4  -8   76.62   11.36
   1   4  -8   81.50    8.76
   1  -4  -7   -1.16    1.95
   1   4  -7    0.79    1.20
   1   4  -7    3.95    2.98
   1  -4  -6  143.68    9.54
   1  -4  -6  142.99   11.58
   1   4  -6  145.28   12.97
   1   4  -6  155.67   10.24
   1   4  -5  125.20   10.89
   1  -4  -5  115.77    9.34
   1  -4  -5  136.75    8.56
   1   4  -5  116.57    7.75
   1   4  -4   18.95    2.72
   1  -4  -4   13.96    2.62
   1   4  -4   15.46    3.42
   1  -4  -4   12.98    2.47
   1   4  -4   15.34    3.31
   1  -4  -3  606.13   14.68
   1   4  -3  556.35   18.00
   1   4  -3  564.87   17.29
   1  -4  -3  566.43   16.57
   1   4  -3  589.46   11.45
  -1   4   2   13.41    4.27
  -1   4   2   13.57    1.58
   1   4  -2   14.54    2.19
   1   4  -2   14.88    2.51
   1  -4  -2   13.13    1.86
   1  -4  -1  270.48    9.45
  -1   4   1  240.04   13.81
  -1   4   1  259.45    4.82
   1   4  -1  268.32    9.33
   1   4  -1  253.91    8.16
  -1  -4   0  373.32    9.45
   1   4   0  378.21    8.64
   1   4   0  398.04   11.29
  -1   4   0  390.67    9.61
  -1   4   0  363.36   13.42
  -1  -4  -1 9999.00   64.28
  -1   4  -1 9966.68   68.51
  -1  -4  -2  236.36   11.51
  -1   4  -2  210.50   10.62
  -1   4  -2  252.59   12.66
  -1  -4  -3  132.17   10.02
  -1   4  -3  139.94   10.89
  -1   4  -3  120.74    8.96
  -1  -4  -4  194.38   13.48
  -1   4  -4  173.85   13.61
  -1   4  -4  197.98   12.72
  -1  -4  -5   86.88    9.55
  -1   4  -5   61.64    8.83
  -1   4  -5   84.74    9.35
  -1  -4  -6   56.07    8.15
  -1   4  -6   66.68    8.83
  -1   4  -6   71.97   10.11
  -1   4  -7    6.79    3.60
  -1   4  -7    6.04    3.03
  -1  -4  -7    6.46    3.10
  -1  -4  -8    3.58    2.43
  -1   4  -8    7.46    3.92
  -1   4  -8   14.63    9.03
  -1   4  -9  108.74   13.48
  -1  -4  -9  114.51   14.11
  -1  -4 -10   38.91    9.01
   1   5 -10    5.02    3.90
   1   5  -9   10.10    4.57
   1  -5  -9   -1.92    2.10
   1  -5  -8  188.16   15.84
   1   5  -8  170.15   17.26
   1  -5  -7  283.35   17.88
   1   5  -7  334.56   21.81
   1   5  -7  344.16   16.38
   1  -5  -6   13.36    2.76
   1  -5  -6   24.00    4.76
   1   5  -6   16.01    4.05
   1   5  -6   24.24    3.90
   1  -5  -5  334.46   13.05
   1   5  -5  338.26   13.21
   1  -5  -5  323.99   16.05
   1   5  -4  887.48   26.00
   1   5  -4  945.72   26.79
   1   5  -4  950.25   18.47
   1  -5  -4  911.59   24.17
   1  -5  -4  880.09   19.26
   1  -5  -3    2.65    1.19
   1   5  -3    0.29    0.79
   1   5  -3    0.16    0.25
   1   5  -3    0.50    1.09
   1   5  -2 1219.67   22.57
   1   5  -2 1295.22   25.13
  -1   5   2 1355.91   16.07
   1  -5  -2 1335.69   20.49
  -1   5   2 1259.07   40.89
   1  -5  -1  262.17    5.96
  -1   5   1  268.64    6.11
   1   5  -1  277.75   10.76
   1   5  -1  291.93    9.57
   1  -5  -1  263.93   10.10
   1   5  -1  255.17    9.54
  -1   5   1  235.93   14.69
   1   5   0 2451.24   23.45
  -1  -5   0 2402.76   24.90
  -1   5   0 2461.17   25.85
   1   5   0 2455.44   29.76
  -1  -5  -1 4255.83   42.92
  -1   5  -1 4196.32   46.91
   1   5   1 4479.89   47.21
  -1   5  -1 4556.24   46.21
  -1  -5  -2 1016.69   24.63
  -1   5  -2 1027.04   24.25
  -1   5  -2 1006.18   25.71
   1   5   3  450.18    8.74
  -1  -5  -3  444.21   18.24
   1   5   3  464.63    7.55
  -1   5  -3  456.67   17.91
  -1   5  -3  457.00   20.15
  -1   5  -4   10.02    3.45
  -1  -5  -4    3.29    1.66
  -1   5  -4    7.14    2.79
  -1   5  -5   17.53    4.57
  -1   5  -5   12.28    3.45
  -1  -5  -5   15.08    4.28
  -1   5  -6   31.83    6.45
  -1   5  -6   29.57    7.14
  -1  -5  -6   36.36    6.52
  -1   5  -7   31.06    6.24
  -1   5  -7   26.17    6.60
  -1  -5  -7   24.78    6.07
  -1  -5  -8  121.87   13.95
  -1   5  -8  130.82   14.33
  -1   5  -8  139.77   17.50
  -1  -5  -9   33.51    8.25
  -1  -5 -10    5.80    3.09
   1   6 -10   12.31    6.06
  -1   6  10    6.27    7.12
   1   6  -9   21.52    6.77
   1  -6  -9   11.92    4.50
   1   6  -8    4.83    3.10
   1  -6  -8    1.26    0.78
   1   6  -7   18.25    5.64
   1   6  -7   13.16    3.26
   1  -6  -7   10.49    3.68
   1  -6  -6  167.46    9.69
   1   6  -6  178.46   10.80
   1  -6  -6  191.31   13.84
   1   6  -6  161.36   14.15
   1  -6  -5    3.06    0.96
   1   6  -5    4.53    1.53
   1   6  -5    3.44    2.62
   1  -6  -5    3.10    1.92
   1   6  -4    4.31    1.51
   1   6  -4    5.44    1.43
   1  -6  -4    4.03    1.40
   1  -6  -4    3.65    1.78
   1   6  -3  204.11    6.78
   1   6  -3  225.05   11.75
   1  -6  -3  190.05    8.08
  -1   6   3  214.32   19.79
   1   6  -3  211.11   11.78
  -1   6   3  212.86    9.15
  -1   6   2   42.53    3.01
   1   6  -2   43.39    2.81
  -1   6   2   41.29    7.58
   1   6  -2   40.33    4.25
   1   6  -2   44.22    4.81
   1  -6  -2   38.53    3.52
  -1  -6   2   46.47    3.91
  -1   6   1   -0.13    0.45
  -1   6   1   -2.12    2.57
   1   6  -1   -0.28    1.33
   1  -6  -1   -0.70    0.62
   1   6  -1   -0.36    0.70
   1   6  -1   -0.21    0.90
  -1   6   0  159.44    7.04
   1   6   0  168.69    8.10
  -1  -6   0  165.74    6.96
   1   6   0  164.46    6.52
   1   6   1  145.71    4.22
  -1   6  -1  161.09    9.60
  -1   6  -1  138.35    8.14
   1   6   1  165.94    9.20
  -1  -6  -1  143.52    7.95
  -1   6  -2 1450.56   31.76
  -1   6  -2 1480.92   30.23
  -1  -6  -2 1487.20   29.82
   1   6   2 1397.98   31.28
  -1  -6  -3    2.98    2.33
  -1   6  -3    3.41    1.36
  -1   6  -3    0.54    0.92
   1   6   4  117.92    4.16
  -1   6  -4  119.22   11.65
  -1  -6  -4  111.98   10.39
  -1   6  -4  115.71    9.91
  -1  -6  -5   53.55    7.75
  -1   6  -5   53.52    7.24
  -1   6  -5   42.69    7.72
  -1   6  -6   12.86    4.06
  -1   6  -6   11.13    4.77
  -1  -6  -6    7.33    3.03
  -1   6  -7   -0.98    2.09
  -1  -6  -7   -0.65    1.06
  -1   6  -7    1.83    3.22
  -1   6  -8    7.01    3.45
  -1   6  -8    9.07    4.98
  -1  -6  -8   12.66    4.61
  -1   6  -9   34.92    9.78
  -1  -6  -9   41.15    9.21
  -1  -6 -10   38.29    9.74
   1   7 -11   32.03    9.65
  -1   7  10    8.45    8.05
   1   7 -10   37.60   10.16
   1   7  -9    1.23    1.47
   1   7  -8    5.33    3.08
   1  -7  -8   11.36    3.93
   1   7  -7    3.43    2.65
   1  -7  -7    4.82    2.29
   1   7  -7    5.27    2.16
   1  -7  -6    9.91    3.26
   1   7  -6   12.50    2.96
   1  -7  -6   11.01    2.48
   1   7  -6    8.13    3.13
   1  -7  -5   22.25    3.15
   1   7  -5   16.88    4.13
   1   7  -5   24.65    3.57
   1  -7  -5   19.08    4.48
   1   7  -4   36.15    5.54
   1  -7  -4   36.88    3.99
   1   7  -4   36.47    3.65
   1  -7  -3  104.00    6.08
  -1   7   3  103.90   14.57
   1   7  -3  105.07    5.22
  -1   7   3  103.15    6.30
   1   7  -3  104.78    8.31
   1   7  -2  569.96   17.81
   1  -7  -2  583.19   14.78
   1   7  -2  569.93   12.27
  -1   7   2  617.90   31.63
  -1   7   2  583.03   11.81
  -1  -7   2  602.42   17.29
   1   7  -2  593.04   17.16
   1   7  -1   94.29    8.12
   1   7  -1  106.35    6.78
   1  -7  -1  100.37    7.14
  -1   7   1  101.29    4.87
  -1   7   1   92.55   10.68
   1   7  -1   95.50    6.22
  -1   7   0  644.60   15.05
   1   7   0  635.49   16.46
  -1  -7   0  611.75   14.47
   1   7   0  623.95   13.55
  -1   7   0  608.97   22.74
   1   7   1 1882.29   31.78
  -1   7  -1 1925.83   35.73
  -1   7  -2  191.68   11.25
  -1   7  -2  202.29   12.05
   1   7   2  194.75   11.69
  -1  -7  -2  189.17   10.97
  -1   7  -3    4.54    1.85
  -1  -7  -3    5.05    1.81
   1   7   3    7.99    3.01
  -1   7  -3    2.35    1.54
  -1   7  -4   61.13    8.67
  -1  -7  -4   70.63    8.07
  -1   7  -4   62.06    7.35
  -1   7  -5    0.45    0.46
  -1   7  -5   -1.81    1.62
  -1  -7  -5    2.46    2.48
  -1   7  -6    1.05    1.11
  -1   7  -6    2.81    2.58
  -1  -7  -6   -1.56    1.06
  -1  -7  -7   43.56    8.11
  -1   7  -7   30.12    7.80
  -1   7  -7   40.18    7.32
  -1   7  -8    5.60    3.56
  -1  -7  -8    6.71    2.67
  -1   7  -8    6.82    3.51
  -1   7  -9    6.54    6.07
  -1  -7  -9    1.68    0.96
  -1  -7 -10   32.01    8.72
   1   8 -11   -4.92    4.86
  -1   8  10   -2.82    4.72
   1   8 -10    0.29    2.37
   1   8  -9   33.55    8.93
  -1   8   9   34.95   13.82
   1   8  -8   -0.36    1.54
   1  -8  -8    4.46    2.73
   1   8  -7  224.92   13.00
   1  -8  -7  199.43   16.11
   1   8  -7  198.49   18.02
   1  -8  -6    9.98    3.87
   1  -8  -6    5.94    1.79
   1   8  -6    6.15    2.98
   1   8  -6   10.12    2.70
   1  -8  -5  351.03   18.29
   1   8  -5  367.12   13.45
   1  -8  -5  386.64   12.81
   1   8  -5  349.54   19.65
  -1   8   4   13.55    2.98
   1   8  -4    7.52    1.69
   1  -8  -4   11.81    2.09
  -1   8   4   21.82    7.87
   1   8  -4   17.36    4.29
   1  -8  -3  219.66    9.09
   1   8  -3  198.21   11.79
  -1   8   3  195.18    8.78
  -1   8   3  185.16   20.37
   1   8  -3  236.94    8.26
  -1   8   2   10.61    1.65
   1   8  -2   12.36    2.12
   1   8  -2    7.83    1.87
   1  -8  -2    7.22    1.75
   1   8  -1   19.94    3.03
  -1   8   1   28.04    6.24
  -1   8   1   24.82    2.63
   1   8  -1   20.49    4.20
   1   8   0 1014.87   21.54
  -1   8   0  955.24   30.25
  -1   8   0  976.37   19.47
  -1   8  -1  604.68   18.25
  -1  -8  -1  615.73   17.58
  -1   8  -1  666.91   22.18
   1   8   1  609.64   18.38
  -1  -8  -2  110.99    8.48
   1   8   2  133.37    9.79
  -1   8  -2  124.38    9.56
  -1   8  -2  127.58    9.57
   1   8   3  111.09   10.01
  -1  -8  -3  140.57   10.75
  -1   8  -3  121.30   10.93
  -1   8  -3  134.82   10.14
  -1   8  -4    2.83    1.78
  -1  -8  -4    4.17    1.94
  -1   8  -4    2.25    1.89
  -1  -8  -5   37.51    6.41
  -1   8  -5   38.47    7.64
  -1   8  -5   34.70    5.90
  -1   8  -6   59.83    8.39
  -1   8  -6   71.47   10.87
  -1  -8  -6   67.53    9.65
  -1   8  -7   16.50    5.56
  -1   8  -7   11.83    3.68
  -1  -8  -7   15.36    4.75
  -1   8  -8    3.06    1.99
  -1  -8  -8    7.74    3.74
  -1   8  -8    9.57    3.73
  -1  -8  -9    0.95    1.81
  -1   8  -9   -2.10    3.42
  -1  -8 -10    2.36    1.43
   1   9 -11    1.37    2.69
   1   9 -10    5.39    3.67
  -1   9  10   -3.77    5.76
  -1   9   9   22.78   12.56
   1   9  -9   12.16    5.82
   1   9  -8  132.07   16.09
   1   9  -7   18.67    5.74
   1   9  -6  176.87   10.40
   1  -9  -6  191.41    9.19
  -1   9   6  166.71   12.91
   1   9  -6  180.64   15.97
  -1   9   5    5.82    2.20
   1   9  -5    0.68    1.62
   1  -9  -5    6.30    1.60
  -1   9   5    4.46    4.51
   1   9  -5    5.81    1.83
  -1   9   4   63.40    6.17
   1  -9  -4   68.40    5.11
  -1   9   4   55.74   11.97
   1   9  -4   68.65    5.17
   1   9  -4   63.34    7.86
  -1   9   3  294.74   25.65
   1  -9  -3  296.80   10.53
  -1   9   3  298.65   11.00
   1   9  -3  312.71   15.09
   1   9  -3  329.61   10.56
   1   9  -2    0.82    0.94
  -1   9   2   -0.59    0.48
   1  -9  -2    0.27    0.68
   1   9  -2    0.44    0.30
  -1   9   1 1176.94   19.70
  -1   9   1 1145.31   40.75
   1   9  -1 1071.15   23.33
   1   9  -1 1155.20   33.13
  -1   9   0   62.46    7.90
  -1   9   0   68.48    5.46
   1   9   0   57.24    5.26
   1   9   0   70.43    9.92
   1   9   1  174.79   10.03
  -1   9  -1  169.70   10.06
  -1  -9  -1  168.15    9.63
  -1   9  -1  166.51   11.61
  -1   9  -2 1429.57   33.15
  -1  -9  -2 1406.45   31.17
  -1   9  -2 1341.87   32.58
   1   9   2 1319.26   30.79
  -1   9  -3    0.97    1.33
   1   9   3    3.05    2.31
  -1   9  -3    8.48    3.19
  -1  -9  -3    2.98    2.08
   1   9   4  423.62   21.68
  -1   9  -4  442.50   23.48
  -1  -9  -4  387.41   19.63
  -1   9  -4  462.62   20.55
  -1   9  -5   16.65    4.11
   1   9   5   22.90    5.51
  -1   9  -5    9.80    3.57
  -1  -9  -5   18.02    4.72
  -1  -9  -6   14.00    4.52
  -1   9  -6   14.78    4.30
  -1   9  -6   20.93    6.32
  -1   9  -7   69.26    9.71
  -1   9  -7   71.22   12.02
  -1  -9  -7   61.68    9.64
  -1   9  -8    1.56    2.27
  -1  -9  -8    3.27    2.50
   1   9   9   15.36    6.30
  -1   9  -9   16.88    6.91
  -1  -9  -9   23.13    7.28
  -1  -9 -10   31.96    8.68
  -1   9 -10   26.44    9.66
   1  10 -11   -1.86    2.92
   1  10 -10    0.44    3.31
  -1  10  10    2.55    4.24
  -1  10   9    1.02    7.50
   1  10  -9    5.54    3.25
   1  10  -8    6.28    3.78
  -1  10   8    6.51    3.88
  -1  10   7   29.31    5.79
  -1  10   7   37.62   12.53
   1  10  -7   35.37    8.22
  -1  10   6   32.22    5.74
   1  10  -6   31.38    6.57
  -1  10   6   33.06   11.23
   1  10  -6   28.48    4.26
   1  10  -5    4.60    1.85
  -1  10   5    8.85    2.76
   1 -10  -5    7.11    1.84
   1  10  -5    5.84    1.64
  -1  10   5   10.44    6.39
  -1  10   4   19.49    3.36
   1  10  -4   20.55    3.02
   1  10  -4   24.78    4.81
   1 -10  -4   22.18    2.90
  -1  10   4   30.65    8.99
   1  10  -3  628.55   15.88
   1 -10  -3  630.07   16.05
  -1  10   3  620.43   38.66
  -1  10   3  671.40   17.03
   1  10  -3  652.61   22.60
   1  10  -2  105.81    8.31
   1  10  -2  103.84    7.72
  -1  10   2  120.04    6.41
   1 -10  -2  103.94    7.59
  -1  10   1  277.77   21.00
  -1  10   1  261.52    9.96
   1  10  -1  264.37   16.90
   1  10  -1  275.56   12.37
  -1  10   0   16.06    4.64
   1  10   0   25.67    3.71
   1  10   0   17.58    5.80
  -1  10   0   22.18    3.26
  -1 -10  -1  475.53   16.65
   1  10   1  476.33   17.09
  -1  10  -1  505.65   21.42
  -1  10  -1  479.25   17.51
   1  10   2   17.68    3.57
  -1 -10  -2   19.39    3.67
  -1  10  -2   16.87    3.80
  -1  10  -2   15.58    3.56
  -1 -10  -3    1.61    0.98
  -1  10  -3    1.79    2.10
   1  10   3   -0.51    1.07
  -1  10  -3    1.49    2.36
  -1  10  -4   16.15    4.73
  -1 -10  -4   27.83    5.50
  -1  10  -4   23.31    4.77
   1  10   4   33.35    6.42
  -1  10  -5   60.26    7.87
  -1  10  -5   45.66    8.37
  -1 -10  -5   42.12    6.95
   1  10   5   46.28    7.95
  -1  10  -6   58.78    8.49
   1  10   6   53.41    9.07
  -1 -10  -6   57.25    8.87
  -1  10  -6   74.68   11.51
  -1 -10  -7   97.57   12.39
  -1  10  -7   98.39   11.64
  -1  10  -7  104.54   14.76
   1  10   7   92.22   13.21
  -1  10  -8   23.68    7.69
   1  10   8   23.37    7.34
  -1 -10  -8   19.45    5.82
  -1 -10  -9    4.36    3.01
  -1  10  -9    4.35    3.72
   1  10   9    6.06    4.58
  -1  10 -10    8.42    4.90
  -1 -10 -10    9.63    5.44
   1  11 -11    2.90    1.81
  -1  11  11   21.81   14.27
  -1  11  10   -7.03    7.32
   1  11 -10    3.73    3.35
  -1  11   9    0.88    2.36
   1  11  -9   12.85    6.12
   1  11  -8   12.16    4.91
  -1  11   8   16.32    8.64
  -1  11   7    7.77    5.25
   1  11  -7    8.40    3.92
  -1  11   7   17.20    4.56
  -1  11   6   94.13   18.95
   1  11  -6  119.80   13.13
   1  11  -6  123.27    8.82
  -1  11   6  101.70    9.80
  -1  11   5  119.21   19.83
   1  11  -5  138.74    8.50
   1 -11  -5  121.44    6.79
  -1  11   5  122.39    9.49
   1  11  -5  128.89   12.73
  -1  11   4  168.92    9.97
  -1  11   4  133.73   19.67
   1  11  -4  156.06   12.66
   1 -11  -4  166.57    7.92
   1  11  -4  165.63    8.69
  -1  11   3   82.87    6.10
   1  11  -3   72.46    7.93
  -1  11   3   76.40   14.20
   1 -11  -3   86.59    6.28
   1  11  -3   77.52    6.02
   1  11  -2  959.98   25.53
  -1  11   2  985.64   19.53
   1  11  -2  947.38   25.95
   1 -11  -2  953.80   24.20
  -1  11   2  954.26   46.10
   1  11  -1    7.01    3.36
  -1  11   1    5.16    1.50
  -1  11   1    5.28    3.74
   1  11  -1    5.26    1.81
   1  11   0   82.38    6.87
  -1  11   0   77.25   10.04
  -1  11   0   86.47    6.71
   1  11   0   88.85   12.03
   1  11   1   44.38    5.39
  -1  11  -1   40.37    6.44
  -1  11  -1   39.50    5.25
  -1 -11  -1   37.69    4.83
   1  11   2    1.32    1.33
  -1 -11  -2    4.04    0.77
  -1  11  -2    4.09    1.87
  -1 -11  -2    6.10    2.21
  -1  11  -2    1.20    0.62
   1  11   3  132.45   11.01
  -1  11  -3  119.67   11.52
  -1 -11  -3  119.58   10.53
  -1  11  -3  124.78   10.60
   1  11   4  179.35   14.14
  -1 -11  -4  203.13   14.75
  -1  11  -4  219.74   14.64
  -1  11  -4  200.10   16.27
  -1  11  -5    1.40    1.31
  -1 -11  -5   -1.05    1.75
  -1  11  -5   -0.91    0.85
  -1 -11  -6    6.88    3.56
  -1  11  -6    2.33    3.81
  -1  11  -6    3.89    2.60
   1  11   6    1.91    1.04
  -1  11  -7   40.48    7.72
   1  11   7   44.52    9.23
  -1  11  -7   41.98    9.26
  -1 -11  -7   50.86    9.18
   1  11   8   23.25    6.86
  -1 -11  -8   28.36    6.85
  -1  11  -8   34.18    9.00
  -1 -11  -9   15.58    5.59
  -1  11  -9    8.45    4.96
  -1  11 -10    2.77    2.75
  -1 -11 -10    0.64    1.83
   1  12 -11   15.00    6.28
  -1  12  11    2.19    5.27
   1  12 -10  106.30   17.16
  -1  12  10   86.82   23.32
   1  12  -9    8.15    5.24
  -1  12   9   16.04   13.02
   1  12  -8    0.92    2.55
  -1  12   8    4.32    7.56
  -1  12   7   67.02   17.81
   1  12  -7   63.80   10.76
  -1  12   7   55.51    7.84
  -1  12   6   54.22   15.45
  -1  12   6   47.21    6.56
   1  12  -6   55.59    9.57
   1  12  -5    2.84    1.00
   1  12  -5    2.15    1.33
  -1  12   5    3.56    6.06
  -1  12   5    1.53    0.96
   1 -12  -5    4.70    1.38
  -1  12   4   19.94    3.34
  -1  12   4   15.90    8.69
   1  12  -4   17.14    3.02
   1 -12  -4   17.21    2.68
   1  12  -4   19.52    4.11
   1  12  -3    1.44    0.88
   1  12  -3    2.52    2.01
  -1  12   3    3.79    1.31
   1 -12  -3    3.98    1.52
  -1  12   2  506.54   14.75
   1 -12  -2  505.79   18.43
  -1  12   2  485.67   33.21
   1  12  -2  493.76   19.59
   1  12  -2  482.90   19.11
  -1  12   1   18.28    5.40
  -1  12   1   12.14    2.35
   1  12  -1   13.24    2.91
   1  12  -1    8.03    3.09
   1  12   0   17.22    5.73
   1  12   0   19.68    3.46
  -1  12   0   24.24    3.86
  -1  12   0   17.34    5.25
  -1  12  -1   31.67    4.75
  -1  12  -1   38.85    6.55
   1  12   1   27.60    4.43
   1  12   2  347.97   16.70
  -1  12  -2  370.66   18.24
  -1 -12  -2  358.91   17.14
  -1  12  -2  339.21   17.96
   1  12   3   12.91    3.50
  -1 -12  -3   15.58    3.96
  -1  12  -3    7.98    2.98
  -1  12  -3   12.86    3.74
  -1  12  -4   25.31    4.95
   1  12   4   20.58    4.55
  -1 -12  -4   31.72    6.15
  -1  12  -4   19.64    5.09
  -1 -12  -5    8.88    2.84
  -1  12  -5    6.25    2.66
  -1  12  -5    7.35    4.39
   1  12   5    5.24    3.14
  -1  12  -6   32.01    6.19
   1  12   6   17.25    5.23
  -1  12  -6   21.29    6.37
  -1 -12  -6   20.07    5.98
  -1 -12  -7   47.43    8.96
  -1  12  -7   47.39   10.18
   1  12   7   33.72    7.64
  -1  12  -7   33.09    6.68
  -1  12  -8    6.20    4.95
  -1 -12  -8    8.09    4.69
   1  12   8    4.50    3.92
  -1 -12  -9   19.46    6.67
  -1  12  -9   13.75    6.38
  -1 -12 -10   11.44    5.64
  -1  12 -10   13.21    5.38
   1  13 -11   25.53    8.51
  -1  13  11   27.25   15.63
  -1  13  10   10.43    8.09
   1  13 -10    9.36    5.55
  -1  13   9    0.87    2.29
   1  13  -9    7.21    4.88
  -1  13   8   89.56   21.34
   1  13  -8  113.48   15.82
  -1  13   7   34.49   13.06
   1  13  -7   86.07   12.74
  -1  13   6   85.92   18.82
   1  13  -6   97.32   12.94
  -1  13   6   89.35    9.12
   1  13  -5   33.28    6.87
  -1  13   5   20.63    8.81
  -1  13   5   38.16    5.47
   1  13  -5   37.74    4.56
   1  13  -4   31.18    6.19
   1  13  -4   34.13    4.26
  -1  13   4   24.09    9.11
  -1  13   4   27.38    4.00
   1 -13  -4   31.06    3.69
  -1  13   3  324.47   12.85
   1  13  -3  334.23   14.09
  -1  13   3  325.09   30.77
   1  13  -3  317.46   17.44
   1 -13  -3  332.46   13.30
   1  13  -2   -0.52    1.09
  -1  13   2   -0.75    0.36
   1 -13  -2    2.46    1.48
   1  13  -2    0.28    0.79
  -1  13   2    2.54    3.44
   1  13  -1  609.85   29.44
   1  13  -1  648.50   21.61
  -1  13   1  657.91   36.07
  -1  13   1  674.67   18.74
  -1  13   0  333.18   22.62
   1  13   0  321.10   25.06
  -1  13   0  364.30   15.05
   1  13   0  329.33   14.97
  -1  13  -1  781.38   24.61
   1  13   1  855.64   44.43
   1  13   1  804.40   23.99
  -1  13  -1  788.45   30.66
  -1  13  -2  250.52   16.29
   1  13   2  251.52   14.54
  -1 -13  -2  253.70   14.97
  -1  13  -2  227.43   14.73
  -1 -13  -3    8.13    2.88
  -1  13  -3    6.66    2.94
  -1  13  -3    9.78    3.18
   1  13   3   11.06    3.28
  -1 -13  -4   73.02    9.53
  -1  13  -4   75.62   10.28
   1  13   4   52.59    7.52
  -1  13  -4   51.24    7.39
  -1 -13  -5   -2.33    2.99
   1  13   5   -1.44    1.71
  -1  13  -5    0.94    2.54
  -1  13  -5    0.54    1.53
   1  13   6   12.23    4.35
  -1  13  -6   18.16    4.74
  -1 -13  -6    9.68    3.73
  -1  13  -6   25.90    7.17
  -1  13  -7  125.34   16.44
   1  13   7  100.39   13.12
  -1 -13  -7  135.55   15.84
  -1 -13  -8    6.78    3.53
   1  13   8   -0.04    1.73
  -1  13  -8    4.48    4.13
  -1  13  -9   20.95    8.11
  -1 -13  -9   14.26    6.06
  -1  13 -10    4.45    4.17
  -1  14  10   18.37   12.29
   1  14 -10   27.60    9.00
   1  14  -9   19.93    7.27
  -1  14   9   26.86   13.96
  -1  14   8   20.54    9.96
   1  14  -8   13.82    5.72
  -1  14   7   -2.03    5.21
   1  14  -7   16.84    5.73
  -1  14   6   10.65    3.17
  -1  14   6    0.27    4.42
   1  14  -6   16.64    5.85
   1  14  -5  104.01   12.10
   1  14  -5  104.88    7.91
  -1  14   5  119.58    9.57
  -1  14   5   93.58   19.14
   1  14  -4   43.24    7.21
  -1  14   4   33.92    4.63
   1  14  -4   31.25    4.32
   1 -14  -4   38.58    4.21
  -1  14   4   29.67    9.98
  -1  14   3    4.60    4.03
   1  14  -3    4.33    2.09
  -1  14   3    0.92    0.84
   1 -14  -3    2.61    0.89
   1  14  -3    3.37    2.94
   1  14  -2   43.17    6.76
  -1  14   2   39.34    4.55
   1  14  -2   39.51    5.81
  -1  14   2   39.77    9.53
   1 -14  -2   39.67    5.60
   1  14  -1    3.75    2.69
  -1  14   1    0.19    1.32
   1  14  -1    3.36    2.31
  -1  14   1    0.76    0.91
   1  14   0   14.10    3.25
  -1  14   0   13.92    4.86
  -1  14   0   16.06    3.33
   1  14   0   13.20    4.61
  -1  14  -1    7.78    2.45
   1  14   1    6.40    2.15
   1  14   1    1.19    3.48
  -1  14  -1    2.96    1.42
   1  14   2  287.52   15.76
  -1  14  -2  275.58   16.55
  -1  14  -2  273.53   17.58
  -1 -14  -3   44.24    6.94
   1  14   3   46.30    6.63
  -1  14  -3   49.01    7.53
  -1  14  -3   48.31    7.72
  -1  14  -4   19.37    5.23
  -1  14  -4   19.96    4.88
   1  14   4   17.17    4.37
  -1 -14  -4   18.21    4.81
  -1  14  -5   59.86    8.52
   1  14   5   61.65    8.91
  -1 -14  -5   40.80    7.20
  -1  14  -5   49.28    9.70
  -1  14  -6    6.18    4.24
   1  14   6    9.60    4.09
  -1 -14  -6   12.57    4.85
  -1  14  -6   11.48    4.03
  -1  14  -7   -1.42    1.57
   1  14   7    1.86    2.23
  -1 -14  -7    4.44    3.02
  -1  14  -8    7.48    4.51
   1  14   8   19.68    5.94
  -1 -14  -8    9.55    4.45
  -1  14  -9   19.86    7.25
  -1 -14  -9   37.56   10.17
  -1  15  10   13.95   11.08
   1  15 -10   22.63    8.62
   1  15  -9    8.09    4.32
  -1  15   9   -0.33    5.17
  -1  15   8    6.68    9.96
   1  15  -8    8.60    5.59
  -1  15   7   -0.90    3.62
   1  15  -7    5.28    3.62
  -1  15   6    4.00    7.07
  -1  15   6    3.40    1.74
   1  15  -6    0.43    1.70
  -1  15   5  343.50   37.35
   1  15  -5  329.15   14.52
  -1  15   5  312.69   15.70
   1  15  -5  317.61   21.64
   1  15  -4   13.51    3.03
  -1  15   4    2.05    3.28
   1 -15  -4    8.16    2.12
   1  15  -4    7.75    3.65
  -1  15   4   10.03    2.55
   1  15  -3    9.43    2.66
  -1  15   3   11.34    2.64
  -1  15   3   11.59    5.22
   1 -15  -3   12.19    2.92
   1  15  -3   12.61    3.78
  -1  15   2    8.38    4.87
   1 -15  -2    5.41    2.74
   1  15  -2    5.69    1.90
  -1  15   2    5.06    1.51
   1  15  -2    3.77    2.16
   1  15  -1   -1.85    1.44
   1  15  -1   -1.42    2.24
  -1  15   1   -2.04    2.99
  -1  15   1    0.19    0.76
   1  15   0   11.91    3.17
   1  15   0    3.08    3.79
  -1  15   0   13.81    5.28
  -1  15   0   13.53    3.28
  -1  15  -1   43.12    6.15
  -1  15  -1   54.98    8.75
   1  15   1   56.79    6.69
  -1  15  -2    2.37    2.90
   1  15   2    0.29    1.60
   1  15   2   -4.32    1.84
  -1  15  -2    2.73    1.97
  -1  15  -3    4.93    2.19
  -1 -15  -3   13.44    4.22
  -1  15  -3    4.68    2.41
   1  15   3    8.50    2.94
   1  15   4  141.08   12.74
  -1  15  -4  160.38   15.65
  -1 -15  -4  153.49   14.10
  -1  15  -4  141.97   12.80
  -1  15  -5  122.41   12.24
  -1  15  -5  111.14   14.42
   1  15   5  126.88   13.13
  -1 -15  -5  102.92   12.37
  -1  15  -6    2.83    1.77
  -1 -15  -6   -0.93    2.20
   1  15   6    2.74    2.47
  -1  15  -6    4.63    4.06
   1  15   7    6.32    3.93
  -1  15  -7    8.10    5.04
  -1 -15  -7    8.13    4.14
  -1 -15  -8    9.86    4.68
  -1  15  -8    0.22    2.31
  -1  15  -9   -0.52    2.55
   1  16 -10   12.45    6.18
  -1  16  10    8.21    8.43
   1  16  -9  128.26   18.50
  -1  16   9  141.02   30.43
   1  16  -8   60.44   12.15
  -1  16   8   31.97   14.61
  -1  16   7   14.87   11.18
   1  16  -7   23.98    6.85
  -1  16   6    0.30    5.38
   1  16  -6    2.05    2.18
   1  16  -5   99.29   12.47
  -1  16   5   72.52   16.72
  -1  16   5  101.49    9.00
   1 -16  -4   57.18    5.25
  -1  16   4   54.79    6.10
   1  16  -4   55.85    6.32
   1  16  -4   50.71    8.48
  -1  16   4   56.38   14.78
  -1  16   3   64.55    6.36
   1  16  -3   81.02    9.62
  -1  16   3   66.01   14.24
   1 -16  -3   71.24    7.08
   1  16  -3   82.01    8.35
  -1  16   2   75.71    6.89
   1  16  -2   84.51    9.24
   1 -16  -2   82.34    8.73
   1  16  -2   71.65    9.02
  -1  16   2   73.56   14.08
   1  16  -1  941.15   40.43
  -1  16   1  983.63   47.37
   1  16  -1 1057.73   30.99
  -1  16   1 1012.15   26.02
   1  16   0  164.39   11.66
  -1  16   0  147.45   10.67
   1  16   0  145.54   18.29
  -1  16   0  176.88   18.13
  -1  16  -1   95.71    9.56
   1  16   1   83.94   15.13
  -1  16  -1   57.47    9.20
   1  16   1   72.25    7.78
   1  16   2    5.24    5.81
  -1  16  -2   -0.06    2.32
  -1  16  -2    7.49    3.62
   1  16   2    1.51    0.67
   1  16   3  118.80   10.97
   1  16   3  117.85   20.82
  -1  16  -3  120.07   12.09
  -1  16  -3  130.33   13.18
   1  16   4   63.26    8.53
  -1 -16  -4   82.09   10.62
  -1  16  -4   88.65   11.61
  -1  16  -4   68.56    9.00
   1  16   5    1.72    2.08
  -1  16  -5   -0.25    1.54
  -1  16  -5    3.69    2.80
  -1 -16  -5    1.23    2.30
   1  16   6   -0.14    2.21
  -1 -16  -6    2.22    3.36
  -1  16  -6    4.73    3.70
  -1  16  -6    5.99    3.11
  -1  16  -7    9.10    4.80
   1  16   7   11.98    4.88
  -1 -16  -7    9.69    4.43
  -1  16  -8    6.80    2.61
   1  16   9   -0.39    5.58
  -1  16  -9    7.94    4.46
   1  17 -10   52.55   12.35
  -1  17  10   34.82   15.78
   1  17  -9   28.97    9.13
  -1  17   9    5.65    5.49
   1  17  -8    9.88    5.27
  -1  17   8   13.76   11.82
  -1  17   7   18.01   10.60
   1  17  -7   31.91    8.25
   1  17  -6    4.53    3.52
  -1  17   6    1.44    5.29
  -1  17   5  105.13    9.18
   1  17  -5   92.14   12.01
   1  17  -4  230.69   13.40
  -1  17   4  186.32   11.54
   1  17  -4  198.23   16.52
   1 -17  -4  198.47   10.44
   1 -17  -3   11.68    3.05
   1  17  -3   14.96    3.66
   1  17  -3   11.43    3.76
  -1  17   3    9.91    2.64
  -1  17   3    7.42    3.43
   1  17  -2  103.68   11.75
   1 -17  -2   94.93    9.87
  -1  17   2  114.24    8.89
   1  17  -2   94.63    9.89
  -1  17   2  102.90   17.02
  -1  17   1    5.55    3.35
   1  17  -1    5.79    2.46
  -1  17   1    6.43    2.62
   1  17  -1    2.45    1.73
   1  17   0    3.06    3.21
  -1  17   0    2.82    1.75
  -1  17   0    0.40    1.61
   1  17   0    0.56    0.77
  -1  17  -1   18.63    4.48
   1  17   1   14.79    3.89
   1  17   1   21.84    7.02
  -1  17  -1    9.87    2.89
  -1  17  -2    4.36    2.71
  -1  17  -2    4.45    2.39
   1  17   2    2.59    2.50
   1  17   2   -2.70    4.81
   1  17   3  368.11   19.71
  -1  17  -3  351.07   22.11
  -1  17  -3  350.26   21.35
  -1  17  -4   49.60    7.85
   1  17   4   45.09   13.27
   1  17   4   49.53    7.57
  -1  17  -4   42.53    8.30
   1  17   5   24.64    6.01
  -1  17  -5   27.79    7.40
  -1  17  -5   22.30    5.25
  -1  17  -6    8.14    3.52
   1  17   6   18.72    5.64
   1  17   7   27.92    6.99
  -1  17  -7   29.87    7.87
   1  17   8   10.57   11.48
  -1  17  -8   -0.48    1.61
   1  17   9    7.16    8.24
  -1  17  -9    2.38    4.76
  -1  18  10    3.47    6.54
   1  18 -10    1.47    3.44
   1  18  -9    9.48    6.05
  -1  18   9   -3.39    9.81
   1  18  -8   35.38    9.48
  -1  18   8   57.78   20.46
  -1  18   7   23.10   12.24
   1  18  -7   38.21    9.36
  -1  18   6  274.83   37.46
   1  18  -6  298.16   23.53
  -1  18   5   16.96    3.79
  -1  18   5   11.26    8.07
   1  18  -5   11.05    4.26
  -1  18   4   16.83    9.16
   1  18  -4   31.65    6.42
   1  18  -4   38.95    5.62
  -1  18   4   28.93    4.67
   1  18  -3   71.23    8.52
  -1  18   3   79.14    7.38
   1  18  -3   77.23    9.64
   1 -18  -3   67.64    7.43
  -1  18   3   63.20   14.69
   1 -18  -2    3.76    1.81
  -1  18   2    3.92    1.67
   1  18  -2    6.51    2.67
  -1  18   2    4.99    3.75
   1  18  -2    9.66    3.76
  -1  18   1   34.70    5.29
   1  18  -1   30.57    7.18
   1  18  -1   40.32    6.44
  -1  18   1   42.67   10.03
   1  18   0   33.74    9.37
  -1  18   0   25.71    4.67
   1  18   0   31.37    5.60
  -1  18   0   19.95    6.50
   1  18   1  377.55   33.92
   1  18   1  383.52   19.06
  -1  18  -1  350.43   24.45
  -1  18  -1  392.42   20.22
  -1  18  -2  459.03   25.93
  -1  18  -2  391.55   21.84
   1  18   2  442.91   20.96
   1  18   2  460.84   40.81
   1  18   3   12.26    4.15
  -1  18  -3    6.24    2.63
   1  18   3    7.08    7.15
  -1  18  -3   13.69    4.19
  -1  18  -4   31.74    7.53
   1  18   4   16.76   10.48
   1  18   4   19.69    5.01
  -1  18  -4   21.69    5.45
  -1  18  -5   13.92    4.67
   1  18   5    5.41    5.86
   1  18   5   16.14    4.66
  -1  18  -5    6.00    3.17
  -1  18  -6    8.69    4.71
   1  18   6    2.46    2.86
   1  18   7   -4.93    7.15
   1  18   7    1.51    2.75
  -1  18  -7   -1.15    2.93
   1  18   8   21.03   14.48
  -1  18  -8   33.65    9.97
   1  18   9   17.06   14.05
  -1  18  -9    8.82    5.13
   1  19  -9  194.84   24.12
  -1  19   9  189.53   37.39
   1  19  -8    6.61    5.08
  -1  19   8    5.33   10.65
  -1  19   7   35.95   14.56
   1  19  -7   65.22   12.04
  -1  19   6   16.53    9.71
   1  19  -6   21.76    6.46
   1  19  -5   17.30    6.08
  -1  19   5    7.88    2.56
  -1  19   5   10.86    7.73
  -1  19   4   11.37    3.16
  -1  19   4   12.40    8.36
   1  19  -4   10.55    3.06
   1  19  -4    5.44    2.86
   1 -19  -3   58.01    7.15
  -1  19   3   50.31   12.97
   1  19  -3   53.32    8.44
   1  19  -3   50.33    7.53
  -1  19   3   51.03    6.28
  -1  19   2   62.59    7.16
  -1  19   2   50.59   12.92
   1  19  -2   49.80    7.57
   1  19  -2   56.45    9.18
   1 -19  -2   57.93    8.07
  -1  19   1   33.23    5.31
  -1  19   1   29.45    9.89
   1  19  -1   23.98    7.19
   1  19  -1   27.58    5.45
   1  19   0    5.78    2.09
   1  19   0   11.41    6.19
  -1  19   0   20.27    7.36
  -1  19   0    8.47    3.13
   1  19   1   61.98   13.88
  -1  19  -1   58.67    8.11
   1  19   1   54.53    7.34
  -1  19  -1   59.41   10.70
  -1  19  -2  267.82   18.84
   1  19   2  269.84   16.55
  -1  19  -2  272.64   20.61
   1  19   2  233.33   30.16
  -1  19  -3  101.51   12.12
   1  19   3  103.21   10.76
   1  19   3   94.64   19.54
  -1  19  -3   96.84   12.01
   1  19   4  139.62   13.15
   1  19   4  170.24   28.41
  -1  19  -4  155.56   16.79
  -1  19  -4  134.75   13.73
   1  19   5    9.16    3.76
   1  19   5   17.44   11.70
  -1  19  -5   10.19    3.83
  -1  19  -5    8.03    4.57
   1  19   6    7.64    6.65
   1  19   6    2.03    2.62
  -1  19  -6   -3.94    2.67
  -1  19  -7   22.98    7.71
   1  19   7    6.51    5.55
   1  19   8    4.39    3.50
  -1  19  -8   12.61    7.44
  -1  20   9   99.49   27.74
   1  20  -9   88.26   16.16
  -1  20   8   -4.15    5.51
   1  20  -8   17.31    7.59
   1  20  -7    4.26    2.40
  -1  20   7   -5.28    6.08
  -1  20   6   12.60    6.98
   1  20  -6   18.96    6.08
  -1  20   5   47.91   16.99
   1  20  -5   52.57    9.76
  -1  20   4    2.86    1.64
  -1  20   4   -0.23    3.86
   1  20  -4    7.07    3.30
  -1  20   3  218.32   13.50
   1  20  -3  243.00   18.22
   1 -20  -3  230.16   14.74
  -1  20   3  219.44   28.84
   1  20  -3  234.53   16.86
   1  20  -2   -0.21    1.35
  -1  20   2    0.37    1.40
  -1  20   2    3.60    4.54
   1 -20  -2   -0.30    0.53
   1  20  -2   -0.46    1.86
   1  20  -1  144.37   17.36
  -1  20   1  153.97   11.96
  -1  20   1  157.17   21.03
   1  20  -1  151.99   13.07
  -1  20   0    3.67    0.98
   1  20   0    6.70    2.86
   1  20   0    3.30    4.31
  -1  20   0    0.62    0.88
   1  20   1   69.23    8.46
  -1  20  -1   60.05    8.49
   1  20   1   63.18   13.96
  -1  20  -1   76.82   12.16
   1  20   2   67.96   16.48
   1  20   2   54.46    7.61
  -1  20  -2   77.93   10.44
  -1  20  -2   78.27   11.43
   1  20   3   69.19   17.04
   1  20   3   74.07    9.30
  -1  20  -3   83.55   11.42
  -1  20  -3   71.38   10.38
   1  20   4   -0.70    4.47
  -1  20  -4   -1.20    1.49
  -1  20  -4    1.50    2.04
   1  20   4   -0.60    1.40
   1  20   5   41.85    7.73
  -1  20  -5   39.53    7.43
  -1  20  -5   61.71   11.51
   1  20   5   57.12   16.95
  -1  20  -6   25.45    8.12
   1  20   6   19.38   11.94
   1  20   6   13.99    4.71
  -1  20  -7   28.06    8.61
   1  20   7   26.74   14.50
   1  20   8   -3.35    6.49
  -1  20  -8   -2.37    1.69
  -1  21   9   19.18   10.92
   1  21  -9   35.54   10.40
   1  21  -8   19.82    7.00
  -1  21   8   13.02    8.56
  -1  21   7    5.24    5.96
   1  21  -7    2.44    1.71
   1  21  -6    2.23    3.22
  -1  21   6   -1.71    3.88
   1  21  -5    3.84    3.03
  -1  21   5   -0.94    7.52
   1  21  -4   24.57    5.94
  -1  21   4   18.02    4.07
  -1  21   4   23.11   10.17
   1  21  -3    1.46    1.15
   1 -21  -3   -0.06    1.09
  -1  21   3   -0.48    0.84
   1 -21  -2   10.89    3.66
   1  21  -2   12.97    4.08
   1  21  -2   11.73    4.02
  -1  21   2    5.54    3.64
  -1  21   2   15.08    3.62
   1  21  -1   55.97   11.26
   1  21  -1   76.01    9.63
  -1  21   1   85.21   15.84
  -1  21   1   67.22    8.16
   1  21   0  152.27   13.29
  -1  21   0  129.23   11.88
   1  21   0  129.51   19.25
  -1  21   0  147.10   19.04
   1  21   1   23.47    9.56
  -1  21  -1   15.29    4.46
   1  21   1   26.73    5.48
  -1  21  -1   15.41    6.01
  -1  21  -2  280.00   20.04
  -1  21  -2  278.35   21.88
   1  21   2  258.95   32.84
   1  21   2  247.70   16.62
   1  21   3   58.85   15.69
   1  21   3   47.70    7.40
  -1  21  -3   51.45    8.85
  -1  21  -3   54.18    9.46
  -1  21  -4   10.75    3.61
   1  21   4    6.56    3.25
   1  21   4   10.63    7.24
  -1  21  -4   18.79    6.47
   1  21   5   16.15    4.81
   1  21   5   18.42   12.86
  -1  21  -5   17.64    6.55
  -1  21  -6    1.12    1.38
   1  21   6    1.76    7.10
   1  21   6    3.69    3.03
  -1  21  -7   12.70    6.75
   1  21   7    5.43    8.39
   1  21   8   12.60   11.19
  -1  21  -8   -0.06    1.95
  -1  22   9   -3.07    6.57
   1  22  -9    8.36    6.00
  -1  22   8   93.56   26.28
   1  22  -8   90.70   16.36
  -1  22   7   26.31    9.75
   1  22  -7   15.73    6.34
  -1  22   6    5.72    6.55
   1  22  -6    2.34    2.40
   1  22  -5   38.85    8.71
  -1  22   5   37.79   13.44
  -1  22   4   32.90    5.65
   1  22  -4   17.31    5.80
  -1  22   4   36.43   13.67
  -1  22   3    3.63    5.75
   1  22  -3    5.28    1.93
   1  22  -3    2.48    2.26
  -1  22   3    4.47    2.59
   1 -22  -2   71.60    9.89
   1  22  -2   67.53   11.06
   1  22  -2   51.04    8.36
  -1  22   2   78.02   16.59
  -1  22   2   64.33    7.87
   1  22  -1   65.75    9.26
  -1  22   1   63.11    8.25
   1  22  -1   65.94   12.46
  -1  22   1   67.18   13.91
  -1  22   0  177.13   20.80
  -1  22   0  162.44   13.89
   1  22   0  169.54   22.67
   1  22   0  182.55   15.03
   1  22   1   -1.62    4.01
   1  22   1    4.72    2.81
  -1  22  -1    0.97    0.62
  -1  22  -1   -1.41    1.59
  -1  22  -2  138.34   14.57
   1  22   2  144.71   13.01
  -1  22  -2  128.52   15.24
   1  22   2  154.93   25.52
   1  22   3   34.01   12.35
  -1  22  -3   54.99    9.59
   1  22   3   31.34    6.14
  -1  22  -3   41.64    8.35
   1  22   4    0.44    4.23
  -1  22  -4    3.87    1.77
   1  22   4    5.76    2.96
  -1  22  -4    5.39    3.03
  -1  22  -5   -1.00    3.08
   1  22   5    8.01    3.53
   1  22   5    3.58    4.92
  -1  22  -6    7.36    4.12
   1  22   6   13.49   12.38
   1  22   6    7.69    3.68
  -1  22  -7    3.52    4.16
   1  22   7   18.41   14.49
   1  22   8    8.86    7.72
  -1  22  -8   16.42    7.09
   1  23  -8    1.53    2.57
  -1  23   8   -3.77    3.13
  -1  23   7   -4.95    4.91
   1  23  -7    6.39    4.64
   1  23  -6   19.04    6.69
  -1  23   6   17.21   10.55
   1  23  -5   24.83    7.31
  -1  23   5   15.64    9.33
  -1  23   4   13.64    7.87
   1  23  -4    6.94    3.11
   1  23  -3   28.81    6.89
  -1  23   3   14.37    8.10
   1  23  -3   24.24    6.12
  -1  23   3   16.61    4.08
   1  23  -2  103.05   12.50
  -1  23   2  112.00   19.92
   1 -23  -2   99.40   11.78
   1  23  -2  111.93   14.76
  -1  23   2  106.21   10.55
   1  23  -1  189.49   22.04
  -1  23   1  143.11   21.32
  -1  23   1  161.21   13.64
   1  23  -1  164.54   14.89
   1  23   0    2.78    4.07
  -1  23   0    1.32    2.76
   1  23   0   -0.27    1.18
  -1  23   0   -0.75    1.15
  -1  23  -1    2.52    2.13
   1  23   1    3.29    2.03
   1  23   1    8.59    7.45
  -1  23  -1   11.17    6.21
  -1  23  -2    3.00    2.76
   1  23   2    1.93    5.35
  -1  23  -2    4.65    3.47
   1  23   2   -0.77    1.68
   1  23   3   50.87    7.95
   1  23   3   22.28    9.27
  -1  23  -3   33.37    7.74
  -1  23  -3   44.21    8.72
  -1  23  -4    6.80    3.31
   1  23   4    2.08    2.26
  -1  23  -4    1.75    2.75
   1  23   4    2.74    7.25
   1  23   5   79.96   10.51
  -1  23  -5   81.09   13.82
   1  23   6   -5.61    7.95
  -1  23  -6    4.69    5.05
  -1  23  -7   -2.01    1.99
   1  23   7   14.12   11.64
  -1  24   8   18.02   13.32
   1  24  -8   19.14    6.58
   1  24  -7   43.51   10.74
  -1  24   7   24.73   13.31
  -1  24   6   33.39   13.90
   1  24  -6   11.38    5.46
   1  24  -5   19.51    6.36
  -1  24   5   19.55   11.62
  -1  24   4   -0.25    3.23
   1  24  -4    0.69    1.95
  -1  24   3   13.59    3.85
  -1  24   3    6.95    6.77
   1  24  -3   22.17    6.61
  -1  24   2    6.17    5.22
   1  24  -2    1.90    3.00
  -1  24   2    2.81    1.89
   1  24  -2    1.30    2.31
   1 -24  -2    2.40    1.06
  -1  24   1    5.86    2.88
  -1  24   1    9.42    7.16
   1  24  -1    7.90    5.55
   1  24  -1    5.96    2.63
   1  24   0    9.60    3.72
   1  24   0   -0.54    4.04
  -1  24   0   10.10    5.99
  -1  24   0    3.15    1.08
  -1  24  -1  175.81   20.45
  -1  24  -1  175.40   16.14
   1  24   1  178.28   15.33
   1  24   1  155.22   24.66
  -1  24  -2    4.89    3.38
  -1  24  -2   -0.52    2.38
   1  24   2    9.97    8.09
   1  24   2    2.56    2.57
   1  24   3    9.43    5.53
   1  24   3    6.12    2.50
  -1  24  -3    6.74    4.03
  -1  24  -3    2.88    3.02
   1  24   4    4.65    8.61
   1  24   4    2.79    2.45
  -1  24  -4   -1.96    2.30
  -1  24  -5    9.17    6.28
   1  24   5    4.73    4.76
   1  24   5    7.29    4.01
  -1  24  -6    3.47    3.86
   1  24   6   -7.27    7.75
  -1  24  -7    4.55    4.11
   1  24   7   13.79   10.07
  -1  25   8    0.86    7.56
   1  25  -8   -5.77    5.61
  -1  25   7   18.65   13.71
   1  25  -7    8.05    5.42
   1  25  -6   17.24    7.14
  -1  25   6    7.21    6.15
  -1  25   5   51.08   17.01
   1  25  -5   51.34   10.99
   1  25  -4   36.00    8.67
  -1  25   4   34.30   14.78
  -1  25   3   42.66   13.53
  -1  25   3   62.34    8.47
   1  25  -3   63.37   10.48
   1  25  -2  178.46   17.12
   1 -25  -2  165.84   16.19
  -1  25   2  179.98   14.57
  -1  25   2  142.97   23.00
   1  25  -2  167.25   18.57
  -1  25   1   19.09    9.04
   1  25  -1    8.29    5.13
  -1  25   1   10.09    3.62
   1  25  -1   14.97    4.63
   1  25   0   15.94    5.11
   1  25   0    9.50    6.29
  -1  25   0   16.35    7.37
  -1  25   0   16.94    5.37
   1  25   1   18.74   10.12
  -1  25  -1   34.18    9.42
   1  25   1   28.74    6.67
  -1  25  -1   29.23    6.85
  -1  25  -2   -2.37    3.13
  -1  25  -2   -2.79    2.92
   1  25   2   -0.31    1.38
  -1  25  -3   15.88    5.58
   1  25   3   23.42   10.70
   1  25   3   20.10    5.52
  -1  25  -3   13.12    5.75
   1  25   4   17.01    5.17
  -1  25  -4   26.50    8.02
   1  25   5    3.04    4.92
   1  25   5   -0.29    1.07
  -1  25  -5   -2.74    3.49
   1  25   6    1.58    5.49
  -1  25  -6    1.02    1.78
  -1  25  -7   -0.65    2.59
   1  25   7   12.55   11.94
  -1  26   7    3.42    5.52
   1  26  -7    1.29    4.21
   1  26  -6    2.10    1.61
  -1  26   6    7.39    8.82
   1  26  -5    6.97    3.88
  -1  26   5    9.55    6.41
  -1  26   4   55.18   16.51
   1  26  -4   42.04    9.51
  -1  26   3    1.10    4.01
  -1  26   3    2.56    2.52
   1  26  -3    3.29    2.51
   1  26  -2   12.09    5.57
   1  26  -2    8.25    3.62
  -1  26   2    4.29    2.20
   1  26  -1   30.45    9.96
  -1  26   1   30.11   11.13
   1  26  -1   44.31    8.33
  -1  26   1   35.27    6.72
  -1  26   0   75.99   14.68
   1  26   0   83.24   17.09
   1  26   0   78.01   11.17
  -1  26   0   68.15   10.06
   1  26   1  272.67   20.04
  -1  26  -1  238.43   19.81
  -1  26  -1  254.31   25.33
   1  26   1  251.17   32.34
  -1  26  -2   33.73    9.02
   1  26   2   30.69    6.39
  -1  26  -2   20.70    6.44
   1  26   2   14.01    9.24
   1  26   3    1.74    2.02
  -1  26  -3   -1.06    1.94
   1  26   4   29.34   14.99
  -1  26  -4   26.49    7.90
   1  26   4   26.08    6.08
   1  26   5   71.04   23.00
  -1  26  -5   73.42   14.19
   1  26   6   64.04   20.73
  -1  26  -6   85.10   15.69
   1  26   7   -4.56    8.13
  -1  26  -7    1.76    3.52
  -1  27   7   -2.60    6.48
   1  27  -7    6.54    5.52
  -1  27   6    3.92    4.70
   1  27  -6   11.50    5.63
   1  27  -5   34.37    9.02
  -1  27   5   40.52   15.15
  -1  27   4  143.13   27.37
   1  27  -4  160.08   18.60
  -1  27   3   -2.66    5.10
   1  27  -3    5.46    3.44
   1  27  -2    4.84    3.74
  -1  27   2    4.47    2.79
   1  27  -1   45.73    9.12
  -1  27   1   34.65    6.84
  -1  27   1   30.51   10.19
   1  27  -1   30.64    9.09
  -1  27   0   56.39    9.38
   1  27   0   72.48   16.87
  -1  27   0   55.62   13.00
   1  27   0   61.58    9.69
   1  27   1   10.63    4.25
   1  27   1   15.39    9.17
  -1  27  -1   20.51    6.31
  -1  27  -1   21.94    7.26
   1  27   2  236.55   34.26
  -1  27  -2  234.03   21.32
  -1  27  -2  212.01   22.10
   1  27   2  214.67   18.14
  -1  27  -3   12.08    5.27
  -1  27  -3   26.56    7.30
   1  27   3   12.20    4.21
   1  27   3   12.63    9.74
  -1  27  -4    8.13    4.73
   1  27   4    5.18    2.82
  -1  27  -5   45.69   11.16
   1  27   5   19.47   11.83
   1  27   6   10.95   13.00
  -1  27  -6    3.11    4.67
   1  28  -7   20.97    7.48
  -1  28   7   13.79   11.07
   1  28  -6   28.16    9.26
  -1  28   6   35.94   16.51
   1  28  -5    3.36    2.87
  -1  28   5    8.36    7.81
   1  28  -4    4.22    1.47
  -1  28   4   12.08   11.06
  -1  28   3   40.39   13.75
   1  28  -3   40.70    9.30
  -1  28   2   16.75    5.01
   1  28  -2   14.68    5.19
  -1  28   2   30.01   11.40
  -1  28   1    6.48    2.89
   1 -28  -1    3.39    2.33
  -1  28   1   10.00    6.96
   1  28  -1    5.94    4.94
   1  28  -1    4.64    3.26
  -1  28   0   27.60    9.80
   1  28   0   20.61    9.51
  -1  28   0   29.79    6.95
   1  28   0   27.29    6.53
  -1  28  -1    2.55    4.40
   1  28   1    3.60    1.96
  -1  28  -1    1.75    0.78
  -1  28  -2    1.94    3.12
  -1  28  -2   -1.29    2.74
   1  28   2    1.25    1.88
  -1  28  -3   -1.47    1.30
   1  28   3    7.28    8.76
   1  28   3    2.83    2.37
  -1  28  -4   35.07    9.28
   1  28   4   59.63   20.33
   1  28   4   53.04    9.09
  -1  28  -5   23.10    8.24
   1  28   5   10.38    9.05
  -1  28  -6    6.99    6.53
   1  28   6    2.24    4.82
   1  29  -6   -2.11    4.14
  -1  29   6    5.97    8.96
   1  29  -5   -0.24    2.28
  -1  29   5   32.66   16.18
  -1  29   4   14.33   10.06
   1  29  -4    0.90    2.75
  -1  29   3    6.56    6.95
   1  29  -3   11.25    5.49
  -1  29   2    6.24    4.56
  -1  29   2   18.03    5.34
   1  29  -2   27.59    8.14
  -1  29   1    0.77    2.15
   1  29  -1    9.72    4.37
   1 -29  -1   11.52    5.32
   1  29  -1    2.13    2.58
  -1  29   1    6.81    3.29
  -1  29   0    5.86    3.89
  -1  29   0    9.12    7.00
   1  29   0    4.44    4.53
   1  29   0    2.42    2.25
   1  29   1   26.40   12.88
  -1  29  -1   39.33    9.28
  -1  29  -1   10.88    5.19
   1  29   1   31.87    7.09
  -1  29  -2    2.83    3.31
   1  29   2    0.55    1.65
  -1  29  -2   -0.71    1.15
  -1  29  -3    6.01    3.55
   1  29   3    7.50    3.35
   1  29   3   15.46   11.79
  -1  29  -4    8.24    3.77
   1  29   4   -4.32    7.71
  -1  29  -5   -0.69    2.05
   1  29   5   -0.30    3.53
  -1  30   6    5.17    4.45
   1  30  -6    3.60    4.38
   1  30  -5    5.26    4.52
  -1  30   5   13.86   10.63
  -1  30   4  -14.83    9.49
   1  30  -4   -1.38    3.00
  -1  30   3    2.63    5.72
   1  30  -3    0.68    1.98
  -1  30   2    8.10    5.42
   1  30  -2   34.15    8.59
  -1  30   1    5.89    6.88
   1  30  -1   -0.64    2.12
  -1  30   1   -1.90    2.42
  -1  30   0   28.55    7.02
   1  30   0   32.50   11.10
  -1  30   0   48.27   13.32
   1  30   0   24.21    6.87
   1  30   1    0.32    0.77
   1  30   1    6.81    4.81
  -1  30  -1    7.59    3.89
  -1  30  -1    2.48    1.76
  -1  30  -2   24.57    7.84
  -1  30  -2   20.06    6.75
   1  30   2    6.27    3.62
   1  30   2   14.74   10.07
   1  30   3    7.90    4.34
  -1  30  -3    4.57    3.52
   1  30   3    2.76    2.54
   1  30   4   18.19   10.07
  -1  30  -4   42.51   10.84
   1  30   5   13.19    9.89
  -1  30  -5   10.79    4.90
  -1  31   5    9.04    6.58
   1  31  -5    9.46    5.62
  -1  31   4   17.67   11.03
   1  31  -4    9.46    5.06
   1  31  -3   -2.86    2.30
  -1  31   3   -3.50    3.84
  -1  31   2    3.24    3.99
   1  31  -2    1.08    1.99
  -1  31   1   56.94   15.64
  -1  31   1   70.70   11.13
   1  31  -1   68.54   11.89
  -1  31   0   28.73    7.52
  -1  31   0   27.71    9.89
   1  31   0   23.77    9.52
   1  31   0   29.21    7.73
   1  31   1   24.27    6.99
   1  31   1   39.91   13.10
  -1  31  -1   19.89    6.70
  -1  31  -1   26.83    9.26
  -1  31  -2   -0.80    1.82
   1  31   2    5.47    6.24
   1  31   2    2.68    2.28
   1  31   3   14.71   11.75
  -1  31  -3    4.32    4.47
   1  31   3    6.40    4.12
   1  31   4    3.36    7.99
  -1  31  -4    3.70    4.74
  -1  31  -5    4.48    4.30
   1  31   5   12.53   11.92
   1  32  -5    3.20    3.67
  -1  32   5    4.21    7.50
  -1  32   4    6.09    9.13
   1  32  -4    5.56    3.97
  -1  32   3   20.95   11.33
   1  32  -3   31.60    8.70
   1  32  -2   46.54    9.88
  -1  32   2   53.06   16.99
  -1  32   1   -0.59    4.23
   1  32  -1   -0.26    2.48
  -1  32   0   10.00    7.22
   1  32   0    9.62    7.07
  -1  32   0    5.46    3.58
   1  32   0    3.96    3.21
   1  32   1  118.55   23.68
   1  32   1   74.99   11.86
  -1  32  -1   75.99   13.07
  -1  32  -1   76.34   15.86
   1  32   2   31.76    7.77
  -1  32  -2   34.99    8.95
   1  32   2   19.92   11.51
   1  32   3    7.18    6.45
  -1  32  -3    2.31    1.64
   1  32   4    2.83    6.30
  -1  32  -4   13.47    6.80
   1  33  -4    5.65    4.62
  -1  33   4    6.86    6.88
   1  33  -3    0.99    1.49
  -1  33   3   -1.59    2.42
   1  33  -2   21.72    7.43
  -1  33   2   20.13    8.54
  -1  33   1    1.16    4.47
   1  33  -1    2.51    2.77
  -1  33   0    1.31    2.31
  -1  33   0   -1.13    2.32
   1  33   0   -0.52    1.95
   1  33   1    9.65    4.41
  -1  33  -1    6.03    4.01
   1  33   1   -0.87    3.48
   1  33   2    0.98    6.90
  -1  33  -2    1.50    2.30
   1  33   2   -0.72    1.78
  -1  33  -3   22.65    7.48
   1  33   3   18.95   11.58
   1  33   4   25.50   14.80
   1  34  -3    7.01    4.81
  -1  34   3    6.04    7.49
   1  34  -2    6.34    4.07
  -1  34   2    2.52    4.19
   1  34  -1   34.06    9.15
  -1  34   1   36.67   12.76
  -1  34   0    2.83    3.28
  -1  34   0    5.79    4.46
   1  34   0    1.84    2.35
   1  34   1   22.16   10.30
  -1  34  -1   15.46    6.31
   1  34   1   28.66    7.84
  -1  34  -2    2.44    1.50
   1  34   2    0.56    4.57
   1  34   3    4.12    4.17
  -1  34  -3   -3.01    4.80
  -1  35   3   37.76   14.12
   1  35  -2   -2.67    1.53
  -1  35   2   -0.50    3.32
  -1  35   1   10.08    8.06
   1  35  -1    2.44    2.85
  -1  35   0   17.14    8.47
   1  35   0    9.18    4.84
   1  35   1    1.38    2.56
  -1  35  -1    3.66    3.76
   1  35   2    5.50    6.98
  -1  35  -2   10.03    5.52
  -1  36   2   22.22   10.06
   1  36  -1   -1.08    2.18
  -1  36   1   -3.65    4.30
   1  36   0    3.83    3.60
   1  36   1    7.40    4.37
   1  36   2  -11.33    9.97
   2   0  -8  106.49   11.61
   2   0  -7   -0.85    1.17
   2   0  -7    1.00    1.45
   2   0  -7    0.75    1.68
   2   0  -6  452.05   19.79
   2   0  -6  505.53   18.34
   2   0  -6  502.82   21.52
  -2   0   5    2.00    3.21
   2   0  -5    0.97    0.99
   2   0  -5    2.29    1.14
  -2   0   4  240.83   16.90
   2   0  -4  240.51   12.64
   2   0  -4  243.30   10.72
   2   0  -3   -0.23    0.49
   2   0  -3    0.62    1.22
  -2   0   3    0.45    0.87
  -2   0   2  792.80   18.53
   2   0  -2  778.00   11.53
   2   0  -2  768.57   18.89
   2   0  -1   -0.48    0.74
   2   0  -1    0.27    0.64
  -2   0   1   -0.15    0.73
   2   0   0 2868.32   34.18
  -2   0   0 2807.73   35.18
   2   0   1    0.98    0.97
  -2   0  -1   -0.17    0.50
  -2   0  -2   67.38    7.05
  -2   0  -3    0.94    1.61
  -2   0  -4   70.54    8.84
  -2   0  -5   -1.16    1.02
  -2   0  -6    0.35    0.92
  -2   0  -7   -1.07    1.71
  -2   0  -8   44.04    8.81
  -2   0  -9    0.24    0.79
  -2   0 -10    9.57    5.20
   2   1  -9    7.79    3.25
   2   1  -8  460.75   20.88
   2   1  -8  449.34   24.43
   2  -1  -8  446.13   24.13
   2   1  -7   17.71    4.37
   2  -1  -7   13.40    3.32
   2   1  -7   17.47    4.46
   2  -1  -7   12.50    3.69
   2   1  -7   22.44    4.11
   2  -1  -6  114.75   10.01
   2   1  -6  110.13   10.26
   2  -1  -6   99.04    8.95
   2   1  -6  101.15    9.45
   2   1  -6  130.69    8.78
   2   1  -5  299.40   15.49
   2  -1  -5  266.35   14.11
  -2   1   5  245.49   20.52
   2  -1  -5  261.78   12.66
   2   1  -5  269.88   13.83
   2   1  -4  179.36    9.48
  -2  -1   4  195.91   14.15
  -2   1   4  182.02   15.55
   2   1  -4  185.44   11.27
   2  -1  -4  180.88    8.94
   2  -1  -4  192.86   11.21
   2   1  -3  481.83   16.83
  -2  -1   3  432.04   16.28
   2  -1  -3  476.93   16.09
  -2   1   3  450.66   20.43
   2  -1  -3  439.44   10.43
   2   1  -3  444.93   12.21
  -2   1   2  400.18   15.05
   2   1  -2  372.50   13.24
  -2   1   2  386.55    7.41
  -2  -1   2  401.62   11.03
   2  -1  -2  367.56    6.79
   2  -1  -2  370.46   13.17
   2   1  -2  388.75    9.13
   2   1  -1 1019.96   20.32
   2  -1  -1 1060.69   16.05
   2   1  -1  996.48   17.00
   2  -1  -1 1019.54   20.64
  -2  -1   1 1029.12   17.61
  -2  -1   0   74.74    5.70
   2  -1   0   94.33    6.64
  -2   1   0   93.05    6.71
   2   1   0   98.34    6.09
   2  -1   1  130.80    8.68
   2   1   1  125.80    7.26
  -2   1  -1  118.85    8.32
  -2  -1  -1  111.32    7.94
  -2   1  -2   28.91    4.60
  -2  -1  -2   30.31    4.93
   2   1   2   35.32    4.32
  -2   1  -3  120.70   10.45
  -2   1  -3  116.84   10.79
  -2  -1  -3  109.63   10.10
  -2  -1  -4   23.89    5.01
  -2   1  -4   22.54    5.05
  -2   1  -5  170.69   14.70
  -2  -1  -5  155.08   13.76
  -2  -1  -6    0.79    0.91
  -2   1  -6   -0.49    1.66
  -2   1  -7    2.31    1.11
  -2  -1  -7    5.67    4.20
  -2   1  -8    7.67    4.03
  -2  -1  -8   11.49    4.38
  -2  -1  -9    1.99    3.50
  -2   1  -9    1.86    2.10
  -2  -1 -10   45.55   10.06
   2   2  -9   -3.14    3.25
   2   2  -8   49.72    6.48
  -2   2   8   38.61   11.49
   2   2  -8   60.44    9.15
   2   2  -7  685.24   21.77
   2  -2  -7  630.05   24.58
   2   2  -7  609.16   26.75
   2   2  -7  641.73   26.82
   2  -2  -7  674.83   26.31
   2  -2  -6    2.88    1.70
   2   2  -6    4.69    2.55
   2   2  -6    0.52    0.66
   2   2  -6    3.35    1.85
  -2   2   6    5.18    4.12
   2  -2  -6   -0.45    1.38
   2  -2  -5   21.94    3.89
  -2   2   5   16.61    4.95
   2   2  -5   25.22    4.57
   2   2  -5   23.93    4.43
   2  -2  -5   28.09    4.01
   2   2  -5   27.66    3.36
   2   2  -4    1.40    0.87
  -2  -2   4   -0.69    1.32
   2   2  -4    0.01    1.04
   2  -2  -4    0.85    1.03
   2  -2  -4    0.84    0.57
  -2   2   4    0.49    2.28
  -2  -2   3   68.70    5.40
  -2   2   3   61.63    8.42
   2   2  -3   63.50    4.80
   2   2  -3   59.09    6.03
  -2  -2   3   70.95    3.46
   2  -2  -3   68.22    3.83
   2  -2  -3   50.66    5.14
   2  -2  -2 1916.00   30.28
  -2   2   2 1957.46   37.42
   2   2  -2 1990.03   22.76
   2   2  -2 1938.49   31.28
   2  -2  -1  691.73   17.75
   2  -2  -1  624.61   11.29
   2   2  -1  683.78   16.72
  -2   2   1  665.92   18.43
   2   2  -1  676.56   14.74
  -2  -2   1  688.37   13.74
   2   2   0 1764.62   24.77
   2   2   0 1523.89   27.87
   2  -2   0 1495.08   28.24
  -2   2   0 1519.59   28.40
  -2  -2   0 1776.51   27.00
  -2  -2  -1   80.95    6.80
  -2   2  -1   71.29    6.45
   2   2   1   83.96    5.46
   2  -2   1   84.18    7.29
  -2   2  -1   81.67    7.07
  -2   2  -2  399.07   17.67
  -2   2  -2  449.76   18.32
  -2  -2  -2  423.32   17.91
   2   2   2  424.09   13.73
  -2   2  -3   16.72    3.79
   2   2   3    9.59    2.46
  -2   2  -3   15.37    3.76
  -2  -2  -3   14.48    3.69
  -2  -2  -4    9.64    3.27
  -2   2  -4   13.20    3.90
  -2   2  -4   12.40    3.92
  -2   2  -5   42.22    7.74
  -2   2  -5   37.34    6.96
  -2  -2  -5   49.25    7.81
  -2   2  -6  193.58   16.53
  -2  -2  -6  180.10   16.53
  -2   2  -7    4.27    2.99
  -2  -2  -7    9.09    4.17
  -2  -2  -8   97.38   13.44
  -2   2  -8  100.43   13.65
  -2   2  -9   14.54    6.25
  -2  -2  -9   15.79    6.06
  -2  -2 -10    2.49    2.90
   2   3 -10    5.41    4.37
   2   3  -9  250.02   20.43
  -2   3   9  196.41   27.73
   2   3  -8   64.66    9.62
  -2   3   8   42.07   12.40
   2   3  -7   93.20   10.48
  -2   3   7  125.14   19.14
   2   3  -7  122.18    8.93
   2  -3  -7  113.41   10.17
   2   3  -7  101.81   11.08
   2   3  -6    7.30    1.96
   2  -3  -6   11.33    3.28
  -2   3   6    5.83    4.30
   2   3  -6   19.16    4.64
   2   3  -6    7.93    3.27
   2   3  -5  111.22    9.38
   2   3  -5  108.11    6.27
  -2   3   5   93.48   13.37
   2  -3  -5   95.95    8.23
   2  -3  -5   93.45    7.24
   2   3  -5   85.06    8.68
   2  -3  -4  529.13   18.05
   2   3  -4  505.04   19.48
   2  -3  -4  581.38   14.40
   2   3  -4  576.23   18.26
  -2   3   4  562.84   30.24
  -2  -3   4  558.75   19.84
   2  -3  -3   11.92    2.60
   2   3  -3   10.36    2.07
  -2  -3   3   14.45    1.85
   2  -3  -3   11.75    1.34
   2   3  -3   12.42    2.87
  -2  -3   3   12.16    1.18
  -2   3   3   12.08    1.23
  -2   3   3   12.93    4.20
   2   3  -2   67.85    5.97
   2   3  -2   77.10    4.03
   2   3  -2   81.09    4.95
   2  -3  -2   84.28    6.38
  -2  -3   2   72.68    3.02
  -2   3   2   76.33    8.18
   2   3  -1  872.82   18.87
   2  -3  -1  859.97   20.61
  -2   3   1  817.41   22.37
  -2  -3   1  834.77   14.51
   2   3  -1  822.44   17.21
   2   3   0  475.62   12.70
  -2  -3   0  468.63   13.81
   2   3   0  510.39   16.25
   2  -3   0  482.23   16.71
  -2   3   0  497.60   17.00
  -2   3   0  457.30   13.35
   2   3   1 1859.76   24.06
  -2   3  -1 1756.48   31.96
  -2  -3  -1 1824.76   32.84
  -2   3  -1 1933.82   35.25
  -2   3  -2   60.94    7.04
  -2   3  -2   49.19    5.98
   2   3   2   49.93    4.25
  -2  -3  -2   55.02    6.50
  -2   3  -3   14.02    3.89
   2   3   3   14.42    2.77
  -2  -3  -3   17.39    4.15
  -2   3  -3   15.48    3.99
   2   3   4   54.89    5.84
  -2   3  -4   53.95    8.36
  -2   3  -4   57.70    7.88
  -2  -3  -4   64.55    8.20
  -2   3  -5    1.86    2.76
  -2  -3  -5    1.96    2.19
  -2   3  -5    1.55    0.95
  -2   3  -6    1.56    1.06
  -2  -3  -6   -0.39    2.01
  -2  -3  -7    7.67    3.94
  -2   3  -7    9.49    4.12
  -2   3  -8    0.41    2.08
  -2  -3  -8   -0.17    1.39
  -2  -3  -9   47.18   10.18
  -2   3  -9   58.86   10.93
  -2  -3 -10   16.75    6.90
   2   4 -10    6.05    4.11
   2   4  -9   37.24    7.72
  -2   4   9   28.82   11.35
   2  -4  -8   30.87    5.88
   2   4  -8   24.94    6.00
  -2   4   8   42.65   12.53
   2  -4  -7  175.96   12.75
  -2   4   7  151.39   21.25
   2   4  -7  186.39   10.78
   2   4  -7  181.04   14.88
   2   4  -6  354.51   19.22
   2  -4  -6  351.94   16.64
   2   4  -6  362.50   12.87
  -2   4   6  313.22   28.65
   2   4  -6  331.07   18.54
   2  -4  -5  203.14   11.86
  -2   4   5  174.48   19.11
   2   4  -5  197.76    7.88
   2   4  -5  195.86   13.52
   2   4  -5  183.73   12.11
  -2  -4   4  577.75   17.81
  -2   4   4  588.29   32.27
   2   4  -4  546.33   18.33
   2  -4  -4  551.89   18.17
   2   4  -4  565.27   20.86
   2   4  -3  292.19   11.50
   2  -4  -3  295.81   12.61
  -2   4   3  318.42    5.74
   2   4  -3  309.69   14.26
  -2   4   3  280.61   19.71
   2   4  -2 1608.81   29.32
  -2   4   2 1583.14   39.44
   2   4  -2 1638.08   24.10
  -2   4   1  650.12   11.40
  -2   4   1  685.77   22.15
  -2  -4   1  656.57   13.02
   2  -4  -1  661.08   18.91
   2   4  -1  653.98   16.10
   2   4  -1  666.42   16.86
   2   4   0  289.46    9.96
  -2   4   0  263.22   10.26
   2   4   0  295.57   12.56
   2  -4   0  289.23   13.58
  -2   4   0  289.52   13.42
  -2  -4   0  313.96   11.61
  -2  -4  -1  249.98   12.15
  -2   4  -1  274.44   12.83
   2   4   1  283.75   14.30
   2   4   1  280.52    8.87
  -2   4  -1  283.55   13.94
   2   4   2  389.47   10.64
  -2   4  -2  393.04   17.71
  -2  -4  -2  364.78   16.57
  -2   4  -2  369.51   16.82
  -2   4  -3  218.24   14.17
  -2  -4  -3  221.11   14.36
   2   4   3  212.78    9.31
  -2   4  -3  232.47   15.47
   2   4   4  449.09   15.27
  -2   4  -4  451.20   23.52
  -2  -4  -4  426.58   21.59
  -2   4  -4  454.22   22.12
  -2   4  -5   85.80   10.41
  -2   4  -5  104.18   12.36
  -2  -4  -5  103.16   11.71
   2   4   5  100.15    8.01
  -2   4  -6  117.38   12.82
  -2   4  -6  133.13   15.20
  -2  -4  -6  114.36   13.08
  -2   4  -7   20.99    5.33
  -2  -4  -7   27.23    6.85
  -2   4  -8   35.31    8.47
  -2  -4  -8   24.72    7.03
  -2   4  -9   28.26    7.41
  -2  -4  -9   23.70    7.35
  -2  -4 -10   40.59    9.71
   2   5 -10    1.75    2.88
   2   5  -9   12.67    4.50
  -2   5   9   12.98    6.71
  -2   5   8  232.90   29.69
   2   5  -8  232.12   18.82
   2   5  -7  184.21   10.37
  -2   5   7  153.41   21.94
   2   5  -7  185.51   15.56
   2  -5  -7  168.10   12.27
   2  -5  -6   18.68    3.74
  -2   5   6   14.28    6.51
   2   5  -6   15.54    2.68
   2   5  -6   13.86    3.95
   2   5  -6   11.70    3.73
   2   5  -5   56.99    4.01
   2   5  -5   50.10    7.05
   2   5  -5   44.36    6.05
   2  -5  -5   58.57    6.28
  -2   5   5   69.24   13.28
  -2  -5   4  180.38    8.49
  -2  -5   4  153.15    5.10
  -2   5   4  156.41   17.22
   2  -5  -4  151.72    9.39
   2   5  -4  176.08   10.82
   2   5  -4  176.80   12.04
   2   5  -3   95.66    6.94
  -2   5   3  102.21   12.64
   2  -5  -3   88.16    7.01
   2   5  -3   95.40    8.07
   2   5  -2  128.60    8.49
   2   5  -2  138.55    7.46
  -2   5   2  149.13   13.03
   2  -5  -2  148.13    8.76
  -2   5   1  345.07   16.90
   2   5  -1  347.92   12.55
   2  -5  -1  348.76   14.49
  -2  -5   1  348.00    9.53
   2   5  -1  318.49   11.80
  -2   5   1  336.78    8.76
   2   5   0  889.79   17.34
  -2  -5   0  897.69   19.73
  -2   5   0  898.21   19.49
   2   5   0  911.10   22.47
  -2   5   0  909.30   25.35
   2  -5   0  887.74   25.17
  -2   5  -1  569.62   20.45
   2   5   1  534.76   19.93
  -2   5  -1  541.79   18.24
   2   5   1  567.19   12.21
  -2  -5  -1  579.72   18.70
   2   5   2 2235.65   22.92
  -2  -5  -2 2222.64   41.40
   2   5   3 1360.80   19.50
  -2  -5  -3 1415.66   36.51
  -2   5  -3 1350.85   35.86
  -2   5  -3 1453.01   39.18
  -2  -5  -4  113.12   11.13
  -2   5  -4  112.36   10.97
  -2   5  -4  123.44   12.79
   2   5   4  112.34    6.76
  -2   5  -5   -0.33    1.42
  -2  -5  -5    0.56    0.78
  -2   5  -5   -0.37    0.82
  -2   5  -6    8.69    3.53
  -2   5  -6    2.69    2.89
  -2  -5  -6    6.83    3.24
  -2   5  -7    4.68    1.97
  -2  -5  -7    1.72    2.38
  -2   5  -7   -1.29    1.66
  -2   5  -8   21.24    6.01
  -2  -5  -8   25.58    7.19
  -2  -5  -9    9.58    4.07
  -2   5  -9    5.96    4.68
  -2  -5 -10    1.24    2.59
   2   6 -10   37.15    8.58
   2   6  -9    1.82    1.54
  -2   6   9   11.71    6.35
   2   6  -8    4.20    3.21
  -2   6   8    9.57    6.76
  -2   6   7   16.28    8.61
   2   6  -7   15.79    4.41
   2  -6  -7   21.40    4.16
   2  -6  -6    3.22    1.42
   2   6  -6    4.56    2.47
  -2   6   6    0.35    1.34
   2   6  -6    7.37    3.17
   2   6  -6    5.70    1.54
  -2   6   5    6.72    4.03
   2   6  -5    5.24    2.12
   2   6  -5    6.83    2.50
   2   6  -5    6.58    1.30
   2  -6  -5   11.10    2.76
   2   6  -4    7.84    2.61
   2  -6  -4   13.83    2.80
   2   6  -4   10.67    2.76
   2   6  -3    4.42    2.17
  -2   6   3    5.52    0.72
  -2   6   3    7.37    0.95
  -2   6   3    4.85    2.40
   2   6  -3    5.22    1.77
   2  -6  -3    4.48    1.52
  -2   6   2  131.11   12.64
   2  -6  -2  134.29    8.59
   2   6  -2  140.90    9.06
   2   6  -2  155.71    8.40
  -2   6   1   -0.40    0.83
  -2   6   1    0.30    0.51
  -2  -6   1    0.65    0.46
   2   6  -1    0.05    0.84
   2   6  -1    0.16    0.52
  -2  -6   0  636.71   16.82
  -2   6   0  635.34   17.00
   2   6   0  670.15   19.63
   2   6   0  661.89   15.43
  -2   6   0  685.67   23.04
   2  -6   0  664.46   22.68
   2   6   1  302.84   15.01
  -2   6  -1  331.49   14.70
  -2   6  -1  349.67   16.56
  -2  -6  -1  340.18   14.20
   2   6   1  353.67    9.50
  -2  -6  -2  115.88    9.44
   2   6   2  121.40    4.82
   2   6   2  106.36    9.96
  -2   6  -2  125.97   10.33
  -2   6  -2  105.77    9.55
   2   6   3  273.88    7.05
  -2   6  -3  280.14   17.44
  -2   6  -3  281.66   16.56
  -2  -6  -3  272.16   16.26
  -2   6  -4  209.61   16.39
   2   6   4  246.41    7.63
  -2   6  -4  231.53   15.75
  -2  -6  -4  266.37   17.59
  -2   6  -5  224.99   16.75
  -2   6  -5  232.37   19.21
  -2  -6  -5  249.36   18.29
  -2   6  -6    1.68    2.87
  -2   6  -6    2.99    1.81
  -2  -6  -6    1.83    1.81
  -2   6  -7    3.40    3.44
  -2   6  -7    2.20    1.56
  -2  -6  -7   -0.62    1.01
  -2  -6  -8   17.78    5.57
  -2   6  -8   14.00    5.14
  -2  -6  -9   44.18    9.93
  -2  -6 -10   23.08    7.47
   2   7 -10   15.81    6.55
  -2   7  10   17.20   10.31
  -2   7   9   39.38   14.23
   2   7  -9   53.44   10.02
  -2   7   8  214.45   29.82
   2   7  -8  213.37   18.48
  -2   7   7   73.99   16.54
   2  -7  -7   86.82    8.30
   2   7  -7   93.16   11.27
   2  -7  -6   67.47    6.92
  -2   7   6   87.60   15.72
   2   7  -6   81.33    5.30
   2   7  -6   73.16    9.28
   2   7  -6   72.87    9.29
   2   7  -5   64.70    3.65
   2   7  -5   64.08    8.23
   2   7  -5   59.17    7.32
  -2   7   5   59.09   12.30
   2  -7  -5   57.37    6.12
  -2   7   4  329.15   27.78
   2   7  -4  357.88   17.96
  -2   7   4  389.82   10.84
   2   7  -4  367.83   16.56
   2  -7  -4  369.21   14.71
   2   7  -3   44.06    5.78
  -2   7   3   48.01    2.66
   2   7  -3   48.19    5.28
  -2   7   3   44.91    9.15
   2  -7  -3   50.88    5.30
  -2   7   3   47.15    2.30
   2  -7  -2 2476.04   18.72
   2   7  -2 2508.15   35.46
   2  -7  -2 2464.96   38.38
   2   7  -2 2537.36   19.52
  -2   7   2 2567.52   18.81
   2   7  -2 2577.21   39.96
   2   7  -2 2408.38   30.97
  -2   7   2 2434.46   58.21
   2   7  -1  107.09    7.32
  -2   7   1   99.27   10.34
  -2  -7   1  110.43    5.54
  -2   7   1  116.22    5.83
   2   7  -1  105.09    7.24
   2  -7  -1  129.22    9.56
   2   7   0  131.64    7.01
  -2  -7   0  143.47    8.15
   2   7   0  144.49    9.24
  -2   7   0  150.29   11.36
  -2   7   0  132.31    8.03
  -2   7  -1   32.05    5.27
  -2   7  -1   24.36    4.19
   2   7   1   35.13    5.17
   2   7   1   32.47    2.83
   2   7   2  141.93   11.69
  -2  -7  -2  168.40   11.68
   2   7   2  154.99    4.96
  -2   7  -2  154.17   11.64
  -2   7  -3  843.59   28.78
  -2  -7  -3  904.42   30.07
  -2   7  -3  845.87   30.41
  -2   7  -4  295.03   18.11
  -2   7  -4  291.96   19.52
  -2  -7  -4  314.64   19.13
  -2   7  -5  111.30   12.97
  -2  -7  -5  136.44   13.47
  -2   7  -5  109.16   11.78
  -2   7  -6    1.31    2.68
  -2   7  -6    0.81    1.48
  -2  -7  -6   -1.45    2.47
  -2  -7  -7    3.80    2.99
  -2   7  -7    1.96    2.71
  -2   7  -7    2.14    2.09
  -2   7  -8   51.14   11.48
  -2   7  -8   53.59    9.81
  -2  -7  -8   36.82    8.41
  -2  -7  -9   50.24   10.73
  -2  -7 -10   -0.58    2.80
   2   8 -11    2.77    2.53
  -2   8  10   -8.51    8.41
   2   8 -10    9.18    5.02
  -2   8   9   52.21   16.47
   2   8  -9   54.23   10.14
   2   8  -8   10.30    4.68
  -2   8   8   11.27    8.08
  -2   8   7  576.85   45.57
   2  -8  -7  580.04   20.90
   2   8  -7  548.01   28.36
   2  -8  -6    7.31    2.44
  -2   8   6    1.79    3.83
   2   8  -6    4.99    1.32
   2   8  -6   -0.35    1.00
  -2   8   5  250.97   11.35
  -2   8   5  302.70   28.93
   2  -8  -5  262.05   12.97
   2   8  -5  238.54   15.25
   2   8  -5  285.24   17.42
   2   8  -5  267.59    6.79
   2  -8  -4   98.42    7.66
  -2   8   4  105.14   15.96
   2   8  -4   91.61    9.11
  -2   8   4  113.95    5.70
   2   8  -4  108.77    9.19
   2  -8  -3   92.06    7.32
  -2   8   3   87.28   13.15
   2   8  -3   98.35    8.04
   2   8  -3   94.30    8.65
  -2   8   3   91.77    3.64
   2   8  -2  205.69   11.62
   2   8  -2  189.96    9.74
  -2   8   2  183.55   16.69
   2  -8  -2  213.56   11.71
  -2   8   2  204.75    6.09
   2   8  -2  216.50   10.95
  -2   8   1  449.18   23.00
   2   8  -1  478.22   16.18
  -2  -8   1  462.38   11.91
   2   8  -1  432.89   15.03
   2  -8  -1  430.38   18.28
  -2   8   1  452.91   12.09
  -2   8   0  137.91   11.56
  -2  -8   0  110.55    7.27
   2   8   0  112.39    8.31
  -2   8   0  108.79    7.59
   2   8   0  121.68    6.89
  -2   8  -1    8.13    2.03
   2   8   1    6.60    2.58
   2   8   1    7.42    1.34
  -2  -8  -1    4.64    1.81
  -2   8  -1    6.42    2.29
   2   8   2 1748.17   15.03
  -2   8  -2 2039.62   43.58
   2   8   2 1927.07   42.98
  -2  -8  -2 1860.77   38.91
  -2   8  -2 2014.19   43.20
  -2   8  -3  808.29   28.58
  -2  -8  -3  851.38   29.05
   2   8   3  761.16   29.95
  -2   8  -3  777.06   29.83
  -2   8  -4   30.70    5.77
  -2   8  -4   33.00    6.75
  -2  -8  -4   37.18    6.70
  -2  -8  -5   27.71    6.14
  -2   8  -5   11.32    4.37
  -2   8  -5   20.70    5.27
  -2   8  -6   23.03    6.52
  -2  -8  -6   19.14    5.50
  -2   8  -6   37.80    7.65
  -2   8  -7   47.20   10.35
  -2  -8  -7   58.25    9.94
  -2   8  -7   62.11   10.14
  -2   8  -8   -0.37    2.66
  -2  -8  -8    5.63    3.97
  -2   8  -8   -0.40    2.31
  -2  -8  -9    4.63    4.23
   2   8  10   21.77    7.87
  -2  -8 -10   20.57    6.75
   2   9 -11   82.68   14.28
   2   9 -10    5.78    3.58
  -2   9  10   -1.22    3.50
  -2   9   9    4.21    5.57
   2   9  -9    1.84    3.56
   2   9  -8    6.64    3.58
  -2   9   8    0.45    3.12
  -2   9   7    0.16    2.27
   2   9  -7    1.90    1.72
   2   9  -6   17.94    4.84
  -2   9   6   10.81    6.30
  -2   9   6   11.61    2.96
   2  -9  -6   23.60    3.95
   2   9  -5   89.72    3.60
   2  -9  -5   72.58    6.87
   2   9  -5   92.96   10.45
  -2   9   5   79.13    6.33
   2   9  -5   83.94    9.33
   2   9  -4  420.95   20.38
  -2   9   4  366.24   10.33
   2  -9  -4  370.67   15.04
  -2   9   4  376.35   30.64
   2   9  -4  394.00   18.27
   2   9  -3  390.59   18.07
  -2   9   3  423.81    8.81
  -2   9   3  411.42   29.41
   2   9  -3  377.52   16.33
   2  -9  -3  394.14   15.60
   2   9  -2  404.42   16.75
   2   9  -2  415.82   16.00
   2  -9  -2  417.98   17.10
  -2   9   2  432.11   10.03
   2   9  -2  414.37   15.86
  -2   9   1  633.82   15.23
  -2   9   1  603.35   28.15
  -2  -9   1  625.04   14.66
   2   9  -1  632.79   19.34
   2   9  -1  579.90   17.99
   2  -9  -1  624.38   23.01
  -2  -9   0  906.69   21.12
  -2   9   0  914.58   22.28
  -2   9   0 1004.13   32.55
   2   9   0 1037.49   26.29
   2   9   0  929.73   19.87
   2   9   1    3.96    1.80
  -2   9  -1    4.02    2.20
   2   9   1    1.07    0.60
  -2   9  -1    2.76    1.68
  -2  -9  -1    1.43    0.50
  -2  -9  -2 1048.34   29.40
   2   9   2  952.63   30.15
  -2   9  -2  964.53   30.95
  -2   9  -2  976.68   30.60
  -2  -9  -2  987.96   12.36
  -2   9  -3   13.06    3.60
  -2  -9  -3    7.62    2.72
   2   9   3   11.39    4.15
  -2   9  -3    8.25    2.78
   2   9   4   -2.43    2.08
  -2  -9  -4    3.53    1.58
  -2   9  -4   -2.35    1.72
  -2   9  -4    3.67    1.92
   2   9   5   69.06   10.53
  -2   9  -5   62.43    9.14
  -2  -9  -5   56.68    8.90
  -2   9  -5   58.75    9.54
  -2  -9  -6   10.03    4.61
  -2   9  -6   13.31    5.46
  -2   9  -6    8.33    3.44
   2   9   6    1.48    1.67
  -2   9  -7    6.46    5.27
   2   9   7    1.43    2.48
  -2   9  -7    7.85    3.50
  -2  -9  -7    5.30    3.79
  -2   9  -8   17.26    6.90
   2   9   8   22.59    7.68
  -2  -9  -8   19.43    6.08
  -2   9  -8   20.87    6.13
   2   9   9   41.55   10.50
  -2  -9  -9   57.32   11.53
  -2  -9 -10   29.12    8.94
   2  10 -11    3.71    3.51
   2  10 -10   51.24   10.74
  -2  10  10   53.35   16.87
   2  10  -9   37.90    9.03
  -2  10   9   23.60    9.71
  -2  10   8   20.90    9.61
   2  10  -8   47.80    9.29
  -2  10   7  214.10   29.51
   2  10  -7  244.28   19.42
   2 -10  -6    2.19    0.73
  -2  10   6    4.12    1.94
  -2  10   6   -0.80    3.06
   2  10  -6    3.13    2.23
   2 -10  -5   59.96    6.30
   2  10  -5   70.17    8.41
  -2  10   5   74.35   14.75
  -2  10   5   67.82    5.67
   2  10  -5   67.91    3.02
   2  10  -4  577.79   22.63
  -2  10   4  632.10   13.78
   2  10  -4  608.08   24.57
   2 -10  -4  627.17   19.72
  -2  10   4  593.09   40.02
   2  10  -3    3.33    0.81
   2 -10  -3    4.35    1.93
  -2  10   3    5.63    1.06
  -2  10   3    1.16    2.11
   2  10  -3    4.61    1.95
   2  10  -3    5.35    0.88
   2  10  -3    2.45    1.80
   2  10  -2   50.15    6.13
  -2  10   2   47.16    9.29
   2 -10  -2   56.35    6.52
   2  10  -2   55.19    6.53
   2  10  -2   50.91    5.84
  -2  10   2   54.93    3.97
   2 -10  -1   95.07    9.15
  -2  10   1   87.08   11.33
  -2  10   1   86.11    5.93
  -2 -10   1   81.16    5.57
   2  10  -1   86.75    7.35
   2  10  -1   81.83    6.93
   2  10   0  334.53   12.31
   2  10   0  339.21   15.46
  -2  10   0  348.85   14.09
  -2 -10   0  343.28   13.57
  -2  10   0  342.05   20.05
   2  10   1  259.53   14.71
  -2  10  -1  259.50   16.47
   2  10   1  269.63    9.01
  -2  10  -1  259.13   14.32
  -2 -10  -1  254.45   13.22
  -2 -10  -2  312.40    6.87
  -2 -10  -2  277.73   15.22
   2  10   2  286.48   16.59
  -2  10  -2  286.84   17.33
  -2  10  -2  310.13   17.53
  -2  10  -3  313.07   18.66
  -2 -10  -3  307.75   17.57
   2  10   3  336.91   19.74
  -2  10  -3  325.58   19.65
  -2  10  -4   13.08    4.29
  -2 -10  -4   12.45    4.01
   2  10   4   22.76    5.71
  -2  10  -4   10.75    3.92
  -2  10  -5    4.12    2.64
  -2 -10  -5   -1.00    1.17
  -2  10  -5    1.15    1.72
   2  10   5    2.95    2.93
  -2  10  -6   39.14    7.90
   2  10   6   47.70    9.74
  -2 -10  -6   40.02    7.85
  -2  10  -6   55.18   10.81
  -2 -10  -7   18.28    5.93
  -2  10  -7   16.52    5.39
  -2  10  -7   20.04    6.97
   2  10   7   12.42    5.75
   2  10   8    1.06    1.62
  -2 -10  -8    2.70    3.74
  -2  10  -8    1.07    3.47
  -2  10  -8    5.31    4.02
  -2 -10  -9    4.43    4.34
   2  10   9    2.83    3.66
  -2  10  -9    0.16    1.69
   2  11 -11   24.26    7.49
   2  11 -10   57.82   11.95
  -2  11  10   28.58   13.78
   2  11  -9   66.77   11.99
  -2  11   9   83.02   21.27
  -2  11   8   46.11   14.13
   2  11  -8   52.75   10.07
   2  11  -7   13.76    5.10
  -2  11   7   31.81   11.09
  -2  11   6    1.10    4.53
  -2  11   6   -0.21    0.55
   2 -11  -6    1.07    1.12
   2  11  -6    0.16    1.19
  -2  11   5  186.05    9.33
   2  11  -5  201.66   14.97
  -2  11   5  168.28   23.75
   2 -11  -5  191.43   11.08
   2  11  -5  206.61    5.43
   2 -11  -4  564.61   18.96
   2  11  -4  559.08    8.25
  -2  11   4  536.75   13.17
   2  11  -4  519.13   22.21
   2  11  -4  554.44    7.77
  -2  11   4  524.60   39.08
  -2  11   3    1.08    0.52
   2  11  -3    1.87    0.84
   2  11  -3    2.66    1.44
   2  11  -3    3.77    2.21
  -2  11   3    0.16    2.86
   2 -11  -3    2.36    0.33
  -2  11   2   39.13    3.67
   2  11  -2   34.76    4.96
   2 -11  -2   41.56    5.93
   2  11  -2   41.27    5.40
  -2  11   2   38.96    8.92
   2  11  -2   38.58    5.83
   2  11  -1    0.94    0.93
   2  11  -1    2.56    1.20
  -2  11   1    2.51    1.12
  -2  11   1    2.34    2.78
   2 -11  -1    1.06    1.70
   2  11  -1    0.37    0.74
   2  11   0 1150.63   23.48
  -2  11   0 1135.31   37.91
   2  11   0 1096.97   28.58
  -2  11   0 1099.99   26.18
  -2 -11   0 1146.91   25.59
  -2  11  -1    8.28    2.32
  -2 -11  -1   13.90    3.02
  -2  11  -1    5.13    2.69
   2  11   1   10.88    2.91
  -2 -11  -2  427.79   19.20
   2  11   2  455.26   21.18
  -2  11  -2  500.82   22.80
  -2  11  -2  477.19   23.17
  -2 -11  -2  453.40    8.47
  -2 -11  -3  186.72   13.98
   2  11   3  195.76   15.25
  -2  11  -3  218.00   16.64
  -2  11  -3  210.58   15.42
  -2  11  -4  147.05   13.59
   2  11   4  137.90   13.90
  -2 -11  -4  160.43   13.98
  -2  11  -4  173.39   16.17
  -2 -11  -5   32.37    6.56
  -2  11  -5   24.24    6.08
   2  11   5   26.75    6.51
  -2  11  -5   24.86    6.34
   2  11   6   69.41   11.72
  -2  11  -6   69.70   11.59
  -2 -11  -6  103.30   12.77
  -2  11  -6   73.53   10.56
   2  11   7    4.74    3.54
  -2  11  -7    2.16    3.89
  -2  11  -7    0.14    1.70
  -2 -11  -7   -5.60    4.45
  -2  11  -8    9.61    6.18
   2  11   8    3.61    4.23
  -2 -11  -8    0.28    1.99
  -2  11  -9    0.09    2.27
  -2 -11  -9   -1.16    1.02
   2  12 -11   13.59    6.68
   2  12 -10   35.79    9.20
  -2  12  10   24.99   12.99
  -2  12   9   80.96   21.28
   2  12  -9   85.07   14.26
   2  12  -8    6.00    3.61
  -2  12   8    4.49    7.25
   2  12  -7   12.33    4.45
  -2  12   7    0.23    4.69
   2 -12  -6   72.98    6.83
  -2  12   6   84.06   18.47
   2  12  -6   86.06   10.87
   2 -12  -5  296.44   13.60
  -2  12   5  275.65   30.79
  -2  12   5  300.65   11.81
   2  12  -5  318.91   19.44
   2  12  -4   50.57    3.05
  -2  12   4   39.64    3.77
   2  12  -4   40.17    6.43
  -2  12   4   38.55   11.36
   2 -12  -4   44.03    5.32
   2 -12  -3   68.74    6.93
  -2  12   3   60.45    4.48
   2  12  -3   69.39    7.69
  -2  12   3   76.87   13.30
   2  12  -3   63.30    4.92
  -2  12   2   21.84    2.91
   2  12  -2   17.89    3.94
   2 -12  -2   21.08    4.30
   2  12  -2   15.20    3.98
  -2  12   2   17.47    6.05
   2  12  -2   23.77    4.39
  -2  12   1  118.01   13.91
   2  12  -1  109.05   12.77
   2  12  -1  124.63    9.04
   2  12  -1  124.87    9.45
  -2  12   1  124.25    7.97
   2 -12  -1  133.89   11.74
  -2  12   0  261.29   18.96
  -2 -12   0  253.67   12.32
   2  12   0  272.04   14.56
  -2  12   0  252.81   12.91
  -2 -12  -1  500.44   19.47
   2  12   1  494.66   20.89
  -2  12  -1  474.33   20.22
  -2  12  -1  469.36   23.83
  -2 -12  -2   -0.53    0.54
  -2  12  -2    1.05    2.68
  -2 -12  -2    1.34    0.54
   2  12   2    2.18    1.20
  -2  12  -2    4.21    2.56
   2  12   3   46.34    7.20
  -2 -12  -3   59.61    7.77
  -2  12  -3   44.19    7.14
  -2  12  -3   59.84    8.96
  -2 -12  -4   69.18    9.35
  -2  12  -4   54.88    8.39
   2  12   4   58.51    8.87
  -2  12  -4   42.52    7.96
  -2 -12  -5  242.40   18.77
   2  12   5  235.57   19.61
  -2  12  -5  235.67   17.94
  -2  12  -5  238.12   20.45
  -2  12  -6   -1.18    2.10
   2  12   6    3.85    4.06
  -2 -12  -6    0.96    2.87
  -2  12  -6   -1.60    2.32
   2  12   7    5.47    3.97
  -2  12  -7    5.40    3.49
  -2  12  -7    8.80    4.83
  -2 -12  -7   12.27    5.19
  -2  12  -8    0.11    2.39
   2  12   8    4.45    3.97
  -2 -12  -8    7.59    4.68
   2  12   9   11.01    5.73
  -2 -12  -9   10.80    5.04
  -2  12  -9   16.09    7.22
   2  13 -11   -1.77    2.15
  -2  13  10   35.44   14.13
   2  13 -10   54.82   11.63
  -2  13   9    4.11    3.55
   2  13  -9    9.32    5.12
   2  13  -8   33.74    8.16
  -2  13   8   30.09   13.07
  -2  13   7   33.66   12.88
   2  13  -7   36.55    7.65
  -2  13   6   -0.79    5.01
   2  13  -6    2.98    2.13
   2 -13  -5   21.34    3.73
   2  13  -5   20.32    4.67
  -2  13   5   17.04    2.79
  -2  13   5   27.72   10.22
   2  13  -4   60.79    7.87
  -2  13   4   51.09    4.49
  -2  13   4   44.91   11.39
   2 -13  -4   60.73    6.37
   2  13  -4   55.68    3.76
   2 -13  -3  130.84   10.20
   2  13  -3  145.20    8.42
  -2  13   3  147.64    7.45
  -2  13   3  158.35   20.52
   2  13  -3  143.10   11.47
  -2  13   2  424.40   30.45
   2  13  -2  439.60   19.18
   2  13  -2  383.13   20.12
   2 -13  -2  403.19   19.51
  -2  13   2  467.27   14.23
   2 -13  -1  185.41   14.30
   2  13  -1  165.58   16.66
  -2  13   1  168.50   17.36
  -2  13   1  178.18    9.90
   2  13  -1  182.22   11.92
  -2 -13   0   57.55    6.05
   2  13   0   65.71    7.36
  -2  13   0   60.29    6.46
  -2  13   0   55.53    9.30
  -2  13  -1  359.47   17.73
   2  13   1  324.35   17.25
  -2  13  -1  308.07   20.07
  -2 -13  -1  376.90   17.53
  -2 -13  -2  386.58   19.17
  -2  13  -2  401.79   21.12
   2  13   2  378.54   19.81
  -2  13  -2  378.72   21.78
  -2  13  -3   25.43    5.93
  -2  13  -3   28.72    5.98
   2  13   3   19.04    4.46
  -2 -13  -3   24.27    5.26
  -2  13  -4    1.35    1.27
  -2  13  -4    1.31    0.71
   2  13   4    2.11    2.43
  -2 -13  -4    1.22    2.59
  -2  13  -5   11.75    4.98
   2  13   5   12.70    5.19
  -2 -13  -5    4.57    2.79
  -2  13  -5   16.64    4.70
  -2  13  -6   18.18    6.55
  -2  13  -6   10.22    3.98
   2  13   6   11.45    4.68
  -2 -13  -6   14.63    5.69
   2  13   7   12.63    5.06
  -2  13  -7   29.76    7.39
  -2 -13  -7   13.64    5.37
  -2  13  -7   23.79    8.03
  -2  13  -8   45.32   11.18
   2  13   8   51.12   10.99
  -2 -13  -8   59.84   11.85
  -2  13  -9   16.08    7.96
  -2 -13  -9   15.85    6.33
   2  13   9    6.66    3.81
  -2  14  11    0.88    4.88
   2  14 -11   -0.63    2.58
  -2  14  10    4.95    4.72
   2  14 -10   33.00   10.39
   2  14  -9   21.32    7.06
  -2  14   9   22.15   13.90
  -2  14   8    1.75    5.00
   2  14  -8    7.68    4.92
  -2  14   7    7.77    8.71
   2  14  -7    9.10    4.28
  -2  14   6  143.80   24.36
   2  14  -6  156.09   15.33
   2 -14  -5  865.57   23.69
  -2  14   5  794.31   19.33
   2  14  -5  836.77   33.12
  -2  14   5  806.90   55.23
  -2  14   4    6.26    3.57
   2 -14  -4    5.18    2.06
   2  14  -4    8.78    2.84
  -2  14   4    7.14    1.66
   2  14  -4    6.52    1.52
   2  14  -3  202.15   10.97
  -2  14   3  134.06   18.98
  -2  14   3  178.28    8.64
   2 -14  -3  164.27   11.55
   2  14  -3  160.51   12.66
   2 -14  -2   85.92    9.42
   2  14  -2   94.29   10.67
  -2  14   2   90.61   14.21
  -2  14   2   97.70    6.87
   2  14  -2   96.39    9.38
  -2  14   1   88.58    7.30
   2 -14  -1   83.68    9.75
  -2  14   1   59.74   10.83
   2  14  -1   83.16   12.09
   2  14  -1   92.79    8.69
  -2  14   0   40.37    8.21
   2  14   0   40.45    9.69
   2  14   0   36.56    5.64
  -2  14   0   38.54    5.30
   2  14   1  476.75   21.10
  -2  14  -1  456.00   25.19
  -2  14  -1  502.27   21.70
  -2 -14  -1  516.05   20.79
  -2  14  -2  136.84   12.61
   2  14   2  121.84   11.41
  -2  14  -2  122.41   12.62
  -2 -14  -2  135.61   11.57
   2  14   3  802.14   31.22
  -2 -14  -3  837.21   31.30
  -2  14  -3  725.35   30.92
  -2  14  -3  785.18   33.15
  -2 -14  -4    1.69    2.02
   2  14   4    3.99    2.82
  -2  14  -4    6.25    3.31
  -2  14  -4    8.43    3.84
  -2  14  -5   83.66   10.85
  -2  14  -5   80.57   11.88
   2  14   5   80.24   11.41
  -2 -14  -5   86.00   11.65
  -2  14  -6   -0.31    2.22
  -2  14  -6    0.08    1.47
  -2 -14  -6   -2.54    2.83
   2  14   6   -1.13    2.27
  -2  14  -7    3.96    2.59
  -2  14  -7   -0.51    0.96
  -2 -14  -7    5.81    3.89
   2  14   7    6.67    4.23
  -2  14  -8   44.54   11.36
   2  14   8   19.61    6.69
  -2 -14  -8   39.63    9.57
  -2 -14  -9   16.10    6.30
  -2  14  -9   11.62    7.05
  -2  15  11    5.64    5.75
   2  15 -11    9.97    4.27
  -2  15  10   13.23   10.68
   2  15 -10   22.29    7.96
   2  15  -9   42.13   10.18
  -2  15   9   48.48   16.80
  -2  15   8   -7.88    8.71
   2  15  -8    0.24    1.66
  -2  15   7    2.74    3.54
   2  15  -7    5.66    4.08
  -2  15   6   41.00   13.46
   2  15  -6   79.79   11.25
   2 -15  -5    4.97    2.08
   2  15  -5    4.94    2.27
  -2  15   4  135.88   20.68
  -2  15   4  152.09    8.25
   2  15  -4  128.01    7.13
   2  15  -4  139.56   12.57
   2 -15  -4  123.07    9.59
   2  15  -3   10.84    2.76
  -2  15   3   13.60    2.55
   2  15  -3   24.67    4.93
   2 -15  -3   10.09    2.76
  -2  15   3   16.97    7.21
  -2  15   2   39.69    4.60
   2  15  -2   49.67    6.76
   2 -15  -2   49.53    7.44
   2  15  -2   54.44    8.25
  -2  15   2   40.48   10.21
   2  15  -1  136.98   16.02
  -2  15   1  153.58   17.85
  -2  15   1  148.73    9.89
   2  15  -1  145.20   11.27
   2 -15  -1  180.81   14.84
   2  15   0   22.93    4.68
  -2  15   0   28.97    6.69
   2  15   0   26.59    8.76
  -2  15   0   32.16    5.01
  -2  15  -1   22.65    4.58
   2  15   1   19.93    4.54
  -2 -15  -1   25.15    4.88
  -2  15  -1   27.07    6.18
  -2  15  -2   43.46    7.82
   2  15   2   52.43    7.64
  -2 -15  -2   41.76    6.65
  -2  15  -2   46.36    7.37
   2  15   3  272.61   18.26
  -2 -15  -3  279.06   18.56
  -2  15  -3  259.68   19.51
  -2  15  -4    4.55    3.67
  -2 -15  -4    4.00    2.22
   2  15   4   -0.55    2.41
  -2  15  -4    4.49    2.47
  -2 -15  -5   78.22   11.52
   2  15   5   78.18   11.35
  -2  15  -5   80.01   10.91
  -2  15  -5   73.63   12.01
  -2  15  -6    9.30    3.81
  -2  15  -6    6.78    3.76
   2  15   6    4.34    2.58
  -2 -15  -6    8.96    3.67
  -2 -15  -7    3.69    3.23
  -2  15  -7    6.48    4.28
   2  15   7   -2.24    2.79
  -2 -15  -8   24.88    7.99
   2  15   8   12.38    5.87
  -2  15  -8   28.07    9.10
  -2 -15  -9   10.89    5.91
  -2  15  -9    9.51    5.62
   2  16 -10    3.58    4.15
  -2  16  10    3.64    7.40
   2  16  -9    3.80    3.42
  -2  16   9    3.90    6.25
   2  16  -8   13.27    5.45
  -2  16   8   17.67   11.59
  -2  16   7   61.24   17.77
   2  16  -7   47.84    9.75
   2  16  -6   16.62    5.18
  -2  16   6   11.19    6.74
  -2  16   5   48.57   13.99
   2  16  -5   59.87    9.08
   2 -16  -5   70.23    6.99
   2 -16  -4   -0.25    0.50
   2  16  -4    0.23    0.58
  -2  16   4    1.10    2.91
  -2  16   4   -0.46    0.84
   2  16  -4    0.11    1.02
   2 -16  -3    1.64    1.69
  -2  16   3   -0.31    0.70
   2  16  -3   -0.06    0.66
  -2  16   3   -3.25    5.53
   2  16  -3    1.27    1.33
   2  16  -2   32.12    6.78
  -2  16   2   25.46    8.46
  -2  16   2   34.71    4.62
   2  16  -2   40.16    6.30
   2 -16  -2   34.44    6.63
   2 -16  -1    3.54    2.59
   2  16  -1    4.07    1.73
  -2  16   1    0.37    2.36
  -2  16   1    2.39    1.35
  -2  16   0  476.48   20.45
   2  16   0  454.96   20.61
  -2  16   0  403.46   27.00
   2  16   0  472.27   35.00
  -2  16  -1   17.59    4.90
  -2  16  -1   14.00    3.80
   2  16   1   17.64    4.51
  -2  16  -2  145.41   14.21
  -2 -16  -2  145.65   12.48
  -2  16  -2  135.46   13.11
   2  16   2  147.62   12.90
  -2  16  -3   91.58   11.41
   2  16   3   94.78   10.92
  -2 -16  -3   91.77   10.83
  -2  16  -3   91.55   11.62
   2  16   4   17.39    4.96
  -2 -16  -4   13.28    4.20
  -2  16  -4   14.91    5.11
  -2  16  -4   12.53    4.34
   2  16   5   32.23    7.52
  -2  16  -5   33.13    8.37
  -2 -16  -5   29.92    7.32
  -2  16  -5   41.44    8.01
   2  16   6    4.90    3.48
  -2  16  -6    7.19    3.24
  -2 -16  -6    5.71    2.98
  -2  16  -6    8.00    3.79
  -2 -16  -7   -0.63    1.54
   2  16   7    6.74    4.20
  -2  16  -7    4.00    3.63
  -2 -16  -8   12.09    6.63
   2  16   8    3.69    2.83
  -2  16  -8    1.87    3.29
  -2 -16  -9    3.18    3.10
  -2  17  10    1.39    4.77
   2  17 -10   -0.21    2.82
  -2  17   9   -4.81    6.81
   2  17  -9    1.07    2.89
   2  17  -8   20.35    7.46
  -2  17   8   27.92   14.19
  -2  17   7   72.21   18.94
   2  17  -7  109.77   14.69
  -2  17   6  210.09   31.58
   2  17  -6  223.19   19.71
  -2  17   5   35.14   12.34
   2  17  -5   38.02    7.41
  -2  17   4   90.83   19.42
   2 -17  -4  126.27   10.12
  -2  17   4  112.68    7.80
   2  17  -4  110.59   11.96
   2  17  -3  155.40   13.77
  -2  17   3  176.98   23.80
  -2  17   3  169.34    9.82
   2 -17  -3  185.05   13.52
   2  17  -3  175.39   12.33
   2  17  -2   25.35    5.47
   2  17  -2   13.99    4.73
  -2  17   2   19.62    7.88
  -2  17   2   11.54    2.82
   2 -17  -2   13.19    3.71
   2  17  -1   43.91    6.33
   2  17  -1   31.79    8.72
   2 -17  -1   42.63    7.50
  -2  17   1   38.84    5.52
  -2  17   1   32.17    8.77
   2  17   0   29.01    8.99
  -2  17   0   47.13    6.43
   2  17   0   41.77    6.47
  -2  17   0   50.57    9.28
   2  17   1   35.59   10.96
   2  17   1   38.52    6.33
  -2  17  -1   45.12    6.97
  -2  17  -1   50.92    8.86
  -2 -17  -2  711.82   28.67
  -2  17  -2  692.99   32.42
  -2  17  -2  671.75   29.66
   2  17   2  690.00   28.33
   2  17   3  376.12   22.08
  -2  17  -3  396.89   24.51
  -2  17  -3  445.69   26.25
  -2 -17  -3  409.74   23.00
   2  17   4  113.72   12.71
  -2  17  -4  138.17   15.70
  -2  17  -4  123.46   13.61
  -2 -17  -4  137.67   14.27
  -2  17  -5    2.56    1.32
  -2  17  -5    8.07    5.52
  -2 -17  -5    6.05    3.19
  -2  17  -6   92.77   12.14
   2  17   6   83.88   12.68
  -2 -17  -6   95.50   13.30
  -2  17  -6   89.43   14.36
   2  17   7    0.70    1.67
  -2  17  -7    3.15    4.36
  -2 -17  -7    5.47    4.43
  -2  17  -8    3.09    3.66
   2  17   8    5.04    4.12
  -2 -17  -8   -1.61    2.23
  -2  18  10   -1.05    3.68
   2  18 -10    2.24    2.91
  -2  18   9  164.77   33.59
   2  18  -9  151.24   20.45
  -2  18   8   70.46   20.28
   2  18  -8   63.91   12.46
   2  18  -7   20.70    7.09
  -2  18   7   14.66    8.70
  -2  18   6   17.33   10.88
   2  18  -6    7.84    3.85
   2  18  -5    0.45    1.65
  -2  18   5    5.69    8.61
  -2  18   4   -1.37    2.85
  -2  18   4    1.46    1.11
   2 -18  -4    2.01    1.57
   2  18  -4   -2.42    3.20
   2  18  -3   70.83    8.28
  -2  18   3   66.45   14.09
  -2  18   3   67.74    6.57
   2  18  -3   61.34    8.65
   2 -18  -3   81.00    9.15
  -2  18   2  142.96   19.65
   2 -18  -2  175.00   14.96
   2  18  -2  157.14   15.25
   2  18  -2  185.58   14.48
  -2  18   2  187.15   11.45
   2  18  -1   69.86   12.57
  -2  18   1   72.93    7.69
   2 -18  -1   59.58    9.04
   2  18  -1   66.86    8.53
  -2  18   1   59.84   11.64
   2  18   0  214.32   24.59
   2  18   0  195.65   14.17
  -2  18   0  160.24   17.73
  -2  18   0  226.10   14.90
  -2  18  -1  393.27   26.46
   2  18   1  358.18   19.72
   2  18   1  329.31   32.49
  -2  18  -1  358.36   20.34
  -2  18  -2    6.28    3.12
  -2  18  -2   -0.88    1.06
   2  18   2    0.95    4.40
  -2  18  -3    1.71    1.30
   2  18   3   -0.97    0.87
  -2 -18  -3   -2.08    2.38
  -2  18  -3    0.51    2.56
  -2 -18  -4  303.91   21.79
  -2  18  -4  301.21   21.69
  -2  18  -4  301.49   24.06
   2  18   4  289.94   20.70
   2  18   5   10.43    4.25
  -2  18  -5    7.92    3.70
  -2 -18  -5   17.61    5.88
  -2  18  -5   10.83    5.53
  -2  18  -6   34.83    9.41
  -2  18  -6   56.39    9.63
  -2 -18  -6   43.66    9.78
   2  18   6   55.24   10.08
  -2  18  -7   18.35    7.68
   2  18   7   24.50    7.00
  -2 -18  -7   40.74    9.67
  -2  18  -8   -1.77    1.54
  -2 -18  -8    4.73    3.70
   2  19 -10    6.32    4.82
  -2  19  10   16.14   11.40
   2  19  -9   20.63    7.23
  -2  19   9   25.79   13.77
   2  19  -8   -3.34    3.38
  -2  19   8   -3.96    6.00
   2  19  -7   21.12    7.18
  -2  19   7   11.14    9.80
   2  19  -6    1.42    3.44
  -2  19   6    6.30    7.60
   2  19  -5    0.47    1.60
  -2  19   5   -0.18    4.55
   2 -19  -4   21.14    4.61
  -2  19   4   22.42   10.32
   2  19  -4   12.01    4.71
   2  19  -3   75.93    8.98
   2 -19  -3   60.75    8.24
  -2  19   3   54.59   14.50
  -2  19   3   76.69    7.26
   2  19  -3   67.88    9.45
   2  19  -2  588.43   26.57
  -2  19   2  505.37   38.63
   2  19  -2  514.22   29.41
  -2  19   2  578.72   21.03
   2 -19  -2  530.21   26.70
   2 -19  -1   22.78    6.12
  -2  19   1   16.27    3.69
   2  19  -1   13.47    4.35
   2  19  -1   22.35    5.17
  -2  19   1   20.26    7.40
   2  19   0   57.79    8.01
   2  19   0   60.19   13.72
  -2  19   0   69.98    8.40
  -2  19   0   49.31   10.46
   2  19   1    8.54    6.43
  -2  19  -1    3.09    2.05
   2  19   1    4.07    3.07
  -2  19  -1    7.97    3.12
   2  19   2  208.42   15.70
   2  19   2  189.47   26.72
  -2  19  -2  175.90   16.98
  -2  19  -2  185.04   16.35
   2  19   3   63.45    9.26
  -2  19  -3   39.82    8.00
  -2  19  -3   52.48    9.13
  -2  19  -4   10.12    3.84
   2  19   4   14.79    4.82
  -2  19  -4   11.92    4.97
  -2 -19  -4   16.58    5.66
   2  19   5   26.77    6.79
  -2 -19  -5   24.05    7.46
  -2  19  -5   24.16    7.70
  -2  19  -5   29.54    7.03
   2  19   6    8.88    3.80
  -2  19  -6    3.50    3.79
  -2 -19  -6   13.10    5.58
  -2 -19  -7   14.17    5.70
  -2  19  -7   11.37    6.03
   2  19   7   20.04    6.35
   2  19   8   17.93   12.18
  -2  19  -8   50.21   12.22
  -2  20   9   23.86   14.47
   2  20  -9   37.81   10.32
   2  20  -8   25.19    8.52
  -2  20   8   16.55   12.00
   2  20  -7   52.08   10.53
  -2  20   7   59.58   18.29
  -2  20   6   42.39   15.42
   2  20  -6   33.25    8.39
   2  20  -5    8.27    4.46
  -2  20   5    9.68    8.95
   2 -20  -4    8.99    3.17
  -2  20   4   11.81    7.61
   2  20  -4    8.13    3.02
  -2  20   3   92.79   18.01
   2  20  -3  102.06   10.71
   2  20  -3   91.09   11.27
   2 -20  -3   96.30   10.56
  -2  20   3   96.43    8.40
   2 -20  -2    4.64    2.56
   2  20  -2   12.92    5.13
  -2  20   2    9.41    6.19
   2  20  -2   14.08    4.42
  -2  20   2   11.61    2.94
   2  20  -1   57.05   11.61
  -2  20   1   72.63   13.18
   2  20  -1   55.26    8.25
  -2  20   1   56.20    7.32
   2 -20  -1   52.08    9.36
  -2  20   0  207.29   21.62
   2  20   0  213.23   25.70
   2  20   0  213.91   15.75
  -2  20   0  224.16   15.88
  -2  20  -1    5.05    0.99
   2  20   1   16.71    6.49
   2  20   1   16.44    4.63
  -2  20  -1   18.11    4.65
  -2  20  -2   32.26    6.91
   2  20   2   30.04   12.19
  -2  20  -2   19.91    6.02
   2  20   2   20.61    4.97
  -2  20  -3   24.63    6.31
   2  20   3   26.27    6.00
  -2  20  -3   22.08    6.41
   2  20   3   10.69    7.29
   2  20   4    6.62    3.31
  -2  20  -4    0.28    2.26
   2  20   4    2.92    4.92
  -2  20  -4    3.93    2.27
  -2  20  -5    8.89    4.59
   2  20   5   13.47    4.99
  -2  20  -5    8.63    3.91
  -2  20  -6   10.44    6.10
   2  20   6   16.87    5.68
   2  20   7   24.18    7.09
  -2  20  -7   28.39    9.91
   2  20   7   14.72   11.78
  -2  20  -8    2.75    3.97
   2  20   8    1.41    4.59
  -2  21   9   14.85   12.54
   2  21  -9   16.66    7.11
   2  21  -8  215.78   23.98
  -2  21   8  203.97   35.90
  -2  21   7   20.74   11.80
   2  21  -7    5.56    4.46
  -2  21   6    3.48    7.00
   2  21  -6    7.66    4.00
  -2  21   5    3.29    5.54
   2  21  -5    5.74    3.21
   2  21  -4   98.08   12.39
  -2  21   4   61.62   16.41
  -2  21   3  184.17   25.98
  -2  21   3  137.82   10.58
   2  21  -3  161.38   15.40
   2 -21  -3  151.86   13.69
   2 -21  -2  176.51   16.05
   2  21  -2  180.78   18.54
  -2  21   2  168.86   23.35
   2  21  -2  170.45   14.92
  -2  21   2  163.69   12.05
  -2  21   1   20.77    7.82
   2 -21  -1   10.83    3.81
   2  21  -1   17.38    6.71
   2  21  -1   18.55    5.18
  -2  21   1   24.54    4.97
   2  21   0  305.01   31.38
   2  21   0  353.80   20.68
  -2  21   0  331.12   19.78
  -2  21   0  321.17   27.20
   2  21   1   44.31   13.75
   2  21   1   35.04    6.49
  -2  21  -1   47.41    8.11
  -2  21  -1   48.13    9.82
  -2  21  -2   25.12    6.99
   2  21   2   27.44   11.69
  -2  21  -2   31.71    7.04
   2  21   2   24.61    5.86
   2  21   3   38.10   13.52
  -2  21  -3   50.35    9.64
   2  21   3   59.24    9.04
  -2  21  -3   51.16    9.65
   2  21   4   81.61   11.45
   2  21   4   66.33   18.01
  -2  21  -4   67.85   10.87
  -2  21  -4   71.77   12.42
   2  21   5    3.00    2.55
  -2  21  -5   12.29    5.63
   2  21   5    4.14    8.90
  -2  21  -5    6.54    3.69
  -2  21  -6   29.50    8.73
   2  21   6   21.61    6.12
  -2  21  -7   18.50    7.92
   2  21   7   10.85    9.58
  -2  22   9    2.59    7.10
   2  22  -9   10.87    6.29
  -2  22   8   98.21   23.68
   2  22  -8  121.38   18.64
   2  22  -7   51.62   11.20
  -2  22   7   55.86   19.15
  -2  22   6    4.85    5.94
   2  22  -6   -1.20    2.30
   2  22  -5   92.07   13.40
  -2  22   5   57.07   16.43
  -2  22   4   13.99    8.24
   2  22  -4   11.26    4.79
   2 -22  -3    8.49    3.24
  -2  22   3    6.82    2.40
   2  22  -3    7.75    2.80
  -2  22   3   10.61    5.30
   2 -22  -2   89.71   11.81
   2  22  -2  109.22   12.24
  -2  22   2  110.15   18.38
   2  22  -2  112.93   14.91
  -2  22   2  122.50   10.89
   2 -22  -1   -2.13    1.05
   2  22  -1    4.95    3.59
  -2  22   1    7.99    5.26
   2  22  -1    4.17    2.82
  -2  22   1    2.01    1.59
   2  22   0    1.33    2.81
  -2  22   0    1.45    1.83
  -2  22   0   -0.49    0.86
  -2  22  -1    3.30    3.49
   2  22   1    3.85    7.48
  -2  22  -1    6.07    3.72
   2  22   1    2.56    1.05
   2  22   2  154.37   14.34
   2  22   2  188.27   29.36
  -2  22  -2  159.23   17.81
  -2  22  -2  140.17   15.00
  -2  22  -3   19.61    6.29
  -2  22  -3   19.35    6.26
   2  22   3   33.30    6.76
   2  22   3   27.17   11.97
  -2  22  -4   19.33    6.58
   2  22   4   21.76    5.98
   2  22   4   28.64   12.50
  -2  22  -4   21.85    6.78
  -2  22  -5   16.82    6.77
   2  22   5   16.57    5.45
   2  22   5    8.06    7.94
  -2  22  -6   45.12   11.62
   2  22   6   34.99    8.36
   2  22   6   47.97   19.06
  -2  22  -7    2.95    2.20
   2  22   7   -4.66    4.32
  -2  23   9   11.66   11.23
   2  23  -9   -1.49    3.86
   2  23  -8   51.02   12.47
  -2  23   8   37.28   15.95
   2  23  -7   11.76    6.39
  -2  23   7   10.78    6.68
   2  23  -6   43.65   10.17
  -2  23   6   48.75   16.62
   2  23  -5   22.00    6.50
  -2  23   5   33.52   14.15
  -2  23   4  125.32   23.17
   2  23  -4   98.56   13.05
  -2  23   3  172.84   26.21
   2  23  -3  212.13   18.38
   2 -23  -3  206.93   16.65
   2 -23  -2   21.13    5.57
  -2  23   2   17.36    7.65
   2  23  -2   21.48    7.03
   2  23  -2   21.54    5.62
  -2  23   2   18.72    4.54
   2  23  -1   77.81   10.59
   2  23  -1   45.64   11.32
  -2  23   1   64.49    8.42
  -2  23   1   43.34   10.98
   2 -23  -1   57.10   10.30
  -2  23   0    2.37    1.84
   2  23   0   -0.27    2.03
   2  23   0   -1.49    3.27
  -2  23   0    1.06    1.12
  -2  23  -1    7.25    4.04
   2  23   1    1.48    0.95
  -2  23  -1    2.09    3.31
   2  23   1    8.71    7.63
   2  23   2   19.21    9.68
   2  23   2   44.53    7.67
  -2  23  -2   41.21   10.57
  -2  23  -2   30.27    7.05
  -2  23  -3   28.79    7.65
  -2  23  -3   45.12    9.36
   2  23   3   37.76   15.24
   2  23   3   27.57    6.33
   2  23   4   -0.44    1.83
  -2  23  -4   -0.43    2.10
  -2  23  -4    0.94    1.11
   2  23   5   35.30    7.82
   2  23   5   37.02   15.58
  -2  23  -5   22.73    7.47
  -2  23  -6   39.79   10.89
   2  23   6   51.43    9.80
   2  23   7   -4.55    8.88
  -2  23  -7    9.85    5.54
   2  24  -8   54.86   12.68
  -2  24   8   42.81   16.79
   2  24  -7   46.78   11.27
  -2  24   7   81.29   23.14
  -2  24   6   12.25   10.94
   2  24  -6   19.73    7.07
  -2  24   5   22.92   10.90
   2  24  -5   36.58    8.89
  -2  24   4   14.19    9.98
   2  24  -4   40.74    8.52
   2 -24  -3   33.65    7.12
  -2  24   3   35.83   12.12
   2  24  -3   22.13    6.17
   2  24  -2  146.76   17.78
   2 -24  -2  104.28   13.44
  -2  24   2  130.19   21.68
   2  24  -2  118.44   13.67
  -2  24   2  101.62   10.47
   2  24  -1    0.53    2.36
   2 -24  -1    1.62    2.88
   2  24  -1    6.10    3.54
  -2  24   1    3.27    2.72
  -2  24   1    3.05    2.16
   2  24   0   30.33   10.56
   2  24   0   33.52    7.06
  -2  24   0   43.04    7.79
  -2  24   0   39.77   10.25
   2  24   1  108.38   22.17
  -2  24  -1  108.84   16.09
  -2  24  -1   89.66   11.74
   2  24   1  100.01   11.93
   2  24   2   85.92   21.74
   2  24   2  107.46   12.42
  -2  24  -2  103.57   14.87
  -2  24  -2   90.31   12.59
  -2  24  -3   23.13    6.86
   2  24   3   24.27   13.80
  -2  24  -3   14.24    5.70
   2  24   3   18.62    5.49
  -2  24  -4    2.90    2.80
  -2  24  -4    3.28    3.35
   2  24   4    1.11    4.17
   2  24   4    4.65    2.90
   2  24   5    1.20    1.98
   2  24   5    2.47    5.60
  -2  24  -5    1.23    2.01
   2  24   6   11.69    5.15
   2  24   6   25.83   15.01
  -2  24  -6   10.07    4.94
   2  24   7   69.23   22.68
  -2  24  -7   80.33   15.70
  -2  25   8    3.17    6.55
   2  25  -8   -2.62    3.71
  -2  25   7   10.48   10.44
   2  25  -7   15.82    7.38
  -2  25   6   68.89   20.72
   2  25  -6   72.24   13.51
   2  25  -5   -4.13    3.62
  -2  25   5   -0.05    5.09
  -2  25   4    4.17    5.02
   2  25  -4   11.68    5.06
  -2  25   3    1.36    3.26
   2  25  -3    1.04    0.78
   2  25  -2    0.32    2.14
   2 -25  -2   -0.66    1.48
  -2  25   2   -2.00    1.58
  -2  25   1    7.29    3.09
   2 -25  -1    7.25    5.23
   2  25  -1    6.10    4.34
   2  25  -1    6.79    3.76
  -2  25   1   12.77    7.87
  -2  25   0   40.95    7.63
   2  25   0   31.78    6.89
  -2  25   0   36.54   10.38
   2  25   0   63.59   15.32
   2  25   1    9.26    8.29
   2  25   1    8.91    3.56
  -2  25  -1   15.45    6.43
  -2  25  -1    6.87    3.47
  -2  25  -2   25.96    6.98
  -2  25  -2   23.74    6.95
   2  25   2   16.19   10.13
   2  25   2   25.64    6.31
  -2  25  -3   41.20    9.65
   2  25   3   43.80   16.07
  -2  25  -3   24.14    7.06
   2  25   3   24.18    6.22
   2  25   4    0.77    6.89
  -2  25  -4    0.94    2.29
  -2  25  -4    7.12    4.91
   2  25   4   -1.74    2.62
   2  25   5   -0.11    0.78
  -2  25  -5    0.53    2.24
  -2  25  -6    5.64    5.04
   2  25   6    7.78    9.06
   2  26  -8   32.10   10.39
  -2  26   8    7.26    6.64
   2  26  -7    0.76    1.57
  -2  26   7    0.13    4.01
  -2  26   6   20.11   12.03
   2  26  -6   19.61    6.69
   2  26  -5    8.31    4.90
  -2  26   5    4.97    6.30
  -2  26   4   22.09   11.40
   2  26  -4   26.80    6.99
   2  26  -3   58.45   10.36
  -2  26   3   37.86   12.96
   2 -26  -2   22.73    6.54
   2  26  -2   17.58    5.26
  -2  26   2   24.34    5.28
  -2  26   2   21.06    9.47
  -2  26   1   49.63    8.25
   2  26  -1   64.47   14.44
   2  26  -1   52.29    9.37
   2 -26  -1   48.64   10.17
  -2  26   1   51.21   13.17
   2  26   0  139.87   15.15
  -2  26   0  142.26   20.33
  -2  26   0  144.12   14.97
   2  26   0  123.43   21.74
  -2  26  -1   22.51    8.73
  -2  26  -1   17.88    5.27
   2  26   1   34.03   13.44
   2  26   1   19.12    5.68
  -2  26  -2   -2.67    2.77
   2  26   2   -2.69    5.76
  -2  26  -2   -1.50    2.17
   2  26   2    0.10    0.63
  -2  26  -3    3.74    3.71
   2  26   3    0.12    5.44
  -2  26  -3    0.32    1.82
   2  26   3    4.01    2.77
   2  26   4    2.36    2.75
   2  26   4    9.16    8.11
  -2  26  -4    1.74    2.90
  -2  26  -5   10.96    5.87
   2  26   5    8.28   12.99
   2  26   5    8.07    3.50
   2  26   6   39.96   18.11
  -2  26  -6   32.06   10.83
   2  27  -7   29.22    8.77
  -2  27   7   24.57   14.37
  -2  27   6    9.21    8.25
   2  27  -6   10.09    5.50
  -2  27   5   -3.16    5.90
   2  27  -5    1.86    3.55
  -2  27   4   41.78   15.76
   2  27  -4   30.76    7.87
  -2  27   3    9.13    7.96
   2  27  -3    2.66    2.79
   2 -27  -2    1.51    3.69
  -2  27   2   -2.53    3.13
   2  27  -2    2.66    2.41
   2 -27  -1    3.46    4.42
   2  27  -1    0.07    1.61
  -2  27   1   -1.81    2.97
  -2  27   1    3.63    2.12
   2  27   0  129.16   14.54
   2  27   0  105.97   20.61
  -2  27   0  101.04   18.02
  -2  27   0  122.05   13.91
   2  27   1  207.99   31.41
   2  27   1  203.46   18.28
  -2  27  -1  180.35   21.93
  -2  27  -1  202.16   18.99
  -2  27  -2    3.66    1.81
  -2  27  -2   10.91    5.30
   2  27   2    4.42    4.90
   2  27   2    8.22    3.71
   2  27   3   47.86    9.17
  -2  27  -3   58.88   11.53
   2  27   3   84.64   22.92
  -2  27  -3   53.69   11.15
   2  27   4    0.89    6.46
   2  27   4   -2.71    2.15
  -2  27  -4    2.20    3.36
  -2  27  -5   -2.99    1.17
   2  27   5    3.38    2.79
   2  27   6    3.02    4.38
  -2  27  -6   -1.83    3.01
  -2  28   7    6.60    6.68
   2  28  -7   14.85    6.82
   2  28  -6    3.38    4.14
  -2  28   6    7.34    5.55
   2  28  -5    1.82    2.89
  -2  28   5    2.68    2.79
  -2  28   4   68.80   18.76
   2  28  -4   82.07   13.69
  -2  28   3   35.49   12.64
   2  28  -3   39.58    8.75
   2  28  -2    2.39    1.66
   2 -28  -2    1.25    2.20
  -2  28   1    1.25    2.25
   2 -28  -1    6.61    3.63
   2  28  -1    5.44    4.77
  -2  28   1    1.17    1.59
   2  28  -1    3.53    3.20
  -2  28   0   25.92    9.78
   2  28   0   17.18    9.90
  -2  28   0   26.05    6.73
   2  28   0   19.20    6.22
  -2  28  -1    1.63    4.57
   2  28   1    3.29    4.57
  -2  28  -1    5.47    3.14
   2  28   1    1.25    1.56
   2  28   2   11.14    6.78
  -2  28  -2   26.29    7.48
   2  28   2   23.83    6.38
  -2  28  -2   38.20    9.06
   2  28   3   47.03    9.22
  -2  28  -3   59.19   11.81
   2  28   3   66.24   20.80
  -2  28  -3   68.08   12.91
   2  28   4   -0.63    4.65
   2  28   4    4.76    3.15
  -2  28  -4    6.00    3.88
  -2  28  -5   15.27    7.11
   2  28   5    8.10    9.70
  -2  29   6    3.27    3.70
   2  29  -6    2.50    4.51
   2  29  -5   53.05   11.47
  -2  29   5   58.22   19.34
  -2  29   4   17.88   11.75
   2  29  -4   20.69    6.45
  -2  29   3   -5.02    5.76
   2  29  -3    2.54    0.86
  -2  29   2   11.73    5.46
   2  29  -2   21.89    6.95
   2  29  -1    5.83    3.98
  -2  29   1    2.12    2.13
   2 -29  -1    3.96    4.12
  -2  29   1    9.11    6.25
   2 -29   0    1.69    1.15
  -2  29   0    1.70    1.18
   2  29   0    9.90    6.05
  -2  29   0    9.38    5.98
   2  29   0    4.61    3.63
  -2  29  -1    6.24    3.25
   2  29   1   13.81    9.42
  -2  29  -1    4.56    4.72
   2  29   1    1.18    1.50
  -2  29  -2   14.69    6.28
  -2  29  -2    8.66    4.16
   2  29   2   11.47   12.07
   2  29   2    3.04    1.85
   2  29   3   -1.99    2.27
   2  29   3   -1.97    2.29
  -2  29  -3   -0.03    3.32
   2  29   4    0.72    1.60
  -2  29  -4    2.22    1.53
   2  29   5   27.07   15.64
  -2  29  -5   15.42    6.67
   2  30  -6    4.19    3.40
  -2  30   6   15.45   12.75
  -2  30   5    3.85    7.31
   2  30  -5    5.34    4.89
  -2  30   4   32.07   13.40
   2  30  -4   30.90    8.83
  -2  30   3   18.46   10.17
   2  30  -3   14.56    5.99
  -2  30   2    4.16    6.01
   2  30  -2   12.74    5.96
   2  30  -1    7.21    3.72
   2 -30  -1   11.34    4.69
  -2  30   1    2.80    3.56
   2  30   0   48.46    9.61
  -2  30   0   27.57   10.38
   2  30   0   28.93   11.76
   2 -30   0   32.41    9.56
  -2  30   0   32.89    8.06
   2  30   1    0.20    4.26
  -2  30  -1   -0.67    1.37
  -2  30  -1    1.49    3.16
   2  30   1    0.20    2.17
   2  30   2  130.15   27.33
   2  30   2  108.19   14.31
  -2  30  -2  104.12   17.11
  -2  30  -2  117.58   16.56
   2  30   3   -5.25    6.78
  -2  30  -3    0.48    1.05
   2  30   3    1.10    2.14
   2  30   4    9.49    9.37
  -2  30  -4    5.81    4.27
   2  30   4   -1.50    2.47
  -2  30  -5   29.23   10.00
   2  30   5   49.28   20.79
   2  31  -5    3.97    1.85
  -2  31   5   11.13    9.03
   2  31  -4    2.21    2.79
  -2  31   4    7.37    6.94
  -2  31   3   22.29   11.82
   2  31  -3   11.27    4.73
  -2  31   2   -0.53    4.11
   2  31  -2   -0.18    1.47
   2 -31  -1    7.53    3.82
   2  31  -1   10.88    4.93
  -2  31   1   13.47    7.75
   2 -31   0    4.22    4.12
  -2  31   0    0.84    2.26
  -2  31   0   -0.10    3.15
   2  31   0   -1.80    3.23
  -2  31  -1   15.82    8.67
  -2  31  -1   13.91    6.10
   2  31   1   19.28    9.61
   2  31   1    8.02    4.28
  -2  31  -2    7.97    5.78
   2  31   2    4.23    3.41
   2  31   2   18.84   11.64
  -2  31  -2    4.00    3.61
  -2  31  -3    0.11    1.26
   2  31   3    0.42    1.16
   2  31   3    1.19    7.17
   2  31   4   53.78   19.63
  -2  31  -4   34.77   10.05
   2  32  -5   40.62   11.08
  -2  32   5   38.92   15.90
   2  32  -4   21.20    7.74
  -2  32   4   17.55    9.12
  -2  32   3   23.17   11.23
   2  32  -3    6.07    3.74
  -2  32   2   31.76   12.25
   2  32  -2   13.72    5.68
  -2  32   1    3.19    4.54
   2  32  -1   -0.36    1.48
   2 -32   0   -2.15    3.37
  -2  32   0    6.62    5.59
   2  32   0    2.73    2.80
  -2  32  -1    0.91    2.36
  -2  32  -1   -1.36    3.55
   2  32   1    6.08    6.64
   2  32   1   -0.94    1.77
   2  32   2   76.83   12.61
   2  32   2   47.59   16.77
  -2  32  -2   72.54   13.19
   2  32   3   11.97    4.81
  -2  32  -3    6.23    4.60
   2  32   3    3.28    4.78
   2  32   4    7.40    7.91
  -2  32  -4    6.85    5.35
   2  33  -4   40.92   10.65
  -2  33   4   25.04   12.37
  -2  33   3   -1.50    4.29
   2  33  -3    0.66    1.76
  -2  33   2    5.57    6.65
   2  33  -2    5.05    3.36
   2  33  -1   21.40    7.60
  -2  33   1   23.10   10.98
   2 -33   0    9.58    6.12
  -2  33   0    4.07    3.90
   2  33   0    6.93    4.64
  -2  33  -1    4.44    4.14
   2 -33   1   16.12    7.77
  -2  33  -1   10.09    5.90
   2  33   1    9.82    8.62
   2  33   1    0.67    1.11
  -2  33  -2    1.65    2.23
   2  33   2    7.01    8.57
   2  33   2   -0.42    1.33
   2  33   3   32.56   16.02
  -2  33  -3   22.07    7.88
   2  33   3   15.03    5.81
  -2  34   3    2.26    5.23
   2  34  -3    5.92    4.78
  -2  34   2   -1.55    1.74
   2  34  -2   -2.27    2.96
  -2  34   1   54.33   14.63
   2  34  -1   42.40   10.32
  -2  34   0    5.06    5.87
   2  34   0    0.54    1.77
   2 -34   1   -0.31    3.38
  -2  34  -1    2.62    3.43
   2  34   1    1.82    2.82
  -2  34  -2   16.76    6.91
   2  34   2   12.27    8.44
   2  34   2   11.62    4.83
   2  34   3   25.96   14.01
  -2  35   2    2.55    4.83
   2  35  -2    0.16    1.81
  -2  35   1    0.26    4.36
   2  35  -1    9.20    5.23
  -2  35   0    9.34    6.37
   2  35   0   19.22    7.08
   2 -35   1    6.55    5.06
   2  35   1    3.37    2.88
   2  35   2    7.81    4.94
   2  35   2    8.18    4.53
  -2  35  -2    4.75    3.49
  -2  36   1   49.76   14.81
  -2  36   0    5.75    6.02
   3   0  -9    0.63    1.69
   3   0  -8   62.46    8.95
   3   0  -8   68.90    8.75
   3   0  -7   -0.17    0.57
  -3   0   7   -1.70    2.12
  -3   0   6  143.05   15.74
   3   0  -6  182.78   13.65
   3   0  -6  143.29   10.05
   3   0  -5   -0.53    1.44
  -3   0   5    0.72    1.71
   3   0  -5   -0.05    0.74
   3   0  -4  307.08   15.88
  -3   0   4  271.53   15.59
   3   0  -4  294.68   10.37
   3   0  -3    0.52    1.21
   3   0  -3   -0.18    0.28
  -3   0   3    1.49    1.28
  -3   0   2 1604.35   28.87
   3   0  -2 1599.46   22.02
  -3   0   1    0.54    0.91
   3   0  -1   -0.71    1.08
   3   0  -1   -0.66    0.98
   3   0   0 1258.34   27.65
  -3   0   0 1273.40   29.07
   3   0   1    0.89    0.76
  -3   0  -1    1.40    0.92
  -3   0  -2   18.10    4.11
   3   0   2   29.90    4.81
   3   0   3    1.40    1.52
  -3   0  -3   -0.14    0.99
   3   0   4    6.67    2.98
  -3   0  -4    3.07    2.52
   3   0   5   -4.00    2.93
  -3   0  -5   -0.25    1.54
  -3   0  -6  140.88   15.54
  -3   0  -7   -0.29    3.07
  -3   0  -8   17.46    6.43
  -3   0  -9   -2.48    3.08
  -3   0 -10   15.14    5.96
   3  -1  -9    4.57    3.40
   3   1  -8    0.57    1.54
   3  -1  -8    1.02    2.10
  -3   1   8    7.41    4.91
   3   1  -8    6.20    3.64
   3  -1  -8   -0.40    0.88
   3  -1  -7  119.59   11.64
  -3  -1   7   98.95   13.92
  -3   1   7  111.80   16.32
   3   1  -7  148.97   13.35
   3  -1  -7  109.99    9.68
   3   1  -7  137.50   11.36
   3  -1  -6   16.17    3.37
  -3   1   6   17.96    6.04
   3   1  -6   17.98    4.47
   3  -1  -6   20.70    4.51
  -3  -1   6   24.32    5.84
   3   1  -6   12.93    3.34
   3   1  -5  621.94   24.42
  -3   1   5  650.11   30.14
  -3  -1   5  679.56   26.73
   3  -1  -5  617.47   23.66
   3   1  -5  673.39   19.77
   3  -1  -5  663.10   17.98
   3   1  -4  128.58   10.32
   3  -1  -4  112.76    9.44
   3  -1  -4  114.30    6.01
  -3   1   4  105.69   10.55
  -3  -1   4  125.09    9.29
   3   1  -4  116.34    6.89
   3   1  -3 1794.97   36.01
   3  -1  -3 1798.29   35.70
  -3  -1   3 1741.43   28.50
   3  -1  -3 1787.40   19.25
  -3   1   3 1732.64   35.40
   3  -1  -2   20.27    2.34
  -3   1   2   15.54    3.14
   3   1  -2   19.91    3.67
   3  -1  -2   25.73    3.93
   3   1  -2   17.95    2.48
  -3  -1   2   17.63    2.74
   3   1  -1   -0.37    0.82
  -3   1   1    1.53    1.37
   3  -1  -1    1.95    1.42
   3   1  -1    0.36    0.46
  -3  -1   1    0.22    0.64
   3  -1  -1    0.14    0.58
  -3  -1   0    8.70    2.53
   3   1   0    6.54    1.87
  -3   1   0    7.78    2.51
   3  -1   0    7.65    2.41
   3   1   1   51.40    5.54
  -3  -1  -1   53.27    6.32
   3  -1   1   56.63    6.44
  -3   1  -1   52.82    6.67
  -3  -1  -2  143.91   11.54
  -3   1  -2  120.31   10.63
   3   1   2  152.96   10.32
   3  -1   2  140.12   10.77
   3  -1   3    9.85    3.45
  -3   1  -3    6.40    3.19
   3   1   3    5.01    2.22
  -3  -1  -3    3.73    2.24
   3   1   4   -1.17    0.98
  -3   1  -4   -0.72    1.66
  -3  -1  -4   -0.48    1.09
   3  -1   4   -1.07    1.68
  -3   1  -5  340.24   22.77
  -3  -1  -5  339.47   22.61
   3   1   5  389.66   20.32
  -3  -1  -6    0.02    1.49
  -3   1  -6    0.97    2.19
  -3   1  -7   41.78    8.82
  -3  -1  -7   39.42    8.58
  -3   1  -8   -1.07    1.32
  -3  -1  -8    2.75    3.42
  -3   1  -9   18.07    7.04
  -3  -1  -9   -0.89    2.77
  -3  -1 -10   -3.29    3.08
  -3   1 -10    2.97    3.79
   3   2  -9   24.06    6.07
   3  -2  -9   32.78    6.82
   3  -2  -8    5.99    2.77
   3   2  -8    4.40    1.86
   3   2  -8    5.39    2.70
  -3   2   8    3.82    4.12
   3  -2  -7   46.52    7.11
   3   2  -7   56.19    8.29
  -3  -2   7   62.52   10.39
  -3   2   7   43.70   10.38
   3   2  -7   43.36    6.63
   3  -2  -7   43.53    5.86
  -3   2   6  510.88   32.17
   3   2  -6  506.92   23.48
  -3  -2   6  501.22   25.67
   3  -2  -6  540.72   23.44
   3   2  -6  545.05   21.11
   3  -2  -6  503.83   17.65
   3  -2  -5    9.92    2.19
   3   2  -5    8.67    2.71
   3  -2  -5   11.36    3.24
   3   2  -5    8.96    2.30
  -3   2   5    9.23    4.45
  -3  -2   5    5.63    2.70
   3  -2  -4    1.66    0.61
   3  -2  -4   -0.04    1.15
   3   2  -4    2.40    1.28
  -3   2   4    0.39    2.13
  -3  -2   4    1.07    0.74
   3   2  -4    1.32    1.04
   3  -2  -3  300.74   14.70
  -3  -2   3  288.98   10.12
   3   2  -3  308.18   15.08
  -3   2   3  287.45   15.84
  -3   2   3  284.33    7.44
   3   2  -3  274.16   10.09
   3  -2  -3  286.52    6.71
   3  -2  -2    2.63    0.82
  -3   2   2   -0.24    1.24
   3  -2  -2    1.13    1.01
   3   2  -2   -0.96    1.41
  -3  -2   2    0.31    0.56
   3   2  -2    0.18    0.50
   3   2  -1  153.59    9.45
   3   2  -1  177.19    9.53
  -3  -2   1  172.04    9.22
   3  -2  -1  159.28   10.19
  -3   2   1  147.87   10.09
   3   2   0   58.47    6.44
  -3  -2   0   51.11    5.67
   3  -2   0   48.75    5.85
   3   2   0   43.38    4.96
  -3   2   0   47.31    5.82
   3  -2   1  285.60   15.11
  -3   2  -1  268.49   15.14
  -3  -2  -1  294.69   15.26
   3   2   1  272.32   12.26
   3  -2   2    8.37    2.63
   3   2   2   11.40    2.71
  -3  -2  -2   12.79    3.36
  -3   2  -2   10.41    3.15
  -3   2  -3    1.81    2.23
   3   2   3    0.66    0.83
  -3  -2  -3    0.12    2.22
   3  -2   3    0.14    0.58
   3   2   4   25.24    4.62
  -3  -2  -4   19.43    5.15
  -3   2  -4   26.16    6.43
  -3   2  -5   36.02    7.18
  -3  -2  -5   34.06    7.31
   3   2   5   36.98    5.69
  -3  -2  -6    1.74    2.65
  -3   2  -6    0.45    1.47
  -3   2  -7   45.36    9.47
  -3  -2  -7   52.93   10.14
  -3   2  -8    5.10    4.60
  -3  -2  -8    3.12    4.06
  -3   2  -9   17.97    6.60
  -3  -2  -9    4.99    1.91
  -3  -2 -10   10.64    4.43
   3  -3  -9    6.12    3.16
   3   3  -9    7.93    4.12
   3   3  -8   11.88    4.00
   3  -3  -8    9.29    3.48
   3   3  -8    9.32    3.08
  -3   3   8    3.00    4.34
   3  -3  -7  812.57   29.65
  -3   3   7  908.39   49.31
   3   3  -7  902.75   34.01
   3   3  -7  783.40   28.87
   3   3  -6    4.69    2.17
  -3   3   6    3.24    1.75
  -3  -3   6    3.39    1.72
   3  -3  -6    2.15    1.32
   3   3  -6    6.65    2.53
   3  -3  -6    4.87    1.90
   3   3  -5   10.01    2.52
   3  -3  -5    9.80    1.95
  -3   3   5    9.25    3.97
   3  -3  -5   14.67    3.89
  -3  -3   5   10.82    2.85
   3   3  -5   15.66    3.85
  -3   3   4    2.32    1.51
   3  -3  -4    1.06    0.52
   3  -3  -4    0.12    1.21
   3   3  -4    1.28    1.29
  -3  -3   4    1.06    0.36
   3   3  -4    1.43    0.72
   3  -3  -3  829.21   24.54
   3   3  -3  840.36   18.53
  -3  -3   3  832.15   14.95
   3   3  -3  812.59   25.18
  -3   3   3  847.67   29.48
   3   3  -2  205.51    9.33
  -3   3   2  201.86   12.67
   3  -3  -2  200.26    6.47
   3  -3  -2  186.80   11.33
   3   3  -2  209.01   11.60
  -3  -3   2  207.19    8.41
   3   3  -1  971.89   23.76
  -3  -3   1  944.43   21.14
  -3   3   1  970.38   26.58
   3  -3  -1 1025.55   26.56
   3   3   0  258.65   11.84
  -3  -3   0  248.14   12.36
  -3   3   0  246.65   13.97
   3   3   0  257.03   13.75
   3  -3   0  267.77   14.24
   3   3   1  652.76   18.35
  -3  -3  -1  628.89   22.05
   3  -3   1  684.11   24.48
  -3   3  -1  632.05   23.26
  -3  -3  -2  329.22   17.89
  -3   3  -2  362.44   19.32
   3   3   2  322.02   13.30
   3  -3   2  306.56   17.61
  -3   3  -3   95.56   10.46
  -3  -3  -3  106.17   10.92
   3   3   3   98.57    7.72
   3   3   4   20.54    3.79
  -3   3  -4   31.91    6.77
  -3  -3  -4   22.27    5.49
  -3   3  -5   84.97   11.34
  -3  -3  -5  106.83   12.88
  -3  -3  -6   -3.00    2.87
  -3   3  -6    3.68    2.86
  -3  -3  -7    1.40    2.34
  -3   3  -7   -2.30    2.73
  -3   3  -8    2.28    1.75
  -3  -3  -8    8.56    5.33
  -3  -3  -9   45.82   10.65
  -3   3  -9   51.51   11.00
   3   4  -9   47.72    8.48
   3  -4  -8  138.25   12.63
   3   4  -8  137.86   13.83
  -3   4   8   93.59   17.80
   3   4  -8  132.89   13.33
   3   4  -7    7.61    3.56
   3   4  -7   11.67    3.72
  -3   4   7    3.67    3.18
   3  -4  -7    8.25    2.81
   3  -4  -6   34.14    5.78
   3   4  -6   23.93    5.19
  -3   4   6   41.58   10.04
  -3  -4   6   23.15    4.39
   3   4  -6   28.18    5.05
   3   4  -5    0.93    1.24
  -3   4   5    0.78    2.74
   3   4  -5    2.87    1.76
   3  -4  -5    1.25    0.92
  -3  -4   5    2.63    1.20
   3  -4  -4    7.89    2.59
  -3   4   4    8.34    0.91
   3   4  -4    7.10    2.17
  -3  -4   4    7.73    1.08
  -3  -4   4    9.90    1.10
  -3   4   4    6.80    3.43
   3   4  -4    6.43    1.85
   3   4  -3   38.34    5.30
   3   4  -3   24.32    3.33
   3  -4  -3   27.25    4.32
  -3   4   3   28.88    5.93
   3   4  -3   29.39    3.42
  -3  -4   3   28.69    2.30
  -3   4   2  141.30   11.34
   3  -4  -2  118.88    9.04
   3  -4  -2  116.69    4.78
   3   4  -2  122.66    7.56
  -3  -4   2  115.45    5.97
   3   4  -2  125.95    9.23
   3  -4  -1   79.40    7.54
   3   4  -1   72.54    6.53
   3   4  -1   81.27    6.85
  -3   4   1   83.55    8.23
  -3  -4   1   71.16    5.77
   3   4   0  400.10   14.39
  -3  -4   0  383.03   15.43
   3   4   0  375.63   16.71
  -3   4   0  395.44   18.32
   3  -4   0  394.74   18.35
   3   4   1  489.60   21.92
  -3  -4  -1  494.05   19.86
   3   4   1  485.04   15.19
   3  -4   1  517.99   22.13
  -3   4  -1  490.85   19.77
  -3   4  -1  506.48   21.72
  -3   4  -2  325.84   18.36
  -3   4  -2  295.93   17.42
  -3  -4  -2  319.54   17.60
   3  -4   2  313.27   18.27
   3   4   2  343.95   12.95
  -3   4  -3   17.73    4.59
  -3  -4  -3   11.92    3.89
   3   4   3   13.89    2.77
  -3   4  -3   15.75    4.47
   3   4   4  107.80    8.04
  -3   4  -4  101.82   12.68
  -3   4  -4   97.69   11.39
  -3  -4  -4  102.65   11.79
  -3  -4  -5   13.38    4.54
  -3   4  -5   14.85    4.72
  -3  -4  -6   27.72    7.32
  -3   4  -6   24.62    6.57
  -3  -4  -7    1.05    3.01
  -3   4  -7   -1.12    1.73
  -3  -4  -8    2.84    3.52
  -3   4  -8    2.18    2.89
  -3  -4  -9   12.00    5.00
  -3   4  -9    8.96    4.37
   3   5  -9    1.56    1.91
  -3   5   9    5.31    5.93
  -3   5   8    1.19    2.01
   3   5  -8    3.94    2.69
   3   5  -8    4.60    3.64
   3  -5  -8    0.55    1.24
   3   5  -7  154.76   14.72
   3  -5  -7  141.05   12.08
  -3   5   7  115.93   18.42
   3   5  -7  132.74   12.44
   3  -5  -6  464.68   20.88
  -3  -5   6  464.11   17.08
   3   5  -6  444.46   23.06
   3   5  -6  438.09   20.27
   3  -5  -5    9.37    2.44
   3   5  -5   12.66    3.37
  -3   5   5   11.96    4.46
   3   5  -5   21.66    4.01
   3   5  -4  291.86   13.22
   3  -5  -4  325.65   15.91
  -3   5   4  307.72   22.28
   3   5  -4  322.04   17.36
   3   5  -3  529.04   20.48
  -3  -5   3  512.12    7.68
  -3   5   3  513.11   25.68
   3  -5  -3  528.86   19.84
   3   5  -3  563.37   16.86
  -3  -5   2  533.11   12.52
   3   5  -2  558.97   19.64
   3  -5  -2  543.32   19.90
  -3   5   2  554.74   23.65
   3   5  -2  549.04   16.47
   3  -5  -2  549.61    9.23
   3   5  -1   33.85    4.60
   3   5  -1   44.83    5.05
  -3   5   1   41.55    6.17
  -3  -5   1   42.20    4.41
   3  -5  -1   43.74    5.99
  -3   5   0  309.33   16.52
   3  -5   0  294.33   16.40
   3   5   0  307.99   15.33
  -3   5   0  309.81   13.69
   3   5   0  287.06   12.14
  -3  -5   0  306.49   13.98
  -3  -5  -1  368.53   17.04
  -3   5  -1  320.52   15.83
   3   5   1  350.85   12.58
   3   5   1  339.09   18.37
  -3   5  -1  341.69   18.21
   3  -5   1  348.99   18.89
  -3   5  -2   33.32    5.82
   3   5   2   37.87    4.22
  -3   5  -2   46.32    6.91
  -3  -5  -2   33.52    5.70
  -3   5  -3   93.74   10.60
  -3  -5  -3  105.57   11.06
   3   5   3   93.44    6.55
  -3   5  -3   94.89   10.77
  -3   5  -4   34.89    6.53
  -3  -5  -4   24.29    5.34
  -3   5  -4   27.44    6.48
   3   5   4   30.09    3.89
  -3   5  -5   22.71    6.25
  -3  -5  -5   17.25    5.43
  -3   5  -5   11.77    4.30
  -3  -5  -6    2.32    1.55
  -3   5  -6    3.07    2.46
  -3  -5  -7   32.17    7.97
  -3   5  -7   12.29    4.55
  -3  -5  -8   37.46    9.38
  -3   5  -8   24.22    6.87
  -3   5  -9   -2.01    2.72
  -3  -5  -9    4.04    4.77
   3   6 -10   21.67    6.33
   3   6  -9   -2.98    2.79
  -3   6   9   -0.71    2.30
   3   6  -8  205.24   17.87
   3  -6  -8  190.28   14.44
  -3   6   8  160.71   24.27
   3   6  -8  205.29   17.49
   3  -6  -7  111.48   10.52
   3   6  -7  116.59   12.90
  -3   6   7   92.66   16.81
   3   6  -7  130.04   12.86
  -3   6   6  189.99   22.87
   3  -6  -6  226.83   14.53
   3   6  -6  211.40   14.52
   3   6  -6  235.69   16.94
  -3   6   5  113.97   15.94
   3  -6  -5  120.01    9.88
   3   6  -5  102.17   10.51
   3   6  -5  107.77    9.38
   3  -6  -4  142.45   10.72
  -3   6   4  139.94   15.72
   3   6  -4  138.93   11.58
   3   6  -4  144.75    9.72
   3  -6  -3  357.42   16.29
   3   6  -3  365.40   17.51
   3   6  -3  380.29   14.56
  -3   6   3  366.66   22.96
   3   6  -2  483.86   18.56
  -3   6   2  450.34   22.57
   3   6  -2  502.45   16.49
  -3  -6   2  543.71   12.41
   3  -6  -2  500.01    8.59
   3  -6  -2  508.06   19.65
  -3   6   1    2.19    1.26
  -3   6   1    1.71    0.84
   3   6  -1    0.14    0.57
   3   6  -1   -0.42    0.90
  -3  -6   1    1.19    1.10
   3  -6  -1   -0.94    1.68
  -3  -6   0  226.80   11.98
   3   6   0  213.49   10.52
   3  -6   0  223.10   14.59
   3   6   0  234.42   13.44
  -3   6   0  204.58   11.14
  -3   6   0  214.44   14.29
  -3  -6  -1   19.88    3.97
   3   6   1   16.91    2.73
  -3   6  -1   20.33    4.28
   3   6   1   31.64    6.01
  -3   6  -1   24.68    4.84
   3  -6   1   15.32    4.02
   3   6   2   11.33    2.24
  -3   6  -2   10.21    3.18
  -3  -6  -2   21.98    4.73
   3   6   2   26.11    5.76
  -3   6  -2   10.92    3.56
  -3   6  -3    8.16    3.14
  -3  -6  -3   10.28    3.30
   3   6   3    7.84    1.56
  -3   6  -3    2.12    2.02
  -3   6  -4  153.37   15.37
  -3   6  -4  142.55   13.73
  -3  -6  -4  171.96   15.09
  -3   6  -5   -0.37    1.15
  -3   6  -5    4.34    3.02
  -3  -6  -5    2.44    1.27
  -3   6  -6    4.62    3.13
  -3   6  -6    7.35    3.95
  -3  -6  -6    2.45    2.28
  -3  -6  -7   -2.48    2.85
  -3   6  -7   -1.10    2.61
  -3   6  -8   -1.92    0.95
  -3  -6  -8   -2.86    3.03
  -3   6  -9    7.49    5.21
  -3  -6  -9    1.79    2.87
   3   7 -10    5.40    4.12
  -3   7   9   10.18    7.46
   3   7  -9    1.73    2.31
   3  -7  -8   36.56    6.26
  -3   7   8   25.39    9.76
   3   7  -8   33.43    7.42
   3   7  -7   10.01    4.00
  -3   7   7    5.13    4.03
   3   7  -7   10.94    4.83
   3  -7  -7    4.40    2.35
  -3   7   6   15.01    6.05
   3  -7  -6   15.06    3.70
   3   7  -6   10.87    4.12
   3   7  -6   20.54    4.73
   3   7  -5  103.71   10.97
  -3   7   5   73.35   13.24
  -3   7   5   89.37    3.72
   3  -7  -5   84.34    8.35
   3   7  -5   72.67    7.66
   3  -7  -4   45.79    6.16
   3   7  -4   51.75    7.13
   3   7  -4   44.11    5.70
  -3   7   4   53.02   10.30
   3  -7  -3  157.96   11.07
   3   7  -3  138.30   10.82
  -3   7   3  147.83   15.33
   3   7  -3  167.30   10.01
   3   7  -2  117.59    9.22
   3   7  -2  139.39    9.03
  -3   7   2  124.69   12.36
   3  -7  -2  141.47   10.73
  -3  -7   2  131.65    6.11
   3   7  -1  216.89   11.76
   3  -7  -1  231.47   14.59
   3   7  -1  263.56   13.54
  -3   7   1  219.87   15.47
  -3  -7   1  228.90   10.24
  -3   7   1  221.78    9.72
   3   7   0   43.84    4.73
  -3  -7   0   41.55    5.21
   3  -7   0   48.99    7.16
  -3   7   0   51.67    5.61
  -3   7   0   36.08    6.18
   3   7   0   42.79    6.02
  -3  -7  -1  275.00   14.82
   3  -7   1  256.36   17.24
   3   7   1  233.14   15.40
  -3   7  -1  247.33   14.42
  -3   7  -1  252.82   16.41
   3   7   1  258.01   10.44
   3   7   2  177.28    7.88
  -3   7  -2  150.22   12.68
   3   7   2  194.92   15.34
  -3  -7  -2  186.86   13.66
  -3   7  -2  171.09   14.04
  -3  -7  -3   25.29    5.65
   3   7   3   23.42    2.74
  -3   7  -3   24.49    5.49
   3   7   3   17.60    5.91
  -3   7  -3   25.13    5.59
  -3   7  -4    8.86    3.44
  -3  -7  -4   15.98    4.74
  -3   7  -4    9.36    3.29
  -3   7  -5   48.34    8.75
  -3   7  -5   40.97    8.91
  -3  -7  -5   57.52    9.68
  -3   7  -6    3.06    3.37
  -3   7  -6    5.15    4.95
  -3  -7  -6    1.57    0.91
  -3   7  -7   37.69    8.84
  -3  -7  -7   30.41    7.54
  -3  -7  -8    0.44    2.29
  -3   7  -8    1.61    2.55
  -3  -7  -9   16.36    5.64
   3   7   9   13.02    6.68
   3   8 -10    4.31    3.86
  -3   8   9   36.40   12.26
   3   8  -9   45.00    9.11
  -3   8   8  239.65   30.68
   3   8  -8  235.89   19.31
   3  -8  -7  199.60   13.86
   3   8  -7  180.01   16.02
   3   8  -7  211.89   16.77
   3  -8  -6  249.62   14.97
   3   8  -6  252.87   18.39
  -3   8   6  252.89   27.36
   3   8  -6  231.10   15.89
   3   8  -5  107.08   11.37
   3  -8  -5  107.36    9.48
  -3   8   5  104.91   16.29
   3   8  -5  110.26    9.87
   3   8  -4   21.52    4.98
   3  -8  -4   18.49    3.78
  -3   8   4   18.63    6.16
   3   8  -4   16.25    3.35
   3   8  -3   66.64    7.51
   3  -8  -3   71.44    7.40
  -3   8   3   79.17   11.87
   3   8  -3   78.63    7.16
   3   8  -2  331.05   16.00
  -3   8   2  329.37    8.93
  -3   8   2  310.24   20.91
   3   8  -2  322.09   14.45
  -3  -8   2  329.82    9.55
   3  -8  -2  330.07   16.94
   3  -8  -1   18.08    4.07
   3   8  -1   12.43    2.72
  -3   8   1   11.78    3.83
  -3   8   1   15.07    2.51
   3   8  -1    9.90    2.89
  -3  -8   1   15.03    2.72
   3   8   0  386.27   18.05
   3   8   0  358.70   13.75
  -3   8   0  358.85   15.32
   3  -8   0  345.47   19.60
  -3  -8   0  391.18   15.93
  -3   8   0  380.21   20.36
   3   8   1  234.38   15.54
   3   8   1  223.76    9.68
  -3   8  -1  244.93   14.58
   3  -8   1  211.75   16.11
  -3   8  -1  234.03   16.16
  -3  -8  -1  255.22   14.46
  -3   8  -2  394.47   20.60
   3   8   2  408.50   22.25
  -3  -8  -2  453.10   21.27
  -3   8  -2  407.14   22.08
   3   8   2  413.60   11.56
  -3   8  -3  118.54   12.39
  -3   8  -3  118.73   12.38
   3   8   3  135.88    5.62
   3   8   3  133.66   13.91
  -3  -8  -3  144.35   13.37
  -3   8  -4   62.00    9.47
  -3   8  -4   86.87   11.69
   3   8   4   55.34    9.74
  -3  -8  -4   73.87   10.20
  -3   8  -5   23.74    5.84
  -3  -8  -5   24.36    5.94
  -3   8  -5   22.53    7.01
  -3   8  -6   12.26    4.51
  -3   8  -6   15.15    4.99
  -3  -8  -6   13.99    5.10
  -3   8  -7   50.41    9.95
  -3   8  -7   32.59    9.44
  -3  -8  -7   36.85    8.76
  -3  -8  -8   -1.36    2.28
   3   8   8   -4.40    4.42
  -3   8  -8    6.02    4.63
   3   8   9    2.75    3.23
  -3  -8  -9    1.19    1.74
   3   9 -10    6.44    4.31
  -3   9   9   88.02   20.18
   3   9  -9   84.90   12.68
  -3   9   8   11.10    7.89
   3   9  -8    2.76    2.02
   3   9  -7  103.15   12.56
  -3   9   7  111.01   19.91
   3  -9  -7  130.41   11.27
   3   9  -7  115.53   12.60
   3   9  -6  280.61   19.33
  -3   9   6  273.09   29.17
   3  -9  -6  285.80   15.83
   3   9  -6  308.03   18.86
   3  -9  -5   16.65    3.79
  -3   9   5   27.70    9.74
   3   9  -5   17.31    4.17
   3   9  -5   16.21    4.02
   3   9  -4   87.10    9.51
  -3   9   4   84.69   13.84
   3  -9  -4   82.73    8.38
   3   9  -4  104.52    9.18
   3  -9  -3    1.28    1.23
   3   9  -3   -0.49    0.79
  -3   9   3    0.26    1.27
   3   9  -3    3.10    1.97
   3  -9  -2   57.52    7.17
   3   9  -2   53.33    6.43
  -3   9   2   60.55    9.53
  -3  -9   2   52.17    3.88
   3   9  -2   60.09    6.41
  -3   9   2   48.91    3.76
  -3   9   1   -0.79    0.79
   3   9  -1    3.53    1.46
   3   9  -1    0.50    1.12
   3  -9  -1    4.09    2.49
  -3  -9   1    1.12    0.31
  -3   9   1    2.12    1.38
   3   9   0   22.35    4.43
  -3   9   0   21.83    5.10
   3  -9   0   19.90    4.82
   3   9   0   24.66    3.60
  -3   9   0   23.73    4.03
  -3  -9   0   26.00    4.19
   3   9   1    6.06    2.63
  -3   9  -1    2.40    1.59
  -3   9  -1    1.65    1.27
   3   9   1    1.71    0.91
  -3  -9  -1    5.02    2.43
   3   9   2  767.04   15.25
  -3   9  -2  738.74   28.91
   3   9   2  688.97   29.22
  -3   9  -2  789.04   31.07
  -3  -9  -2  792.36   28.60
   3   9   3  996.73   38.07
  -3  -9  -3 1056.02   36.10
  -3   9  -3 1007.04   36.83
  -3   9  -3  973.84   35.55
  -3   9  -4   60.72    9.27
  -3   9  -4   52.40    9.04
   3   9   4   54.58    9.57
  -3  -9  -4   55.66    8.50
  -3   9  -5   21.03    6.02
  -3   9  -5   18.80    5.21
   3   9   5   13.22    4.17
  -3  -9  -5   13.95    4.79
   3   9   6   15.70    6.57
  -3   9  -6   14.73    5.53
  -3   9  -6   21.18    6.18
  -3  -9  -6   32.07    8.15
  -3  -9  -7   36.08    8.47
   3   9   7   23.42    8.17
  -3   9  -7   29.14    8.99
  -3   9  -7   22.23    6.50
   3   9   8   18.91    7.11
  -3   9  -8   28.90    8.32
  -3  -9  -8   24.77    8.25
   3   9   9    2.31    3.52
  -3  -9  -9    7.63    4.33
  -3  10  10   66.68   18.60
   3  10 -10   76.45   13.31
   3  10  -9   21.51    6.44
  -3  10   9   30.95   12.69
  -3  10   8   29.22   10.52
   3  10  -8   27.78    6.95
  -3  10   7  134.61   22.69
   3 -10  -7  117.63   10.37
   3  10  -7  111.70   12.45
   3  10  -6   -1.64    1.40
   3 -10  -6    1.77    1.68
  -3  10   6    1.71    1.79
   3  10  -6    3.48    2.05
   3  10  -5    2.79    1.85
  -3  10   5    7.92    4.14
   3 -10  -5    1.38    0.68
   3  10  -5    8.49    3.02
   3 -10  -4  524.11   21.21
  -3  10   4  454.02   32.36
   3  10  -4  504.48   23.52
   3  10  -4  537.67   21.62
   3 -10  -3  125.43   10.39
   3  10  -3  132.13    5.68
  -3  10   3  123.39   15.60
   3  10  -3  134.28   10.20
   3  10  -3  124.82   10.70
   3  10  -3  125.99    4.18
  -3  10   2  261.50   20.66
   3  10  -2  246.69   13.48
  -3 -10   2  262.01    9.12
   3 -10  -2  237.57   14.99
  -3  10   2  239.48    9.05
   3  10  -2  248.29   13.98
   3  10  -1   48.05    5.63
  -3 -10   1   49.24    4.87
  -3  10   1   33.48    6.88
   3  10  -1   42.64    5.80
   3 -10  -1   39.07    6.64
  -3  10   1   47.31    4.97
   3 -10   0   28.06    6.13
  -3 -10   0   23.73    3.98
   3  10   0   23.67    4.63
   3  10   0   25.66    3.75
  -3  10   0   27.22    6.11
  -3  10   0   29.92    4.77
  -3  10  -1   10.78    3.50
  -3  10  -1    7.10    2.27
   3  10   1   11.19    2.20
   3  10   1   10.14    3.17
  -3 -10  -1    9.45    2.77
  -3  10  -2   11.99    3.39
   3  10   2   18.69    2.25
  -3  10  -2   16.05    4.65
   3  10   2   16.24    4.42
  -3 -10  -2   19.54    4.58
  -3 -10  -3   74.51    9.31
  -3  10  -3   70.53    9.83
  -3  10  -3   83.42   10.73
   3  10   3   62.24    9.18
  -3 -10  -4 1327.63   43.22
  -3  10  -4 1215.98   45.11
  -3  10  -4 1277.83   44.02
   3  10   4 1333.60   47.72
  -3  10  -5   43.32    8.99
  -3 -10  -5   34.04    7.45
  -3  10  -5   35.50    7.81
   3  10   5   29.58    7.86
  -3  10  -6    1.87    2.34
  -3 -10  -6    1.67    1.92
  -3  10  -6   -0.04    2.25
   3  10   6    3.73    2.12
  -3 -10  -7   16.83    5.10
  -3  10  -7   21.06    7.76
   3  10   7   22.51    7.42
  -3  10  -7   21.04    7.24
  -3 -10  -8    1.31    2.88
   3  10   8    2.64    4.02
  -3  10  -8    9.68    5.48
   3  10   9    4.97    4.43
  -3 -10  -9    4.84    3.92
  -3  11  10   39.78   15.00
   3  11 -10   33.27    8.72
  -3  11   9    1.32    1.72
   3  11  -9   -0.23    0.92
  -3  11   8   27.68   11.88
   3  11  -8   47.24    9.33
  -3  11   7   36.91   11.71
   3 -11  -7   44.11    6.40
   3  11  -7   49.32    8.55
   3 -11  -6   21.36    4.49
   3  11  -6   28.09    5.97
  -3  11   6   15.67    7.81
   3  11  -6   35.36    7.38
   3 -11  -5   20.92    4.35
   3  11  -5   23.91    5.86
  -3  11   5   14.20    6.60
   3  11  -5   19.33    4.47
   3  11  -4    4.62    1.97
   3 -11  -4    2.48    1.31
   3  11  -4    3.35    1.91
   3 -11  -3   -0.06    0.62
   3  11  -3    1.58    1.66
   3  11  -3    0.85    0.88
  -3  11   3    2.37    4.16
   3  11  -3    0.72    0.39
   3  11  -3    2.66    1.27
  -3  11   3    1.45    0.56
  -3  11   2   42.62    9.03
   3  11  -2   51.02    6.63
   3  11  -2   51.81    6.56
  -3  11   2   48.97    4.34
   3 -11  -2   43.12    6.71
  -3  11   1  405.80   24.55
   3 -11  -1  390.42   21.40
  -3 -11   1  394.45   14.24
   3  11  -1  421.88   18.51
  -3  11   1  432.64   15.72
   3  11  -1  380.28   16.22
  -3 -11   0  400.51   16.47
   3 -11   0  354.15   21.48
   3  11   0  420.92   19.71
   3  11   0  381.06   14.79
  -3  11   0  414.47   17.72
  -3  11   0  387.31   22.69
   3  11   1  137.51   12.06
  -3 -11  -1  131.31   10.60
  -3  11  -1  143.33   13.97
   3  11   1  139.96    7.80
  -3  11  -1  147.12   11.98
   3  11   2   47.87    7.80
   3  11   2   59.36    3.97
  -3 -11  -2   57.76    7.84
  -3  11  -2   58.23    8.78
  -3  11  -2   68.26    8.83
  -3  11  -3   54.29    8.62
   3  11   3   53.08    9.01
  -3 -11  -3   46.08    7.38
  -3  11  -3   39.16    7.52
   3  11   4  127.58   14.58
  -3  11  -4  116.88   13.54
  -3 -11  -4  160.26   15.23
  -3  11  -4  163.75   16.48
  -3  11  -5   12.98    4.64
  -3 -11  -5    9.17    4.20
   3  11   5    9.69    5.41
  -3  11  -5   16.23    5.55
  -3  11  -6    6.55    3.43
  -3 -11  -6   15.53    5.69
   3  11   6    6.32    3.30
  -3  11  -6   11.41    5.03
  -3 -11  -7    1.51    1.28
   3  11   7    3.26    2.47
  -3  11  -7    5.22    3.81
  -3  11  -7    3.36    3.17
   3  11   8    1.20    2.35
  -3 -11  -8    5.41    4.57
  -3  11  -8    1.55    2.44
  -3  11  -8   -0.80    2.60
  -3 -11  -9    0.61    1.82
   3  11   9   -0.97    1.60
   3  12 -11    3.20    3.19
   3  12 -10    3.60    3.54
  -3  12  10    4.81    7.80
  -3  12   9   18.53   10.86
   3  12  -9   30.11    8.67
   3  12  -8   -1.90    0.91
  -3  12   8    2.94    4.34
   3  12  -7   23.05    5.85
  -3  12   7   13.03    6.32
  -3  12   6   26.56    9.74
   3  12  -6   29.39    6.59
   3 -12  -6   22.23    4.42
   3  12  -6   30.71    6.50
   3  12  -5  218.20   16.82
  -3  12   5  247.24   27.78
   3 -12  -5  225.46   14.12
   3  12  -5  236.75   16.28
   3 -12  -4  102.29    9.49
  -3  12   4  109.97   16.60
   3  12  -4   93.12    9.48
  -3  12   4  112.29    3.80
   3  12  -4   96.72   10.64
   3  12  -3  183.09   13.71
  -3  12   3  180.98   19.77
   3  12  -3  161.19    8.68
   3  12  -3  182.92   12.86
  -3  12   3  166.48    6.58
   3 -12  -3  166.67   12.59
   3  12  -2   22.15    4.63
   3 -12  -2   19.98    4.74
   3  12  -2   19.12    3.91
   3  12  -2   24.43    5.33
  -3  12   2   20.50    6.81
  -3  12   2   21.83    3.04
   3  12  -1   56.87    6.31
  -3  12   1   63.13   10.08
   3 -12  -1   67.52    9.23
   3  12  -1   56.89    6.87
  -3 -12   1   67.10    6.18
  -3  12   1   57.92    6.03
   3  12   0    1.54    0.91
  -3 -12   0    1.74    1.28
   3  12   0    5.98    2.00
  -3  12   0   -0.97    1.20
   3 -12   0    1.46    1.90
  -3  12   0    0.52    2.17
   3  12   1  340.16   12.29
   3  12   1  353.65   19.71
  -3  12  -1  344.92   21.85
  -3 -12  -1  373.07   18.12
  -3  12  -1  328.69   18.23
  -3 -12  -2    1.63    1.14
  -3  12  -2    1.89    1.68
   3  12   2   -0.46    1.51
  -3  12  -2    0.78    2.58
  -3 -12  -3   33.03    6.29
   3  12   3   25.41    6.03
  -3  12  -3   25.53    5.79
  -3  12  -3   28.05    6.49
   3  12   4   62.61   10.43
  -3  12  -4   61.06   10.20
  -3  12  -4   87.35   11.60
  -3 -12  -4   79.75   10.50
  -3 -12  -5  110.62   13.52
  -3  12  -5  131.18   14.75
   3  12   5   95.83   13.60
  -3  12  -5  121.17   15.53
  -3 -12  -6   32.08    7.88
   3  12   6   35.18    8.79
  -3  12  -6   45.41   10.33
  -3  12  -6   39.32    8.40
  -3  12  -7    6.09    5.17
  -3  12  -7    1.53    0.81
   3  12   7    0.83    1.65
  -3 -12  -7   -0.59    3.25
  -3  12  -8    2.12    3.07
   3  12   8   -2.45    3.12
  -3 -12  -8   -0.10    1.27
  -3 -12  -9    2.95    2.94
   3  12   9    0.68    2.46
   3  13 -11   28.74    9.23
   3  13 -10    4.72    4.17
  -3  13  10    0.30    3.14
  -3  13   9  125.63   25.80
   3  13  -9  111.20   15.64
  -3  13   8   43.25   14.84
   3  13  -8   63.67   10.90
  -3  13   7  112.40   21.34
   3  13  -7  108.08   13.14
   3 -13  -6    7.26    2.49
  -3  13   6    2.65    4.92
   3  13  -6    9.32    3.82
  -3  13   5    6.79    4.65
   3  13  -5   23.07    5.51
   3 -13  -5   18.74    4.19
   3  13  -5   17.08    4.33
   3  13  -4   27.78    5.80
   3 -13  -4   24.70    4.83
  -3  13   4   24.17    8.40
  -3  13   4   20.22    1.96
   3  13  -4   22.76    5.03
  -3  13   3    0.16    0.42
   3  13  -3    0.08    1.02
  -3  13   3    0.81    4.22
   3  13  -3    0.29    1.38
   3  13  -3    0.40    1.14
   3 -13  -3    1.38    1.74
   3  13  -2   72.85    9.88
   3  13  -2   73.91    8.18
  -3  13   2   77.30   12.58
   3  13  -2   64.10    7.27
   3 -13  -2   83.10    9.73
  -3  13   2   78.95    6.12
   3 -13  -1    9.92    3.38
   3  13  -1    5.98    2.36
   3  13  -1    4.31    2.23
  -3  13   1    3.27    1.53
  -3  13   1    5.80    2.02
  -3 -13   1    6.29    1.86
   3 -13   0  241.60   18.59
   3  13   0  250.64   12.56
   3  13   0  249.11   15.84
  -3 -13   0  259.40   13.92
  -3  13   0  254.88   19.96
  -3  13   0  263.71   15.10
  -3 -13  -1    1.27    1.32
  -3  13  -1   -1.71    2.96
   3  13   1    1.67    0.93
   3  13   1    0.11    1.39
  -3  13  -2   -0.82    1.41
  -3  13  -2   -1.82    1.60
  -3 -13  -2   -0.68    0.87
   3  13   3  640.52   30.61
  -3 -13  -3  649.94   28.49
  -3  13  -3  662.54   31.55
  -3  13  -3  661.65   31.62
  -3  13  -4  151.19   16.13
  -3  13  -4  125.13   14.40
   3  13   4  150.60   15.85
  -3 -13  -4  158.32   15.15
  -3  13  -5  177.84   17.38
  -3 -13  -5  188.13   17.58
   3  13   5  141.31   16.59
  -3  13  -5  169.30   18.70
  -3  13  -6   46.71   10.87
  -3  13  -6   42.79    9.27
  -3 -13  -6   49.88    9.89
   3  13   6   41.85    9.46
  -3  13  -7   -1.38    2.47
  -3  13  -7    2.06    2.83
   3  13   7    2.39    4.14
  -3 -13  -7    1.56    2.57
   3  13   8   -1.60    2.40
  -3 -13  -8    0.52    2.06
   3  13   9   12.84    6.71
   3  14 -11    4.12    4.00
   3  14 -10   17.16    6.83
  -3  14  10   12.96    9.18
   3  14  -9    6.88    3.63
  -3  14   9    7.42    8.28
   3  14  -8    5.72    1.81
  -3  14   8    9.69    6.86
  -3  14   7  119.53   23.72
   3  14  -7  112.51   13.58
   3 -14  -6  108.09    9.97
  -3  14   6  110.26   20.83
   3  14  -6   89.78   11.35
   3 -14  -5   45.26    6.27
  -3  14   5   40.76   11.41
   3  14  -5   48.51    7.46
   3  14  -4    3.90    1.85
   3 -14  -4    7.20    2.44
  -3  14   4   11.91    7.35
   3  14  -4   10.51    3.40
   3 -14  -3    6.17    3.27
   3  14  -3    3.33    2.03
  -3  14   3    4.08    1.12
   3  14  -3    7.16    2.49
  -3  14   3    1.34    3.29
   3  14  -3    3.45    1.70
   3 -14  -2   41.53    7.38
   3  14  -2   47.03    6.58
   3  14  -2   33.68    7.28
   3  14  -2   27.15    5.13
  -3  14   2   34.47    4.30
  -3  14   2   45.90    9.97
  -3  14   1    7.11    1.98
   3  14  -1    6.32    2.38
  -3 -14   1    7.66    2.27
   3  14  -1    8.12    2.66
   3 -14  -1    7.65    3.45
  -3  14   1    8.03    2.82
  -3 -14   0    0.51    0.67
   3  14   0    2.59    1.26
  -3  14   0   -1.01    0.63
   3 -14   0    0.03    1.41
  -3  14   0    0.23    1.62
  -3  14  -1    3.65    2.84
   3  14   1   -1.90    2.32
  -3 -14  -1    0.17    1.13
  -3  14  -1   -1.66    1.65
  -3 -14  -2   73.81    9.12
   3  14   2   97.64   11.38
  -3  14  -2   76.30   10.79
  -3  14  -2   84.28   10.51
  -3  14  -3    0.85    1.95
  -3 -14  -3    4.65    3.12
  -3  14  -3    8.82    3.57
   3  14   3    2.31    2.15
  -3  14  -4  216.10   18.73
  -3 -14  -4  232.87   18.55
   3  14   4  208.62   18.53
  -3  14  -4  194.78   18.40
  -3  14  -5   76.64   13.00
   3  14   5   68.72   11.40
  -3  14  -5   58.76   10.27
  -3 -14  -5   66.33   10.69
  -3  14  -6   48.14   10.86
  -3 -14  -6   57.16   10.10
   3  14   6   43.87    9.66
  -3  14  -6   38.51    8.45
  -3  14  -7    5.88    4.22
   3  14   7    4.47    3.55
  -3  14  -7    9.23    5.27
  -3 -14  -7   11.99    4.46
  -3 -14  -8    3.72    3.24
   3  14   8    1.75    2.44
  -3  14  -8    6.88    4.22
   3  14   9   -2.19    3.33
   3  15 -11    9.74    5.50
  -3  15  10    4.98    5.15
   3  15 -10    1.20    1.99
   3  15  -9   19.14    6.96
  -3  15   9   14.93    9.95
  -3  15   8   34.97   12.44
   3  15  -8   10.91    5.04
  -3  15   7   80.58   19.38
   3  15  -7  134.50   15.30
   3 -15  -6   21.17    4.55
   3  15  -6   10.75    4.79
  -3  15   5  204.19   27.17
   3 -15  -5  158.77   12.34
   3  15  -5  200.92   16.20
  -3  15   4   19.02    7.37
   3  15  -4   22.94    4.99
   3 -15  -4   32.25    5.78
   3  15  -3   16.88    4.45
   3  15  -3   26.62    5.30
   3  15  -3   22.54    4.30
   3 -15  -3   14.12    3.96
  -3  15   3   33.13    9.37
  -3  15   3   21.68    3.03
   3 -15  -2   19.43    5.40
   3  15  -2   21.62    4.61
   3  15  -2   16.34    4.95
   3  15  -2   20.37    4.60
  -3  15   2   22.91    3.61
  -3  15   2   21.48    7.25
   3  15  -1  454.73   19.31
   3 -15  -1  476.98   26.14
  -3  15   1  495.69   31.34
   3  15  -1  453.90   21.34
  -3  15   1  489.28   19.21
   3  15  -1  459.67   31.11
  -3  15   0   44.91    8.97
   3 -15   0   53.81    9.24
   3  15   0   64.02    8.34
  -3 -15   0   49.26    6.44
  -3  15   0   53.03    6.96
   3  15   1  290.02   18.70
  -3  15  -1  319.38   22.56
  -3 -15  -1  327.65   17.99
  -3  15  -1  294.63   18.58
  -3  15  -2    3.04    2.28
  -3  15  -2   -1.57    1.86
  -3 -15  -2    2.24    2.06
   3  15   2   -0.66    1.13
  -3 -15  -3   76.83   10.07
  -3  15  -3   78.22   11.29
   3  15   3   61.20    9.67
  -3  15  -3   91.34   12.16
  -3  15  -4    6.46    3.29
   3  15   4    7.02    3.35
  -3 -15  -4    3.44    3.16
  -3  15  -4   12.67    4.71
  -3  15  -5    2.52    2.20
  -3 -15  -5    7.38    4.14
   3  15   5    8.11    4.80
  -3  15  -5    5.00    2.43
  -3  15  -6    4.46    2.41
  -3  15  -6    3.79    3.58
   3  15   6    1.69    2.94
  -3 -15  -6    5.53    3.49
  -3  15  -7   77.75   14.97
  -3  15  -7   92.47   13.95
   3  15   7   91.62   14.76
  -3 -15  -7   83.17   13.98
  -3  15  -8   15.42    7.26
  -3 -15  -8    9.90    5.11
   3  15   8    6.94    4.68
   3  16 -11   -0.90    2.04
  -3  16  11   -0.83    4.37
   3  16 -10    2.01    3.43
  -3  16  10    6.83    5.71
   3  16  -9    5.74    4.19
  -3  16   9   10.79    6.88
   3  16  -8    1.28    1.81
  -3  16   8   -3.98    3.31
   3  16  -7   24.01    6.71
  -3  16   7   22.36    8.96
  -3  16   6   18.08   10.40
   3  16  -6   15.85    4.85
  -3  16   5  397.88   37.91
   3  16  -5  440.76   24.68
   3 -16  -5  446.17   20.83
  -3  16   4   84.78   16.50
   3  16  -4   69.38    9.44
   3 -16  -4   91.09    9.96
   3  16  -3   27.33    4.90
   3 -16  -3   20.59    5.09
  -3  16   3   27.87    3.62
  -3  16   3   25.62    8.88
   3  16  -3   25.76    5.17
  -3  16   2    7.00    2.20
   3 -16  -2    4.79    2.27
   3  16  -2    9.85    4.46
   3  16  -2    9.49    3.43
  -3  16   2   -1.64    2.43
   3 -16  -1   87.69   11.34
   3  16  -1  106.45   15.60
  -3  16   1   83.18   13.15
   3  16  -1   87.97    9.35
  -3  16   1   75.52    7.62
  -3  16   0    0.64    2.50
   3 -16   0    2.85    2.11
   3  16   0    1.88    1.64
  -3  16   0    3.28    2.54
  -3 -16   0    1.32    0.69
  -3  16  -1   34.80    7.80
   3  16   1   37.62    6.79
  -3 -16  -1   41.91    6.71
  -3  16  -1   32.90    6.17
   3  16   2   52.03    8.51
  -3 -16  -2   40.10    6.88
  -3  16  -2   43.34    8.22
  -3  16  -2   47.80    8.13
  -3  16  -3   25.69    6.29
  -3  16  -3   25.99    7.10
   3  16   3   21.75    5.95
  -3 -16  -3   18.18    5.44
  -3  16  -4   22.17    6.76
   3  16   4   23.87    6.67
  -3  16  -4   22.67    6.35
  -3 -16  -4   15.98    4.93
   3  16   5    5.65    2.86
  -3 -16  -5    2.56    2.40
  -3  16  -5    6.45    3.44
  -3  16  -5    8.86    4.97
  -3 -16  -6   23.53    7.43
  -3  16  -6   17.67    6.38
   3  16   6   16.24    6.00
  -3  16  -6   20.45    6.56
  -3  16  -7    8.42    5.91
  -3 -16  -7    8.04    4.14
   3  16   7    3.91    3.38
  -3  16  -8    2.74    3.48
   3  16   8   -2.01    1.73
  -3 -16  -8    6.27    3.85
   3  17 -10    3.05    4.17
  -3  17  10   11.51   10.11
   3  17  -9   44.53   10.74
  -3  17   9   66.68   19.32
   3  17  -8   22.29    6.25
  -3  17   8   15.82   10.03
  -3  17   7   46.40   14.89
   3  17  -7  124.03   15.31
  -3  17   6   37.02   13.00
   3  17  -6   33.47    7.63
   3 -17  -5    6.73    3.10
  -3  17   5   -1.02    3.53
   3  17  -5    3.45    2.21
   3 -17  -4    9.67    3.62
  -3  17   4    7.89    1.83
   3  17  -3   99.65   11.09
   3  17  -3  121.72   10.99
  -3  17   3  143.18   20.03
  -3  17   3  125.52    8.23
   3 -17  -3  123.52   12.14
   3 -17  -2   32.38    6.74
   3  17  -2   26.64    6.40
   3  17  -2   38.65    6.52
  -3  17   2   43.77    5.36
  -3  17   2   41.38   10.51
   3 -17  -1    8.13    3.34
  -3  17   1    4.79    1.87
   3  17  -1    0.19    2.65
   3  17  -1    5.25    3.04
  -3  17   1    0.35    2.80
  -3  17   0   -0.48    0.50
  -3  17   0   -1.91    1.24
   3  17   0   -1.35    1.49
   3 -17   0   -0.64    1.96
  -3  17  -1  165.61   14.25
   3  17   1  171.74   14.63
  -3  17  -1  176.29   18.03
  -3 -17  -1  172.61   13.54
   3  17   2   42.27    7.61
  -3  17  -2   56.93    9.98
  -3 -17  -2   57.06    8.50
  -3  17  -2   59.38    9.13
   3  17   3   69.10   10.24
  -3 -17  -3   54.67    9.11
  -3  17  -3   45.39    9.02
  -3  17  -3   73.53   11.08
  -3  17  -4   14.47    5.44
   3  17   4   12.68    4.37
  -3  17  -4   14.78    5.57
  -3 -17  -4   11.26    4.59
  -3 -17  -5   27.66    7.31
   3  17   5   26.01    6.96
  -3  17  -5   30.91    8.38
  -3  17  -5   35.78    8.09
  -3  17  -6   31.54    8.76
  -3  17  -6   33.50    8.34
  -3 -17  -6   33.11    8.58
   3  17   6   21.22    6.61
  -3  17  -7    2.58    4.38
   3  17   7    3.96    2.76
  -3 -17  -7   13.01    5.62
  -3  17  -8    7.83    4.83
  -3 -17  -8    2.24    2.89
   3  17   8    6.60    3.98
   3  18 -10    9.72    5.01
  -3  18  10   10.94    7.51
  -3  18   9    1.99    4.40
   3  18  -9    6.91    6.15
  -3  18   8    0.06    2.28
   3  18  -8    3.30    2.85
   3  18  -7   47.65    9.25
  -3  18   7   34.63   12.39
   3  18  -6   68.00   10.91
  -3  18   6   49.58   15.44
  -3  18   5    3.67    3.14
   3 -18  -5    0.56    0.73
   3  18  -5    0.17    1.12
   3 -18  -4  154.20   13.15
   3  18  -4  134.72   13.56
  -3  18   4  169.79   23.68
   3  18  -3   34.90    6.25
  -3  18   3   31.93    9.04
   3  18  -3   39.31    6.95
   3 -18  -3   43.59    7.95
  -3  18   3   40.16    4.84
  -3  18   2   98.06   15.98
   3 -18  -2  130.59   13.95
   3  18  -2  124.20   15.41
   3  18  -2  110.21   11.32
  -3  18   2  137.76   10.16
   3  18  -1   31.50    9.39
   3  18  -1   58.65    8.42
  -3  18   1   58.19    7.21
  -3  18   1   43.88   10.11
   3 -18  -1   67.21   10.77
   3  18   0  125.17   19.34
   3  18   0  127.19   12.43
  -3  18   0  120.50   15.70
  -3  18   0  111.79   11.19
   3 -18   0  135.51   15.61
  -3  18  -1   33.37    7.64
  -3 -18  -1   36.11    6.36
   3  18   1   29.49    6.47
  -3  18  -1   25.14    5.83
   3  18   2  211.61   17.37
  -3  18  -2  198.83   19.31
  -3  18  -2  228.11   18.83
  -3 -18  -2  207.96   16.27
  -3  18  -3   -0.42    1.82
  -3  18  -3    1.44    2.71
   3  18   3    6.15    3.18
  -3 -18  -3   -0.47    1.72
  -3 -18  -4    0.56    1.53
   3  18   4   -0.41    1.66
  -3  18  -4    3.55    3.21
  -3  18  -5    9.52    4.58
   3  18   5   10.13    4.63
  -3 -18  -5   17.27    6.09
  -3  18  -5   20.80    5.94
  -3  18  -6    3.66    1.47
  -3  18  -6    3.84    3.87
   3  18   6   -1.78    1.88
  -3 -18  -6   -0.83    2.26
  -3  18  -7   10.76    6.19
  -3 -18  -7   12.63    6.47
   3  18   7    7.08    3.57
   3  18   8    4.52    3.66
   3  19 -10   24.07    8.56
  -3  19  10   14.70   10.92
   3  19  -9    4.08    3.53
  -3  19   9   35.33   13.95
   3  19  -8    3.55    3.16
  -3  19   8    2.58    3.29
  -3  19   7    4.18    7.37
   3  19  -7    4.81    3.03
   3  19  -6   17.33    5.84
  -3  19   6   17.46    9.88
   3 -19  -5   12.77    3.99
   3  19  -5   19.03    5.34
   3 -19  -4    2.58    2.50
  -3  19   4    5.34    5.19
   3  19  -4   -0.18    0.67
   3 -19  -3    2.38    1.06
  -3  19   3    5.43    4.02
   3  19  -3    0.64    0.98
   3  19  -2   31.57    6.43
  -3  19   2   21.91    4.10
   3 -19  -2   25.70    6.45
   3  19  -2   34.37    8.12
  -3  19   2   31.13    8.87
  -3  19   1   16.06    3.90
   3  19  -1    9.80    5.78
   3 -19  -1   11.58    4.28
   3  19  -1   24.18    5.68
  -3  19   1   16.20    6.59
  -3  19   0   23.09    7.56
   3  19   0   26.94    9.84
   3  19   0   25.05    5.37
   3 -19   0   11.52    3.69
  -3  19   0   33.12    6.06
   3  19   1   60.01    9.03
  -3  19  -1   55.34   10.53
  -3  19  -1   59.93    9.01
   3  19   2   -0.51    1.20
  -3 -19  -2    3.29    2.42
  -3  19  -2    0.92    1.13
  -3  19  -2    1.71    1.50
   3  19   3  101.19   12.87
  -3  19  -3  114.20   14.62
  -3  19  -3  107.21   14.21
  -3 -19  -3   96.63   12.04
   3  19   4   -1.34    2.65
  -3  19  -4    2.44    1.72
  -3 -19  -4    1.54    2.44
  -3  19  -4    4.34    4.07
  -3  19  -5   -0.27    2.24
   3  19   5   -0.34    1.64
  -3  19  -5    2.44    3.10
  -3 -19  -5    0.08    0.68
  -3  19  -6    5.65    5.28
  -3  19  -6   -0.67    2.57
  -3 -19  -6    4.23    3.90
   3  19   6    1.02    1.36
  -3  19  -7    6.87    4.42
   3  19   7    7.18    4.35
  -3 -19  -7    2.32    1.72
  -3  20  10    3.04    4.86
   3  20 -10   15.48    6.99
  -3  20   9    2.21    5.59
   3  20  -9    5.75    3.47
  -3  20   8    6.75    9.24
   3  20  -8    9.12    4.97
   3  20  -7   19.37    6.91
  -3  20   7   11.77    7.22
  -3  20   6  141.21   25.58
   3  20  -6  146.47   17.12
   3  20  -5  172.08   17.09
  -3  20   5  202.37   28.86
   3  20  -4   42.63    7.91
  -3  20   4   35.03   12.49
   3 -20  -4   24.63    5.43
   3 -20  -3  325.71   21.43
  -3  20   3  313.04   32.19
   3  20  -3  326.14   21.36
   3 -20  -2   44.95    8.51
   3  20  -2   54.80   10.60
   3  20  -2   55.38    8.59
  -3  20   2   52.93    6.67
  -3  20   2   37.30   10.43
   3 -20  -1   13.17    4.61
   3  20  -1   15.20    6.43
  -3  20   1   15.37    3.97
   3  20  -1   22.95    5.67
  -3  20   1   23.49    8.46
  -3  20   0   38.21    9.17
   3 -20   0   25.20    6.92
   3  20   0   32.93    6.62
   3  20   0   56.12   13.84
  -3  20   0   39.66    7.09
  -3  20  -1   -0.88    1.74
  -3  20  -1   -1.45    2.23
   3  20   1    1.14    2.58
   3  20   1    0.98    1.94
  -3  20  -2   22.32    5.92
  -3  20  -2   21.41    6.73
   3  20   2   12.40    3.96
  -3  20  -3   16.03    6.11
  -3 -20  -3   12.15    4.76
  -3  20  -3   11.14    4.97
   3  20   3    7.92    3.58
  -3  20  -4   22.57    6.93
   3  20   4    6.04    3.40
  -3 -20  -4   18.96    6.35
  -3  20  -4   13.25    5.42
  -3  20  -5    1.39    3.77
   3  20   5    0.46    0.94
  -3 -20  -5    3.26    3.91
  -3  20  -5    3.36    2.99
  -3  20  -6   10.35    5.45
   3  20   6   15.23    5.68
  -3 -20  -6    6.19    4.21
  -3 -20  -7    0.52    3.32
  -3  20  -7   -0.10    1.47
   3  20   7    4.47    3.33
  -3  21   9   12.74    9.90
   3  21  -9   12.32    5.98
   3  21  -8    7.31    3.60
  -3  21   8   25.18   14.67
   3  21  -7   11.74    5.64
  -3  21   7   10.44    9.22
   3  21  -6   11.37    4.47
  -3  21   6    8.62    6.11
  -3  21   5  106.97   21.17
   3  21  -5   88.08   12.28
   3 -21  -4   14.96    4.33
  -3  21   4    4.65    3.29
   3  21  -4   23.38    6.23
   3  21  -3   59.68    9.43
  -3  21   3   48.79   13.26
   3 -21  -3   68.16    9.89
  -3  21   2   10.09    3.10
   3 -21  -2   14.07    5.23
   3  21  -2    7.04    4.12
   3  21  -2    6.93    3.06
  -3  21   2    8.28    5.73
   3 -21  -1    2.79    2.25
  -3  21   1    2.45    1.91
   3  21  -1    1.41    2.52
   3  21  -1    3.39    2.33
  -3  21   1    4.97    3.84
  -3  21   0   59.52   12.32
   3  21   0   64.26   15.18
   3  21   0   89.83   10.90
  -3  21   0   93.98   11.02
   3 -21   0   80.09   12.88
   3  21   1   34.68   12.31
  -3  21  -1   42.97    9.95
   3  21   1   27.97    6.06
  -3  21  -1   37.12    7.48
  -3  21  -2   -2.65    2.72
  -3  21  -2    1.52    0.81
   3  21   2    0.43    2.37
  -3  21  -3  137.06   16.71
  -3  21  -3  124.33   15.83
   3  21   3  144.94   15.37
  -3  21  -4    1.22    2.61
  -3  21  -4    3.93    3.34
   3  21   4    4.16    3.35
  -3 -21  -4    2.97    3.32
  -3  21  -5    4.51    3.56
  -3 -21  -5    1.80    0.93
   3  21   5    0.24    1.07
  -3  21  -5    1.13    1.00
  -3 -21  -6    4.25    4.18
   3  21   6    2.81    2.29
  -3  21  -6   -2.07    2.73
   3  21   7   59.09   11.79
  -3  21  -7   85.30   16.63
   3  22  -9   -2.09    3.54
  -3  22   9    0.20    6.08
   3  22  -8   22.54    7.16
  -3  22   8   57.34   20.18
  -3  22   7   -0.78    3.93
   3  22  -7    1.32    2.57
  -3  22   6   -5.65    6.78
   3  22  -6    4.28    3.58
  -3  22   5    4.25    6.08
   3  22  -5    8.70    4.48
   3 -22  -4   50.51    8.14
   3  22  -4   67.11   10.92
   3 -22  -3    3.34    2.70
  -3  22   3   -3.23    5.84
   3  22  -3    0.65    2.17
   3 -22  -2  289.89   22.97
   3  22  -2  280.42   24.23
  -3  22   2  318.80   31.53
   3  22  -2  284.98   20.59
  -3  22   2  306.31   17.39
   3 -22  -1    9.09    3.74
  -3  22   1   18.90    4.50
   3  22  -1   14.42    6.24
   3  22  -1   29.60    6.21
  -3  22   1   18.62    7.84
  -3  22   0   25.98    5.63
   3  22   0   21.20    8.90
  -3  22   0   27.01    8.59
   3  22   0   23.34    5.72
   3 -22   0   21.96    7.90
  -3  22  -1    0.40    0.64
   3  22   1   -0.47    3.48
   3  22   1   -1.95    1.77
  -3  22  -2   27.16    7.41
   3  22   2   28.82   11.37
   3  22   2   39.64    7.90
  -3  22  -2   30.98    7.21
   3  22   3   39.73   14.39
  -3  22  -3   49.03   10.14
   3  22   3   57.83    9.96
  -3  22  -3   78.55   12.75
   3  22   4   48.79    9.60
  -3  22  -4   66.06   11.81
  -3  22  -4   57.79   11.65
  -3  22  -5   20.49    7.96
   3  22   5   18.90    6.44
  -3  22  -5   16.59    6.47
  -3  22  -6   21.89    8.87
   3  22   6   11.78    4.94
   3  22   7    0.34    7.69
  -3  22  -7    5.19    3.64
   3  22   7   12.38    5.68
   3  23  -9    3.10    3.74
  -3  23   9    3.31    4.92
   3  23  -8    3.91    3.41
  -3  23   8   19.42   12.41
   3  23  -7   11.22    6.32
  -3  23   7   25.27   12.37
  -3  23   6   22.48   12.14
   3  23  -6   11.22    4.98
  -3  23   5    2.94    1.72
   3  23  -5   14.70    5.15
   3 -23  -4   19.90    5.37
   3  23  -4   16.73    5.76
  -3  23   3  114.75   20.82
   3  23  -3  103.44   13.10
   3 -23  -3  118.92   13.76
   3 -23  -2   10.75    4.19
   3  23  -2   21.57    6.07
  -3  23   2    6.83    4.17
   3  23  -1  132.63   20.72
  -3  23   1  164.97   21.29
   3  23  -1  161.91   15.68
  -3  23   1  177.47   14.73
   3 -23  -1  166.62   18.76
  -3  23   0    7.49    3.76
  -3  23   0    8.62    3.21
   3 -23   0   12.51    6.18
   3  23   0    5.07    6.44
   3  23   0   14.43    4.67
   3  23   1    3.91    4.62
   3  23   1   15.44    4.71
  -3  23  -1   17.50    6.09
  -3  23  -1   11.91    4.17
  -3  23  -2   26.26    7.45
  -3  23  -2   26.57    7.14
   3  23   2   37.50    7.64
  -3  23  -3    2.29    3.34
   3  23   3    3.74    4.60
   3  23   3    3.59    2.79
  -3  23  -3    1.46    3.11
  -3  23  -4    6.75    4.42
  -3  23  -4   -0.12    2.37
   3  23   4    4.78    3.39
   3  23   4   -1.90    3.60
  -3  23  -5   14.77    6.28
   3  23   5   15.76    9.55
   3  23   5   14.18    5.84
  -3  23  -5   31.26    8.25
  -3  23  -6   10.28    5.78
   3  23   6   -3.84    6.02
   3  23   6    7.25    4.05
   3  24  -8   27.51    8.67
  -3  24   8   12.65    8.38
  -3  24   7   26.69   12.57
   3  24  -7   24.61    7.93
  -3  24   6   42.35   14.94
   3  24  -6   74.35   12.75
  -3  24   5   96.36   22.21
   3  24  -5  148.24   17.46
  -3  24   4    2.74    5.51
   3  24  -4    1.26    1.37
   3 -24  -3   14.56    5.32
  -3  24   3   18.56    8.20
   3  24  -3   16.56    5.64
   3 -24  -2    1.81    3.57
   3  24  -2    3.49    2.05
  -3  24   2    5.32    5.90
   3 -24  -1   32.87    8.75
   3  24  -1   49.88    8.88
   3  24  -1   28.44    9.05
  -3  24   1   36.97    6.74
  -3  24   1   60.93   13.10
   3 -24   0   -2.25    4.23
  -3  24   0    2.06    5.58
  -3  24   0    3.24    2.96
   3  24   0    4.32    4.66
   3  24   0   -0.34    1.34
  -3  24  -1    2.63    2.31
  -3  24  -1    2.94    3.43
   3  24   1    0.56    2.44
   3  24   1    3.90    5.22
  -3  24  -2    9.92    4.36
   3  24   2   24.64   12.84
   3  24   2   14.77    4.76
  -3  24  -2   11.67    4.88
  -3  24  -3   36.43    9.03
   3  24   3   25.03   12.16
   3  24   3   24.88    6.51
  -3  24  -3   41.64    9.99
  -3  24  -4   15.17    6.93
   3  24   4    5.37    6.71
  -3  24  -4   15.86    5.96
   3  24   4    9.43    4.69
   3  24   5   -3.50    6.87
   3  24   5    1.77    2.61
  -3  24  -5   -0.09    1.79
  -3  24  -6   33.31    9.02
   3  24   6   31.56    8.27
   3  24   6   39.52   17.93
   3  25  -8    1.03    2.75
  -3  25   8   -1.91    4.85
   3  25  -7   57.36   12.18
  -3  25   7   32.75   14.12
  -3  25   6    9.95    9.89
   3  25  -6   12.94    5.77
  -3  25   5   -1.34    5.68
   3  25  -5    6.48    4.43
  -3  25   4    2.92    4.91
   3  25  -4    1.24    2.67
   3 -25  -3   18.85    5.99
  -3  25   3   34.02   12.42
   3  25  -3   30.64    7.37
   3 -25  -2    7.82    3.80
   3  25  -2    4.45    2.98
  -3  25   2    9.70    5.90
   3 -25  -1   47.90   10.20
   3  25  -1   53.11   13.09
   3  25  -1   62.84   10.27
  -3  25   1   56.75    8.74
  -3  25   1   54.22   13.73
   3 -25   0   18.65    6.92
  -3  25   0    6.68    4.80
   3  25   0   10.65    4.53
   3  25   0   24.44   11.57
  -3  25   0    9.88    4.33
  -3  25  -1   19.99    7.02
   3  25   1   25.97   11.51
   3  25   1   27.18    6.83
  -3  25  -1   16.06    5.23
   3  25   2  121.98   25.42
   3  25   2  142.04   15.68
  -3  25  -2  165.43   19.80
  -3  25  -2  138.09   16.93
   3  25   3    8.91    8.27
  -3  25  -3    6.65    4.11
   3  25   3    6.75    3.04
  -3  25  -3    9.68    4.41
  -3  25  -4    9.44    5.09
   3  25   4   -0.34    6.74
   3  25   4    3.13    1.91
  -3  25  -4    4.80    3.82
  -3  25  -5    7.97    5.06
   3  25   5   -5.47    7.07
   3  25   5    7.25    3.82
  -3  25  -6   20.66    9.09
   3  25   6   15.81   11.48
   3  25   6   14.64    5.87
   3  26  -8    9.22    5.76
  -3  26   8   17.01   10.49
   3  26  -7   -2.93    4.26
  -3  26   7    1.05    3.33
   3  26  -6   50.91   11.40
  -3  26   6   22.86   11.07
  -3  26   5   -3.02    4.94
   3  26  -5    0.61    2.50
   3  26  -4   45.01    9.96
  -3  26   4   33.57   12.36
   3 -26  -3    0.92    1.33
  -3  26   3    1.02    3.87
   3  26  -3    3.82    3.32
   3 -26  -2   -0.06    3.14
   3  26  -2    0.63    1.17
   3 -26  -1   -4.50    4.45
  -3  26   1    0.03    1.99
  -3  26   1   -0.68    1.52
   3  26  -1    1.63    1.31
   3  26  -1    1.85    1.38
  -3  26   0    1.23    1.84
   3 -26   0   -1.76    3.26
  -3  26   0    8.54    4.18
   3  26   0    6.40    6.19
   3  26   0    8.02    4.86
  -3  26  -1    4.76    3.33
  -3  26  -1   12.15    5.40
   3  26   1   10.94    8.35
   3  26   1   13.61    5.46
  -3  26  -2   17.24    6.25
  -3  26  -2   16.64    6.73
   3  26   2   22.88   12.21
   3  26   2   15.93    5.47
  -3  26  -3   22.93    7.80
   3  26   3   31.83   14.38
  -3  26  -3   31.46    8.40
   3  26   3   23.40    6.54
  -3  26  -4   24.79    8.10
   3  26   4    9.28    8.44
  -3  26  -4   30.04    8.64
   3  26   4   25.60    7.07
   3  26   5   29.63   16.14
  -3  26  -5   18.11    6.94
   3  26   5   22.12    6.86
   3  26   6    1.99    2.57
  -3  27   7  127.49   28.46
   3  27  -7  147.03   20.45
   3  27  -6    4.09    4.44
  -3  27   6    8.67    3.73
  -3  27   5   20.75   11.00
   3  27  -5   19.68    7.33
   3  27  -4   51.84   10.41
  -3  27   4   53.42   16.70
  -3  27   3    0.59    3.10
   3  27  -3    7.68    4.27
  -3  27   2  139.01   22.78
   3  27  -2   99.75   13.65
   3 -27  -2  101.25   14.58
   3  27  -1   45.25    9.36
   3 -27  -1   48.15   10.49
  -3  27   1   27.12    9.45
   3 -27   0   -2.18    2.89
  -3  27   0    1.72    2.04
  -3  27   0    5.63    4.99
   3  27   0    8.69    8.22
   3  27   0   -1.01    2.05
   3  27   1   99.54   22.44
  -3  27  -1   97.84   16.43
   3  27   1   77.74   11.67
  -3  27  -1   96.73   13.77
  -3  27  -2   53.68   11.66
  -3  27  -2   34.95    8.89
   3  27   2   46.04   15.44
   3  27   2   39.84    8.56
   3  27   3   54.99   20.38
   3  27   3   66.98   11.36
  -3  27  -3   67.97   12.99
  -3  27  -3   64.30   12.44
  -3  27  -4   13.48    6.04
   3  27   4   26.00   14.35
   3  27   4    8.22    4.10
  -3  27  -5   -0.90    2.20
   3  27   5    2.89    5.43
   3  27   5    1.87    3.24
  -3  28   7   30.30   15.79
   3  28  -7    7.27    4.67
  -3  28   6   38.13   15.91
   3  28  -6   49.80   11.15
  -3  28   5    8.46    7.37
   3  28  -5    2.15    1.70
  -3  28   4   15.15    7.60
   3  28  -4   13.48    5.51
  -3  28   3    2.11    2.87
   3  28  -3    4.05    2.67
   3 -28  -2   14.59    6.56
   3  28  -2    7.33    4.37
  -3  28   2    1.86    2.65
   3 -28  -1   40.60   10.21
   3  28  -1   39.32    8.58
  -3  28   1   43.51   11.53
   3 -28   0    1.98    2.58
  -3  28   0    5.65    5.10
  -3  28   0    1.95    2.40
   3  28   0   13.79    8.30
   3  28   0    8.19    4.85
   3 -28   1   18.56    7.32
  -3  28  -1   32.49    9.55
   3  28   1   27.22   11.30
  -3  28  -1   47.88    9.70
   3  28   1   34.28    7.97
   3  28   2   66.21   21.65
   3  28   2  107.67   14.28
  -3  28  -2  113.67   17.45
  -3  28  -2   97.46   15.01
  -3  28  -3   26.50    8.40
  -3  28  -3   21.46    7.78
   3  28   3   32.25    7.75
   3  28   3   34.34   15.67
  -3  28  -4   41.46   10.91
   3  28   4   25.44   16.01
   3  28   4   41.99    9.25
  -3  28  -5    3.35    3.77
   3  28   5   19.87   14.15
   3  28   5    6.30    4.00
  -3  29   6   23.36   12.12
   3  29  -6   16.64    7.11
  -3  29   5   37.41   15.19
   3  29  -5   44.39   10.53
  -3  29   4   -2.23    4.25
   3  29  -4    2.25    3.69
  -3  29   3    4.09    6.92
   3  29  -3    4.10    3.35
   3 -29  -2   10.97    6.19
   3  29  -2    6.14    3.83
  -3  29   2    6.14    5.00
   3 -29  -1   -0.37    1.01
  -3  29   1    3.84    3.66
   3  29  -1    1.48    1.08
   3 -29   0    2.65    3.95
  -3  29   0    3.12    3.11
   3  29   0    3.68    5.72
   3  29   0   -1.18    1.53
   3 -29   1   -0.57    1.17
  -3  29  -1    5.39    3.86
   3  29   1   10.70    8.39
   3  29   1    6.50    3.37
  -3  29  -1    9.80    6.92
  -3  29  -2    1.82    4.07
   3  29   2   -5.19    4.90
   3  29   2    4.77    3.15
  -3  29  -2    0.10    2.29
  -3  29  -3   25.13    8.98
  -3  29  -3   16.98    6.39
   3  29   3   21.96    7.15
   3  29   3   11.77   11.59
  -3  29  -4    6.22    4.60
   3  29   4    8.71   12.05
   3  29   4    0.28    1.70
   3  29   5   39.55    9.24
   3  30  -6   33.78   10.01
  -3  30   6   43.63   18.07
   3  30  -5   71.47   14.10
  -3  30   5   76.57   21.38
  -3  30   4   16.43   10.45
   3  30  -4    3.81    4.36
   3  30  -3    1.75    2.09
  -3  30   3    7.40    6.20
   3  30  -2   25.39    7.87
  -3  30   2   17.15    7.61
   3 -30  -1   15.25    6.52
  -3  30   1    9.61    6.63
   3  30  -1   17.25    6.25
   3 -30   0   42.10   11.85
  -3  30   0   53.26   12.95
   3  30   0   40.20    9.54
   3 -30   1   11.36    6.28
  -3  30  -1   10.01    4.74
   3  30   1   15.05   10.87
  -3  30  -1    5.13    3.97
   3  30   1   10.47    4.71
  -3  30  -2   16.41    7.55
   3  30   2   32.67   15.99
   3  30   2   24.59    6.99
  -3  30  -2    8.71    4.51
  -3  30  -3   15.73    6.86
   3  30   3    9.58    9.95
   3  30   3   12.97    5.33
  -3  30  -4   -2.56    1.32
   3  30   4   -3.14    5.90
   3  30   4    5.74    3.55
  -3  31   5    3.79    7.15
   3  31  -5   10.40    5.09
  -3  31   4    0.88    2.74
   3  31  -4    2.54    1.57
  -3  31   3    4.04    5.30
   3  31  -3   -0.22    1.30
   3  31  -2   10.91    5.04
  -3  31   2   21.91    9.62
   3 -31  -1   -3.21    2.88
   3  31  -1    2.06    1.40
   3 -31   0    9.53    6.93
  -3  31   0    1.30    2.70
   3  31   0    4.79    3.55
  -3  31  -1    9.94    6.03
  -3  31  -1   13.65    6.05
   3 -31   1   16.20    8.56
   3  31   1    9.60    7.18
   3  31   1   11.16    4.59
   3 -31   2   14.64    6.53
  -3  31  -2   20.69    7.57
  -3  31  -2   43.42   12.03
   3  31   2   39.07   15.50
   3  31   2   19.38    6.49
  -3  31  -3   55.59   12.42
   3  31   3   55.86   19.90
   3  31   3   45.75    9.75
  -3  31  -4    0.89    3.48
   3  31   4   -3.98    8.00
   3  31   4    0.54    1.80
  -3  32   4   -0.74    4.39
   3  32  -4    6.83    4.01
  -3  32   3    2.60    5.08
   3  32  -3    3.85    4.12
   3  32  -2   23.71    7.32
  -3  32   2   18.14    9.87
  -3  32   1    3.24    3.50
   3 -32  -1    0.89    1.63
   3  32  -1   -2.51    2.78
   3 -32   0    1.24    3.26
  -3  32   0    5.36    5.55
   3  32   0   -2.06    2.27
   3 -32   1   42.33   11.89
  -3  32  -1   62.63   14.38
   3  32   1   53.67   11.04
   3 -32   2   69.17   15.70
  -3  32  -2   58.07   13.46
   3  32   2   39.17   15.89
   3  32   2   39.81    9.34
  -3  32  -2   46.72   11.24
   3  32   3   10.39    6.03
  -3  32  -3    2.00    4.37
   3  32   3    0.85    1.67
  -3  33   4   18.50   11.48
  -3  33   3    2.02    2.36
   3  33  -3   12.93    5.68
   3  33  -2    2.88    2.57
  -3  33   2    4.96    6.80
  -3  33   1   35.23   11.90
   3  33  -1   20.25    6.72
   3 -33   0   13.74    7.29
   3  33   0   23.06    7.57
  -3  33   0   17.06    7.87
   3 -33   1   52.04   14.71
  -3  33  -1   30.02   10.14
   3  33   1   31.44    8.51
   3 -33   2    0.23    3.54
   3  33   2    1.92    2.57
   3  33   2    7.29    5.46
  -3  33  -3    3.67    3.11
   3  33   3    8.02    7.70
   3  33   3    7.98    4.68
  -3  34   3   15.79    9.41
   3  34  -2   -0.08    0.99
  -3  34   2    6.08    8.92
  -3  34   1   56.28   14.90
   3  34  -1   69.61   13.19
  -3  34   0    0.38    1.97
   3 -34   0    2.71    3.17
   3  34   0   -1.02    1.06
   3 -34   1   10.49    6.79
   3  34   1    4.02    3.30
  -3  34  -1    7.49    5.37
  -3  35   1   29.63   12.18
  -3  35   0    5.63    5.66
   3 -35   0    1.50    3.27
   4   0 -10    2.91    3.24
   4   0  -9    1.90    1.81
   4   0  -8    1.66    2.20
   4   0  -7   -1.48    1.41
  -4   0   7    0.28    0.84
   4   0  -6  172.29   14.46
  -4   0   6  187.65   15.31
   4   0  -6  181.29   10.61
   4   0  -5   -0.12    0.54
   4   0  -5    1.34    1.87
  -4   0   5    2.23    1.78
  -4   0   4  275.62   14.54
   4   0  -4  307.64   10.40
  -4   0   3    0.65    0.67
   4   0  -3    2.73    2.16
   4   0  -3    0.35    0.63
   4   0  -2  283.17   11.82
   4   0  -2  274.19   15.36
  -4   0   2  276.89   14.02
  -4   0   1    1.55    1.05
   4   0  -1   -0.27    0.55
   4   0  -1    1.45    1.68
  -4   0   0  183.20   12.89
   4   0   0  170.46   11.75
   4   0   1    2.07    1.49
  -4   0  -1    1.05    0.86
  -4   0  -2  157.87   13.80
   4   0   2  193.12   13.43
   4   0   3    1.05    1.38
  -4   0  -3    1.56    2.08
   4   0   4   40.65    7.23
  -4   0  -4   37.08    8.03
   4   0   5   -0.20    1.07
  -4   0  -5   -1.59    2.69
  -4   0  -6    2.34    3.83
  -4   0  -7   -1.74    3.04
  -4   0  -8   19.75    6.92
  -4   0  -9   -1.63    1.48
   4  -1 -10    1.49    1.95
   4   1 -10   15.19    7.43
   4   1  -9  182.17   17.54
   4  -1  -9  143.01   15.05
   4  -1  -8   16.95    4.55
   4   1  -8   21.71    5.56
   4   1  -7   31.13    6.54
   4  -1  -7   40.19    5.28
   4  -1  -7   34.95    6.63
  -4   1   7   39.37    8.21
   4   1  -7   37.27    5.40
   4   1  -6   43.39    7.45
  -4  -1   6   36.61    6.17
  -4   1   6   29.84    6.51
   4   1  -6   34.48    4.86
   4  -1  -6   45.94    5.03
   4  -1  -6   46.87    7.37
   4  -1  -5   31.53    6.05
   4   1  -5   24.44    5.23
  -4  -1   5   37.68    5.29
  -4   1   5   34.45    6.33
   4   1  -5   33.14    4.17
   4  -1  -5   35.65    3.71
   4   1  -4  111.48   10.63
   4  -1  -4   97.96    9.87
  -4  -1   4  103.19    7.98
   4   1  -4  116.47    6.80
   4  -1  -4  120.67    5.92
  -4   1   4  104.10    9.48
   4  -1  -3  244.31   14.86
   4  -1  -3  234.29    8.30
   4   1  -3  220.70    9.24
  -4   1   3  223.68   13.06
   4   1  -3  225.30   14.21
  -4  -1   3  240.36   11.99
   4   1  -2  774.88   25.57
   4  -1  -2  699.91   24.43
   4  -1  -2  731.43   18.58
   4   1  -2  761.06   19.93
  -4   1   2  753.39   24.26
  -4  -1   2  701.47   21.45
   4  -1  -1   29.31    4.44
   4   1  -1   31.46    4.80
   4  -1  -1   23.14    4.62
  -4  -1   1   24.87    4.32
  -4   1   1   26.16    4.60
   4   1  -1   28.15    4.72
   4  -1   0  526.50   21.33
  -4  -1   0  506.74   21.25
  -4   1   0  511.21   21.78
   4   1   0  504.97   19.77
  -4  -1  -1  420.15   20.68
  -4   1  -1  418.97   21.39
   4   1   1  426.29   18.47
   4  -1   1  424.37   19.79
   4   1   2  174.92   12.12
  -4   1  -2  166.66   14.08
  -4  -1  -2  162.50   13.78
   4  -1   2  174.98   13.23
  -4   1  -3   68.92    9.57
   4  -1   3   59.40    8.49
  -4  -1  -3   62.78    9.36
   4   1   3   60.68    7.59
  -4   1  -4   86.47   12.10
  -4  -1  -4   98.23   12.53
   4  -1   4  105.11   11.36
   4   1   4   90.63    9.89
  -4   1  -5   95.52   13.30
  -4  -1  -5   99.17   13.64
   4  -1   5   92.30   11.18
  -4  -1  -6   65.60   11.36
  -4   1  -6   63.73   11.36
  -4   1  -7   92.15   14.06
  -4  -1  -7  100.15   14.92
  -4   1  -8   62.56   12.19
  -4  -1  -8   38.22    9.81
  -4   1  -9    3.39    2.28
  -4  -1  -9    6.45    5.15
   4   2 -10    3.01    2.54
   4   2  -9   10.85    4.31
   4  -2  -9    6.22    3.93
   4   2  -8    0.09    0.69
   4   2  -8    2.45    1.76
   4  -2  -8    1.96    1.96
   4  -2  -7  118.54   12.27
  -4   2   7  134.57   16.51
   4   2  -7  117.76   12.85
   4   2  -7  101.11    9.50
   4  -2  -6   10.26    2.31
   4  -2  -6   11.05    3.74
   4   2  -6    9.49    3.04
   4   2  -6   10.83    2.70
  -4   2   6    2.78    2.29
  -4  -2   6    8.35    2.68
   4  -2  -5  130.95   11.77
   4   2  -5  122.33   11.81
  -4   2   5  119.41   12.04
  -4  -2   5  128.90    8.69
   4   2  -5  138.53    8.81
   4  -2  -5  131.72    6.59
   4  -2  -4   31.15    5.50
   4   2  -4   31.67    5.63
  -4   2   4   31.98    5.69
  -4  -2   4   27.13    3.63
   4   2  -4   31.32    3.71
   4  -2  -4   29.97    2.65
   4  -2  -3  135.00   11.19
   4   2  -3  110.99   10.03
   4  -2  -3  136.07    5.84
  -4   2   3  126.12   10.36
   4   2  -3  131.11    7.56
  -4  -2   3  133.28    8.44
   4  -2  -2  530.93   21.53
   4   2  -2  558.59   21.63
   4  -2  -2  552.03   15.63
   4   2  -2  572.09   17.72
  -4   2   2  599.09   22.55
  -4  -2   2  558.64   18.37
   4   2  -1  120.31    9.66
   4  -2  -1  132.44   10.69
   4   2  -1  119.14    9.32
  -4  -2   1  107.73    8.88
  -4   2   1  124.90   10.45
   4   2   0    4.16    1.80
   4   2   0    1.55    1.02
   4  -2   0    2.92    1.33
  -4   2   0    2.99    2.11
  -4  -2   0    4.38    2.05
   4  -2   1    1.19    0.84
   4   2   1    0.64    1.16
  -4  -2  -1    2.34    1.68
  -4   2  -1   -1.75    1.98
  -4  -2  -2   68.75    9.10
  -4   2  -2   92.27   10.82
   4  -2   2   76.25    9.12
   4   2   2   64.97    7.32
   4  -2   3   42.15    7.23
  -4  -2  -3   45.50    7.84
  -4   2  -3   54.57    8.64
   4   2   3   45.75    6.29
   4   2   4  134.79   11.23
  -4   2  -4  111.60   13.31
  -4  -2  -4  131.49   14.40
   4  -2   4  152.73   14.26
   4  -2   5    6.78    2.98
  -4   2  -5   15.94    5.28
  -4  -2  -5    8.89    4.53
  -4   2  -6   19.04    6.12
  -4  -2  -6   19.07    6.23
  -4   2  -7    5.44    4.04
  -4  -2  -7    3.03    3.07
  -4   2  -8    8.37    5.19
  -4  -2  -8   13.76    6.56
  -4   2  -9   -0.33    2.92
  -4  -2  -9   -3.25    3.81
   4  -3  -9  162.75   15.64
   4   3  -9  161.42   16.70
   4  -3  -8  110.50   12.31
   4   3  -8  122.54   13.75
  -4   3   8   97.65   15.70
   4   3  -8   94.26   10.26
   4  -3  -7  103.31   11.48
   4   3  -7  109.87   12.24
  -4   3   7   93.70   14.26
   4   3  -7  112.48   10.44
   4  -3  -6   55.01    4.59
   4  -3  -6   56.58    8.02
   4   3  -6   53.77    8.33
  -4   3   6   55.43    9.77
  -4  -3   6   69.13    6.21
   4   3  -6   57.38    6.55
   4  -3  -5   34.94    6.34
   4   3  -5   35.43    6.29
  -4  -3   5   35.58    3.82
   4   3  -5   30.13    4.27
  -4   3   5   32.94    6.67
   4  -3  -5   33.55    2.78
  -4   3   4  214.32   15.39
   4   3  -4  198.28   14.52
   4  -3  -4  237.10   15.10
   4   3  -4  232.86   10.82
  -4  -3   4  214.45    9.29
   4  -3  -4  215.83    5.96
   4  -3  -3  450.36   20.38
  -4   3   3  363.06   18.72
   4  -3  -3  418.55    9.18
   4   3  -3  402.65   13.86
   4   3  -3  402.82   18.91
  -4  -3   3  397.21   13.54
   4   3  -2   18.11    3.95
   4  -3  -2   11.78    3.12
  -4  -3   2   15.68    3.10
  -4   3   2   13.35    3.43
   4  -3  -2   15.17    2.61
   4   3  -2   13.45    2.83
   4   3  -1   63.95    6.95
  -4  -3   1   67.37    6.91
   4   3  -1   63.86    6.96
  -4   3   1   72.13    8.47
   4  -3  -1   61.21    7.16
  -4  -3   0  177.59   12.21
   4   3   0  171.52   13.40
   4   3   0  185.77   11.61
  -4   3   0  182.97   13.66
   4  -3   0  160.53   12.43
   4  -3   1   12.33    3.71
   4   3   1   12.97    3.16
  -4   3  -1   20.06    5.03
  -4  -3  -1   14.10    4.01
  -4   3  -2  186.21   15.43
  -4  -3  -2  217.81   16.21
   4  -3   2  196.55   15.18
   4   3   2  200.88   12.24
   4   3   3   99.31    8.85
  -4   3  -3   94.98   11.51
  -4  -3  -3  116.25   12.81
   4  -3   3  111.54   11.95
   4   3   4   11.66    3.42
  -4   3  -4   13.12    4.83
   4  -3   4   10.64    3.87
  -4  -3  -4    8.80    3.54
   4  -3   5  115.44   13.49
  -4   3  -5  121.38   14.92
  -4  -3  -5  116.69   14.39
  -4  -3  -6   32.06    7.82
  -4   3  -6   33.56    9.03
  -4  -3  -7   31.19    8.88
  -4   3  -7   34.00    8.58
  -4   3  -8    1.80    1.72
  -4  -3  -8    4.70    3.86
  -4   3  -9    2.90    2.76
  -4  -3  -9    9.44    5.49
   4   4  -9    0.88    1.75
   4  -4  -9    0.95    2.39
   4   4  -8  148.60   15.51
   4  -4  -8  133.88   13.27
  -4   4   8  102.36   16.21
   4   4  -8  135.03   12.79
   4  -4  -7   12.22    4.11
   4   4  -7   10.99    4.09
   4   4  -7   15.37    4.22
  -4   4   7    7.59    3.67
   4  -4  -6  711.14   28.60
   4   4  -6  674.92   29.67
  -4   4   6  705.88   36.44
   4   4  -6  684.20   23.56
   4  -4  -5   27.14    5.33
   4   4  -5   20.55    4.92
  -4  -4   5   29.95    2.80
   4   4  -5   24.37    3.97
  -4   4   5   31.28    7.36
   4  -4  -4   61.48    7.79
  -4   4   4   39.90    6.94
   4   4  -4   39.37    6.28
   4   4  -4   47.28    5.18
  -4  -4   4   47.02    3.85
  -4   4   3    5.08    2.05
   4   4  -3    4.65    2.01
   4  -4  -3    6.44    2.16
   4  -4  -3    4.64    0.80
   4   4  -3    5.13    1.67
  -4  -4   3    7.60    1.97
   4   4  -2 1957.65   40.32
  -4  -4   2 2003.51   32.69
   4   4  -2 1891.65   34.57
  -4   4   2 1961.71   44.34
   4  -4  -2 1995.88   43.41
  -4  -4   1 1012.20   26.27
   4   4  -1 1005.30   27.49
   4   4  -1 1067.63   28.98
  -4   4   1 1073.70   32.73
   4  -4  -1  974.18   30.35
   4   4   0   42.74    5.47
  -4  -4   0   50.14    6.43
   4   4   0   50.12    7.09
  -4   4   0   40.67    6.64
   4  -4   0   45.37    6.69
  -4  -4  -1  276.68   16.79
   4   4   1  255.29   17.69
   4   4   1  281.39   13.75
   4  -4   1  283.71   18.33
  -4   4  -1  263.50   17.42
   4   4   2   -0.01    0.67
  -4  -4  -2    0.42    1.87
   4  -4   2    4.24    3.39
  -4   4  -2    3.55    3.82
  -4   4  -3    1.32    1.08
   4   4   3    0.87    1.26
   4  -4   3   -2.24    2.21
  -4  -4  -3   -0.71    2.21
   4  -4   4  122.66   13.42
  -4   4  -4  104.55   12.85
  -4  -4  -4  100.03   12.60
  -4  -4  -5   17.28    5.49
  -4   4  -5   16.59    5.13
   4  -4   5   17.21    5.28
  -4   4  -6   58.39   10.75
   4  -4   6   58.62   10.47
  -4  -4  -6   59.31   11.60
  -4  -4  -7   15.75    6.41
  -4   4  -7   10.62    4.74
  -4   4  -8   17.93    7.21
  -4  -4  -8    6.42    4.01
  -4  -4  -9   12.88    6.32
  -4   4  -9   17.85    7.33
   4   5  -9    5.09    2.35
   4   5  -9   10.02    4.00
   4  -5  -8   76.18   10.22
   4   5  -8   64.80   10.36
  -4   5   8   56.38   12.00
   4   5  -8   72.44    9.69
   4  -5  -7    2.31    1.80
   4   5  -7    2.28    2.61
  -4   5   7    5.68    4.67
   4   5  -7    3.91    2.69
   4   5  -6   20.26    4.14
   4  -5  -6   14.18    3.89
   4   5  -6    7.96    3.47
  -4   5   6   22.38    6.82
   4  -5  -5   37.29    6.21
   4   5  -5   28.72    6.20
   4   5  -5   34.11    4.81
  -4   5   5   22.65    6.55
  -4  -5   4  164.54    5.79
   4   5  -4  169.99   13.38
  -4   5   4  150.61   14.55
   4  -5  -4  156.97   12.50
   4   5  -4  168.50   10.09
   4  -5  -3   57.53    7.47
   4   5  -3   61.46    7.59
  -4  -5   3   62.89    4.76
   4  -5  -3   65.55    2.58
   4   5  -3   58.27    5.80
   4  -5  -3   61.93    2.83
  -4   5   3   65.09    8.75
   4   5  -2  545.52   21.36
  -4  -5   2  512.96   16.17
   4   5  -2  509.44   18.45
  -4   5   2  503.93   23.53
   4  -5  -2  548.73   22.80
  -4  -5   1   59.81    6.27
   4   5  -1   63.20    7.25
   4   5  -1   61.21    6.83
  -4   5   1   49.51    7.17
   4  -5  -1   69.42    8.28
  -4  -5   0    5.73    2.26
   4   5   0    5.62    2.16
  -4   5   0    6.41    2.94
   4   5   0    3.21    1.71
   4  -5   0    3.12    1.84
   4   5   1  259.28   13.20
  -4  -5  -1  257.93   16.24
   4  -5   1  269.39   18.07
   4   5   1  262.27   17.96
  -4   5  -1  249.27   17.39
   4   5   2  301.27   13.76
  -4   5  -2  307.70   20.26
   4   5   2  310.04   21.07
  -4  -5  -2  306.27   19.24
   4  -5   2  305.55   20.24
  -4   5  -3   47.99    8.52
  -4  -5  -3   51.41    8.24
   4  -5   3   51.03    9.22
   4   5   3   47.16    5.51
  -4   5  -4  269.33   20.84
  -4  -5  -4  298.22   21.71
  -4   5  -5   73.10   11.49
  -4  -5  -5   85.07   12.09
   4  -5   5   78.78   11.97
   4  -5   6   56.02   10.78
  -4   5  -6   32.63    8.21
  -4  -5  -6   50.11   10.17
  -4  -5  -7    1.95    3.36
  -4   5  -7    9.03    6.19
  -4   5  -8   45.01   10.49
  -4  -5  -8   42.03    9.86
  -4   5  -9   11.39    5.90
   4   6  -9    9.06    3.82
   4   6  -9    2.71    2.32
   4  -6  -9    5.11    3.18
  -4   6   8   21.51    8.97
   4   6  -8   19.13    5.20
   4   6  -8   16.26    5.56
   4  -6  -8    7.24    3.31
   4  -6  -7  113.58   11.57
   4   6  -7  134.09   14.52
  -4   6   7   97.20   15.87
   4   6  -7  122.02   11.48
   4  -6  -6    0.83    0.77
   4   6  -6    2.49    2.06
  -4   6   6   -1.96    1.33
   4   6  -6   -1.71    1.53
  -4   6   5  553.61   32.12
   4  -6  -5  540.45   23.66
   4   6  -5  567.32   26.47
   4   6  -5  529.00   20.02
   4  -6  -4   39.74    6.30
   4   6  -4   31.44    6.06
   4   6  -4   35.29    4.95
  -4   6   4   29.10    7.01
   4  -6  -3   60.64    7.83
   4   6  -3   82.18    8.81
  -4   6   3   58.50    8.98
  -4  -6   3   67.23    4.60
   4   6  -3   72.82    6.84
   4   6  -2   75.24    8.08
  -4  -6   2   87.33    6.63
  -4   6   2   66.24    8.65
   4   6  -2   76.62    7.29
   4  -6  -2   68.42    8.26
   4   6  -1  365.34   16.44
  -4  -6   1  375.08   15.86
   4   6  -1  379.36   17.78
  -4   6   1  368.53   20.52
   4  -6  -1  393.73   20.19
   4  -6   0   10.22    3.92
   4   6   0    5.54    1.92
  -4   6   0    6.42    2.82
   4   6   0    9.54    3.18
  -4  -6   0    8.27    2.73
   4  -6   1   11.79    3.86
   4   6   1   17.48    3.29
  -4   6  -1    5.99    2.96
   4   6   1   13.97    4.11
  -4  -6  -1    2.66    1.17
  -4   6  -2   60.19    8.98
   4   6   2   78.86    6.84
   4  -6   2   65.67    9.71
   4   6   2   86.79   11.25
  -4   6  -2   74.22    9.84
  -4  -6  -2   85.39   10.01
  -4   6  -3  528.16   28.24
   4   6   3  490.65   17.17
  -4  -6  -3  533.90   27.37
   4  -6   3  470.19   27.36
   4  -6   4    3.02    2.81
  -4  -6  -4    2.52    1.07
  -4   6  -4   -0.77    0.82
   4  -6   5    9.30    4.74
  -4  -6  -5   13.59    5.40
  -4   6  -5   15.83    5.68
   4  -6   6    9.23    4.41
  -4   6  -6    8.59    4.36
  -4  -6  -6   11.87    4.62
  -4  -6  -7    4.12    2.45
  -4   6  -7    8.91    5.07
  -4   6  -8    8.29    4.86
  -4  -6  -8   11.87    5.62
  -4   6  -9   12.46    6.47
   4   7  -9    8.51    3.95
   4   7  -9   21.07    5.90
  -4   7   9    8.84    6.05
   4  -7  -8    8.75    3.99
  -4   7   8    2.43    3.05
   4   7  -8   13.79    4.65
   4  -7  -7  294.54   18.89
   4   7  -7  274.27   20.55
  -4   7   7  267.33   27.01
   4   7  -7  257.88   17.19
   4  -7  -6  375.36   20.36
   4   7  -6  380.32   22.68
  -4   7   6  377.26   29.84
   4   7  -6  389.66   19.58
   4  -7  -5  243.40   16.16
   4   7  -5  235.14   17.03
  -4   7   5  237.87   22.06
   4   7  -5  232.46   13.72
   4   7  -4   72.35    9.12
   4  -7  -4   62.38    7.95
  -4   7   4   59.28   10.47
   4   7  -4   67.21    7.02
   4  -7  -3    8.56    3.21
   4   7  -3    8.95    3.07
   4   7  -3    7.82    2.35
  -4  -7   3    5.91    1.40
  -4   7   3    6.40    3.45
   4   7  -2   77.74    8.31
   4   7  -2   86.56    7.94
  -4   7   2   76.17    9.68
  -4  -7   2   81.81    6.31
   4  -7  -2   77.13    8.98
   4   7  -1   59.34    6.72
   4   7  -1   58.09    7.18
   4  -7  -1   51.73    7.74
  -4  -7   1   53.46    5.97
  -4   7   1   53.84    8.15
   4   7   0  118.79    8.81
  -4   7   0  123.16   10.15
   4   7   0  125.44   11.54
  -4  -7   0  112.90    9.95
  -4   7   0  100.14   11.32
   4  -7   0  131.83   12.85
  -4   7  -1  335.86   18.97
   4   7   1  384.19   21.82
   4   7   1  345.59   14.48
  -4  -7  -1  374.46   19.58
  -4   7  -1  359.46   21.51
   4  -7   1  326.47   21.07
   4   7   2   72.14    6.37
  -4   7  -2   60.01    8.71
   4   7   2   65.36   10.04
  -4  -7  -2   57.22    8.32
   4  -7   2   65.86   10.46
  -4   7  -2   53.90    8.60
  -4  -7  -3    1.35    2.59
   4  -7   3    1.66    2.60
   4   7   3    0.03    0.36
  -4   7  -3   -0.98    1.56
   4   7   3    4.66    2.31
  -4   7  -3    1.29    2.07
  -4   7  -4   40.78    8.44
   4   7   4   44.64    9.39
  -4   7  -4   41.30    8.26
  -4  -7  -4   28.00    6.98
   4  -7   4   43.06    8.95
   4  -7   5   27.38    7.83
  -4   7  -5   22.43    6.67
  -4  -7  -5   28.51    7.32
   4  -7   6   -2.94    3.15
  -4  -7  -6   -2.00    1.48
  -4   7  -6   -2.75    3.10
  -4  -7  -7   66.32   12.05
  -4   7  -7   46.60   10.48
  -4   7  -8    3.14    4.93
   4   7   8    5.99    5.09
  -4  -7  -8    0.68    2.53
  -4   7  -9    4.60    5.11
  -4   8   9   58.77   14.48
   4   8  -9   60.81   10.92
   4   8  -9   53.36    9.64
   4  -8  -8   29.19    6.11
   4   8  -8   33.97    7.67
  -4   8   8   31.12   10.07
   4   8  -8   37.92    7.38
   4   8  -7  131.91   14.43
  -4   8   7  119.40   18.65
   4  -8  -7  158.81   13.92
   4   8  -7  129.12   12.33
   4  -8  -6   33.88    6.16
   4   8  -6   32.62    6.82
  -4   8   6   41.27   10.26
   4   8  -6   30.42    5.55
   4  -8  -5    3.15    2.60
   4   8  -5    1.77    0.78
  -4   8   5   -1.14    2.24
   4   8  -5    3.61    2.14
   4  -8  -4   -1.92    2.16
   4   8  -4    2.35    1.60
  -4   8   4   -0.62    3.05
   4   8  -4    2.49    1.42
   4  -8  -3    8.86    2.93
   4   8  -3    9.36    2.66
   4   8  -3   16.92    3.24
  -4  -8   3    9.69    1.61
  -4   8   3    8.04    3.95
   4   8  -2   39.77    5.98
  -4   8   2   35.46    7.32
   4   8  -2   28.93    4.84
  -4  -8   2   41.90    4.43
   4  -8  -2   33.31    5.99
   4   8  -1   48.82    6.25
   4   8  -1   50.51    6.67
  -4   8   1   49.14    7.98
  -4   8   1   57.03    6.04
  -4  -8   1   52.08    5.98
   4  -8  -1   38.94    6.82
   4   8   0    4.34    1.83
  -4   8   0    3.26    1.99
  -4  -8   0    3.27    2.12
   4  -8   0    6.58    3.73
  -4   8   0    2.53    1.00
   4   8   0    5.18    2.36
   4   8   1  173.19   10.12
   4   8   1  188.25   15.31
  -4   8  -1  179.41   13.88
  -4  -8  -1  170.22   13.11
  -4   8  -1  171.34   15.06
   4  -8   1  172.58   15.63
   4  -8   2   18.67    5.37
   4   8   2   28.75    3.96
  -4  -8  -2   17.44    4.61
  -4   8  -2   31.51    6.36
   4   8   2   25.39    6.00
  -4   8  -2   24.15    5.78
   4  -8   3    4.82    4.10
  -4  -8  -3    0.70    2.98
  -4   8  -3    1.33    2.58
   4   8   3   -1.95    1.85
  -4   8  -3   -1.92    2.41
  -4   8  -4  258.75   21.73
  -4   8  -4  221.16   19.35
   4   8   4  227.01   21.24
  -4  -8  -4  272.94   21.07
   4  -8   4  244.56   21.80
  -4   8  -5   79.15   13.12
  -4   8  -5   78.56   11.97
   4   8   5   97.96   14.83
  -4  -8  -5  102.42   13.55
   4  -8   5   87.39   13.19
  -4  -8  -6  168.55   18.44
   4   8   6  180.48   21.65
  -4   8  -6  174.83   19.18
   4  -8   6  167.74   19.35
   4   8   7   41.74   11.04
  -4   8  -7   31.57    9.01
  -4  -8  -7   36.11    9.10
  -4  -8  -8   17.24    6.93
   4   8   8   11.80    6.35
  -4   8  -8    4.87    3.56
   4   9  -9   -0.65    2.07
  -4   9   9    5.35    5.37
   4  -9  -8    3.70    1.90
  -4   9   8    5.83    4.77
   4   9  -8    7.90    3.87
   4   9  -8    5.77    2.80
   4  -9  -7    9.28    3.63
   4   9  -7   17.15    5.34
  -4   9   7   18.43    7.76
   4   9  -7    7.79    2.21
   4  -9  -6   65.24    8.41
   4   9  -6   79.26   10.87
  -4   9   6   65.86   13.05
   4   9  -6   58.74    8.05
   4   9  -5  183.59   15.64
   4  -9  -5  181.03   13.99
  -4   9   5  185.62   20.76
   4   9  -5  198.11   13.63
   4  -9  -4  314.65   18.17
   4   9  -4  285.30   18.20
  -4   9   4  315.71   25.05
   4   9  -4  278.21   15.07
   4   9  -3  492.97   22.68
  -4  -9   3  497.73   11.12
   4  -9  -3  463.39   22.26
  -4   9   3  519.39   29.63
   4   9  -3  484.23   19.36
  -4   9   2   39.73    7.79
   4   9  -2   37.74    5.62
   4   9  -2   44.76    6.37
   4  -9  -2   47.58    7.43
  -4  -9   2   47.47    4.77
  -4  -9   1    0.24    0.90
  -4   9   1    2.80    3.27
   4   9  -1    2.84    2.08
  -4   9   1    0.41    0.38
   4   9  -1    2.05    0.83
   4  -9  -1    2.74    1.82
  -4  -9   0   15.61    3.51
   4   9   0    7.79    2.29
  -4   9   0   11.29    4.12
  -4   9   0   11.47    3.16
   4   9   0    9.95    3.20
   4  -9   0    8.80    3.72
  -4   9  -1  200.99   14.45
   4   9   1  201.51   10.89
  -4  -9  -1  220.50   15.14
  -4   9  -1  185.07   16.41
   4   9   1  202.73   16.11
   4  -9   1  198.80   17.26
  -4   9  -2   88.35   10.60
   4   9   2   81.51   10.48
   4  -9   2   83.90   11.89
   4   9   2   98.50    7.06
  -4  -9  -2  114.32   11.86
  -4   9  -2   91.92   11.57
   4  -9   3   29.76    7.31
  -4   9  -3   24.47    6.11
   4   9   3   26.74    6.84
  -4   9  -3   22.32    6.14
  -4  -9  -3   34.41    7.00
  -4   9  -4   16.75    6.15
  -4  -9  -4   14.76    4.79
   4   9   4   18.52    6.09
  -4   9  -4   13.50    4.73
  -4   9  -5  174.16   18.01
  -4   9  -5  166.59   19.29
   4   9   5  170.59   19.50
  -4  -9  -5  153.07   16.56
  -4   9  -6   69.97   12.82
  -4  -9  -6   67.11   11.83
   4   9   6   85.01   14.70
   4  -9   7   30.15    8.76
   4   9   7   13.45    6.58
  -4   9  -7   24.43    7.64
  -4  -9  -7   26.84    8.11
  -4  -9  -8    8.56    4.55
   4   9   8   10.74    5.70
  -4   9  -8   11.95    5.63
   4  10 -10    4.17    3.96
  -4  10   9   35.78   13.15
   4  10  -9   21.16    6.16
   4  10  -8   15.12    4.98
   4 -10  -8    9.19    3.28
   4  10  -8   31.15    7.25
  -4  10   8   25.30    9.48
  -4  10   7  299.33   31.17
   4 -10  -7  307.77   19.29
   4  10  -7  341.76   23.84
   4  10  -7  359.19   22.04
   4 -10  -6 1055.66   34.46
   4  10  -6  915.72   37.39
  -4  10   6  906.01   50.70
   4  10  -6  949.01   33.23
  -4  10   5  209.28   23.01
   4 -10  -5  237.80   16.08
   4  10  -5  250.62   15.74
   4  10  -5  220.79   17.26
   4 -10  -4  189.95   14.27
   4  10  -4  201.31   15.38
  -4  10   4  189.65   20.42
   4  10  -4  184.81   12.86
   4  10  -3  173.90   13.40
  -4  10   3  179.24   18.11
   4  10  -3  180.47   12.22
  -4 -10   3  175.12    6.75
   4 -10  -3  146.87   12.83
   4  10  -2   77.00    8.57
  -4 -10   2   87.43    6.49
  -4  10   2   70.79   10.49
   4  10  -2   86.26    8.51
   4 -10  -2   79.58    9.78
  -4  10   2   77.50    5.73
   4  10  -1  434.18   18.78
  -4  10   1  435.27   16.80
   4  10  -1  441.06   20.88
  -4  10   1  419.55   24.80
  -4 -10   1  469.76   18.02
   4 -10  -1  404.67   23.12
  -4  10   0    4.47    3.09
  -4  10   0    2.46    1.58
   4  10   0    1.27    1.20
  -4 -10   0    1.22    0.65
   4  10   0   -0.74    1.79
   4 -10   0    2.67    1.44
   4  10   1    5.55    1.64
  -4 -10  -1    1.25    2.07
  -4  10  -1    1.20    1.44
   4  10   1    2.44    2.33
   4 -10   1    2.84    2.15
  -4  10  -1    5.89    2.22
  -4  10  -2    7.12    3.84
  -4  10  -2    1.21    1.88
   4  10   2    6.21    1.80
  -4 -10  -2    3.94    0.54
   4 -10   2    9.54    4.12
   4  10   2    7.91    3.96
  -4  10  -3    2.36    1.24
  -4 -10  -3    1.36    0.95
   4  10   3    4.80    3.25
  -4  10  -3    7.48    3.86
   4 -10   3    4.57    2.83
  -4  10  -4  265.79   22.37
   4  10   4  222.20   21.30
  -4  10  -4  238.18   20.63
  -4 -10  -4  232.27   19.83
  -4  10  -5   17.60    6.41
  -4  10  -5   18.16    6.50
   4  10   5   13.13    5.76
  -4 -10  -5   17.62    6.02
  -4  10  -6    4.23    4.26
  -4  10  -6    3.51    3.14
   4  10   6   -2.60    1.54
  -4 -10  -6    0.46    2.18
   4 -10   7    5.15    3.59
  -4 -10  -7    4.89    4.46
   4  10   7    0.09    2.75
  -4  10  -7    1.78    3.15
  -4 -10  -8    7.56    5.03
   4  10   8    2.43    1.56
  -4  10  -8    4.84    4.43
   4  11 -10   13.84    5.50
   4  11  -9   33.63    8.00
  -4  11   9   57.24   15.29
   4  11  -8   76.55   11.90
  -4  11   8   64.73   16.11
   4  11  -8   85.54   11.92
   4 -11  -7   29.53    6.02
   4  11  -7   15.73    4.88
   4  11  -7   27.31    6.34
   4 -11  -6   34.91    6.25
  -4  11   6   24.54    8.04
   4  11  -6   31.46    6.08
   4  11  -6   22.04    6.00
   4 -11  -5   42.59    6.93
   4  11  -5   50.79    8.53
   4  11  -5   45.64    6.85
  -4  11   5   25.91    8.81
   4  11  -4  322.22   19.79
  -4  11   4  323.58   27.08
   4 -11  -4  360.10   20.02
   4  11  -4  317.58   17.36
   4  11  -3   40.41    6.72
   4 -11  -3   38.70    2.24
   4  11  -3   35.67    5.72
  -4  11   3   26.88    7.22
   4 -11  -3   43.46    7.02
   4 -11  -2   14.48    4.21
  -4  11   2   12.20    2.53
  -4 -11   2   15.49    2.62
   4  11  -2    7.76    2.89
  -4  11   2   11.02    4.19
   4  11  -2    9.44    2.97
  -4 -11   1   45.97    5.50
  -4  11   1   33.86    7.26
   4  11  -1   36.42    5.41
   4  11  -1   37.03    6.25
   4 -11  -1   47.39    7.99
  -4  11   1   36.82    5.01
   4  11   0  128.85    9.52
   4  11   0  152.55   13.21
  -4  11   0  133.00   11.12
  -4  11   0  125.11   13.76
  -4 -11   0  135.45   10.94
   4 -11   0  130.99   14.33
   4  11   1  104.02    7.84
   4  11   1  102.90   11.95
  -4  11  -1   91.40   10.35
  -4  11  -1   79.91   10.91
   4 -11   1   85.98   11.85
  -4 -11  -1   93.78    9.85
  -4  11  -2  131.20   13.32
   4  11   2  119.73    7.23
   4  11   2  121.17   13.59
  -4  11  -2  125.99   14.04
   4 -11   2  117.90   14.61
  -4 -11  -2  127.25   12.81
   4  11   3   44.90    8.62
  -4  11  -3   46.94    8.77
  -4 -11  -3   34.55    6.68
  -4  11  -3   41.67    8.20
  -4  11  -4  166.89   18.20
  -4  11  -4  154.63   16.86
   4  11   4  161.37   17.94
  -4 -11  -4  175.77   16.79
  -4  11  -5   14.55    6.38
   4  11   5    3.16    2.37
  -4  11  -5   14.87    5.34
  -4 -11  -5   15.15    5.19
  -4 -11  -6   47.71   10.16
  -4  11  -6   41.84   10.42
   4  11   6   43.53   10.31
  -4  11  -6   39.77    9.33
  -4 -11  -7   -1.10    2.04
   4  11   7    2.67    3.42
  -4  11  -7    3.19    3.67
  -4 -11  -8    0.57    1.79
   4  11   8    2.78    2.75
  -4  11  -8    3.16    2.66
   4  12 -10    3.07    3.20
  -4  12  10   -3.12    5.05
   4  12  -9    2.28    2.36
  -4  12   9    9.38    7.28
   4  12  -8    2.67    2.66
  -4  12   8    3.48    5.95
   4  12  -7   25.57    6.23
   4 -12  -7   17.61    4.49
  -4  12   7   15.06    6.82
   4  12  -7   15.41    5.43
   4 -12  -6  167.16   13.74
   4  12  -6  166.47   16.05
  -4  12   6  131.79   20.57
   4  12  -6  165.76   14.62
   4 -12  -5   -1.70    2.14
   4  12  -5   -2.28    2.82
  -4  12   5    0.51    1.71
   4  12  -5   -1.71    2.35
   4  12  -4  128.45   12.77
  -4  12   4  126.94   17.60
   4  12  -4  125.22   11.18
   4 -12  -4  120.86   11.71
   4 -12  -3   10.23    3.50
   4  12  -3    3.97    2.27
   4  12  -3    8.15    3.02
   4  12  -3    6.05    2.90
  -4  12   3    4.88    3.55
   4  12  -2   95.72    9.59
  -4  12   2   84.84    6.59
  -4  12   2  110.54   14.20
  -4 -12   2   96.16    6.87
   4  12  -2   77.25    8.54
   4 -12  -2   97.46   11.24
   4 -12  -1    2.13    2.10
  -4  12   1    2.04    1.28
  -4 -12   1    1.03    0.73
   4  12  -1    3.89    1.77
  -4  12   1    1.92    1.92
   4  12  -1    2.77    1.78
  -4 -12   0   23.71    4.52
   4  12   0   28.32    4.50
  -4  12   0   22.61    5.95
   4  12   0   26.33    5.90
   4 -12   0   20.90    5.50
  -4  12   0   25.45    4.84
   4 -12   1   32.51    8.24
   4  12   1   24.50    3.79
  -4 -12  -1   29.24    5.72
  -4  12  -1   29.90    6.85
   4  12   1   25.95    6.50
  -4  12  -1   28.86    5.81
  -4 -12  -2   93.04   10.74
   4  12   2  108.95   12.56
  -4  12  -2  108.80   12.40
  -4  12  -2   90.42   12.22
   4 -12   2   72.85   11.74
  -4  12  -3  247.07   20.45
  -4 -12  -3  237.12   18.59
   4  12   3  234.77   19.80
  -4  12  -3  214.24   19.13
  -4  12  -4  131.78   15.83
   4  12   4  114.96   14.99
  -4 -12  -4  131.88   14.75
  -4  12  -4  135.34   16.36
  -4  12  -5   51.85   10.17
  -4  12  -5   55.10   10.89
   4  12   5   40.74    9.14
  -4 -12  -5   41.48    8.93
  -4  12  -6   -0.24    1.44
  -4 -12  -6    4.65    3.78
  -4  12  -6    5.46    4.37
   4  12   6    6.04    5.07
  -4 -12  -7   41.70   10.17
  -4  12  -7   49.22   10.98
   4  12   7   36.72   10.30
   4  12   8    0.41    1.31
  -4 -12  -8   -0.34    2.10
  -4  12  -8    0.96    2.75
  -4  13  10   -0.73    5.67
   4  13 -10    6.47    5.05
  -4  13   9    2.15    5.91
   4  13  -9    0.30    1.28
  -4  13   8    7.60    7.75
   4  13  -8   14.07    4.99
   4 -13  -7   48.83    7.47
   4  13  -7   41.86    8.97
  -4  13   7   31.92   10.78
   4  13  -7   58.85    9.45
   4 -13  -6    2.92    2.03
   4  13  -6    9.01    4.02
   4  13  -6    3.95    2.72
   4 -13  -5 1032.19   34.76
   4  13  -5 1090.37   40.42
  -4  13   5 1076.98   56.06
   4  13  -5 1061.57   35.57
   4 -13  -4   21.15    5.04
   4  13  -4   24.72    5.59
  -4  13   4   25.49    8.37
   4  13  -4   18.34    4.59
   4  13  -3    8.95    3.31
   4  13  -3    5.66    2.77
  -4  13   3    6.49    1.33
   4  13  -3    0.03    1.64
   4 -13  -3    8.49    2.79
  -4  13   3    0.33    0.88
  -4  13   2    5.09    1.85
  -4 -13   2    5.54    1.75
   4  13  -2    5.64    2.28
   4 -13  -2    7.95    3.04
   4  13  -2    6.19    3.22
  -4  13   2    4.90    4.01
   4 -13  -1   -0.12    0.67
  -4  13   1    2.57    1.52
  -4  13   1    1.46    1.16
   4  13  -1    2.14    1.23
  -4 -13   1   -0.42    1.06
   4  13  -1    3.57    2.37
   4 -13   0    4.86    2.66
  -4 -13   0    3.56    2.18
  -4  13   0    6.31    3.30
   4  13   0    4.30    1.83
   4  13   0    2.52    1.11
  -4  13   0    2.66    2.09
  -4  13  -1    7.24    3.35
   4 -13   1    4.54    3.51
  -4  13  -1    3.91    3.45
   4  13   1    4.02    1.53
   4  13   1    3.04    1.81
  -4 -13  -1    5.18    2.00
   4  13   2  280.64   20.90
  -4 -13  -2  257.36   18.10
  -4  13  -2  252.20   20.86
   4 -13   2  252.41   22.78
  -4  13  -2  281.06   20.19
  -4 -13  -3  275.72   19.96
  -4  13  -3  270.68   21.54
   4  13   3  254.60   20.93
  -4  13  -3  287.65   22.36
  -4  13  -4   49.30    9.96
  -4 -13  -4   33.61    7.41
   4  13   4   43.04    9.00
  -4  13  -4   41.51    8.97
  -4  13  -5  117.53   15.51
  -4 -13  -5  115.90   14.81
   4  13   5  118.14   16.15
  -4  13  -5   90.93   14.54
  -4  13  -6    0.46    1.70
  -4 -13  -6    3.88    3.18
  -4  13  -6    4.59    4.07
   4  13   6   -2.33    3.76
  -4  13  -7    4.37    4.26
  -4  13  -7    2.58    3.06
  -4 -13  -7    4.36    3.54
   4  13   7   -1.85    3.02
   4  13   8    2.71    2.74
  -4 -13  -8    9.37    5.82
   4  14 -10   21.73    7.25
  -4  14  10   12.40    9.61
   4  14  -9   53.39   10.59
  -4  14   9   17.45    9.05
   4  14  -8   23.87    6.69
  -4  14   8   10.71    8.01
   4 -14  -7   21.13    5.02
   4  14  -7   13.10    5.03
   4 -14  -6  174.12   14.14
   4  14  -6  173.04   16.68
  -4  14   6  146.38   21.91
   4  14  -6  169.68   15.42
   4 -14  -5   -1.28    0.83
   4  14  -5    0.79    0.66
   4  14  -5    0.89    1.93
   4 -14  -4    0.63    1.99
   4  14  -4   -2.27    2.65
   4  14  -4    0.25    1.04
   4  14  -3   28.57    6.08
   4  14  -3   31.52    5.90
   4  14  -3   33.75    6.08
  -4  14   3   39.78    9.66
   4 -14  -3   38.84    7.23
  -4  14   2    1.29    0.60
   4  14  -2    0.40    2.12
  -4 -14   2    1.81    1.40
   4 -14  -2   -1.91    1.97
   4  14  -2    0.91    1.05
   4  14  -1   44.99    6.28
   4  14  -1   45.63    7.14
  -4  14   1   51.57   10.13
  -4 -14   1   48.31    5.98
  -4  14   1   51.10    6.49
   4 -14  -1   54.08    9.27
   4  14   0  205.41   12.31
  -4 -14   0  202.21   13.43
  -4  14   0  198.73   18.14
   4  14   0  221.25   16.55
  -4  14   0  207.49   14.69
   4 -14   0  193.83   18.42
   4 -14   1   32.96    8.26
  -4  14  -1   22.13    5.44
  -4 -14  -1   41.00    6.59
   4  14   1   37.74    4.80
  -4  14  -1   31.92    7.55
   4  14   1   31.51    6.62
  -4 -14  -2   89.89   10.76
   4  14   2  108.75   13.12
  -4  14  -2  100.14   12.19
  -4  14  -2  113.43   14.03
   4 -14   2  130.13   16.48
  -4 -14  -3   12.49    4.18
  -4  14  -3   15.17    4.80
   4  14   3   13.11    4.60
  -4  14  -3   22.62    6.42
  -4 -14  -4   18.89    5.72
  -4  14  -4   20.28    6.74
   4  14   4   21.22    6.56
  -4  14  -4   22.40    6.46
  -4 -14  -5   72.76   11.92
   4  14   5  109.44   15.77
  -4  14  -5   90.00   13.63
  -4  14  -5   88.95   14.43
  -4  14  -6    9.57    4.96
  -4 -14  -6   11.97    5.44
  -4  14  -6    9.64    5.51
   4  14   6    6.17    3.72
  -4  14  -7    6.69    5.16
  -4  14  -7   -0.93    1.57
   4  14   7    9.52    5.45
  -4 -14  -7    3.06    2.95
   4  14   8    2.86    2.89
   4  15 -10   44.42   10.43
  -4  15  10   59.97   19.05
  -4  15   9   74.85   19.40
   4  15  -9   97.14   14.56
  -4  15   8    2.34    5.51
   4  15  -8    4.24    3.06
  -4  15   7   53.88   14.91
   4  15  -7   65.19   10.19
   4 -15  -6    1.89    1.79
   4  15  -6   -0.50    1.61
  -4  15   6   -1.35    3.10
   4  15  -6    2.51    1.69
   4 -15  -5  113.37   11.61
   4  15  -5  114.43   12.97
  -4  15   5  117.76   19.45
   4  15  -5  102.80   11.73
   4  15  -4  743.91   31.93
  -4  15   4  678.47   43.64
   4  15  -4  680.76   28.66
   4 -15  -4  687.07   29.70
   4  15  -3   51.41    7.62
   4  15  -3   53.53    7.71
   4  15  -3   51.78    7.65
   4 -15  -3   40.38    7.25
  -4  15   3   43.35    9.99
   4 -15  -2   19.10    4.74
   4  15  -2   28.90    5.43
   4  15  -2   26.30    5.71
  -4  15   2   25.77    4.03
  -4  15   2   18.93    6.21
   4 -15  -1   36.12    7.81
   4  15  -1   32.19    5.55
   4  15  -1   35.84    6.56
  -4 -15   1   30.14    4.78
  -4  15   1   35.28    5.50
  -4  15   1   30.38    7.72
  -4 -15   0   56.87    7.31
   4  15   0   63.37    9.05
  -4  15   0   67.06   11.11
   4  15   0   56.64    6.55
  -4  15   0   54.65    7.61
   4 -15   0   65.58   10.77
  -4 -15  -1   40.45    6.62
   4 -15   1   39.99    8.71
   4  15   1   41.85    4.86
  -4  15  -1   43.83    8.76
   4  15   1   39.87    7.63
  -4  15  -1   50.75    8.03
   4 -15   2   47.03    9.80
  -4 -15  -2   75.41    9.78
   4  15   2   52.49    9.18
  -4  15  -2   55.80   10.20
  -4  15  -2   47.90    8.58
  -4  15  -3    5.33    3.44
  -4 -15  -3   13.98    4.77
   4  15   3    4.34    3.41
  -4  15  -3    7.14    4.02
  -4  15  -4   45.22    9.72
  -4 -15  -4   46.84    8.83
   4  15   4   34.37    7.90
  -4  15  -4   43.23    8.97
  -4  15  -5  178.15   19.44
  -4 -15  -5  197.05   19.51
   4  15   5  189.19   20.39
  -4  15  -5  182.28   20.77
  -4  15  -6   53.40   11.22
  -4  15  -6   49.27   11.83
  -4 -15  -6   52.34   10.47
   4  15   6   32.61    8.90
  -4  15  -7   -2.43    3.87
  -4  15  -7    2.13    3.32
   4  15   7    0.78    1.58
  -4 -15  -7   -1.56    1.53
   4 -15   8   10.42    7.04
   4  15   8    5.59    3.84
   4  16 -10   -0.79    2.26
  -4  16  10    4.83    7.88
   4  16  -9    2.01    1.96
  -4  16   9    0.89    4.64
   4  16  -8   35.53    8.40
  -4  16   8   36.48   12.69
  -4  16   7  173.97   26.33
   4  16  -7  175.15   17.60
  -4  16   6  109.44   20.34
   4 -16  -6  121.27   12.20
   4  16  -6  123.38   13.82
   4 -16  -5   47.90    7.76
   4  16  -5   48.55    8.26
   4  16  -5   41.92    8.17
  -4  16   5   52.34   13.16
  -4  16   4  101.98   17.21
   4  16  -4  128.42   13.27
   4  16  -4  128.82   12.94
   4 -16  -4  121.14   12.68
   4 -16  -3   20.87    5.88
   4  16  -3   29.43    5.88
   4  16  -3   28.09    6.07
  -4  16   3   40.97   10.16
   4  16  -2   96.16   10.28
   4  16  -2   87.10   13.26
   4 -16  -2   85.02   11.71
  -4  16   2   78.45   13.34
   4  16  -2   94.20   10.52
  -4  16   2   95.55    8.22
  -4  16   1  272.68   23.84
   4  16  -1  294.67   18.79
   4  16  -1  293.40   16.67
  -4 -16   1  304.12   15.72
  -4  16   1  300.07   16.60
   4 -16  -1  315.77   23.10
   4  16   0  325.42   15.93
   4  16   0  376.59   22.38
  -4  16   0  326.80   25.25
  -4 -16   0  327.13   17.98
  -4  16   0  353.19   20.08
   4 -16   0  309.12   24.18
  -4  16  -1    0.33    0.58
  -4  16  -1   -1.31    2.90
   4 -16   1   -2.75    3.57
   4  16   1    0.98    0.49
  -4 -16  -1    1.77    2.08
  -4  16  -2   24.92    6.34
  -4 -16  -2   31.67    6.44
  -4  16  -2   23.68    6.97
   4  16   2   33.91    7.38
  -4 -16  -3   68.71   10.29
   4  16   3   56.91   10.20
  -4  16  -3   90.15   13.13
  -4  16  -3   64.09   10.95
  -4  16  -4   10.81    5.42
  -4 -16  -4    0.66    0.75
   4  16   4    9.37    4.33
  -4  16  -4    6.67    3.91
  -4  16  -5    4.03    3.77
   4  16   5    8.94    5.51
  -4 -16  -5    8.67    3.60
  -4  16  -5    9.11    4.47
  -4  16  -6   14.17    5.68
  -4  16  -6   22.77    7.75
   4  16   6   14.96    5.79
  -4 -16  -6   26.60    8.17
  -4 -16  -7    1.92    2.48
  -4  16  -7    8.39    4.89
   4  16   7    3.51    4.45
  -4  16  -7    1.55    2.37
   4 -16   8   -2.49    2.17
  -4  17  10   18.45   11.60
   4  17 -10    9.65    5.70
   4  17  -9    0.63    1.89
  -4  17   9   -5.37    5.65
  -4  17   8   80.78   20.27
   4  17  -8  101.92   14.77
   4  17  -7   27.07    7.02
  -4  17   7   30.85   11.43
   4 -17  -6    0.97    1.36
  -4  17   6   -2.18    4.02
   4  17  -6    6.92    4.00
   4 -17  -5    8.20    3.42
  -4  17   5    8.80    3.85
   4  17  -5    8.46    3.15
   4  17  -4  913.08   36.36
  -4  17   4  828.14   50.75
   4  17  -4  849.60   33.63
   4 -17  -4  901.27   35.22
   4 -17  -3   52.12    9.01
   4  17  -3   44.99    7.53
   4  17  -3   38.23    7.14
  -4  17   3   51.76   11.21
   4 -17  -2   13.68    4.15
  -4  17   2   16.85    3.61
   4  17  -2   22.45    5.06
   4  17  -2   20.34    6.90
   4  17  -2   10.60    3.77
  -4  17   2   10.15    4.63
   4 -17  -1   38.01    8.46
  -4 -17   1   35.64    5.41
   4  17  -1   37.46    6.09
   4  17  -1   37.54    6.53
  -4  17   1   27.05    7.58
  -4  17   1   36.02    5.79
   4 -17   0    7.29    3.85
  -4  17   0   -0.01    1.72
  -4  17   0    1.22    1.07
   4  17   0    4.95    2.32
   4  17   0    2.67    2.25
  -4 -17   0    1.52    1.86
   4 -17   1   30.36    8.13
  -4  17  -1   42.76    9.08
   4  17   1   40.68    7.74
  -4 -17  -1   60.34    8.36
  -4  17  -1   54.14    8.67
  -4  17  -2   -0.28    1.63
  -4  17  -2    0.48    0.92
   4  17   2    1.97    2.03
  -4 -17  -2   -1.02    1.07
  -4  17  -3   -0.04    2.50
  -4  17  -3   -1.04    2.03
   4  17   3    0.48    1.07
  -4 -17  -3    2.18    2.08
  -4  17  -4   18.96    6.19
   4  17   4   24.05    6.76
  -4  17  -4   11.31    5.00
  -4 -17  -4   12.65    5.37
  -4  17  -5    3.96    3.27
   4  17   5    3.01    3.57
  -4 -17  -5   -0.90    2.42
  -4  17  -5    3.95    3.11
  -4 -17  -6   27.59    7.34
  -4  17  -6   28.14    9.05
  -4  17  -6   22.21    6.91
   4  17   6   28.29    8.31
  -4 -17  -7    5.07    4.37
  -4  17  -7    1.55    3.38
   4  17   7    4.76    4.62
   4  18 -10    1.90    2.44
  -4  18  10    5.16    7.61
   4  18  -9   29.01    8.30
  -4  18   9   29.52   12.32
   4  18  -8    2.26    2.54
  -4  18   8    2.90    5.64
   4  18  -7   14.08    5.31
  -4  18   7    6.68    4.69
   4 -18  -6    4.71    2.75
  -4  18   6    0.66    3.58
   4  18  -6    2.52    2.87
   4 -18  -5   51.71    8.29
  -4  18   5   39.49   11.12
   4 -18  -4   -1.45    2.23
  -4  18   4    4.93    3.90
   4  18  -4    3.36    1.25
   4  18  -3    8.68    3.34
   4 -18  -3   12.22    4.43
   4  18  -3    6.83    3.26
  -4  18   3    9.96    5.33
   4  18  -2   77.88   12.84
   4  18  -2   79.73    9.74
  -4  18   2   73.27   13.49
   4  18  -2   63.26    9.12
  -4  18   2   76.07    7.83
   4 -18  -2   64.56   10.29
   4  18  -1  478.27   36.45
  -4  18   1  500.26   33.68
   4  18  -1  497.07   25.44
  -4  18   1  503.35   23.04
   4 -18  -1  521.00   31.51
  -4 -18   0   20.42    4.73
  -4  18   0   15.15    6.18
   4 -18   0   23.81    6.76
   4  18   0   21.68    5.36
  -4  18   0   23.03    5.39
   4 -18   1    3.98    2.00
  -4  18  -1    5.54    3.69
  -4  18  -1    6.17    3.15
  -4 -18  -1    7.06    3.23
   4  18   1    5.62    3.17
  -4 -18  -2    6.95    3.30
  -4  18  -2    5.79    3.66
  -4  18  -2    7.89    3.70
   4  18   2    7.40    3.46
  -4 -18  -3    4.85    3.60
  -4  18  -3    6.63    4.10
  -4  18  -3    4.09    3.81
   4  18   3   -0.17    1.81
  -4 -18  -4    2.40    2.16
   4  18   4    2.11    3.13
  -4  18  -4    1.82    2.08
  -4  18  -4    5.25    3.73
  -4 -18  -5    9.31    4.56
  -4  18  -5   12.33    4.85
   4  18   5    7.38    4.88
  -4  18  -5   11.94    5.39
  -4  18  -6    6.65    3.54
  -4  18  -6   14.63    6.53
  -4 -18  -6    8.65    4.39
   4  18   6   12.71    6.22
  -4  18  -7    8.66    6.18
   4  18   7   11.39    5.08
  -4 -18  -7   18.09    7.20
   4  19 -10    5.09    4.72
  -4  19  10    7.19    8.26
   4  19  -9    1.33    3.90
  -4  19   9    4.79    3.21
   4  19  -8    2.76    3.24
  -4  19   8   -3.69    4.70
  -4  19   7   11.43    6.28
   4  19  -7   13.60    5.78
  -4  19   6    3.90    5.65
   4  19  -6    0.43    1.42
   4 -19  -5    5.20    2.58
  -4  19   5    4.34    5.86
   4  19  -5    9.45    4.10
  -4  19   4  223.30   27.18
   4  19  -4  263.85   19.58
   4 -19  -4  259.01   19.29
   4 -19  -3   -0.41    1.49
   4  19  -3    2.87    1.28
  -4  19   3   -0.98    2.58
   4  19  -2   49.69   10.80
   4  19  -2   48.20    8.11
  -4  19   2   48.16   11.55
   4 -19  -2   56.97   10.30
  -4  19   1   12.87    7.28
  -4  19   1    6.01    2.22
   4  19  -1   11.57    5.45
   4 -19  -1   10.43    4.86
   4  19  -1   12.95    4.48
  -4  19   0   10.65    4.21
  -4  19   0   15.42    5.32
   4 -19   0    9.00    4.30
   4  19   0   12.35    4.50
  -4 -19   0   15.37    4.13
  -4 -19  -1    0.18    2.00
  -4  19  -1   -0.84    1.12
   4 -19   1   -0.05    2.39
  -4  19  -1   -0.24    1.66
   4  19   1   -1.70    1.09
  -4  19  -2   43.25    9.53
   4  19   2   53.73    9.70
  -4 -19  -2   57.61    9.35
  -4  19  -2   65.85   10.70
  -4  19  -3   -0.04    1.39
  -4 -19  -3    6.12    4.18
  -4  19  -3    5.53    3.37
   4  19   3    4.85    3.73
  -4  19  -4   17.44    7.24
  -4 -19  -4   11.12    4.22
   4  19   4   10.22    4.66
  -4  19  -4    5.73    3.89
  -4  19  -5   12.58    6.03
   4  19   5    3.47    3.65
  -4 -19  -5    2.72    2.80
  -4  19  -5   16.20    6.91
  -4  19  -6   45.78   10.40
  -4  19  -6   59.83   13.39
   4  19   6   31.18    8.60
  -4 -19  -6   46.93   10.72
   4  19   7    6.19    5.01
   4  20 -10    1.27    2.57
  -4  20  10    9.77    8.68
   4  20  -9   39.02   10.44
  -4  20   9   19.87   11.48
   4  20  -8    3.80    4.30
  -4  20   8   -2.42    5.61
  -4  20   7    0.05    2.90
   4  20  -7    2.28    3.36
   4  20  -6    9.33    3.81
  -4  20   6    5.32    5.92
  -4  20   5    2.95    4.72
   4  20  -5    3.19    2.38
   4 -20  -5   -0.17    0.64
   4 -20  -4   31.03    6.64
  -4  20   4   30.42   10.63
   4  20  -4   29.64    6.85
   4  20  -3   56.01    9.15
  -4  20   3   63.24   13.61
   4 -20  -3   53.59    9.33
   4  20  -2   27.23    8.37
   4 -20  -2   24.31    6.92
   4  20  -2   19.55    4.94
  -4  20   2   23.65    8.38
  -4  20   1   33.79    9.54
   4 -20  -1   39.58    9.39
   4  20  -1   39.08   11.80
   4  20  -1   27.50    6.22
  -4  20   1   30.98    6.10
   4 -20   0   15.63    5.91
  -4  20   0    7.52    5.26
   4  20   0   10.68    6.57
  -4  20   0   15.85    4.20
   4  20   0   12.20    4.50
   4 -20   1   -3.13    4.08
  -4  20  -1    2.05    2.32
  -4  20  -1    7.51    4.25
   4  20   1    6.81    3.96
  -4 -20  -1    0.92    1.91
   4 -20   2   22.54    7.81
  -4  20  -2   31.09    7.44
  -4  20  -2   29.50    7.92
   4  20   2   28.52    7.20
  -4 -20  -2   37.87    7.50
  -4  20  -3    5.28    3.47
  -4  20  -3    2.77    2.88
   4  20   3    8.65    4.85
  -4 -20  -3    6.40    4.45
  -4  20  -4    4.26    4.04
   4  20   4    8.55    4.55
  -4  20  -4    2.60    2.84
  -4 -20  -4   -1.46    2.75
  -4  20  -5   36.25   10.17
   4  20   5   37.94    9.27
  -4  20  -5   35.70    9.37
  -4 -20  -5   43.28   10.01
  -4  20  -6    8.75    4.77
  -4  20  -6    1.01    3.51
   4  20   6    5.04    3.86
  -4 -20  -6    9.15    4.28
   4  20   7    7.33    4.44
   4  21  -9    4.01    3.97
  -4  21   9   15.12   11.58
   4  21  -8   29.62    9.14
  -4  21   8    5.80    5.34
  -4  21   7    2.99    3.82
   4  21  -7    5.63    3.53
  -4  21   6    3.51    5.71
   4  21  -6    0.83    1.53
   4 -21  -5   34.42    6.81
  -4  21   5   23.83    9.29
   4  21  -5   22.35    6.07
  -4  21   4   -0.65    2.72
   4  21  -4   -0.79    2.53
   4 -21  -4   -2.36    2.80
   4 -21  -3   -0.86    1.37
   4  21  -3    2.26    2.68
  -4  21   3   -4.39    4.78
   4 -21  -2   38.70    8.93
   4  21  -2   29.52    6.79
  -4  21   2   28.15    9.18
  -4  21   1   74.67   14.27
   4  21  -1   65.91    9.82
   4  21  -1   60.66   13.48
  -4  21   1   75.45    9.74
   4 -21  -1   61.86   12.18
   4  21   0   94.73   19.25
   4 -21   0   92.19   14.74
   4  21   0   97.91   12.25
  -4  21   0   78.07   13.79
  -4  21   0   88.63   11.14
   4 -21   1    6.68    4.47
  -4  21  -1    1.63    2.23
  -4  21  -1    2.13    4.02
   4  21   1    0.76    1.93
   4 -21   2    5.17    5.55
  -4  21  -2    1.68    2.95
  -4  21  -2    0.35    1.62
   4  21   2    1.72    1.56
  -4 -21  -2    0.21    0.80
  -4  21  -3    8.27    4.61
  -4  21  -3   16.31    6.13
  -4 -21  -3   12.79    4.61
   4  21   3    8.15    3.85
  -4  21  -4   28.24    8.08
  -4 -21  -4   22.20    6.91
   4  21   4   16.91    5.88
  -4  21  -4   10.51    5.65
  -4 -21  -5   12.27    5.08
   4  21   5   10.94    4.88
  -4  21  -5   13.09    6.19
  -4  21  -6    8.82    4.28
   4  21   6   11.03    5.90
  -4 -21  -6   17.98    7.57
   4  21   7    2.80    3.31
   4  22  -9    1.38    2.44
  -4  22   9    4.75    5.92
  -4  22   8    9.37    7.29
   4  22  -8   10.06    5.59
  -4  22   7    2.66    4.82
   4  22  -7   -4.03    3.81
  -4  22   6   51.71   14.82
   4  22  -6   24.78    7.08
  -4  22   5    5.13    4.32
   4  22  -5    2.45    2.17
   4 -22  -4    3.59    2.16
  -4  22   4    4.02    6.04
   4  22  -4   14.34    5.28
  -4  22   3   88.73   16.44
   4  22  -3   86.54   11.75
   4 -22  -3   76.61   11.73
   4 -22  -2   19.82    6.15
   4  22  -2   24.97    6.20
  -4  22   2   14.40    6.31
   4  22  -1   75.84   16.62
  -4  22   1   93.24   16.26
   4  22  -1  109.34   12.75
  -4  22   1   99.99   11.35
   4 -22  -1   92.51   14.38
   4 -22   0    1.36    0.94
  -4  22   0   -2.73    2.48
  -4  22   0    2.28    4.79
   4  22   0   -2.32    5.29
   4  22   0    2.87    2.92
   4 -22   1    3.01    3.23
  -4  22  -1    3.86    2.54
   4  22   1   -3.36    5.63
   4  22   1    4.08    3.14
  -4  22  -1    1.52    2.67
   4  22   2  123.73   14.92
  -4 -22  -2  148.92   15.77
  -4  22  -2  180.63   20.80
  -4  22  -2  152.95   17.24
   4 -22   2  182.40   22.74
  -4  22  -3    6.01    3.76
  -4  22  -3    5.68    3.43
  -4 -22  -3    9.57    4.01
   4  22   3    7.58    3.67
  -4  22  -4    6.91    5.63
  -4 -22  -4    4.07    3.98
   4  22   4    7.48    3.84
  -4  22  -4    5.52    3.50
  -4 -22  -5   47.28   11.17
   4  22   5   39.20    9.40
  -4  22  -5   48.82   11.23
  -4  22  -5   67.43   14.30
  -4  22  -6   25.26    8.40
   4  22   6   27.41    8.34
  -4 -22  -6   40.94   10.12
   4  23  -9   32.12    9.67
  -4  23   9    8.91    9.30
   4  23  -8   32.19    8.90
  -4  23   8   31.68   13.20
  -4  23   7    5.27    4.03
   4  23  -7   11.86    5.97
   4  23  -6   63.48   11.32
  -4  23   6   97.95   21.63
  -4  23   5   35.38   12.19
   4  23  -5   32.67    8.10
  -4  23   4  225.72   29.35
   4  23  -4  212.98   19.68
   4 -23  -4  228.74   19.34
   4 -23  -3    1.00    0.96
   4  23  -3   -0.26    2.22
  -4  23   3   -1.33    4.42
   4 -23  -2    6.53    3.84
   4  23  -2   -4.11    3.75
  -4  23   2    8.50    5.17
  -4  23   1    9.56    5.44
   4  23  -1    8.69    5.31
   4 -23  -1    7.00    3.91
   4  23  -1    5.74    2.18
   4 -23   0   52.32   11.85
   4  23   0   51.86   14.54
  -4  23   0   48.84   11.76
   4  23   0   56.99    9.55
  -4  23   0   44.42    8.39
   4 -23   1   23.87    7.81
  -4  23  -1   27.74    8.23
   4  23   1   33.07   12.66
  -4  23  -1   31.54    7.69
   4  23   1   27.15    6.89
  -4  23  -2   -0.17    1.19
   4 -23   2   -2.27    3.02
  -4  23  -2   -1.98    3.46
   4  23   2   -1.19    4.96
   4  23   2   -0.71    0.92
  -4  23  -3   35.08    9.31
  -4  23  -3   48.17   10.62
   4  23   3   26.75    7.63
  -4  23  -4   -2.17    1.85
  -4 -23  -4   12.70    4.86
  -4  23  -4   13.06    5.71
   4  23   4   13.79    5.51
  -4 -23  -5   11.36    5.66
  -4  23  -5   13.81    6.07
   4  23   5   14.13    5.77
  -4  23  -5   16.29    7.37
  -4  23  -6   38.11   11.02
   4  23   6   22.12    7.32
   4  24  -8    5.23    4.41
  -4  24   8    7.97    7.66
   4  24  -7   16.16    6.18
  -4  24   7   15.98   10.91
  -4  24   6   32.90   13.93
   4  24  -6   12.92    5.89
   4  24  -5   84.14   12.73
  -4  24   5   49.31   14.14
   4 -24  -4    9.28    4.44
  -4  24   4   -1.02    5.76
   4  24  -4    6.30    2.40
   4 -24  -3    2.48    1.91
   4  24  -3    4.40    3.32
  -4  24   3   10.72    8.24
   4 -24  -2   51.02   10.40
   4  24  -2   61.61   10.78
  -4  24   2   75.31   14.76
   4 -24  -1   31.47    8.58
  -4  24   1   33.36    9.74
   4  24  -1   24.82    9.40
   4  24  -1   51.44    9.17
  -4  24   0   13.79    5.20
   4  24   0   25.59   10.67
  -4  24   0   17.25    6.67
   4 -24   0   23.13    8.18
   4  24   0   20.42    6.15
   4 -24   1   -1.97    3.62
  -4  24  -1   -0.34    0.90
  -4  24  -1    4.83    4.48
   4  24   1    2.04    3.82
   4  24   1    1.66    3.08
   4 -24   2   -1.24    4.82
  -4  24  -2   -1.89    2.70
  -4  24  -2   -1.47    1.96
   4  24   2   -2.36    3.00
   4  24   2   -0.80    1.45
  -4  24  -3   28.07    8.38
   4  24   3   41.22   17.06
  -4  24  -3   38.53    9.90
   4  24   3   31.61    7.71
  -4  24  -4    2.48    3.55
  -4  24  -4    9.53    5.19
   4  24   4    9.47    4.25
   4  24   5   13.74   10.51
   4  24   5    1.67    2.24
  -4  24  -5    8.08    5.04
   4  24   6    5.77    5.01
   4  25  -8   23.99    8.14
  -4  25   8   13.06    9.45
   4  25  -7    0.55    2.31
  -4  25   7    0.80    4.13
  -4  25   6   31.15   11.81
   4  25  -6   31.88    8.60
  -4  25   5   39.42   15.81
   4  25  -5    4.90    4.14
   4 -25  -4   13.35    4.88
  -4  25   4    4.81    6.48
   4  25  -4    9.48    4.31
   4 -25  -3    3.54    2.36
   4  25  -3    3.81    2.34
  -4  25   3    9.15    6.65
  -4  25   2   82.49   16.16
   4  25  -2  106.45   14.20
   4 -25  -2   80.89   13.24
  -4  25   1   15.54    7.17
   4 -25  -1   10.94    5.71
   4  25  -1   15.75    5.20
  -4  25   0    0.28    2.22
  -4  25   0    3.60    4.20
   4 -25   0    4.20    4.48
   4  25   0    2.31    1.85
   4  25   0    0.05    1.11
   4 -25   1   -4.51    5.27
  -4  25  -1    1.85    2.63
  -4  25  -1   -0.61    0.85
   4  25   1    3.78    5.37
   4  25   1    0.71    1.05
   4 -25   2    6.41    4.91
  -4  25  -2    0.05    2.66
  -4  25  -2    7.39    4.29
   4  25   2   -0.21    1.22
   4 -25   3    7.84    5.56
  -4  25  -3    1.57    1.24
   4  25   3   -0.07    5.27
  -4  25  -3    1.33    1.15
   4  25   3    1.23    1.53
  -4  25  -4   29.07    8.59
   4  25   4   27.17   14.11
   4  25   4   51.46   10.86
  -4  25  -4   41.06    9.37
  -4  25  -5    2.39    1.53
   4  25   5    2.25    6.55
   4  25   5    6.99    4.52
   4  26  -8    1.46    3.07
  -4  26   8   -6.39    6.68
  -4  26   7   14.64   10.16
   4  26  -7   22.00    7.91
  -4  26   6    8.01    6.82
   4  26  -6    6.16    3.27
  -4  26   5   58.81   18.95
   4  26  -5   32.32    8.45
  -4  26   4   28.14   11.27
   4  26  -4   37.46    8.61
   4 -26  -3   21.01    6.51
   4  26  -3   17.21    6.06
  -4  26   3   13.74    8.81
   4 -26  -2   15.01    5.90
   4  26  -2   18.89    6.02
  -4  26   2   18.96    8.23
   4 -26  -1   48.11   11.31
  -4  26   1   62.92   14.90
   4  26  -1   61.71   10.84
   4 -26   0   19.21    7.35
  -4  26   0   15.89    5.63
   4  26   0    9.37    5.53
   4  26   0   18.32    5.66
   4  26   1    6.42    7.29
  -4  26  -1    2.29    3.52
  -4  26  -1    0.57    2.02
   4 -26   1   -3.20    3.02
   4  26   1    2.10    2.32
   4 -26   2   31.98   10.40
  -4  26  -2   25.50    7.95
  -4  26  -2   39.95   10.20
   4  26   2   36.92   15.60
   4  26   2   34.28    8.30
   4  26   3   72.40   22.93
   4  26   3   99.17   14.16
  -4  26  -3   92.20   15.80
  -4  26  -3   79.18   14.32
   4 -26   3   83.59   17.78
  -4  26  -4   39.01   10.13
   4  26   4   54.18   20.82
  -4  26  -4   43.17   11.23
   4  26   4   25.30    7.35
   4  26   5   20.41   13.74
  -4  26  -5   14.19    6.58
   4  26   5    6.34    3.89
   4  27  -7    9.45    4.56
  -4  27   7    1.20    5.47
   4  27  -6   11.71    5.51
  -4  27   6   -2.62    4.01
  -4  27   5   -6.10    7.96
   4  27  -5    6.69    3.73
  -4  27   4    8.48    8.76
   4  27  -4    6.47    4.35
   4 -27  -3    3.66    4.68
   4  27  -3    8.22    4.55
  -4  27   3    0.28    3.40
   4 -27  -2   32.40    9.30
   4  27  -2   35.99    8.15
  -4  27   2   38.44   13.03
   4 -27  -1    6.39    4.21
   4  27  -1   -4.38    3.70
  -4  27   1    0.95    3.57
   4 -27   0  115.22   18.30
  -4  27   0  118.09   19.20
   4  27   0  131.22   15.83
  -4  27  -1    3.00    1.56
   4  27   1    8.11    8.70
  -4  27  -1    2.25    1.67
   4  27   1    7.46    4.23
   4 -27   1    5.74    4.47
   4 -27   2   -1.37    3.48
  -4  27  -2   -0.19    1.00
  -4  27  -2   -3.01    3.99
   4  27   2    5.40    3.83
   4  27   2    3.20    2.86
   4 -27   3    8.76    7.41
   4  27   3    9.75    8.28
  -4  27  -3    7.04    5.11
   4  27   3   10.87    5.12
  -4  27  -3   20.99    7.71
   4 -27   4   20.54    9.25
  -4  27  -4   26.84    8.70
   4  27   4   13.91   12.76
  -4  27  -4   31.74    9.58
   4  27   4   12.03    5.67
   4  27   5   15.09    6.11
   4  28  -7   15.72    6.05
  -4  28   7   21.89   12.56
  -4  28   6    4.40    6.04
   4  28  -6    2.69    2.55
  -4  28   5   59.93   16.70
   4  28  -5   57.85   11.76
  -4  28   4   -1.78    2.72
   4  28  -4    2.58    3.25
   4 -28  -3    0.13    1.45
   4  28  -3    1.55    1.88
  -4  28   3   -1.45    2.74
   4 -28  -2    4.64    3.87
   4  28  -2    5.33    3.63
  -4  28   2    7.69    6.63
   4 -28  -1    5.56    3.32
   4  28  -1    8.10    4.15
  -4  28   1    2.23    4.42
   4 -28   0    9.97    4.81
  -4  28   0    7.60    4.86
   4  28   0    0.51    0.90
  -4  28  -1   19.65    7.90
  -4  28  -1   11.81    5.54
   4  28   1   23.67   14.47
   4  28   1   19.35    6.50
   4 -28   1   10.41    6.75
   4 -28   2   11.40    7.34
  -4  28  -2    4.99    4.13
  -4  28  -2    2.84    1.79
   4  28   2   13.03   11.02
   4  28   2    5.72    3.68
   4 -28   3    5.69    5.04
  -4  28  -3    4.38    3.72
   4  28   3   -4.04    2.70
   4  28   3    1.70    1.71
   4 -28   4    3.32    3.65
   4  28   4    2.86    2.68
  -4  28  -4    2.17    2.80
  -4  29   6  126.68   26.91
   4  29  -6  151.76   20.71
  -4  29   5   53.38   17.13
   4  29  -5   57.78   12.03
  -4  29   4    4.44    7.30
   4  29  -4    0.61    1.27
   4  29  -3   16.93    6.24
  -4  29   3    4.99    4.27
  -4  29   2    1.71    2.86
   4 -29  -2    0.62    1.71
   4  29  -2    2.61    3.01
   4 -29  -1    1.45    1.14
   4  29  -1    1.85    1.46
  -4  29   0   52.60   13.82
   4  29   0   40.83    9.62
   4 -29   0   53.25   12.44
   4 -29   1   69.56   15.17
  -4  29  -1   63.68   14.71
   4  29   1   39.38   15.38
   4  29   1   78.88   12.72
  -4  29  -2   45.30   10.94
   4 -29   2   43.85   12.89
  -4  29  -2   51.04   12.57
   4  29   2   55.90   19.33
   4  29   2   69.78   12.47
   4 -29   3   27.52   11.11
  -4  29  -3   57.25   12.85
   4  29   3   66.35   23.23
   4  29   3   48.63   10.07
  -4  29  -3   46.40   11.23
  -4  29  -4   25.28    8.91
   4  29   4   17.52   16.58
   4  29   4   18.42    6.48
   4  30  -5  101.62   16.24
  -4  30   5   66.78   18.86
  -4  30   4    4.22    7.15
   4  30  -4    4.11    3.60
   4  30  -3   26.95    8.09
  -4  30   3   25.88   10.09
   4 -30  -2   10.83    5.13
  -4  30   2   14.37    8.82
   4  30  -2    5.47    5.04
   4 -30  -1   13.91    6.05
  -4  30   1    7.85    7.72
   4  30  -1    9.41    4.63
   4 -30   0    3.90    3.88
  -4  30   0    8.72    6.10
   4  30   0    6.07    4.35
   4 -30   1   -3.27    1.83
   4  30   1   -3.16    2.39
   4 -30   2    5.83    6.21
  -4  30  -2   16.71    6.79
  -4  30  -2   12.53    6.42
   4  30   2   19.39   11.21
   4  30   2   13.56    6.00
  -4  30  -3   26.02    8.41
  -4  30  -3   48.22   12.01
   4  30   3   37.57   17.34
   4  30   3   50.10   10.99
  -4  31   5    2.61    2.03
   4  31  -5   -6.29    4.89
  -4  31   4    5.62    6.31
   4  31  -4   14.48    6.89
   4  31  -3   77.38   13.95
  -4  31   3   57.32   15.71
   4 -31  -2   32.21    9.49
  -4  31   2   27.84   11.47
   4  31  -2   18.41    7.05
  -4  31   1    0.39    2.29
   4  31  -1   -1.98    1.41
  -4  31   0   43.57   12.33
   4 -31   0   42.94   13.09
   4  31   0   32.78    8.66
   4 -31   1   23.30    9.49
  -4  31  -1   10.85    7.05
   4  31   1    9.78    5.08
   4 -31   2   20.41    8.61
  -4  31  -2   29.85   10.50
   4  31   2   33.96   15.11
   4  31   2   18.76    7.07
   4  31   3   10.03   10.75
  -4  31  -3    9.80    5.71
   4  32  -4  105.51   16.73
  -4  32   4   87.14   21.42
   4  32  -3    1.47    3.18
  -4  32   3    7.07    6.46
  -4  32   2    4.22    6.13
   4  32  -2    0.60    1.56
   4 -32  -1   -1.28    2.14
   4  32  -1    3.32    3.00
   4 -32   0   35.49   11.40
  -4  32   0   29.64   10.26
   4  32   0   15.34    5.65
   4 -32   1   13.59    7.51
  -4  32  -1    9.09    5.30
   4  32   1    7.28    4.06
  -4  32  -2    3.04    4.99
   4  32   2    0.80    1.80
  -4  33   3   16.42    8.59
  -4  33   2   14.72    8.14
   4  33  -2    6.72    4.39
  -4  33   1    8.21    6.63
   4 -33  -1    7.77    4.60
   4  33  -1   -0.81    1.28
   4 -33   0   11.55    6.25
  -4  33   0    7.29    5.08
   4  33   0    4.93    3.54
   4 -33   1    8.44    7.15
  -4  33  -1    4.04    3.08
   4 -34  -1   11.37    5.80
   4 -34   0    5.06    4.69
   5   0 -10    5.09    2.81
   5   0  -9    0.11    1.96
   5   0  -8    3.24    2.19
   5   0  -7   -0.91    2.62
  -5   0   6    1.89    1.76
   5   0  -6    0.68    0.65
   5   0  -6    1.93    2.95
  -5   0   5    0.78    1.40
   5   0  -5    2.19    0.86
   5   0  -5    0.17    0.48
   5   0  -4   74.75    9.59
   5   0  -4   77.64    5.58
  -5   0   4   94.31    8.80
  -5   0   3    3.10    1.59
   5   0  -3    0.54    0.72
   5   0  -3    1.37    1.85
   5   0  -2   13.05    3.73
   5   0  -2   10.52    2.86
  -5   0   2   13.04    3.45
   5   0  -1    1.92    0.95
   5   0  -1    1.21    1.10
  -5   0   1    0.83    1.84
  -5   0   0  872.18   32.02
   5   0   0  887.12   30.45
   5   0   1    0.58    1.55
  -5   0  -1    2.47    1.09
  -5   0  -2  142.32   14.52
   5   0   2  156.43   13.31
   5   0   3    0.52    1.93
  -5   0  -3   -0.79    1.61
  -5   0  -4   55.03   10.76
   5   0   4   49.85    8.13
  -5   0  -5   -0.92    2.17
  -5   0  -6    8.54    5.13
  -5   0  -7    7.35    5.64
  -5   0  -8    0.37    3.55
   5   1 -11    1.86    3.28
   5  -1 -10   82.46   12.70
   5   1 -10  101.35   14.27
   5   1  -9   22.37    6.44
   5  -1  -9   13.19    4.54
   5  -1  -8   24.09    5.97
   5   1  -8   20.13    6.12
   5  -1  -7   90.79   11.78
   5   1  -7  109.45   12.95
   5  -1  -6   91.47   11.36
  -5   1   6  102.64   10.66
   5   1  -6   95.59   11.82
  -5  -1   6  108.03    9.26
   5   1  -6   96.78    7.63
   5  -1  -6  102.13    6.87
   5   1  -5  581.98   27.50
   5  -1  -5  546.87   26.26
  -5   1   5  542.34   23.08
  -5  -1   5  556.97   19.87
   5   1  -5  576.12   16.73
   5  -1  -5  570.42   14.65
   5  -1  -4   39.18    6.56
   5   1  -4   54.53    8.12
   5   1  -4   43.04    4.43
   5  -1  -4   53.72    4.37
  -5   1   4   47.56    6.62
  -5  -1   4   50.44    6.07
   5  -1  -3   47.69    7.33
   5   1  -3   47.46    6.94
   5  -1  -3   50.36    4.91
   5   1  -3   51.35    5.31
  -5   1   3   55.75    7.04
  -5  -1   3   55.86    6.68
   5   1  -2   76.69    9.12
   5  -1  -2   74.61    7.04
   5   1  -2   62.72    6.73
  -5   1   2   77.72    8.89
   5  -1  -2   66.85    8.86
  -5  -1   2   66.77    7.49
   5  -1  -1    0.58    0.85
   5   1  -1    3.11    2.72
   5  -1  -1    1.86    1.34
   5   1  -1    3.11    2.29
  -5   1   1    0.21    0.76
  -5  -1   1    0.31    1.30
  -5  -1   0   62.14    8.33
   5   1   0   52.17    7.42
   5   1   0   69.25    9.16
  -5   1   0   56.63    8.24
   5  -1   0   59.48    7.90
  -5   1  -1   36.05    7.02
   5  -1   1   49.51    7.32
   5   1   1   44.22    6.70
  -5  -1  -1   38.62    6.98
   5  -1   2    9.76    3.56
  -5   1  -2   15.05    4.96
   5   1   2    7.62    2.71
  -5  -1  -2    8.04    3.17
   5  -1   3    0.58    1.09
   5   1   3    0.80    2.02
  -5   1  -3    1.35    3.09
  -5  -1  -3   -1.91    1.72
  -5   1  -4  268.43   22.39
   5  -1   4  264.09   19.30
  -5  -1  -4  221.74   20.70
   5   1   4  265.19   17.76
  -5   1  -5    5.76    3.96
  -5  -1  -5    2.23    2.91
  -5  -1  -6   29.04    7.94
  -5   1  -6   34.27    8.75
  -5   1  -7   -1.57    1.19
  -5  -1  -7    0.88    2.51
  -5   1  -8    8.38    4.49
  -5  -1  -8   12.94    6.09
   5   2 -11    7.85    4.16
   5  -2 -10    7.02    3.89
   5   2 -10   14.78    6.04
   5  -2  -9    0.21    1.74
   5   2  -9    1.97    0.73
   5  -2  -8    1.17    1.58
   5   2  -8    1.11    1.02
   5   2  -7    2.02    1.66
   5  -2  -7    4.28    3.10
   5   2  -7    1.51    1.44
  -5   2   7    1.49    1.44
   5  -2  -6    3.98    2.06
   5   2  -6    8.05    3.58
  -5   2   6    3.31    2.16
   5   2  -6    8.55    2.38
   5  -2  -5   23.86    5.41
   5   2  -5   19.67    5.03
  -5   2   5   25.73    5.45
  -5  -2   5   28.76    4.25
   5   2  -5   25.79    3.78
   5  -2  -5   21.84    2.58
   5   2  -4  261.17   17.60
   5  -2  -4  250.67   17.19
  -5   2   4  248.48   16.06
   5   2  -4  242.35   11.07
   5  -2  -4  250.77    8.65
  -5  -2   4  235.20   12.39
   5  -2  -3    9.96    3.26
   5   2  -3   12.31    3.70
  -5   2   3    9.60    3.10
   5  -2  -3   12.82    2.42
   5   2  -3   17.40    3.17
  -5  -2   3   12.90    3.15
  -5  -2   2   48.34    6.17
   5  -2  -2   41.47    6.73
   5   2  -2   56.15    7.68
   5  -2  -2   61.00    6.40
   5   2  -2   50.50    6.02
  -5   2   2   49.18    7.28
   5   2  -1  311.10   17.70
  -5  -2   1  320.77   17.96
   5   2  -1  294.03   17.02
  -5   2   1  309.39   18.63
   5  -2  -1  295.89   18.04
   5   2   0   62.87    7.97
   5  -2   0   90.59   10.01
  -5  -2   0   66.24    8.38
  -5   2   0   64.62    8.82
   5   2   0   90.85   10.42
  -5   2  -1  142.44   14.20
  -5  -2  -1  146.03   13.62
   5  -2   1  182.78   14.73
   5   2   1  170.77   12.85
  -5   2  -2    7.01    4.18
   5   2   2    1.24    1.37
  -5  -2  -2    4.27    2.65
   5  -2   2    2.37    1.41
  -5   2  -3   76.64   11.26
   5   2   3   91.52    9.89
   5  -2   3   91.66   11.51
  -5  -2  -3   85.88   11.76
   5  -2   4    0.29    0.99
  -5   2  -4   -0.50    0.95
  -5  -2  -4    0.40    1.26
  -5   2  -5   38.29    8.75
  -5  -2  -5   39.14    9.26
  -5  -2  -6   -0.77    2.44
  -5   2  -6    3.71    2.96
  -5   2  -7   19.10    7.70
  -5  -2  -7    4.02    3.51
  -5   2  -8    2.31    3.51
  -5  -2  -8    1.94    3.98
   5   3 -11   -0.38    1.14
   5  -3 -10    5.36    4.08
   5   3 -10    3.45    2.66
   5  -3  -9    1.69    0.63
   5   3  -9    3.89    3.42
   5  -3  -8    0.87    1.52
   5   3  -8    2.24    2.85
   5  -3  -7  227.05   18.55
   5   3  -7  220.26   18.74
  -5   3   7  203.62   18.58
   5   3  -7  204.98   13.20
   5  -3  -6  341.60   21.69
   5   3  -6  291.54   20.24
  -5   3   6  325.08   21.69
   5   3  -6  327.03   15.38
   5  -3  -5   -1.80    1.37
   5   3  -5   -1.25    1.93
  -5  -3   5    0.47    0.79
  -5   3   5   -0.67    0.98
   5  -3  -5   -0.07    0.42
   5   3  -5    1.27    1.04
   5  -3  -4   50.48    7.67
   5   3  -4   45.85    7.52
  -5   3   4   39.82    6.53
   5   3  -4   37.25    4.61
   5  -3  -4   43.45    3.21
  -5  -3   4   41.93    4.86
  -5   3   3    4.72    2.58
   5   3  -3    1.31    1.63
   5  -3  -3    5.24    2.98
   5  -3  -3    1.51    1.07
   5   3  -3    1.00    0.60
  -5  -3   3    4.12    1.71
   5  -3  -2   64.70    8.49
  -5  -3   2   55.66    6.62
   5   3  -2   54.63    7.43
   5  -3  -2   61.78    6.46
   5   3  -2   64.38    6.98
  -5   3   2   44.44    6.83
   5  -3  -1   16.06    4.39
   5   3  -1   12.66    3.61
  -5   3   1   12.69    3.79
   5   3  -1   14.20    3.65
  -5  -3   1   16.22    3.98
   5   3   0   77.86    8.57
  -5  -3   0   73.03    8.83
   5   3   0   69.19    9.04
  -5   3   0   61.75    8.57
   5  -3   0   87.74   10.29
   5   3   1   49.91    6.98
  -5  -3  -1   47.16    7.63
   5  -3   1   63.06    8.97
   5   3   1   49.15    8.62
  -5   3  -1   46.07    7.74
   5   3   2   26.40    4.99
  -5  -3  -2   30.39    6.96
  -5   3  -2   22.14    5.44
   5  -3   2   33.37    6.86
  -5   3  -3   94.64   12.72
  -5  -3  -3   75.19   11.20
   5  -3   3   99.86   12.05
   5   3   3   95.13    9.68
  -5   3  -4   -0.23    1.49
   5  -3   4    2.52    1.47
  -5   3  -5   61.54   11.63
   5  -3   5   46.43    9.01
  -5  -3  -5   47.19    9.46
  -5  -3  -6   15.32    6.16
  -5   3  -6   13.58    6.35
  -5  -3  -7   31.56    9.41
  -5   3  -7   29.11    8.79
  -5   3  -8    8.04    5.61
  -5  -3  -8   11.26    6.36
   5  -4 -10   -3.00    3.01
   5   4 -10    2.93    3.40
   5  -4  -9   33.46    7.61
   5   4  -9   35.93    8.26
   5  -4  -8    4.19    3.25
   5   4  -8    7.38    3.65
   5  -4  -7   87.08   11.05
   5   4  -7   88.76   11.98
  -5   4   7   88.83   12.71
   5   4  -7   89.06    8.90
   5  -4  -6   48.99    8.26
   5   4  -6   40.34    7.78
   5   4  -6   42.41    5.72
  -5   4   6   39.53    7.63
   5   4  -5   82.30   10.51
   5  -4  -5  102.33   11.22
  -5   4   5   98.30   11.67
   5   4  -5   87.15    7.58
  -5  -4   5   91.07    6.04
   5  -4  -4   58.82    8.55
  -5  -4   4   62.40    5.65
  -5   4   4   77.41    9.76
   5   4  -4   74.32    6.63
   5  -4  -4   69.44    3.31
   5   4  -4   71.65    9.43
   5  -4  -3  432.67   22.56
   5   4  -3  451.06   22.17
   5  -4  -3  448.88   12.92
   5   4  -3  439.36   17.28
  -5  -4   3  445.37   16.97
  -5   4   3  460.23   23.45
   5   4  -2  236.30   15.51
  -5  -4   2  245.17   13.82
   5  -4  -2  247.27   12.88
   5   4  -2  227.14   13.64
  -5   4   2  251.10   17.33
   5  -4  -2  251.79   17.34
   5   4  -1   18.30    4.35
   5  -4  -1   17.18    4.56
  -5   4   1   15.93    4.78
   5   4  -1   14.20    3.70
  -5  -4   1   14.23    3.65
   5  -4   0    3.24    2.02
   5   4   0    5.01    2.09
  -5  -4   0    4.66    2.85
   5   4   0    3.79    2.11
  -5   4   0   -0.57    1.68
   5  -4   1    0.91    1.71
   5   4   1   -0.44    1.19
  -5  -4  -1    2.35    0.70
   5   4   1   -0.51    2.26
  -5   4  -1   -0.39    2.82
   5   4   2   24.51    4.75
   5  -4   2   20.68    5.79
   5   4   2   17.83    5.99
  -5  -4  -2   15.59    4.67
  -5   4  -2   24.50    6.30
   5  -4   3    7.68    3.38
  -5   4  -3   18.97    5.96
   5   4   3   15.60    4.09
  -5  -4  -3   16.19    5.91
   5  -4   4   -0.66    1.39
  -5   4  -4    2.29    3.25
  -5  -4  -4    3.36    2.86
  -5  -4  -5    6.21    3.57
   5  -4   5    6.83    3.01
  -5   4  -5    1.83    2.59
  -5  -4  -6   -0.91    1.25
  -5   4  -6   -1.95    3.60
  -5  -4  -7   17.60    6.79
  -5   4  -7   11.24    5.56
  -5   4  -8   26.31    8.60
  -5  -4  -8    8.27    5.15
   5   5 -10   82.69   13.56
   5  -5  -9   -0.70    1.91
   5   5  -9    1.58    2.32
   5   5  -8    4.94    2.70
   5  -5  -8    4.90    2.86
   5   5  -8    0.95    0.63
  -5   5   8    4.13    4.49
   5  -5  -7   65.45    9.57
   5   5  -7   54.38    9.22
  -5   5   7   60.15   11.14
   5   5  -7   65.18    7.95
   5  -5  -6    4.42    2.72
   5   5  -6    2.63    2.64
  -5   5   6    5.22    3.79
   5   5  -6    7.05    2.42
   5  -5  -5    7.52    2.91
   5   5  -5   13.19    4.27
   5   5  -5    9.37    2.29
  -5   5   5   19.36    5.97
   5  -5  -4   49.54    7.69
  -5   5   4   40.35    7.55
  -5  -5   4   48.33    4.73
   5   5  -4   58.28    8.49
   5   5  -4   43.75    5.44
   5  -5  -3  144.37   13.06
   5   5  -3  123.73   11.75
  -5  -5   3  140.72    9.05
   5  -5  -3  125.20    6.58
   5   5  -3  129.94    9.51
  -5   5   3  115.74   12.13
   5  -5  -2    5.59    3.82
  -5   5   2    2.87    1.73
  -5  -5   2    3.26    2.08
   5  -5  -2    1.11    0.85
   5   5  -2    6.16    2.51
   5   5  -2    5.17    2.65
   5   5  -1   81.01    8.82
  -5  -5   1   73.42    8.12
  -5   5   1   74.87    9.69
   5   5  -1   75.37    9.03
   5  -5  -1   70.36    9.30
   5  -5   0    1.98    2.56
   5   5   0   -0.26    1.10
  -5  -5   0    0.25    1.62
   5   5   0    2.13    2.15
  -5   5   0    1.78    2.58
   5   5   1   64.58    7.56
   5   5   1   62.12    9.70
  -5  -5  -1   67.26    9.19
   5  -5   1   66.87    9.63
  -5   5  -1   77.59   10.90
   5   5   2    4.75    2.20
   5   5   2   -0.85    2.58
  -5  -5  -2    2.61    2.49
  -5   5  -2    0.64    1.99
   5  -5   2    6.83    3.59
  -5   5  -3    8.94    3.84
   5   5   3   12.68    3.39
   5  -5   3   16.27    5.10
  -5  -5  -3    9.56    3.68
  -5   5  -4   57.97   10.75
  -5  -5  -4   90.25   12.61
   5  -5   4   68.84   11.30
   5  -5   5    2.16    2.02
  -5  -5  -5    0.63    3.16
  -5   5  -5   -0.76    1.54
  -5   5  -6   56.19   11.92
  -5  -5  -6   48.92   10.88
  -5   5  -7   63.19   13.20
  -5  -5  -7   71.83   13.75
  -5   5  -8   -0.25    2.45
   5   5   8    4.37    4.32
  -5  -5  -8    9.44    5.28
   5   6 -10   21.03    7.00
   5  -6  -9    3.47    2.77
   5   6  -9    5.25    3.89
   5  -6  -8   20.60    5.39
   5   6  -8   30.24    7.56
  -5   6   8   42.41   10.95
   5   6  -8   36.00    6.78
   5  -6  -7  303.51   20.96
  -5   6   7  280.75   24.96
   5   6  -7  281.98   21.61
   5   6  -7  263.52   16.45
   5  -6  -6   13.86    4.10
   5   6  -6   14.72    4.59
  -5   6   6    2.42    2.06
   5   6  -6   15.74    3.74
   5  -6  -5   19.36    5.03
   5   6  -5   26.77    6.02
   5   6  -5   23.38    4.26
  -5   6   5   29.70    6.98
   5  -6  -4   48.00    7.79
   5   6  -4   51.55    8.25
  -5  -6   4   46.82    4.26
  -5   6   4   51.12    8.68
   5   6  -4   48.37    6.04
   5  -6  -3  234.82   16.89
   5   6  -3  233.01   16.35
  -5  -6   3  247.82   11.66
   5  -6  -3  259.94    8.99
   5   6  -3  258.56   13.96
  -5   6   3  239.00   18.09
   5   6  -2  188.47   13.80
  -5  -6   2  172.68   11.40
   5   6  -2  189.52   12.96
  -5   6   2  170.22   15.16
   5  -6  -2  178.76   14.90
   5   6  -1  133.08   11.21
  -5  -6   1  113.34   10.13
   5   6  -1  114.70   10.85
  -5   6   1  118.00   12.53
   5  -6  -1  119.59   12.23
   5   6   0  141.60   11.16
   5   6   0  150.16   13.70
  -5  -6   0  139.38   12.23
  -5   6   0  150.04   14.58
   5  -6   0  128.50   13.19
   5   6   1    3.20    2.09
   5  -6   1    0.73    1.38
   5   6   1    9.64    4.52
  -5  -6  -1    0.63    0.84
  -5   6  -1    8.34    3.69
   5  -6   2   10.78    4.07
   5   6   2   10.95    3.10
   5   6   2    5.12    3.98
  -5  -6  -2    7.03    3.35
  -5   6  -2   17.49    5.03
   5  -6   3   -0.59    0.95
  -5   6  -3    0.93    2.10
   5   6   3   -1.27    2.01
   5  -6   4   25.22    6.84
  -5  -6  -4   14.39    5.20
  -5   6  -4    9.59    5.00
   5   6   4   13.83    6.51
  -5  -6  -5   11.37    5.48
   5  -6   5   10.72    4.82
  -5   6  -5   22.41    7.26
   5   6   5    8.27    4.54
  -5  -6  -6    3.23    3.01
   5   6   6   -1.16    2.65
  -5   6  -6    6.45    5.08
   5   6   7   27.94    9.38
  -5   6  -7   67.44   13.15
  -5  -6  -7   48.75   11.31
  -5   6  -8   11.34    6.23
   5   7 -10   38.68    9.29
   5  -7  -9   -1.28    2.10
   5   7  -9    1.89    3.10
   5   7  -8    3.96    2.47
   5  -7  -8    0.02    2.15
   5   7  -8    3.14    2.33
  -5   7   8   -2.04    3.12
   5   7  -7   -0.52    1.34
   5  -7  -7    1.41    2.33
   5   7  -7    3.36    1.39
  -5   7   7    0.87    2.20
   5  -7  -6    4.12    2.88
   5   7  -6    1.58    1.53
  -5   7   6    4.52    3.20
   5   7  -6    2.09    0.93
   5  -7  -5   66.39    9.18
   5   7  -5   59.58    9.11
  -5   7   5   64.94   11.03
   5   7  -5   64.85    7.35
   5  -7  -4   41.44    7.40
   5   7  -4   28.39    5.99
  -5   7   4   39.12    7.86
  -5  -7   4   39.88    3.57
   5   7  -4   34.78    5.35
  -5   7   3    0.03    1.45
   5  -7  -3    2.33    1.56
   5   7  -3   -0.20    1.26
  -5  -7   3    1.11    0.81
   5  -7  -3    2.09    0.99
   5   7  -3    0.65    1.10
   5  -7  -2   21.36    5.06
  -5   7   2   18.18    5.25
   5   7  -2   17.25    4.26
  -5  -7   2   19.52    3.76
   5   7  -2   20.70    4.26
   5  -7  -1    4.46    3.02
   5   7  -1    2.33    1.55
  -5   7   1    5.50    2.75
  -5  -7   1    4.59    2.28
   5   7  -1    1.16    1.94
   5   7   0   45.69    6.24
   5   7   0   45.74    7.54
  -5  -7   0   72.90    8.99
  -5   7   0   49.40    8.34
   5  -7   0   55.87    8.89
   5   7   1   22.78    4.15
   5  -7   1   23.66    5.97
   5   7   1   11.68    4.26
  -5   7  -1   13.73    4.49
  -5  -7  -1   23.98    5.36
   5   7   2   25.36    4.33
   5  -7   2   32.88    7.55
   5   7   2   22.50    6.38
  -5   7  -2   22.57    6.34
  -5  -7  -2   29.64    6.77
   5  -7   3   17.82    6.20
   5   7   3   14.61    5.42
  -5  -7  -3   17.04    5.38
  -5   7  -3   10.25    4.35
  -5  -7  -4   -1.26    2.98
   5   7   4    3.15    4.09
  -5   7  -4    3.26    1.25
   5  -7   4   -0.76    1.47
   5  -7   5    1.63    2.02
  -5   7  -5   -1.16    2.90
  -5  -7  -5    1.03    2.46
   5   7   5    0.24    1.57
   5   7   6   17.14    7.40
  -5  -7  -6   27.27    8.24
  -5   7  -6   34.04    9.12
   5  -7   6   39.83    9.64
   5   7   7   40.69   10.82
  -5  -7  -7   41.10   10.64
  -5   7  -7   51.82   12.19
  -5   7  -8   36.53    9.93
   5   8 -10    5.88    4.34
   5   8  -9    3.12    2.76
   5  -8  -9    4.14    2.63
   5   8  -8    1.31    1.65
   5   8  -8   14.04    4.99
   5  -8  -8    8.83    3.54
  -5   8   8   17.08    7.58
   5  -8  -7   56.48    8.96
   5   8  -7   58.09   10.00
   5   8  -7   51.30    7.62
  -5   8   7   39.49   10.01
   5  -8  -6   79.74   10.18
   5   8  -6   75.44   10.88
  -5   8   6   85.26   13.61
   5   8  -6   84.75    9.32
   5  -8  -5  680.33   29.86
   5   8  -5  705.41   31.45
  -5   8   5  688.18   36.77
   5   8  -5  674.76   24.57
   5  -8  -4  134.05   13.15
   5   8  -4  136.65   13.34
  -5   8   4  128.01   14.72
   5   8  -4  121.24   10.13
  -5  -8   4  134.36    5.88
   5   8  -3  323.12   19.44
   5  -8  -3  324.30    9.27
  -5   8   3  305.50   21.89
   5   8  -3  318.14   16.34
  -5  -8   3  344.25   13.31
   5  -8  -3  347.38   20.96
   5  -8  -2   33.92    6.54
   5   8  -2   40.28    6.28
   5   8  -2   28.61    5.27
  -5  -8   2   33.26    4.84
  -5   8   2   47.49    8.58
   5   8  -1   80.73    8.69
   5   8  -1  111.28   11.25
  -5  -8   1   89.82    9.10
  -5   8   1   70.46   10.53
   5  -8  -1   91.21   11.17
   5   8   0   37.28    5.58
   5   8   0   48.28    8.04
  -5  -8   0   57.91    7.98
  -5   8   0   50.32    9.07
   5  -8   0   41.73    7.65
   5  -8   1   36.27    7.82
   5   8   1   57.37    9.36
  -5   8  -1   30.73    7.00
  -5  -8  -1   50.50    7.82
   5   8   1   48.96    6.23
  -5  -8  -2   21.95    5.90
   5  -8   2   21.76    6.59
   5   8   2   17.15    3.65
   5   8   2   17.20    5.70
  -5   8  -2   13.59    4.46
  -5   8  -3  167.81   17.92
   5   8   3  139.81   16.76
  -5  -8  -3  167.94   16.73
   5  -8   3  159.05   17.50
   5  -8   4   10.39    4.23
  -5  -8  -4   10.47    4.71
  -5   8  -4   19.37    6.00
   5   8   4   10.85    6.10
  -5   8  -5  291.24   25.56
   5   8   5  293.60   27.41
  -5  -8  -5  290.66   25.35
   5  -8   5  318.72   26.74
   5  -8   6    1.60    2.46
  -5   8  -6    1.73    3.00
   5   8   6    3.48    4.14
  -5  -8  -6   -2.23    2.46
   5   8   7    7.38    5.05
  -5   8  -7    1.92    2.07
  -5   8  -8   17.12    6.58
   5   9  -9    9.41    4.06
   5   9  -9   12.53    5.95
  -5   9   9    9.46    5.46
   5   9  -8    2.60    2.08
   5  -9  -8    0.49    1.45
   5   9  -8    4.01    4.40
  -5   9   8   -1.17    1.66
   5  -9  -7   20.99    5.50
   5   9  -7   18.98    6.11
   5   9  -7   32.19    6.17
  -5   9   7   23.37    8.68
   5  -9  -6   12.91    4.08
  -5   9   6    0.42    3.29
   5   9  -6   11.28    4.58
   5   9  -6   10.89    3.50
   5  -9  -5  106.91   11.98
   5   9  -5  102.62   12.02
  -5   9   5  117.08   15.70
   5   9  -5  124.08   10.74
   5  -9  -4  196.59   15.89
   5   9  -4  206.15   16.30
  -5   9   4  176.05   18.23
   5   9  -4  189.35   13.06
   5   9  -3  247.36   17.07
   5  -9  -3  259.74    8.41
  -5   9   3  264.74   21.34
   5   9  -3  248.56   14.95
  -5  -9   3  234.33   10.76
   5  -9  -3  248.00   18.01
   5   9  -2  152.46   12.80
   5  -9  -2  161.14   15.18
   5   9  -2  153.28   12.47
  -5   9   2  181.89   17.08
  -5  -9   2  159.79   10.58
   5   9  -1   51.71    7.09
   5   9  -1   39.74    6.61
   5  -9  -1   48.40    7.78
  -5  -9   1   50.93    6.75
  -5   9   1   57.51    9.51
   5  -9   0    7.45    3.32
   5   9   0    7.43    2.59
  -5   9   0    3.68    2.37
   5   9   0    3.64    3.01
  -5  -9   0    4.68    2.10
   5  -9   1   25.45    6.93
   5   9   1   23.49    4.45
   5   9   1   17.58    5.40
  -5   9  -1   29.10    6.67
  -5  -9  -1   24.07    5.57
   5   9   2  213.16   12.14
   5   9   2  208.03   19.17
  -5   9  -2  217.09   19.41
  -5  -9  -2  218.10   17.82
   5  -9   2  231.88   20.68
   5  -9   3    3.11    2.63
  -5  -9  -3    6.17    3.88
   5   9   3    5.61    2.68
  -5   9  -3    4.45    2.98
  -5   9  -4   35.83    8.30
   5  -9   4   36.13    8.93
  -5  -9  -4   42.92    8.91
   5   9   4   49.85   10.68
  -5   9  -5    0.20    1.82
   5   9   5    1.61    3.34
  -5  -9  -5    0.35    2.70
   5  -9   5    0.78    1.30
   5  -9   6    3.38    3.37
  -5   9  -6    2.22    4.30
   5   9   6    4.43    4.70
  -5  -9  -6   -0.45    1.86
  -5  -9  -7   63.00   12.52
   5   9   7   23.87    8.54
  -5   9  -7   61.99   12.94
  -5   9  -8    6.22    4.12
   5  10  -9   40.58    8.59
   5  10  -9   26.02    7.45
  -5  10   9   34.18   12.16
   5 -10  -8    0.64    1.35
   5  10  -8   -2.03    2.55
   5  10  -8    0.15    2.30
  -5  10   8    0.60    2.37
   5  10  -7    7.09    2.91
   5 -10  -7   17.14    4.83
   5  10  -7    6.70    3.26
  -5  10   7    4.50    3.75
   5  10  -6    3.14    1.46
  -5  10   6   10.57    5.04
   5  10  -6    2.58    1.84
   5 -10  -6   11.83    4.33
   5 -10  -5    6.01    2.52
   5  10  -5    6.51    2.90
   5  10  -5    4.76    2.17
  -5  10   5   10.43    5.54
   5 -10  -4    5.82    2.46
   5  10  -4   13.35    4.08
   5  10  -4   11.51    2.92
  -5  10   4   10.01    4.50
  -5  10   3   14.03    5.05
   5 -10  -3   23.84    5.69
   5  10  -3   18.15    4.70
   5 -10  -3   16.05    2.06
   5  10  -3   14.11    3.70
  -5 -10   3   14.52    2.83
   5  10  -2   66.07    8.31
   5  10  -2   65.65    8.24
  -5  10   2   71.00   11.18
  -5 -10   2   79.59    7.41
   5 -10  -2   65.30    9.16
   5 -10  -1    2.31    3.57
  -5 -10   1    0.94    0.88
  -5  10   1   -0.68    2.02
   5  10  -1   -1.09    1.50
   5  10  -1   -0.02    0.96
   5  10   0  182.42   15.61
  -5 -10   0  178.61   13.77
  -5  10   0  199.20   18.33
   5  10   0  174.44   12.24
   5 -10   0  176.08   17.07
   5  10   1   88.93    8.23
   5 -10   1   95.58   12.79
   5  10   1   93.67   12.05
  -5  10  -1   91.42   11.20
  -5 -10  -1  102.47   11.45
  -5  10  -1   84.34   12.22
  -5  10  -2    1.04    2.36
  -5 -10  -2    3.42    2.16
   5  10   2    9.00    4.29
   5 -10   2    2.99    3.46
  -5  10  -2    2.67    3.69
   5 -10   3   41.04    9.32
  -5  10  -3   42.94    9.60
   5  10   3   37.04    8.48
  -5  10  -3   56.35   10.59
  -5 -10  -3   50.62    9.60
   5 -10   4    2.72    3.67
  -5 -10  -4    0.81    1.60
   5  10   4    0.95    2.63
  -5  10  -4   -2.03    2.52
   5 -10   5   -1.80    2.83
  -5  10  -5    2.23    2.55
   5  10   5    6.07    4.73
  -5 -10  -5    2.42    2.20
   5 -10   6   20.60    7.81
  -5  10  -6   27.50    8.58
   5  10   6   26.39    8.90
  -5 -10  -6   23.86    7.97
   5  10   7   -0.59    2.19
  -5  10  -7    3.68    3.39
  -5 -10  -7   -0.52    1.23
  -5  10  -8    7.02    5.24
   5  11  -9    2.07    2.60
   5  11  -9    2.39    3.00
  -5  11   9    1.21    4.58
   5  11  -8    4.93    2.25
   5 -11  -8    3.71    2.22
   5  11  -8    0.02    1.23
  -5  11   8   -1.96    3.57
   5 -11  -7    0.19    0.57
   5  11  -7    0.84    3.05
  -5  11   7   -1.88    1.71
   5  11  -7   -1.91    1.60
   5  11  -6  102.48   13.06
   5 -11  -6   84.10   10.59
  -5  11   6  107.54   17.21
   5  11  -6  106.44   11.07
   5 -11  -5  126.91   13.10
   5  11  -5  104.02   12.57
  -5  11   5  108.87   16.31
   5  11  -5  125.90   11.49
   5 -11  -4 1166.19   39.97
   5  11  -4 1190.94   40.41
  -5  11   4 1279.70   52.29
   5  11  -4 1131.07   33.80
  -5 -11   3   59.58    5.27
  -5  11   3   49.84    9.86
   5  11  -3   65.68    8.03
   5  11  -3   66.39    9.13
   5 -11  -3   49.32    8.04
   5 -11  -2  153.10   14.86
   5  11  -2  165.51   13.37
   5  11  -2  182.77   14.04
  -5  11   2  161.18   16.89
  -5 -11   2  189.98   11.56
   5  11  -1   33.53    5.80
   5 -11  -1   33.27    7.36
  -5  11   1   36.98    7.64
   5  11  -1   30.97    6.58
  -5 -11   1   40.94    5.96
   5  11   0   -1.03    0.70
   5 -11   0   -2.07    3.42
  -5 -11   0    3.37    2.43
  -5  11   0    6.04    3.38
   5  11   0    2.44    1.45
  -5  11   0    4.39    2.32
   5 -11   1    4.23    2.71
  -5  11  -1    8.86    3.83
   5  11   1    6.81    2.44
  -5 -11  -1   13.86    4.73
  -5  11  -1    6.68    3.80
   5  11   1    3.99    1.40
   5  11   2   90.36   12.55
  -5  11  -2   93.23   12.33
  -5 -11  -2   91.09   11.70
  -5  11  -2  107.39   14.17
   5 -11   2   91.24   13.54
   5 -11   3   31.59    8.50
  -5  11  -3   17.04    5.70
  -5 -11  -3   29.71    7.12
   5  11   3   11.29    5.44
  -5  11  -3   20.56    6.14
   5 -11   4   51.71   10.99
  -5  11  -4   57.30   11.32
  -5 -11  -4   58.04   10.71
   5  11   4   54.35   11.11
   5 -11   5   13.24    5.62
  -5  11  -5   21.00    7.24
   5  11   5    5.99    4.71
  -5 -11  -5    9.17    4.60
   5 -11   6   26.06    8.18
  -5  11  -6   12.78    5.94
   5  11   6    7.34    4.93
  -5 -11  -6   12.76    6.14
   5  11   7   -2.95    2.00
  -5  11  -7   -2.82    2.80
  -5  11  -8   -3.39    5.11
   5  12  -9   15.15    5.55
   5  12  -9   25.54    8.15
  -5  12   9   28.47   10.36
   5 -12  -8   13.79    4.92
   5  12  -8   13.61    4.72
   5  12  -8   13.97    5.11
  -5  12   8   28.43   10.77
   5 -12  -7  144.40   14.41
   5  12  -7  158.02   17.25
  -5  12   7  116.02   19.78
   5  12  -7  158.58   15.09
   5 -12  -6   19.74    5.26
   5  12  -6   28.33    7.49
   5  12  -6   30.95    6.22
  -5  12   6   16.77    7.14
   5 -12  -5    4.52    2.87
   5  12  -5   15.04    4.89
   5  12  -5   12.14    3.77
  -5  12   5    9.25    5.38
   5  12  -4   83.73   10.61
   5 -12  -4   80.81   10.64
  -5  12   4   93.10   14.61
   5  12  -4   86.77    9.58
   5  12  -3  568.32   26.71
  -5 -12   3  584.34   16.06
  -5  12   3  541.26   33.40
   5  12  -3  619.00   25.58
   5 -12  -3  562.83   28.48
  -5  12   2   12.64    4.80
   5 -12  -2    8.90    4.12
   5  12  -2    3.65    1.78
   5  12  -2   11.29    3.91
  -5 -12   2    9.94    2.66
  -5  12   1   56.53    7.15
   5  12  -1   48.83    6.97
  -5  12   1   41.76    8.42
   5  12  -1   49.22    7.87
   5 -12  -1   53.45    9.84
  -5 -12   1   48.65    6.68
   5 -12   0   -0.20    2.00
  -5  12   0    4.06    2.18
   5  12   0    2.92    1.23
  -5  12   0    6.79    3.54
  -5 -12   0    7.37    3.17
   5  12   0    4.99    1.73
   5  12   1  111.16    9.05
   5  12   1  115.76   13.49
  -5  12  -1  116.40   12.80
  -5  12  -1  105.60   14.02
  -5 -12  -1  129.37   12.82
   5 -12   1   87.41   13.03
  -5  12  -2    8.85    4.10
  -5 -12  -2    6.24    2.69
   5  12   2    3.05    2.03
  -5  12  -2    6.31    3.65
   5 -12   2    4.37    3.35
   5 -12   3    7.23    5.01
  -5  12  -3    5.14    2.54
   5  12   3   11.32    4.35
  -5 -12  -3   10.46    4.51
  -5  12  -3   10.53    5.14
  -5 -12  -4   76.77   12.26
  -5  12  -4   93.15   14.44
  -5  12  -4  104.54   15.50
   5  12   4   89.75   14.10
   5 -12   4   77.91   14.19
   5 -12   5    3.69    3.20
  -5  12  -5   21.16    6.70
   5  12   5   17.47    7.29
  -5 -12  -5   10.53    4.18
  -5 -12  -6   -1.63    1.26
   5 -12   6   -3.00    4.05
  -5  12  -6    1.50    1.50
   5  12   6    3.89    2.58
  -5 -12  -7   19.76    7.82
   5  12   7    6.64    4.45
  -5  12  -7    9.09    5.40
   5  13  -9    6.85    3.68
  -5  13   9    7.36    8.91
   5  13  -8    7.00    4.12
   5  13  -8    9.46    4.39
  -5  13   8    2.39    3.40
   5 -13  -7   41.19    7.35
   5  13  -7   38.69    8.96
   5  13  -7   55.38    9.19
  -5  13   7   38.77   11.45
   5 -13  -6   51.38    8.70
   5  13  -6   50.96    9.05
   5  13  -6   61.87    8.95
  -5  13   6   45.87   12.69
   5 -13  -5  163.16   15.17
   5  13  -5  150.79   15.19
  -5  13   5  129.51   18.57
   5  13  -5  144.54   12.88
   5  13  -4  118.39   12.90
  -5  13   4  131.86   17.49
   5  13  -4  121.09   11.81
   5 -13  -4  111.05   12.52
   5  13  -3   94.11   10.92
  -5  13   3   87.75   13.40
   5  13  -3   92.17   10.05
   5 -13  -3  109.56   12.61
   5 -13  -2  121.01   13.73
   5  13  -2  130.48   12.16
  -5 -13   2  127.39    9.29
   5  13  -2  121.54   11.73
  -5  13   2  142.94   17.01
  -5  13   1   15.67    3.91
   5  13  -1   11.89    3.79
  -5  13   1    6.32    2.42
   5 -13  -1   13.59    4.58
   5  13  -1    9.46    3.33
  -5 -13   1   10.87    3.08
  -5  13   0  394.68   21.33
  -5 -13   0  381.17   20.48
   5  13   0  367.68   17.94
   5  13   0  396.11   23.92
  -5  13   0  337.92   25.77
   5 -13   0  400.44   27.80
  -5  13  -1   37.48    7.52
   5 -13   1   33.80    8.97
   5  13   1   32.80    4.94
  -5  13  -1   21.93    6.08
   5  13   1   41.02    8.39
  -5 -13  -1   28.08    6.11
   5 -13   2    0.43    2.14
  -5  13  -2    0.03    1.99
   5  13   2   -0.24    1.62
  -5  13  -2    0.20    0.73
  -5 -13  -2   -0.08    2.09
   5 -13   3    4.71    3.70
  -5  13  -3    4.19    2.92
   5  13   3   -0.59    1.33
  -5  13  -3    4.21    2.98
  -5 -13  -3    0.43    2.04
   5 -13   4   54.51   12.25
  -5  13  -4   44.20   10.14
   5  13   4   33.99    8.91
  -5 -13  -4   35.09    7.99
  -5  13  -4   37.94    9.50
   5 -13   5    9.46    6.58
  -5  13  -5   11.40    5.55
  -5  13  -5   26.41    8.95
   5  13   5   17.01    6.68
  -5 -13  -5   12.46    4.95
   5 -13   6   41.37   11.43
  -5 -13  -6   27.36    7.70
  -5  13  -6   24.17    7.97
   5  13   6   27.70    9.16
   5 -13   7    3.35    3.36
  -5 -13  -7   -1.46    2.97
  -5  13  -7   -0.51    3.67
   5  13   7    8.65    5.79
   5  14  -9   24.78    6.96
  -5  14   9   18.69    9.34
   5  14  -8   -0.22    1.73
   5  14  -8    3.67    2.98
  -5  14   8   -1.17    1.75
   5 -14  -7   -0.94    1.62
   5  14  -7   -2.19    2.24
  -5  14   7    3.19    2.49
   5  14  -7    3.94    2.87
   5 -14  -6   37.36    7.10
   5  14  -6   32.02    8.10
   5  14  -6   38.54    7.29
  -5  14   6   35.38   10.38
   5  14  -5  319.23   22.50
  -5  14   5  373.15   32.35
   5 -14  -5  339.89   22.26
   5  14  -5  334.41   20.56
   5 -14  -4    3.07    3.05
   5  14  -4    2.50    1.54
   5  14  -4    1.72    1.44
  -5  14   4   -1.77    1.20
   5  14  -3  183.87   15.47
   5 -14  -3  171.49   16.36
  -5  14   3  217.04   22.14
   5  14  -3  155.77   13.39
   5 -14  -2   14.19    5.04
  -5  14   2   16.03    3.36
   5  14  -2    7.80    3.38
  -5  14   2   14.96    5.74
  -5 -14   2   10.67    2.69
   5  14  -2   21.41    5.20
  -5  14   1   74.39    8.27
  -5 -14   1   91.35    9.06
   5  14  -1   82.05    9.34
   5  14  -1  103.43   11.65
  -5  14   1   74.55   12.07
   5 -14  -1   91.88   13.11
   5 -14   0   10.39    5.15
  -5  14   0    3.43    1.95
  -5  14   0    6.68    3.76
   5  14   0   10.03    3.17
   5  14   0    9.57    3.80
  -5 -14   0    5.63    2.26
   5 -14   1    4.50    3.58
  -5  14  -1    2.46    1.82
  -5  14  -1    9.26    4.67
   5  14   1    7.88    3.91
  -5 -14  -1    3.95    2.42
  -5  14  -2   22.13    6.82
   5 -14   2   18.71    7.31
  -5  14  -2   15.36    5.89
   5  14   2   15.35    5.79
  -5 -14  -2   16.30    5.16
   5 -14   3    3.17    0.88
  -5  14  -3   12.37    5.06
   5  14   3    5.46    2.85
  -5  14  -3   12.52    6.45
  -5 -14  -3   10.42    4.36
   5 -14   4    4.56    2.49
  -5  14  -4    5.21    4.13
   5  14   4    8.71    4.19
  -5  14  -4   10.82    5.28
  -5 -14  -4   10.38    4.96
  -5  14  -5  263.93   26.71
  -5  14  -5  216.31   22.82
  -5 -14  -5  286.76   24.73
   5  14   5  228.64   23.97
   5 -14   5  216.22   25.10
  -5  14  -6  101.78   16.40
  -5 -14  -6  109.73   16.28
   5  14   6   93.84   16.08
   5 -14   6   77.27   15.54
   5 -14   7    3.59    3.53
  -5  14  -7    0.57    1.77
  -5 -14  -7    6.05    4.39
   5  14   7    0.03    2.14
  -5  15  10    1.76    4.34
   5  15 -10   24.08    8.08
  -5  15   9   -1.66    2.90
   5  15  -9    5.26    4.17
   5  15  -8   26.17    6.93
   5  15  -8   19.85    6.98
  -5  15   8   23.43   10.58
   5 -15  -7    5.61    2.86
   5  15  -7    8.23    4.46
  -5  15   7    2.05    5.05
   5  15  -7   -2.17    2.30
   5 -15  -6    4.34    2.18
  -5  15   6    4.39    1.45
   5  15  -6    9.37    3.83
   5 -15  -5   71.35   10.07
   5  15  -5   82.36   11.40
  -5  15   5  108.73   18.11
   5  15  -5  107.48   11.99
   5  15  -4  129.41   13.75
  -5  15   4  133.87   18.79
   5  15  -4  134.96   13.20
   5 -15  -4  119.70   13.47
   5  15  -3  169.50   14.97
  -5  15   3  171.24   19.94
   5  15  -3  175.66   14.65
   5 -15  -3  174.48   16.75
  -5  15   2    2.02    2.85
  -5 -15   2    5.36    1.92
   5 -15  -2    9.19    4.26
  -5  15   2    7.90    2.57
   5  15  -2    1.22    0.67
   5  15  -2    4.73    1.73
   5 -15  -1   20.46    6.84
   5  15  -1   32.99    5.72
  -5  15   1   31.81    5.67
  -5 -15   1   32.49    5.43
   5  15  -1   48.22    7.95
  -5  15   1   50.40   10.16
   5 -15   0   25.47    7.40
  -5  15   0   17.68    5.07
  -5  15   0   27.86    7.28
  -5 -15   0   22.37    4.95
   5  15   0   20.27    4.27
   5  15   0   17.66    5.00
   5 -15   1   12.00    5.59
  -5 -15  -1   16.45    4.86
  -5  15  -1   13.74    4.92
  -5  15  -1    6.77    4.08
   5  15   1   12.24    4.58
  -5 -15  -2   14.57    4.61
   5 -15   2   15.42    7.44
  -5  15  -2   11.96    5.13
   5  15   2    6.75    5.03
  -5  15  -2   10.54    4.74
   5 -15   3   38.46   10.24
  -5 -15  -3   42.39    8.33
  -5  15  -3   39.88    9.20
   5  15   3   17.05    6.19
  -5  15  -3   35.08    8.51
   5 -15   4    7.63    4.37
  -5 -15  -4    5.53    4.18
  -5  15  -4    7.11    4.46
   5  15   4    5.90    4.31
  -5  15  -4   -1.99    1.91
   5 -15   5   -4.03    3.66
  -5  15  -5   -1.28    1.28
  -5 -15  -5    0.40    3.38
  -5  15  -5    7.35    5.06
   5  15   5    0.42    1.71
   5 -15   6   40.25   11.40
  -5  15  -6   39.17   10.41
  -5 -15  -6   41.98   10.05
   5  15   6   41.63   10.96
   5 -15   7    4.63    4.86
  -5  15  -7    0.86    2.42
   5  15   7    2.56    3.77
   5  16 -10   -1.17    1.65
  -5  16  10    2.33    4.03
   5  16  -9   16.31    6.53
  -5  16   9   -2.64    2.88
   5  16  -8   21.39    6.66
  -5  16   8    7.55    5.90
   5 -16  -7   13.19    4.56
   5  16  -7   13.88    5.81
  -5  16   7    4.96    5.93
   5  16  -7   12.09    4.78
   5 -16  -6    2.55    1.63
   5  16  -6   -2.20    1.61
  -5  16   6    4.81    5.88
   5  16  -6    1.73    2.71
   5 -16  -5   34.97    7.28
   5  16  -5   43.66    8.63
   5  16  -5   60.29    9.31
  -5  16   5   52.92   13.13
   5 -16  -4   11.52    4.55
   5  16  -4   15.97    5.14
   5  16  -4   11.45    3.66
  -5  16   4   15.64    6.43
   5  16  -3   78.63   10.35
   5 -16  -3   84.18   11.89
  -5  16   3   69.70   13.43
   5  16  -3   90.38   10.95
  -5  16   2   35.99    9.63
   5  16  -2   47.67    7.49
   5  16  -2   57.85    8.68
  -5 -16   2   38.51    5.37
   5 -16  -2   41.40    8.65
  -5  16   1   16.18    6.32
  -5  16   1   14.63    4.17
   5  16  -1   10.33    3.36
   5 -16  -1   31.31    8.43
   5  16  -1   14.71    4.67
  -5 -16   1   15.89    3.98
  -5  16   0   61.53    8.90
   5  16   0   55.73    7.17
  -5  16   0   45.97    9.80
  -5 -16   0   53.78    7.72
   5  16   0   53.84    9.31
   5 -16   0   57.18   11.57
   5 -16   1   13.01    6.44
  -5  16  -1   20.33    5.37
  -5 -16  -1   14.38    4.41
  -5  16  -1   23.63    6.78
   5  16   1   14.22    4.32
  -5 -16  -2  113.39   12.94
   5  16   2  111.03   14.57
  -5  16  -2  120.96   14.67
  -5  16  -2  126.88   16.51
   5 -16   2   81.79   14.24
   5 -16   3   12.41    6.41
  -5 -16  -3    4.86    3.34
  -5  16  -3    7.83    4.54
   5  16   3    6.40    3.78
  -5  16  -3   17.95    6.71
   5 -16   4   10.47    5.32
  -5  16  -4   15.85    6.61
  -5 -16  -4    2.26    1.99
   5  16   4    6.87    4.13
  -5  16  -4   11.41    5.18
   5 -16   5    0.35    2.43
  -5  16  -5    0.03    1.26
  -5 -16  -5    4.49    3.17
   5  16   5    2.83    2.93
  -5  16  -5    9.62    5.89
   5 -16   6    1.34    1.51
  -5  16  -6    6.57    4.52
  -5  16  -6    9.98    7.07
   5  16   6    8.22    4.11
  -5 -16  -6    7.25    4.76
   5 -16   7   25.37    9.35
  -5  16  -7   22.83    8.44
   5  17 -10   59.27   12.86
  -5  17  10   46.61   16.37
   5  17  -9    1.19    1.22
  -5  17   9   -2.42    5.50
   5  17  -8   12.41    4.82
  -5  17   8    9.39    6.26
  -5  17   7    1.22    2.28
   5  17  -7    0.94    2.34
   5 -17  -6   57.63    9.38
   5  17  -6   52.29   10.03
   5  17  -6   56.20    9.45
  -5  17   6   48.86   13.32
   5 -17  -5  125.14   13.89
   5  17  -5  128.78   14.97
  -5  17   5  131.38   20.55
   5  17  -5  123.35   13.38
   5  17  -4  171.21   16.21
  -5  17   4  176.10   22.35
   5  17  -4  175.54   15.97
   5 -17  -4  190.30   17.63
   5  17  -3    0.39    2.23
   5  17  -3    3.03    2.04
   5 -17  -3   -2.93    3.52
  -5  17   3    2.90    2.37
  -5 -17   2   22.30    4.17
  -5  17   2   28.80    8.26
   5 -17  -2   24.59    6.61
   5  17  -2   22.01    5.11
   5  17  -2   29.44    6.38
   5 -17  -1    4.68    3.00
  -5  17   1   11.31    6.43
  -5  17   1    8.59    3.10
  -5 -17   1    1.48    1.29
   5  17  -1    3.64    1.99
   5  17  -1    7.24    3.39
  -5  17   0  169.85   14.99
   5  17   0  155.83   11.92
   5  17   0  173.67   16.54
  -5 -17   0  189.93   15.01
  -5  17   0  154.20   18.66
   5 -17   0  181.86   20.33
   5 -17   1   23.05    7.14
  -5  17  -1   20.06    5.66
  -5  17  -1   17.34    6.42
  -5 -17  -1   29.10    6.13
   5  17   1   24.68    6.07
   5 -17   2   15.89    6.89
  -5  17  -2   11.11    4.39
  -5 -17  -2   12.22    4.62
  -5  17  -2   11.60    5.50
   5  17   2   -0.15    0.94
   5 -17   3   -0.43    1.80
  -5  17  -3    2.85    3.01
  -5 -17  -3    7.44    3.36
   5  17   3    2.69    3.27
  -5  17  -3    8.35    5.18
   5 -17   4   30.32    9.85
  -5  17  -4   52.72   11.50
  -5  17  -4   34.99    9.24
  -5 -17  -4   37.11    8.94
   5  17   4   38.94    9.70
   5 -17   5   68.13   14.98
  -5  17  -5   90.23   15.76
  -5  17  -5  112.51   16.61
   5  17   5   80.77   14.32
  -5 -17  -5   84.71   14.00
   5 -17   6    5.93    5.71
  -5  17  -6    6.73    4.98
   5  17   6    1.54    1.67
  -5  17  -6    6.80    6.18
  -5 -17  -6    2.40    2.59
   5 -17   7    8.12    6.11
  -5  17  -7    5.68    4.64
   5  18 -10    8.74    5.89
  -5  18  10    0.11    2.13
   5  18  -9   18.06    6.74
  -5  18   9   20.04   10.44
   5  18  -8   -0.80    0.98
  -5  18   8   14.35    8.57
  -5  18   7    0.04    3.48
   5  18  -7    7.64    3.59
   5 -18  -6    0.03    1.21
   5  18  -6    7.41    4.55
  -5  18   6   -3.27    4.23
   5  18  -6    3.37    2.09
   5 -18  -5   23.76    5.77
   5  18  -5   17.25    5.82
  -5  18   5   30.35   10.35
   5  18  -5   17.53    5.32
   5 -18  -4   17.08    5.83
   5  18  -4   20.55    6.42
   5  18  -4   31.15    6.81
  -5  18   4   27.46    9.83
   5 -18  -3   11.35    5.11
   5  18  -3    5.86    2.74
   5  18  -3    4.68    2.49
  -5  18   3   11.79    6.59
  -5  18   2   28.63    9.02
   5  18  -2   44.75    7.56
   5  18  -2   36.62   10.26
   5 -18  -2   40.21    8.55
   5  18  -2   32.91    6.57
   5 -18  -1   10.97    6.03
  -5  18   1    3.81    3.34
  -5  18   1    6.37    2.98
   5  18  -1   12.08    3.74
   5  18  -1    9.80    4.09
  -5 -18   1    7.55    2.96
  -5 -18   0    3.51    2.52
  -5  18   0    9.08    3.74
  -5  18   0   13.45    5.31
   5 -18   0    4.74    3.98
   5  18   0    8.96    4.30
   5 -18   1   38.66   10.35
  -5  18  -1   28.50    6.79
  -5  18  -1   30.95    9.04
  -5 -18  -1   38.95    7.42
   5  18   1   38.33    8.21
  -5  18  -2    0.31    1.30
  -5  18  -2    3.56    3.70
   5  18   2    8.74    4.37
  -5 -18  -2    3.40    2.26
  -5  18  -3   10.05    5.43
   5  18   3   20.58    6.42
  -5 -18  -3   17.25    5.64
  -5  18  -3   12.36    5.87
   5 -18   3    9.77    5.63
   5 -18   4    0.19    3.05
   5  18   4   -3.24    4.11
  -5 -18  -4   -0.92    0.89
  -5  18  -4    2.87    3.60
   5 -18   5    4.98    3.95
  -5  18  -5    6.41    4.08
   5  18   5   15.19    6.62
  -5 -18  -5    8.29    4.02
  -5  18  -5    1.27    1.54
   5 -18   6   16.25    7.68
  -5 -18  -6   15.87    6.31
  -5  18  -6   18.05    6.82
  -5  18  -6    9.25    5.09
   5  18   6    6.06    4.45
   5  19 -10   -6.03    4.88
  -5  19  10   -3.36    3.67
   5  19  -9   23.76    8.29
  -5  19   9   22.78   11.47
  -5  19   8   82.79   19.76
   5  19  -8   87.83   14.00
  -5  19   7   36.37   12.92
   5  19  -7   39.53    8.97
   5 -19  -6   81.27   11.38
   5  19  -6   55.45    9.74
  -5  19   6   78.57   17.98
   5 -19  -5  109.07   13.23
   5  19  -5  127.36   15.38
  -5  19   5  119.50   20.62
   5  19  -5  131.57   14.74
   5  19  -4  149.09   15.80
  -5  19   4  136.17   20.57
   5  19  -4  131.04   14.22
   5 -19  -4  109.42   13.65
   5 -19  -3    4.04    2.44
   5  19  -3    2.50    2.37
   5  19  -3    6.51    3.51
  -5  19   3    5.83    4.04
  -5  19   2   33.92    9.02
   5 -19  -2   21.27    6.53
   5  19  -2   24.38    5.74
   5  19  -2   18.87    5.32
   5 -19  -1   -0.49    3.09
  -5  19   1    6.56    4.30
  -5 -19   1    9.16    3.09
  -5  19   1   15.20    4.37
   5  19  -1    0.17    0.56
   5  19  -1    9.81    4.63
   5 -19   0    0.96    1.27
  -5  19   0    5.15    2.85
  -5  19   0    1.95    1.16
  -5 -19   0    4.49    2.78
   5  19   0    5.89    3.71
   5 -19   1    8.75    2.37
  -5 -19  -1   15.69    5.09
  -5  19  -1   17.39    5.64
  -5  19  -1   16.17    5.86
   5  19   1   22.57    6.50
   5 -19   2   16.42    6.50
  -5  19  -2   18.80    6.19
  -5  19  -2   16.12    6.21
   5  19   2   26.74    7.56
  -5 -19  -2   19.99    5.89
   5 -19   3   33.12   10.70
  -5  19  -3   16.18    5.94
  -5 -19  -3   43.21    9.03
  -5  19  -3   31.54    8.47
   5  19   3   24.99    7.15
   5 -19   4   31.64   11.24
  -5  19  -4   38.35    9.97
   5  19   4   25.82    8.18
  -5  19  -4   49.07   11.08
  -5 -19  -4   33.20    8.46
   5 -19   5   27.80    9.87
  -5  19  -5   32.76    9.96
   5  19   5   30.14    8.60
  -5 -19  -5   41.40   10.02
  -5  19  -5   56.16   12.13
  -5  19  -6   20.49    8.64
   5 -19   6    7.78    4.84
  -5 -19  -6   23.37    7.90
   5  19   6   12.74    6.24
  -5  19  -6   20.35    7.24
   5  20 -10    3.62    3.44
  -5  20  10    1.11    3.15
   5  20  -9   24.58    7.90
  -5  20   9   10.90    8.24
   5  20  -8   18.60    7.06
  -5  20   8   10.20    7.74
  -5  20   7   14.60    8.35
   5  20  -7   16.33    5.73
   5 -20  -6   27.18    6.87
  -5  20   6   31.23   11.49
   5  20  -6   29.18    8.11
   5 -20  -5    0.34    2.40
  -5  20   5   -1.44    2.90
   5  20  -5   -0.26    2.68
   5 -20  -4   12.74    4.65
   5  20  -4   14.04    4.30
   5  20  -4   13.26    4.94
  -5  20   4   14.48    7.42
   5  20  -3  101.96   12.39
  -5  20   3   98.95   16.66
   5  20  -3  139.55   14.86
   5 -20  -3  118.56   15.21
   5  20  -2   72.62    9.80
  -5  20   2   66.86   13.59
   5  20  -2   72.24   10.57
   5 -20  -2   64.53   11.48
  -5  20   1   30.98    8.77
   5 -20  -1   45.82   10.55
   5  20  -1   34.59    7.52
   5 -20   0    2.42    3.70
  -5  20   0    8.56    3.73
  -5  20   0    6.14    3.69
  -5 -20   0    9.09    4.12
   5  20   0    8.61    3.28
   5 -20   1   46.49   11.09
  -5  20  -1   50.43   11.47
   5  20   1   28.15    7.39
  -5 -20  -1   36.49    7.31
  -5  20  -1   49.64    9.36
  -5  20  -2   -2.20    2.98
  -5 -20  -2    0.47    1.05
  -5  20  -2    2.30    1.98
   5  20   2    1.15    1.67
   5 -20   3    4.20    4.72
  -5  20  -3    2.62    2.54
  -5 -20  -3    1.64    2.70
  -5  20  -3    3.98    3.69
   5  20   3    2.65    2.23
   5 -20   4   11.58    6.50
  -5  20  -4    3.53    4.62
  -5 -20  -4    4.61    3.75
   5  20   4    0.05    1.87
  -5  20  -4    7.34    5.31
   5 -20   5   10.91    6.29
  -5  20  -5    6.45    4.21
  -5 -20  -5   16.21    7.10
   5  20   5    9.53    5.43
  -5  20  -5   12.37    6.26
   5 -20   6    7.91    6.59
  -5  20  -6    2.35    4.26
   5  20   6    8.05    4.97
   5  21  -9   -0.03    2.75
  -5  21   9   -0.67    3.01
   5  21  -8    2.68    2.50
  -5  21   8   -0.41    4.60
  -5  21   7   -7.15    7.23
   5  21  -7    3.37    2.71
  -5  21   6   -3.19    5.85
   5  21  -6    0.77    2.19
   5 -21  -5   73.34   11.28
  -5  21   5   90.71   18.41
   5  21  -5   50.00    9.46
   5 -21  -4    7.95    3.85
   5  21  -4   15.08    4.87
  -5  21   4   12.82    5.61
  -5  21   3  174.07   23.28
   5  21  -3  211.03   18.57
   5 -21  -3  187.16   19.27
  -5  21   2    4.84    3.82
   5 -21  -2    2.87    2.08
   5  21  -2    4.50    2.81
   5  21  -1   46.52   13.24
   5  21  -1   54.68    9.50
  -5  21   1   71.00   13.98
   5 -21  -1   68.54   13.49
   5 -21   0    4.55    2.76
  -5 -21   0   11.96    4.62
  -5  21   0    6.52    3.37
  -5  21   0    3.22    3.06
   5  21   0    7.44    3.74
   5 -21   1   -5.57    3.07
  -5  21  -1    0.71    1.56
  -5 -21  -1    1.19    1.47
  -5  21  -1    0.52    2.09
   5  21   1    0.59    2.39
   5 -21   2   18.81    7.18
  -5  21  -2   33.60    8.39
  -5  21  -2   27.09    8.33
   5  21   2   14.78    4.84
  -5 -21  -2   36.17    8.17
   5 -21   3   16.67    6.94
  -5  21  -3   17.33    7.65
  -5  21  -3   15.85    6.70
  -5 -21  -3    7.27    3.36
   5  21   3    9.78    4.09
   5 -21   4    4.38    5.38
  -5  21  -4    7.43    5.21
   5  21   4   -0.02    1.34
  -5 -21  -4    3.18    2.95
  -5  21  -4    1.64    2.55
   5 -21   5   -3.00    4.43
  -5  21  -5   -3.11    3.98
   5  21   5   -1.90    3.18
  -5 -21  -5    0.50    1.56
  -5  21  -5    6.36    4.65
   5  22  -9   10.06    6.00
  -5  22   9   12.47    8.36
   5  22  -8    3.60    3.95
  -5  22   8    3.30    6.25
  -5  22   7   19.97   10.62
   5  22  -7    9.43    4.23
  -5  22   6    5.67    5.10
   5  22  -6    3.19    3.55
   5 -22  -5   96.02   13.00
  -5  22   5   97.42   19.33
   5  22  -5  130.30   15.81
   5 -22  -4    1.04    1.74
   5  22  -4    3.11    3.38
  -5  22   4    7.17    5.87
   5 -22  -3   -1.48    2.02
   5  22  -3   -0.53    1.74
  -5  22   3    2.92    3.25
  -5  22   2   49.52   11.65
   5 -22  -2   48.84   10.19
   5  22  -2   70.93   10.86
   5 -22  -1    0.12    2.22
  -5  22   1    0.43    3.23
   5  22  -1    1.99    2.36
   5  22   0   95.97   20.36
   5  22   0  113.23   14.11
  -5  22   0   89.17   14.98
  -5  22   0   97.95   12.29
   5 -22   0  103.53   16.39
   5 -22   1   -3.19    4.56
  -5  22  -1   -0.84    2.19
  -5  22  -1   -1.30    1.16
  -5 -22  -1    1.36    1.66
   5  22   1   -0.14    1.48
   5 -22   2    4.21    4.79
  -5  22  -2    2.03    2.49
  -5  22  -2    7.23    5.06
  -5 -22  -2    3.60    3.09
   5  22   2   -1.67    2.88
  -5 -22  -3    8.69    4.64
  -5  22  -3    1.43    1.05
  -5  22  -3   15.34    6.80
   5  22   3    9.43    4.70
   5 -22   3    3.45    3.48
  -5 -22  -4   13.89    5.63
   5 -22   4   -1.50    4.96
  -5  22  -4    6.50    3.67
   5  22   4    4.57    3.28
  -5  22  -4    9.31    5.45
   5 -22   5    7.91    4.95
  -5  22  -5   17.55    6.14
   5  22   5   13.95    5.97
  -5  22  -5   18.29    7.09
   5  23  -9    2.46    1.96
  -5  23   9   13.58    9.29
   5  23  -8    9.01    5.64
  -5  23   8    8.32    6.01
  -5  23   7    4.51    4.73
   5  23  -7    9.34    5.23
  -5  23   6    3.49    6.22
   5  23  -6    0.09    2.17
   5 -23  -5   24.60    6.55
   5  23  -5   14.53    5.00
   5  23  -4    4.30    2.97
  -5  23   4    1.56    1.26
   5 -23  -3    9.30    5.43
   5  23  -3    6.99    3.28
  -5  23   3    3.04    1.60
   5 -23  -2   12.77    4.95
   5  23  -2   10.24    4.73
   5 -23  -1   17.74    6.90
  -5  23   1   22.38    8.83
   5  23  -1   37.73    8.23
   5 -23   0   41.86   10.59
  -5  23   0   47.75   11.91
   5  23   0   71.43   18.84
   5  23   0   51.86    9.36
   5 -23   1   21.37    8.31
  -5  23  -1   30.16    7.64
  -5  23  -1   16.12    6.68
   5  23   1   20.34    7.10
   5 -23   2    1.72    3.72
  -5  23  -2    0.04    0.97
  -5  23  -2    4.46    3.80
   5  23   2    0.71    2.94
  -5 -23  -2   -0.76    2.07
   5 -23   3    3.25    3.21
  -5 -23  -3    4.63    3.87
  -5  23  -3    4.46    2.28
  -5  23  -3   15.80    7.61
   5  23   3   10.42    5.51
   5 -23   4   13.01    8.92
  -5  23  -4    2.65    3.11
   5  23   4   -0.56    1.74
  -5  23  -4    2.80    3.61
  -5 -23  -4    8.43    4.66
   5 -23   5   10.41    6.21
  -5 -23  -5   13.85    5.92
  -5  23  -5    6.47    3.63
   5  23   5   10.36    4.78
  -5  23  -5    9.51    6.04
   5  24  -8    3.24    4.66
  -5  24   8    5.02    7.43
  -5  24   7   11.63    8.87
   5  24  -7   12.80    6.33
  -5  24   6    3.73    3.61
   5  24  -6   11.26    5.27
   5  24  -5    4.40    4.33
  -5  24   5    6.72    7.10
   5 -24  -4    5.40    3.25
   5  24  -4    3.97    3.52
  -5  24   4    2.68    2.32
  -5  24   3  112.30   20.40
   5  24  -3   98.23   13.97
   5 -24  -3  120.90   16.17
  -5  24   2    0.99    2.83
   5 -24  -2    2.06    1.95
   5  24  -2    5.89    3.55
   5 -24  -1    8.18    4.21
  -5  24   1    8.43    5.96
   5  24  -1    3.01    2.44
   5 -24   0   16.24    7.26
  -5  24   0   28.30    8.76
   5  24   0   18.09   10.24
   5  24   0   13.62    5.42
   5 -24   1   -2.70    2.26
  -5  24  -1    2.19    2.94
  -5  24  -1   -2.40    3.54
   5  24   1   -0.38    6.79
   5  24   1   -0.95    2.07
   5 -24   2    7.07    5.94
  -5  24  -2    7.86    4.87
   5  24   2    1.73    1.39
   5 -24   3   26.69   10.71
  -5 -24  -3   55.70   11.45
  -5  24  -3   31.48    8.96
  -5  24  -3   30.89    9.33
   5  24   3   37.83    9.31
   5 -24   4    0.43    1.61
  -5  24  -4    1.08    1.44
   5  24   4    3.81    4.33
  -5  24  -4    4.64    4.63
  -5 -24  -4    2.04    2.46
  -5  24  -5    3.29    2.61
  -5  24  -5    3.34    4.14
   5  25  -8   -4.28    3.52
  -5  25   8   10.28    7.15
  -5  25   7    3.42    4.30
   5  25  -7   -4.29    4.01
  -5  25   6   15.01    7.57
   5  25  -6   11.28    6.10
  -5  25   5   87.10   19.75
   5  25  -5   73.05   12.74
   5  25  -4   53.06   10.47
  -5  25   4   89.13   18.27
   5 -25  -4   60.44   11.20
   5 -25  -3    8.05    5.24
   5  25  -3   11.37    5.23
  -5  25   3   -0.04    2.44
  -5  25   2   46.72   12.72
   5 -25  -2   44.35   10.05
   5  25  -2   47.51    9.57
   5 -25  -1   -0.63    2.93
  -5  25   1    3.20    4.80
   5  25  -1    0.80    1.25
   5 -25   0    2.26    3.25
  -5  25   0    2.83    3.64
   5  25   0    5.03    3.62
   5  25   0   12.13    5.43
   5 -25   1    6.01    5.01
  -5  25  -1   -0.54    2.49
  -5  25  -1    6.35    5.85
   5  25   1    4.05    5.15
   5  25   1    4.16    3.06
   5 -25   2    5.92    6.53
  -5  25  -2    1.75    2.28
   5  25   2   19.57   12.50
  -5  25  -2   14.09    6.32
   5  25   2   10.08    5.16
   5 -25   3    1.56    3.50
  -5  25  -3    4.33    3.37
   5  25   3   14.25    9.78
  -5  25  -3    8.67    4.67
   5  25   3    5.41    4.16
   5 -25   4    2.51    3.93
  -5  25  -4   -1.38    1.57
   5  25   4    0.77    2.17
  -5  25  -4    4.28    4.81
  -5  26   7   32.14   14.30
   5  26  -7   23.26    8.18
  -5  26   6    3.50    5.60
   5  26  -6    1.96    3.67
   5  26  -5   11.55    5.47
  -5  26   5   15.37    9.34
   5  26  -4   -2.35    2.56
  -5  26   4    0.54    1.51
  -5  26   3   17.63   10.25
   5 -26  -3   35.11    9.29
   5  26  -3   21.15    6.91
  -5  26   2    8.43    6.65
   5 -26  -2   12.36    4.84
   5  26  -2    8.86    4.92
   5 -26  -1    1.34    4.51
  -5  26   1   -1.21    2.32
   5  26  -1    4.92    3.85
   5 -26   0   15.95    7.49
  -5  26   0   12.62    7.59
   5  26   0   19.95    6.41
   5 -26   1    3.56    4.01
  -5  26  -1   12.93    7.05
   5  26   1    5.17    3.91
   5  26   1    5.80    3.19
   5 -26   2   11.34    7.73
  -5  26  -2    4.09    3.16
   5  26   2    4.45    7.26
  -5  26  -2    3.92    4.54
   5  26   2   -2.35    2.28
   5 -26   3   12.35    7.98
  -5  26  -3   20.96    7.48
   5  26   3   19.18   13.26
  -5  26  -3   37.87   10.81
   5  26   3   11.46    5.36
  -5  26  -4   -3.59    3.12
   5  26   4    4.24    6.00
   5  26   4    3.82    2.95
  -5  26  -4    5.90    3.77
  -5  27   7   27.39   13.58
   5  27  -7   22.14    8.36
  -5  27   6   14.32    8.69
   5  27  -6   13.66    6.07
   5  27  -5   -3.17    4.22
  -5  27   5    3.65    6.74
   5 -27  -4   -2.55    3.36
   5  27  -4    2.41    3.11
  -5  27   4    0.64    3.12
  -5  27   3   65.36   15.41
   5  27  -3   65.92   11.92
   5 -27  -3   79.42   14.06
  -5  27   2   32.96   11.49
   5 -27  -2   36.63   10.46
   5  27  -2   31.37    8.19
  -5  27   1   12.31    6.99
   5 -27  -1    2.65    4.75
   5  27  -1    8.25    4.81
   5 -27   0   10.94    6.29
  -5  27   0    2.68    3.36
   5  27   0    9.32    4.71
   5 -27   1   -2.35    3.16
  -5  27  -1    0.23    2.41
   5  27   1    1.24    2.72
   5 -27   2   16.51    7.88
  -5  27  -2   10.72    5.04
  -5  27  -2   20.89    7.56
   5  27   2   23.03   13.45
   5  27   2   29.38    7.89
   5 -27   3    0.67    2.21
  -5  27  -3   10.85    5.75
   5  27   3    5.11    8.28
  -5  27  -3    4.31    4.51
   5  27   3    0.81    1.29
  -5  27  -4    0.63    3.33
  -5  27  -4   -4.69    4.36
  -5  28   6    2.97    4.23
   5  28  -6   13.02    6.49
   5  28  -5   17.37    6.40
  -5  28   5    5.16    6.42
   5  28  -4   17.84    6.22
  -5  28   4   11.51    7.38
  -5  28   3   -0.45    1.38
   5 -28  -3    2.30    3.58
   5  28  -3    3.85    1.49
   5 -28  -2    3.02    2.69
  -5  28   2    7.65    6.58
   5  28  -2    1.67    2.22
   5 -28  -1   -4.08    4.78
  -5  28   1   -1.40    2.83
   5  28  -1   -2.63    3.32
   5 -28   0    5.06    4.62
  -5  28   0    4.47    4.65
   5  28   0    2.04    3.28
   5 -28   1    7.85    6.09
  -5  28  -1   22.72    8.81
   5  28   1    9.11    5.05
  -5  28  -2   -1.63    1.51
   5  28   2    0.60    1.25
  -5  28  -3   15.07    6.91
   5  28   3   25.16   15.26
  -5  28  -3   18.60    7.93
   5  28   3   15.03    6.02
   5  29  -6    8.04    4.58
   5  29  -5    8.69    5.62
  -5  29   5    0.50    2.04
   5  29  -4    4.45    4.07
  -5  29   4   -0.99    3.44
  -5  29   3    2.13    1.89
   5 -29  -3    5.26    3.98
   5  29  -3   -1.35    2.12
   5 -29  -2   26.91    8.71
  -5  29   2   13.20    8.16
   5  29  -2   16.29    6.33
  -5  29   1   22.18    7.96
   5 -29  -1   26.15    9.22
   5  29  -1   25.61    7.85
  -5  29   0   11.01    7.31
   5 -29   0   -1.38    2.08
   5  29   0    9.49    5.15
   5 -29   1   25.16    9.85
  -5  29  -1   49.82   12.90
   5  29   1   26.03    7.81
   5 -29   2   -0.90    3.81
  -5  29  -2   11.08    5.41
   5  29   2   -5.60    7.34
   5  29   2    0.88    1.12
   5  29   3   16.19   14.01
  -5  29  -3    0.23    1.55
   5  30  -5   52.03   11.52
  -5  30   5   41.17   14.78
   5  30  -4   -1.92    2.83
  -5  30   4    5.06    6.44
  -5  30   3   27.09   11.00
   5 -30  -3   33.25    8.88
   5  30  -3   16.62    6.39
  -5  30   2   60.46   14.95
   5 -30  -2   67.48   13.94
   5  30  -2   85.79   14.70
   5 -30  -1   13.34    6.68
  -5  30   1    9.66    5.14
   5  30  -1   11.60    5.18
   5 -30   0    5.23    2.88
  -5  30   0   10.81    6.46
   5  30   0   11.04    5.59
   5 -30   1    2.87    4.36
  -5  30  -1    4.93    3.64
   5  30   1   -0.97    2.23
  -5  30  -2    1.21    4.25
  -5  31   4   90.93   20.62
  -5  31   3   40.62   12.50
   5  31  -3   21.16    7.09
   5 -31  -2   22.69    8.94
  -5  31   2   16.29    8.94
   5  31  -2   22.08    7.67
  -5  31   1   -0.12    2.83
   5 -31  -1    1.46    2.21
   5  31  -1    0.64    1.58
   5 -31   0   19.53    8.43
  -5  31   0   34.78   11.75
   5  31   0   23.71    7.49
  -5  31  -1   11.23    8.09
   5 -32  -2    2.85    2.93
  -5  32   2   -0.90    3.44
   5 -32  -1    3.80    4.59
  -5  32   1    7.55    6.93
   5 -32   0    5.84    4.23
  -5  32   0    2.32    2.17
   5 -33  -1    2.21    4.88
   6   0 -11    6.69    5.21
   6   0 -10  248.06   23.02
   6   0  -9    3.12    4.00
   6   0  -8   77.12   12.06
   6   0  -7    4.96    2.50
   6   0  -6  419.66   25.74
  -6   0   6  401.08   19.52
   6   0  -5    0.74    1.17
  -6   0   5    0.37    0.76
   6   0  -5    0.30    0.47
   6   0  -4   22.41    6.09
  -6   0   4   24.84    4.99
   6   0  -4   32.67    4.19
   6   0  -3    1.20    0.56
  -6   0   3   -0.32    0.80
   6   0  -3    0.16    1.16
   6   0  -2  255.26   18.51
   6   0  -2  248.43   15.08
  -6   0   2  233.00   16.28
   6   0  -1   -0.86    1.51
   6   0  -1    2.01    2.42
  -6   0   1   -1.48    1.80
   6   0   0    0.21    1.09
  -6   0   0   -0.89    0.79
  -6   0  -1   -2.70    2.97
   6   0   1    2.63    2.21
   6   0   2    2.80    1.81
  -6   0  -2    3.82    2.98
   6   0   3    8.12    3.67
  -6   0  -3   -2.91    2.13
  -6   0  -4   34.43    9.38
  -6   0  -5   -0.59    3.66
  -6   0  -6   21.44    7.77
  -6   0  -7    5.27    4.06
   6  -1 -11   15.95    6.86
   6   1 -11   14.94    6.07
   6  -1 -10    1.18    2.75
   6   1 -10    2.82    3.53
   6  -1  -9    1.06    1.32
   6   1  -9   -0.57    2.38
   6  -1  -8   -0.69    1.87
   6   1  -8   -0.25    2.75
   6  -1  -7    2.56    0.97
   6   1  -7    3.46    1.12
   6  -1  -6  154.40   15.65
   6   1  -6  196.25   17.79
  -6   1   6  166.96   13.38
   6  -1  -5   -1.78    2.19
  -6   1   5    3.42    2.45
   6   1  -5   -0.06    2.35
  -6  -1   5    3.71    1.66
   6   1  -5    2.25    0.99
   6  -1  -5    3.42    1.17
   6  -1  -4   46.93    8.22
   6  -1  -4   44.71    4.71
   6   1  -4   37.47    4.70
  -6   1   4   60.95    8.20
   6   1  -4   43.05    7.84
  -6  -1   4   44.23    6.51
   6   1  -3  147.23   14.09
   6  -1  -3  156.26   10.19
   6   1  -3  152.96   10.57
   6  -1  -3  121.87   12.97
  -6   1   3  142.16   12.71
  -6  -1   3  158.85   12.63
   6  -1  -2  285.66   19.52
   6   1  -2  259.71   18.39
  -6  -1   2  289.60   17.94
   6  -1  -2  288.26   16.25
   6   1  -2  294.90   16.82
  -6   1   2  271.91   18.19
  -6   1   1   37.08    7.28
   6  -1  -1   35.90    6.60
   6   1  -1   47.46    7.82
  -6  -1   1   37.64    6.80
   6  -1  -1   42.99    6.88
   6   1  -1   38.57    6.87
   6   1   0   50.61    7.81
  -6   1   0   57.03    9.28
  -6  -1   0   50.45    8.16
   6   1   0   60.61    9.55
   6  -1   0   64.60    9.32
  -6   1  -1    4.54    3.22
   6   1   1    4.09    3.03
  -6  -1  -1    3.35    1.99
   6  -1   1    4.62    2.66
   6  -1   2    3.59    2.96
   6   1   2    0.73    1.25
  -6   1  -2    3.15    3.21
  -6  -1  -2    0.81    1.97
  -6   1  -3   83.49   13.10
  -6  -1  -3   48.19    9.32
   6  -1   3   67.63   10.00
   6   1   3   76.37   10.25
  -6  -1  -4   55.44   11.25
  -6   1  -4   41.63    9.33
  -6   1  -5   32.87    8.76
  -6  -1  -5   37.18    9.44
  -6  -1  -6    1.90    2.75
  -6   1  -6   18.73    6.80
  -6  -1  -7    2.28    1.48
  -6   1  -7    2.25    2.38
   6   2 -11    9.98    4.78
   6  -2 -10    6.12    3.45
   6   2 -10    3.66    1.87
   6  -2  -9    6.53    4.50
   6   2  -9    3.67    3.29
   6  -2  -8   11.70    4.31
   6   2  -8   15.29    5.64
   6  -2  -7    3.47    2.10
   6   2  -7    6.54    4.04
   6  -2  -6   90.76   12.08
   6   2  -6   92.17   12.07
  -6   2   6  100.98   11.18
   6   2  -6   92.91    7.70
   6  -2  -5  184.07   16.37
   6   2  -5  167.41   15.97
  -6   2   5  190.32   14.97
   6   2  -5  178.37   10.44
  -6  -2   5  188.66   12.04
   6  -2  -4   16.75    4.40
   6   2  -4   22.17    5.56
   6  -2  -4   23.37    3.24
   6   2  -4   20.06    3.65
  -6   2   4   28.60    5.89
  -6  -2   4   23.47    4.79
   6  -2  -3    9.00    3.60
   6   2  -3    5.25    2.21
  -6   2   3    8.36    3.22
   6  -2  -3    8.40    2.44
   6   2  -3    7.91    2.66
  -6  -2   3   13.56    3.68
   6  -2  -2  228.23   17.51
   6   2  -2  235.29   17.32
  -6  -2   2  242.76   16.52
   6  -2  -2  237.57   14.61
   6   2  -2  240.70   15.52
  -6   2   2  203.95   16.12
   6  -2  -1   80.91   10.30
   6   2  -1   73.08    9.46
  -6  -2   1   76.65    9.71
   6  -2  -1   65.14    8.90
   6   2  -1   63.39    8.67
  -6   2   1   60.41    9.04
  -6  -2   0    4.46    1.90
   6  -2   0    0.80    1.19
   6   2   0    3.96    2.75
   6   2   0    3.85    2.70
  -6   2   0    1.14    2.48
   6  -2   1    0.36    0.65
   6   2   1    1.50    1.39
  -6  -2  -1    3.15    2.08
   6   2   1   -0.44    1.33
  -6   2  -1   -1.16    1.36
   6  -2   2    1.90    1.64
   6   2   2    2.91    2.48
  -6  -2  -2    2.15    2.63
  -6   2  -2    4.47    4.03
   6  -2   3   34.97    7.01
  -6   2  -3   51.83   10.14
  -6  -2  -3   28.93    7.29
   6   2   3   37.85    6.93
   6  -2   4    2.34    2.58
  -6   2  -4   13.90    5.37
  -6  -2  -4    7.98    4.24
  -6   2  -5   46.84   10.64
  -6  -2  -5   45.38   10.82
  -6  -2  -6   27.26    8.09
  -6   2  -6   22.54    7.91
  -6   2  -7    2.71    1.42
  -6  -2  -7    3.27    3.42
   6   3 -11    4.43    3.62
   6  -3 -10    8.74    4.35
   6   3 -10    7.35    4.60
   6  -3  -9  355.66   26.36
   6   3  -9  346.91   26.46
   6  -3  -8   -1.28    2.10
   6   3  -8    2.18    2.94
   6  -3  -7    0.52    2.26
   6   3  -7    0.63    1.16
   6  -3  -6   29.66    7.06
   6   3  -6   27.60    6.62
  -6   3   6   38.59    7.38
   6   3  -6   33.24    4.83
   6  -3  -5   19.20    5.11
   6   3  -5   18.04    5.05
  -6   3   5   32.87    6.58
   6   3  -5   20.57    3.66
  -6  -3   5   29.79    4.49
   6  -3  -4  401.99   24.38
   6   3  -4  450.79   25.12
   6  -3  -4  490.86   13.42
   6   3  -4  484.66   18.14
  -6   3   4  410.01   22.81
  -6  -3   4  496.88   19.99
   6  -3  -3  639.53   30.15
  -6  -3   3  579.60   23.26
   6   3  -3  558.88   26.94
   6  -3  -3  561.15   18.51
   6   3  -3  595.28   22.03
  -6   3   3  644.15   29.06
   6  -3  -2    7.06    2.84
   6   3  -2    4.02    2.88
  -6   3   2    8.56    3.48
   6  -3  -2    6.44    2.07
   6   3  -2    7.11    2.11
  -6  -3   2    7.48    2.72
   6   3  -1   52.65    7.90
  -6  -3   1   63.26    8.76
   6  -3  -1   67.95    8.90
   6   3  -1   51.56    7.78
  -6   3   1   65.19    9.60
   6  -3  -1   62.99    9.33
  -6   3   0  112.93   13.13
   6   3   0  117.68   11.72
  -6  -3   0  100.32   11.58
   6   3   0  132.54   14.02
   6  -3   0  108.42   12.16
   6   3   1  182.17   14.42
  -6  -3  -1  192.33   16.99
   6   3   1  173.43   17.31
  -6   3  -1  196.12   18.13
   6  -3   1  185.43   16.53
  -6   3  -2   19.76    6.37
   6  -3   2   11.20    4.15
   6   3   2    6.73    2.80
   6   3   2   12.49    5.41
  -6  -3  -2   11.05    4.45
   6  -3   3    0.32    1.62
  -6   3  -3    0.51    2.03
  -6  -3  -3    1.74    2.46
  -6   3  -4   66.50   11.88
  -6  -3  -4   76.70   12.83
   6  -3   4   57.59   10.30
  -6   3  -5    1.06    0.77
  -6  -3  -5    4.07    3.62
  -6  -3  -6   -0.16    2.37
  -6   3  -6   -0.97    3.17
  -6   3  -7   57.49   13.04
  -6  -3  -7   40.48   11.02
   6   4 -11   29.87    8.31
   6  -4 -10    0.82    1.51
   6   4 -10    3.79    3.34
   6  -4  -9   35.75    8.50
   6   4  -9   31.39    7.75
   6  -4  -8   -1.65    2.06
   6   4  -8    0.35    1.10
   6  -4  -7   -0.97    1.32
   6   4  -7   -1.40    2.34
  -6   4   7    1.60    1.42
   6  -4  -6  250.24   19.71
   6   4  -6  269.07   21.19
  -6   4   6  257.69   19.88
   6   4  -6  258.09   14.02
  -6   4   5   24.49    5.99
   6   4  -5   32.82    7.58
   6  -4  -5   26.20    6.39
   6   4  -5   25.04    4.26
   6  -4  -4  100.12   12.18
  -6  -4   4  109.34    9.03
   6   4  -4  133.25   13.79
   6  -4  -4  120.19    6.18
   6   4  -4  125.18    9.53
  -6   4   4  135.84   13.43
   6  -4  -3  480.15   25.90
  -6  -4   3  522.23   21.34
   6  -4  -3  498.41   16.96
   6   4  -3  490.19   20.48
  -6   4   3  499.71   26.19
   6   4  -3  480.41   25.15
  -6  -4   2    4.40    1.87
   6  -4  -2    5.54    3.06
   6   4  -2    3.14    2.80
  -6   4   2    9.19    3.85
   6  -4  -2   10.82    3.38
   6   4  -2    6.19    2.82
   6  -4  -1   15.63    4.61
  -6  -4   1   13.99    3.97
   6   4  -1   13.22    4.28
   6   4  -1   20.61    5.04
  -6   4   1   15.43    5.42
   6  -4   0   10.00    3.46
   6   4   0   18.01    5.05
  -6  -4   0   18.59    5.19
   6   4   0   12.38    4.46
  -6   4   0   16.08    5.20
   6   4   1   36.78    6.45
   6  -4   1   29.37    6.84
  -6   4  -1   43.26    8.50
  -6  -4  -1   48.89    8.98
   6   4   1   45.30    8.74
   6   4   2    9.86    3.19
   6   4   2    6.83    4.45
   6  -4   2   12.77    4.76
  -6  -4  -2   13.44    4.94
  -6   4  -2    7.54    3.67
   6  -4   3   23.71    6.26
  -6   4  -3   26.69    7.73
   6   4   3   27.55    8.35
  -6  -4  -3   32.24    8.14
  -6   4  -4   52.62   10.69
  -6  -4  -4   62.35   11.68
   6  -4   4   62.15   11.68
  -6  -4  -5    8.96    4.16
  -6   4  -5    9.34    5.84
  -6  -4  -6   13.26    6.22
  -6   4  -6    2.69    2.64
  -6  -4  -7   29.72    9.07
   6   4   7   21.61    7.97
  -6   4  -7   17.04    6.56
   6   5 -11    3.52    2.35
   6  -5 -10   -0.26    0.93
   6   5 -10    2.10    1.30
   6  -5  -9    6.07    4.15
   6   5  -9    5.21    3.54
   6  -5  -8    0.82    1.15
   6   5  -8    0.12    2.56
   6  -5  -7    0.71    1.36
   6   5  -7    0.83    1.88
  -6   5   7    0.92    0.83
   6   5  -7    2.23    1.79
  -6   5   6   19.98    5.74
   6  -5  -6   22.29    5.83
   6   5  -6   24.85    6.47
   6   5  -6   36.63    5.49
   6  -5  -5   75.44   10.69
   6   5  -5   55.42    9.34
  -6   5   5   62.20    9.90
   6   5  -5   58.27    6.89
   6  -5  -4  381.59   23.63
   6   5  -4  376.78   23.28
  -6  -5   4  365.91   15.65
   6   5  -4  368.70   16.95
  -6   5   4  370.92   23.06
   6  -5  -3  172.25   15.46
   6   5  -3  169.67   14.91
  -6  -5   3  166.94   11.70
   6  -5  -3  174.07    9.86
   6   5  -3  162.35   12.00
  -6   5   3  157.98   15.19
   6   5  -2  203.96   15.91
  -6  -5   2  170.90   13.16
   6  -5  -2  181.16   12.70
   6   5  -2  177.38   13.62
  -6   5   2  213.04   17.62
   6  -5  -2  189.53   16.48
   6  -5  -1   26.11    6.30
   6   5  -1    8.70    2.77
  -6  -5   1   10.88    3.65
  -6   5   1    9.29    4.34
   6   5  -1   22.86    5.83
   6  -5   0   12.92    4.27
   6   5   0   17.15    4.54
  -6  -5   0   16.54    4.52
   6   5   0   15.36    4.69
  -6   5   0   16.51    4.63
   6  -5   1    5.72    3.35
   6   5   1    1.95    1.44
   6   5   1    4.10    2.54
  -6   5  -1    3.55    2.12
   6   5   2   43.13    6.89
  -6   5  -2   42.25    9.16
   6   5   2   62.75   11.43
  -6  -5  -2   41.38    8.33
   6  -5   2   47.12    8.94
  -6   5  -3    4.87    3.24
   6  -5   3    6.55    4.10
   6   5   3    6.82    3.38
  -6  -5  -3    3.43    1.08
   6  -5   4   -0.82    1.18
  -6   5  -4    1.09    2.69
   6   5   4    3.31    3.08
  -6  -5  -4   -2.52    1.29
   6   5   5  109.92   17.75
  -6   5  -5  111.92   16.76
  -6  -5  -5  106.68   15.97
  -6  -5  -6    8.22    4.53
   6   5   6   13.20    6.70
  -6   5  -6   16.19    6.91
   6   5   7   12.41    6.45
  -6  -5  -7   17.99    7.06
  -6   5  -7   26.78    8.40
   6   6 -11   -1.99    2.14
   6  -6 -10    0.98    2.22
   6   6 -10   -1.41    3.38
   6  -6  -9   81.65   12.59
   6   6  -9   57.88   10.91
   6  -6  -8    9.67    4.21
   6   6  -8   15.86    6.04
   6  -6  -7   24.99    6.44
   6   6  -7   10.40    4.17
  -6   6   7   15.36    5.25
   6   6  -7   23.81    4.93
  -6   6   6    2.39    2.13
   6  -6  -6   -0.10    1.45
   6   6  -6    4.13    2.93
   6   6  -6    1.39    0.95
  -6   6   5    2.96    2.88
   6  -6  -5    0.84    1.92
   6   6  -5   -0.41    1.48
   6   6  -5   -0.80    1.06
   6  -6  -4  106.86   12.63
   6   6  -4  108.03   12.69
  -6  -6   4   78.92    6.98
   6   6  -4   93.22    8.89
  -6   6   4   82.07   11.47
   6  -6  -3   -3.26    3.00
  -6  -6   3   -0.49    0.80
  -6   6   3    3.79    3.57
   6   6  -3   -0.49    2.12
   6  -6  -3   -0.80    0.88
   6   6  -3   -0.42    0.75
   6  -6  -2   -0.73    2.78
   6   6  -2    1.38    2.07
  -6  -6   2    2.48    1.94
  -6   6   2    3.78    2.53
   6  -6  -2    1.26    1.40
   6   6  -2    1.10    1.48
   6   6  -1   82.94    9.83
  -6  -6   1   87.20    9.83
   6   6  -1   79.11   10.38
  -6   6   1   84.91   11.61
   6  -6  -1   83.25   11.25
   6   6   0  179.86   14.25
   6   6   0  168.27   15.97
  -6  -6   0  193.40   16.32
  -6   6   0  165.23   16.64
   6  -6   0  172.52   16.55
   6  -6   1    8.15    4.26
   6   6   1    1.92    1.33
   6   6   1    2.67    2.14
  -6  -6  -1    4.54    2.76
  -6   6  -1    4.69    4.10
   6   6   2  204.85   14.53
  -6   6  -2  224.65   21.07
   6   6   2  251.80   22.83
  -6  -6  -2  225.11   19.70
   6  -6   2  209.84   19.08
   6  -6   3   38.89    9.01
   6   6   3   41.65    9.83
  -6  -6  -3   46.92    9.42
  -6   6  -3   35.10    8.22
   6  -6   4   26.09    7.53
  -6  -6  -4   20.55    7.06
  -6   6  -4   28.39    7.69
   6   6   4   21.12    6.98
   6  -6   5   50.76   10.30
  -6   6  -5   61.41   12.63
   6   6   5   58.01   12.84
  -6  -6  -5   51.85   11.65
  -6  -6  -6   30.10    9.04
   6   6   6   12.71    7.79
  -6   6  -6   18.25    7.10
  -6   6  -7    6.09    5.20
   6   7 -11  110.75   17.10
   6   7 -10   -0.97    2.86
   6  -7  -9    4.27    3.55
   6   7  -9    7.87    4.33
   6  -7  -8    1.62    2.59
   6   7  -8   -0.75    2.49
   6  -7  -7    3.20    3.16
   6   7  -7   -4.39    2.50
  -6   7   7    4.42    3.88
   6   7  -7    0.22    1.66
   6  -7  -6   46.13    8.22
   6   7  -6   49.32    9.08
   6   7  -6   50.76    6.93
  -6   7   6   44.78    8.96
   6  -7  -5  200.37   17.62
   6   7  -5  198.49   17.88
  -6   7   5  192.55   18.44
   6   7  -5  191.44   13.21
  -6   7   4    1.75    3.19
   6  -7  -4   11.01    4.23
   6   7  -4    2.15    0.92
  -6  -7   4    6.21    2.08
   6   7  -4    9.99    2.82
   6  -7  -3  544.74   28.48
   6   7  -3  562.05   27.62
  -6  -7   3  530.04   20.48
   6  -7  -3  548.17   16.73
   6   7  -3  521.70   22.64
  -6   7   3  533.34   29.51
  -6  -7   2  142.63   11.85
   6   7  -2  139.96   12.55
   6   7  -2  149.37   13.71
  -6   7   2  133.26   14.67
   6  -7  -2  132.74   14.09
   6   7  -1   54.34    7.88
   6  -7  -1   38.64    7.78
   6   7  -1   41.44    7.42
  -6  -7   1   47.49    7.57
  -6   7   1   43.66    8.69
   6   7   0   48.85    7.28
   6   7   0   42.83    8.18
  -6  -7   0   39.73    7.16
  -6   7   0   45.97    9.09
   6  -7   0   37.82    8.23
   6  -7   1    5.20    2.86
   6   7   1    6.81    2.68
   6   7   1   -1.82    2.75
  -6   7  -1    5.16    3.90
  -6  -7  -1    3.91    2.82
   6  -7   2   21.17    6.57
   6   7   2   40.96    9.28
  -6  -7  -2   45.05    8.93
  -6   7  -2   32.87    8.40
  -6   7  -3   -0.28    1.41
  -6  -7  -3    0.65    1.09
   6  -7   3    4.24    4.55
   6   7   3    7.28    4.36
   6  -7   4   -0.33    1.95
  -6  -7  -4    4.78    3.31
  -6   7  -4   10.39    4.38
   6   7   4    4.92    3.94
   6  -7   5   57.17   11.40
  -6  -7  -5   33.57    9.39
  -6   7  -5   43.93   10.76
   6   7   5   51.44   12.52
   6   7   6   -0.40    1.13
  -6  -7  -6    2.83    4.83
  -6   7  -6    1.62    2.41
  -6   7  -7    2.39    3.30
   6   8 -11    0.37    2.85
   6   8 -10    1.52    2.74
   6  -8  -9   -0.13    2.43
   6   8  -9    2.36    1.47
   6  -8  -8    2.27    1.22
  -6   8   8    2.38    1.10
   6  -8  -7   11.47    4.52
   6   8  -7    7.79    3.99
  -6   8   7   10.65    5.40
   6   8  -7   10.25    4.01
   6  -8  -6  156.51   15.69
   6   8  -6  157.82   16.31
  -6   8   6  174.83   19.09
   6   8  -6  166.74   13.13
   6  -8  -5  143.61   14.87
   6   8  -5  168.26   16.32
  -6   8   5  133.58   15.99
   6   8  -5  144.63   11.79
  -6   8   4   19.58    5.77
   6  -8  -4   18.77    5.87
   6   8  -4   18.56    5.53
   6   8  -4   19.63    4.22
   6  -8  -3   33.26    7.22
   6   8  -3   40.56    7.50
   6  -8  -3   41.12    4.60
   6   8  -3   43.02    6.60
  -6  -8   3   43.83    5.80
  -6   8   3   41.00    8.28
   6   8  -2  681.41   29.15
   6   8  -2  705.33   29.03
  -6  -8   2  789.37   27.64
  -6   8   2  754.98   36.03
   6  -8  -2  648.26   32.03
   6   8  -1  115.41   11.47
   6   8  -1  104.23   11.89
  -6  -8   1  113.29   11.28
  -6   8   1   98.83   13.18
   6  -8  -1   73.43   10.72
   6  -8   0   20.98    6.21
   6   8   0   19.69    4.74
  -6   8   0   25.38    6.55
   6   8   0   25.62    6.25
  -6  -8   0   27.18    6.05
   6   8   1  134.66   11.60
   6   8   1  134.35   15.43
  -6  -8  -1  123.19   13.62
  -6   8  -1  101.99   13.93
   6  -8   1  113.37   14.23
   6   8   2   47.38    9.75
  -6   8  -2   55.45   10.71
  -6  -8  -2   38.28    8.16
   6  -8   2   61.36   10.99
   6  -8   3    2.37    1.08
  -6  -8  -3    1.92    3.86
   6   8   3    0.88    1.81
  -6   8  -3   -0.11    2.24
   6  -8   4   -2.75    2.41
  -6   8  -4   -1.69    2.62
  -6  -8  -4    2.82    1.29
   6   8   4   -1.18    2.30
   6  -8   5    6.22    4.05
  -6   8  -5    6.51    4.53
  -6  -8  -5    4.55    3.97
   6   8   5   -0.60    1.33
   6   8   6   17.71    8.13
  -6   8  -6   22.38    8.80
  -6  -8  -6   20.30    7.03
  -6   8  -7    1.29    2.14
   6   9 -10   20.38    6.86
   6  -9  -9  228.55   20.27
   6   9  -9  160.56   19.17
   6   9  -8    3.32    2.19
   6  -9  -8   11.50    4.79
   6   9  -8   10.59    5.53
  -6   9   8    3.98    3.60
   6   9  -7   55.38   10.35
   6  -9  -7   30.03    6.92
   6   9  -7   34.01    6.41
  -6   9   7   37.51    9.26
   6  -9  -6   53.12    8.95
   6   9  -6   64.26   11.05
  -6   9   6   59.68   11.58
   6   9  -6   61.90    8.13
  -6   9   5   26.10    7.06
   6  -9  -5   24.80    6.49
   6   9  -5   26.06    6.25
   6   9  -5   22.30    4.50
  -6   9   4   -1.53    2.22
   6  -9  -4   -0.61    1.23
   6   9  -4   -1.15    0.81
   6   9  -4    2.78    2.00
   6   9  -3  124.53   12.90
   6   9  -3  151.52   12.62
  -6   9   3  121.07   14.67
  -6  -9   3  132.06    9.79
   6  -9  -3  111.04   13.02
   6  -9  -2   -0.07    1.24
  -6   9   2    5.12    3.60
   6   9  -2    1.95    2.55
   6   9  -2    3.58    3.13
  -6  -9   2    1.08    1.65
   6  -9  -1    2.44    2.49
   6   9  -1    8.55    2.82
  -6   9   1   12.57    5.33
   6   9  -1    9.06    3.47
  -6  -9   1    9.32    3.54
   6   9   0   44.47    6.67
   6  -9   0   39.35    8.49
   6   9   0   39.07    7.72
  -6  -9   0   46.84    7.77
  -6   9   0   37.63    8.91
   6   9   1  295.82   17.13
   6   9   1  326.56   23.86
  -6  -9  -1  320.78   22.02
  -6   9  -1  317.45   24.45
   6  -9   1  293.65   23.62
   6  -9   2   17.85    5.55
  -6  -9  -2   10.40    3.38
   6   9   2   16.47    6.43
  -6   9  -2   23.31    7.00
   6  -9   3   11.84    5.42
  -6  -9  -3   10.04    4.81
   6   9   3    9.48    4.46
  -6   9  -3   15.93    6.79
   6  -9   4   -3.12    2.51
  -6  -9  -4    4.33    3.35
  -6   9  -4    2.40    3.97
   6   9   4    2.84    3.14
   6  -9   5    8.17    5.51
  -6   9  -5   -1.02    2.90
  -6  -9  -5    2.23    1.00
   6   9   5    4.09    2.95
  -6   9  -6    3.73    2.04
   6   9   6   11.30    7.45
  -6  -9  -6    6.28    4.45
  -6   9  -7    5.77    4.94
   6  10 -10    0.89    1.44
   6 -10  -9    3.23    2.63
   6  10  -9    2.92    1.67
   6  10  -8   16.75    4.93
   6 -10  -8   10.01    4.31
   6  10  -8   15.60    5.04
  -6  10   8   14.54    6.96
   6 -10  -7   18.79    5.94
   6  10  -7   18.08    6.39
  -6  10   7   20.37    7.38
   6  10  -7   21.40    5.20
   6 -10  -6    0.23    1.95
   6  10  -6    2.86    2.51
   6  10  -6    2.63    1.64
  -6  10   6    4.84    3.08
  -6  10   5   26.90    7.59
   6 -10  -5   25.68    6.43
   6  10  -5   35.88    8.67
   6  10  -5   27.05    5.34
   6 -10  -4   37.34    7.53
   6  10  -4   35.65    7.45
  -6  10   4   48.52    9.99
   6  10  -4   37.37    6.20
   6  10  -3  137.88   13.77
   6  10  -3  122.13   11.67
  -6  10   3  119.61   15.51
  -6 -10   3  103.01    8.53
   6 -10  -3  145.63   15.46
   6  10  -2  116.15   12.20
   6  10  -2  133.07   12.96
  -6  10   2  106.13   13.89
  -6 -10   2  120.34   10.50
   6 -10  -2  127.58   14.47
   6  10  -1  286.77   18.27
   6  10  -1  266.63   19.26
  -6 -10   1  295.51   18.19
  -6  10   1  297.89   23.71
   6 -10  -1  283.12   22.33
   6 -10   0   23.11    6.60
  -6 -10   0   20.44    5.05
   6  10   0   10.31    3.34
  -6  10   0   19.23    6.22
   6  10   0   16.00    5.11
   6  10   1   85.72    9.10
   6  10   1   71.73   11.32
  -6 -10  -1   81.73   10.77
  -6  10  -1   71.18   12.31
   6 -10   1   84.21   12.78
   6 -10   2   -1.61    2.36
   6  10   2   -1.01    2.08
   6 -10   3   19.64    6.62
  -6 -10  -3   21.48    6.70
   6  10   3   15.53    5.63
  -6  10  -3   21.08    7.00
   6 -10   4    1.15    2.42
  -6  10  -4    2.55    3.92
  -6 -10  -4    1.02    2.08
   6  10   4   -4.86    4.38
   6 -10   5    4.54    3.79
  -6  10  -5    2.72    3.84
   6  10   5    5.01    5.35
  -6 -10  -5    2.41    1.18
  -6  10  -6   54.82   13.04
   6  10   6   33.96   10.98
  -6 -10  -6   45.41   11.40
   6  11 -10    1.25    1.01
   6  11  -9    2.77    2.91
   6  11  -8   32.73    7.07
   6 -11  -8   24.99    6.35
   6  11  -8   34.58    8.97
  -6  11   8   26.94    9.31
   6 -11  -7   59.52   10.15
   6  11  -7   57.01   10.90
   6  11  -7   48.00    7.98
  -6  11   7   52.97   12.10
   6 -11  -6   48.22    9.02
   6  11  -6   53.35    9.76
   6  11  -6   55.10    8.24
  -6  11   6   44.86   10.73
   6 -11  -5    1.76    3.24
   6  11  -5    1.57    3.20
   6  11  -5    4.18    2.13
  -6  11   5    1.10    1.98
   6 -11  -4  180.26   17.06
   6  11  -4  226.96   18.60
  -6  11   4  234.27   22.18
   6  11  -4  203.12   14.89
   6  11  -3  103.23   12.06
   6  11  -3   81.90    9.71
  -6  11   3  112.02   15.20
  -6 -11   3   93.49    8.12
   6 -11  -3  108.02   13.39
   6  11  -2  113.25   12.05
   6  11  -2  129.40   12.84
  -6  11   2  121.43   15.41
  -6 -11   2  126.49   10.67
   6 -11  -2  129.42   14.94
   6 -11  -1   26.14    6.65
  -6 -11   1   20.97    4.61
   6  11  -1   20.41    5.05
  -6  11   1   26.76    7.25
   6  11  -1   16.03    5.04
   6  11   0   23.48    5.28
  -6  11   0   22.77    6.93
   6 -11   0   26.15    7.41
   6  11   0   28.97    7.03
  -6 -11   0   39.50    6.93
   6 -11   1    4.91    3.50
  -6 -11  -1    3.14    1.63
   6  11   1    4.50    3.16
  -6  11  -1   -1.35    1.44
  -6  11  -2   48.33   10.24
   6  11   2   83.38   13.33
  -6 -11  -2   82.43   11.96
   6 -11   2   77.53   13.39
   6 -11   3   30.34    8.68
  -6 -11  -3   25.72    7.36
   6  11   3   26.86    7.94
  -6  11  -3   35.78    9.14
  -6  11  -4    8.62    4.75
   6 -11   4    5.63    3.24
   6  11   4   10.97    5.49
  -6 -11  -4   23.18    7.97
   6 -11   5   12.50    6.33
  -6  11  -5   23.16    7.87
   6  11   5   26.43    9.06
  -6 -11  -5   18.02    6.44
   6  11   6   15.33    6.86
   6 -11   6    3.77    4.59
  -6 -11  -6    5.90    3.45
   6  12 -10    4.74    3.11
   6  12  -9    7.33    4.27
  -6  12   9    2.97    2.45
   6 -12  -8    2.30    2.36
   6  12  -8    2.24    3.10
  -6  12   8    1.48    3.55
   6  12  -8   -0.79    1.52
   6 -12  -7   28.03    7.10
   6  12  -7   28.45    7.69
  -6  12   7   37.15   11.00
   6  12  -7   27.81    6.35
   6 -12  -6    2.31    2.28
   6  12  -6    4.23    2.55
   6  12  -6   -1.00    1.78
  -6  12   6    2.68    3.47
   6 -12  -5    1.10    1.99
   6  12  -5    4.09    3.69
   6  12  -5    4.73    2.53
  -6  12   5    0.83    1.22
   6 -12  -4   71.12   11.04
   6  12  -4   86.98   11.89
  -6  12   4   99.28   14.43
   6  12  -4   76.99    9.41
   6 -12  -3   33.14    7.27
   6  12  -3   33.84    7.10
   6  12  -3   38.16    6.84
  -6  12   3   43.38    9.91
   6 -12  -2    3.91    3.23
  -6  12   2    8.44    4.42
   6  12  -2   10.07    3.82
  -6 -12   2    3.57    2.08
   6  12  -2    4.12    2.55
   6 -12  -1    5.31    2.12
   6  12  -1   21.91    5.10
  -6  12   1   19.05    6.56
  -6 -12   1   11.75    3.81
   6  12  -1   17.11    5.12
   6  12   0   59.60    8.22
   6  12   0   58.23   10.03
  -6  12   0   55.60   10.63
  -6 -12   0   62.66    9.41
   6 -12   0   74.51   12.28
   6 -12   1   -0.35    1.66
  -6 -12  -1    1.39    1.93
  -6  12  -1   -0.77    2.48
   6  12   1   -0.97    2.79
   6 -12   2   -3.77    4.27
  -6 -12  -2    6.96    3.93
   6  12   2    1.70    3.21
  -6  12  -2    4.43    3.36
   6 -12   3    6.06    4.63
  -6 -12  -3    2.31    2.30
   6  12   3   -0.82    2.16
  -6  12  -3    1.25    1.94
  -6  12  -4    3.67    4.27
   6 -12   4    2.81    2.96
   6  12   4   16.68    7.10
  -6 -12  -4   10.50    4.30
  -6  12  -5   10.33    5.04
   6 -12   5    8.17    5.05
   6  12   5   10.83    6.18
  -6 -12  -5    0.20    3.16
   6 -12   6   30.44   10.00
  -6  12  -6   53.78   12.06
   6  12   6   36.99   11.04
  -6 -12  -6   32.55    9.28
   6  13  -9   44.76   10.47
  -6  13   9   39.53   12.38
   6 -13  -8   47.35    9.16
   6  13  -8   77.65   13.46
   6  13  -8   62.00    9.92
  -6  13   8   54.26   13.34
   6 -13  -7   50.94    9.36
   6  13  -7   25.93    7.10
   6  13  -7   34.71    7.36
  -6  13   7   30.98   10.33
   6 -13  -6   20.26    5.97
   6  13  -6   21.14    6.47
   6  13  -6   20.27    5.59
  -6  13   6   22.79    8.30
   6 -13  -5   11.35    4.36
   6  13  -5    3.38    0.82
   6  13  -5   14.09    4.43
  -6  13   5   14.58    6.07
   6 -13  -4    1.58    0.61
   6  13  -4    4.56    3.83
   6  13  -4    7.93    3.20
  -6  13   4    2.82    3.33
   6  13  -3   60.74    9.39
   6  13  -3   64.35    8.91
  -6  13   3   59.72   11.15
   6 -13  -3   81.93   11.70
  -6  13   2    1.01    2.75
   6  13  -2    3.11    2.55
   6 -13  -2    5.25    3.55
   6  13  -2   -0.82    1.85
  -6 -13   2    0.78    1.19
  -6  13   1   28.23    6.99
   6 -13  -1   21.95    6.79
   6  13  -1   19.96    4.72
  -6 -13   1   15.72    4.07
   6  13  -1   18.80    5.25
   6  13   0   28.66    5.46
   6 -13   0   28.73    7.42
  -6  13   0   25.27    7.04
   6  13   0   38.61    8.13
  -6 -13   0   25.07    5.76
   6  13   1   93.85   12.98
  -6  13  -1  125.75   16.28
  -6 -13  -1  124.85   13.85
   6 -13   1   98.27   14.76
   6  13   2  162.48   18.70
  -6  13  -2  156.67   18.84
   6 -13   2  178.89   21.09
  -6 -13  -2  158.60   16.70
   6 -13   3   29.43    8.85
   6  13   3   12.37    5.64
  -6 -13  -3   26.22    7.25
  -6  13  -3   22.92    7.19
   6 -13   4   14.95    7.20
   6  13   4    2.72    2.96
  -6 -13  -4    2.23    3.33
  -6  13  -4    6.97    3.96
   6 -13   5   15.83    6.53
  -6  13  -5   25.42    9.00
   6  13   5   29.25    9.24
  -6 -13  -5    9.42    5.02
   6 -13   6   19.12    8.46
  -6 -13  -6   21.64    7.60
  -6  13  -6   27.47    8.97
   6  13   6   43.53   11.88
   6  14  -9   -1.17    1.65
   6  14  -9   10.26    6.01
  -6  14   9    9.01    7.14
   6 -14  -8    6.17    3.61
   6  14  -8    2.24    2.58
  -6  14   8   10.60    6.33
   6  14  -8    6.19    3.91
   6 -14  -7    0.19    1.05
   6  14  -7    2.07    2.61
  -6  14   7    1.87    2.86
   6  14  -7    3.27    2.80
   6 -14  -6   -1.77    2.31
   6  14  -6   -2.46    3.26
   6  14  -6    0.83    1.80
  -6  14   6    2.78    3.32
   6 -14  -5   34.72    7.70
   6  14  -5   29.46    7.17
   6  14  -5   31.11    6.36
  -6  14   5   34.17    9.63
   6  14  -4  188.19   17.35
  -6  14   4  165.82   20.15
   6  14  -4  213.28   16.61
   6 -14  -4  196.29   18.60
  -6  14   3    2.03    2.62
   6 -14  -3    0.24    0.79
   6  14  -3    5.17    2.74
   6  14  -3    0.86    2.38
   6 -14  -2    3.44    1.94
  -6  14   2    2.21    3.94
   6  14  -2    5.70    2.59
   6  14  -2    8.54    3.78
  -6 -14   2    1.93    1.91
   6 -14  -1    1.50    2.10
  -6  14   1    6.56    4.54
   6  14  -1    0.42    0.45
   6  14  -1    0.20    1.30
  -6 -14   1    2.41    2.48
  -6 -14   0   46.14    7.98
   6 -14   0   40.90    9.67
   6  14   0   45.98    6.93
  -6  14   0   37.19    9.19
   6  14   0   40.02    8.03
   6 -14   1   -0.19    3.10
  -6 -14  -1   -0.03    1.84
   6 -14   2   18.24    6.22
   6  14   2   37.01    8.99
  -6  14  -2   27.03    7.80
  -6 -14  -2   23.23    6.32
   6 -14   3    2.90    3.41
   6  14   3   10.52    5.43
  -6 -14  -3    9.51    4.55
  -6  14  -3    3.52    1.91
   6 -14   4   20.60    7.99
   6  14   4   26.61    8.95
  -6 -14  -4   17.77    6.23
  -6  14  -4   15.21    6.19
  -6 -14  -5    4.33    3.21
   6 -14   5   -2.28    3.41
  -6  14  -5    2.72    4.69
   6  14   5    8.99    5.55
   6 -14   6   13.22    6.03
  -6 -14  -6   18.51    7.27
  -6  14  -6   27.09    9.49
   6  14   6    3.86    2.89
   6  15  -9    4.92    3.53
   6  15  -9    7.03    4.90
  -6  15   9    2.03    4.62
   6  15  -8   23.60    7.64
  -6  15   8   21.06    9.07
   6  15  -8   24.47    6.53
   6 -15  -7   25.06    6.70
   6  15  -7   36.25    8.82
  -6  15   7   24.95    9.97
   6  15  -7   35.80    7.89
   6 -15  -6   58.39   10.27
   6  15  -6   47.58    9.52
   6  15  -6   63.37    9.79
  -6  15   6   35.34   10.13
   6 -15  -5  245.42   20.89
   6  15  -5  251.38   21.25
  -6  15   5  224.83   25.07
   6  15  -5  231.52   18.11
  -6  15   4   -0.50    2.98
   6 -15  -4    1.07    1.73
   6  15  -4    1.01    0.70
   6  15  -4    0.62    1.35
   6  15  -3  155.08   15.08
  -6  15   3  135.04   18.00
   6  15  -3  166.57   14.98
   6 -15  -3  163.87   17.22
   6  15  -2  147.99   14.09
  -6 -15   2  148.78   11.38
   6  15  -2  128.61   13.60
  -6  15   2  144.11   18.16
   6 -15  -2  124.24   15.62
  -6 -15   1  107.24   10.83
   6  15  -1  102.58   11.07
   6  15  -1   99.04   12.45
  -6  15   1   88.89   14.41
   6 -15  -1   69.73   12.18
   6 -15   0    1.92    2.22
  -6  15   0    3.85    3.47
   6  15   0    1.19    2.25
  -6 -15   0   -0.78    0.83
   6 -15   1    6.27    5.19
  -6  15  -1    3.33    3.37
  -6  15  -1    4.60    4.48
   6  15   1    1.27    1.71
  -6 -15  -1    4.46    3.15
   6 -15   2   23.34    8.88
  -6  15  -2    7.01    3.92
   6  15   2   11.07    5.32
  -6  15  -2    6.44    5.13
  -6 -15  -2    8.08    4.63
   6 -15   3   13.58    7.17
   6  15   3   27.60    7.98
  -6  15  -3   23.85    7.06
  -6 -15  -3   22.01    6.53
  -6 -15  -4   15.14    5.71
   6 -15   4    7.49    4.76
   6  15   4   12.93    5.80
  -6  15  -4   11.24    5.55
   6 -15   5    3.92    3.73
  -6  15  -5    5.83    4.30
  -6 -15  -5    3.51    3.55
   6  15   5    6.12    4.43
   6 -15   6    5.51    4.16
  -6  15  -6   15.28    6.82
   6  16  -9   47.23   10.19
  -6  16   9   42.60   13.29
   6  16  -8   -1.31    2.95
  -6  16   8    3.65    3.97
   6  16  -8   -3.25    3.61
   6 -16  -7    0.61    2.27
   6  16  -7   -2.11    2.91
  -6  16   7    1.25    2.98
   6  16  -7    5.96    3.15
   6 -16  -6    2.71    3.62
   6  16  -6   -3.60    2.57
   6  16  -6    0.37    1.65
  -6  16   6    2.74    3.66
   6 -16  -5   11.45    4.68
   6  16  -5   10.07    4.79
   6  16  -5   17.50    4.91
  -6  16   5   11.87    7.26
  -6  16   4    4.51    3.47
   6 -16  -4    0.61    0.72
   6  16  -4    1.66    1.21
   6  16  -4    2.61    2.76
   6 -16  -3    3.46    3.40
   6  16  -3    1.72    2.56
   6  16  -3    5.03    3.10
  -6  16   3    1.79    1.85
   6  16  -2   66.26    9.59
   6  16  -2   44.64    7.84
  -6  16   2   66.46   12.42
   6 -16  -2   45.15    9.70
   6  16  -1   68.53    9.10
  -6 -16   1   50.12    7.44
   6  16  -1   45.34    8.39
  -6  16   1   71.27   12.95
   6 -16  -1   64.68   11.60
   6 -16   0    1.41    3.74
  -6 -16   0    2.51    1.82
  -6  16   0    3.86    2.97
  -6  16   0    1.95    3.20
   6  16   0    1.44    1.93
   6 -16   1   41.48   10.16
  -6 -16  -1   46.90    8.82
  -6  16  -1   42.93    8.62
   6  16   1   51.67    9.64
  -6  16  -1   54.08   11.48
   6 -16   2   25.52    8.94
  -6 -16  -2   16.78    5.49
  -6  16  -2   14.43    5.67
   6  16   2   20.99    6.74
  -6  16  -2   20.83    7.32
   6 -16   3    7.57    5.56
  -6 -16  -3   13.09    5.38
  -6  16  -3   21.69    7.34
   6  16   3    9.66    5.29
  -6  16  -3   14.16    6.30
   6 -16   4   -3.06    3.58
  -6 -16  -4    1.47    2.77
   6  16   4    2.52    1.44
  -6  16  -4    1.15    2.64
   6 -16   5    9.26    6.50
  -6  16  -5   -1.80    1.10
  -6 -16  -5    7.35    4.41
   6  16   5   15.40    7.41
   6 -16   6   -0.90    3.40
  -6  16  -6    5.76    5.40
   6  17  -9   58.65   11.33
  -6  17   9   20.49    9.54
   6  17  -8    0.42    3.39
  -6  17   8    1.43    3.03
   6  17  -8    0.87    1.85
   6 -17  -7    5.45    3.12
   6  17  -7    0.02    2.26
  -6  17   7    6.14    4.27
   6  17  -7    2.98    3.58
   6 -17  -6   11.28    5.12
   6  17  -6    2.25    2.77
   6  17  -6    0.84    1.40
  -6  17   6    5.97    5.72
   6 -17  -5   -2.44    2.89
   6  17  -5    4.28    3.62
   6  17  -5    2.85    1.74
  -6  17   5   -1.35    2.31
   6  17  -4   44.95    8.92
  -6  17   4   61.08   13.63
   6  17  -4   54.66    9.01
   6 -17  -4   54.51   10.09
   6  17  -3   61.23    9.67
  -6  17   3   77.67   14.21
   6  17  -3   95.46   11.76
   6 -17  -3   59.64   10.66
   6 -17  -2   23.88    7.14
  -6  17   2   23.47    7.78
   6  17  -2   36.66    7.09
   6  17  -2   29.32    6.70
   6 -17  -1   33.45    8.58
  -6  17   1   24.20    7.40
   6  17  -1   26.95    5.63
  -6 -17   1   27.50    5.41
   6  17  -1   29.25    6.71
   6 -17   0    7.66    4.64
  -6  17   0    2.90    1.89
  -6 -17   0    3.97    2.64
  -6  17   0    7.27    4.92
   6  17   0   -1.16    2.04
  -6  17  -1   43.40    9.07
   6 -17   1   31.68    9.10
  -6 -17  -1   38.00    7.42
  -6  17  -1   36.19    9.57
   6  17   1   44.40    9.35
   6 -17   2   27.02    9.10
  -6 -17  -2   19.47    5.79
  -6  17  -2   23.56    7.33
  -6  17  -2   16.98    6.91
   6  17   2   13.90    5.54
   6 -17   3    1.33    3.73
  -6  17  -3   -0.97    1.93
   6  17   3    0.71    2.10
  -6  17  -3   -2.66    3.75
   6 -17   4    3.66    3.13
  -6 -17  -4   -0.70    1.74
   6  17   4    3.65    3.87
  -6  17  -4    1.12    2.93
   6 -17   5   46.80   12.24
  -6  17  -5   25.39    7.86
  -6 -17  -5   20.00    7.27
   6  17   5   29.05    9.67
  -6  17  -6    3.56    4.51
   6  18  -9   18.70    6.45
  -6  18   9   18.41    9.41
  -6  18   8    1.41    4.42
   6  18  -8    0.34    1.06
   6 -18  -7   12.05    4.54
   6  18  -7    9.56    4.82
  -6  18   7    9.48    6.57
   6  18  -7    8.44    3.99
   6 -18  -6    5.70    4.42
   6  18  -6    0.38    1.51
   6  18  -6    1.72    0.83
  -6  18   6    7.22    4.61
   6 -18  -5   46.56    9.04
   6  18  -5   58.29   10.36
   6  18  -5   43.45    8.34
  -6  18   5   55.85   13.39
   6  18  -4  215.56   19.41
  -6  18   4  203.83   24.77
   6  18  -4  195.38   17.74
   6 -18  -4  196.79   19.60
   6  18  -3  131.20   14.68
  -6  18   3  116.69   18.27
   6  18  -3  116.65   13.49
   6 -18  -3  101.06   14.28
   6 -18  -2    1.42    1.76
  -6  18   2    3.53    3.20
   6  18  -2    2.68    2.41
   6  18  -2   -0.70    2.89
   6  18  -1   87.61   10.34
   6  18  -1   86.09   12.17
  -6 -18   1  113.83   11.57
  -6  18   1  117.29   17.11
   6 -18  -1  100.39   15.56
   6 -18   0   23.94    8.77
  -6  18   0   19.84    5.52
  -6  18   0   25.23    7.66
  -6 -18   0   20.00    5.22
   6  18   0   28.93    7.43
   6 -18   1    1.00    2.24
  -6  18  -1    5.05    3.81
  -6 -18  -1   -0.06    0.85
  -6  18  -1    0.86    3.66
   6  18   1    1.55    2.53
   6 -18   2   -2.47    3.07
  -6  18  -2    0.17    2.10
  -6 -18  -2    2.09    2.19
  -6  18  -2   -2.68    2.85
   6  18   2   -1.92    3.24
   6 -18   3    9.34    6.32
  -6  18  -3    5.82    4.32
  -6 -18  -3    6.42    3.91
   6  18   3    2.38    2.57
  -6  18  -3    3.87    3.95
   6 -18   4   23.89    9.46
  -6  18  -4   11.55    6.80
  -6 -18  -4   35.59    9.10
   6  18   4   22.18    7.89
  -6  18  -4   27.29    9.16
  -6  18  -5   10.37    6.22
   6 -18   5    0.04    3.16
   6  18   5   11.08    6.06
  -6 -18  -5    9.28    4.94
  -6  19  10   33.63   12.57
   6  19  -9   63.38   12.58
  -6  19   9   56.97   15.67
  -6  19   8    3.64    6.45
   6  19  -8    6.74    4.60
   6  19  -7   21.68    7.31
  -6  19   7   20.15   10.06
   6  19  -7   25.82    6.75
   6 -19  -6    3.10    3.28
   6  19  -6   10.74    4.37
   6  19  -6    7.56    3.99
  -6  19   6   10.57    7.29
   6 -19  -5   18.82    6.52
   6  19  -5   23.50    6.93
   6  19  -5   12.63    4.68
  -6  19   5   29.44   10.02
   6  19  -4   81.74   11.82
  -6  19   4   84.74   16.47
   6  19  -4   80.45   11.70
   6 -19  -4   70.17   12.15
  -6  19   3    8.92    4.32
   6 -19  -3    8.92    5.68
   6  19  -3   10.49    3.97
   6  19  -3    8.80    3.47
   6 -19  -2   11.22    5.58
  -6  19   2    6.27    4.82
   6  19  -2   17.97    5.09
   6  19  -2   11.06    3.99
   6 -19  -1   12.85    6.22
  -6  19   1    9.01    4.69
  -6 -19   1   15.19    4.16
   6  19  -1   15.41    4.72
   6 -19   0    0.29    2.46
  -6  19   0    2.62    2.19
   6  19   0    3.13    3.94
  -6 -19   0    2.24    1.89
   6 -19   1   34.89    9.93
  -6  19  -1   27.39    6.74
  -6  19  -1   24.39    8.28
   6  19   1   32.64    8.54
  -6 -19  -1   24.34    6.49
   6 -19   2    5.04    3.63
  -6  19  -2   10.48    5.18
  -6  19  -2    2.87    3.62
   6  19   2    2.42    2.76
  -6 -19  -2    8.87    4.44
  -6  19  -3    1.75    3.77
   6  19   3    7.70    5.44
  -6 -19  -3   -0.06    0.90
  -6  19  -3    2.99    2.89
   6 -19   4   40.40   12.59
  -6  19  -4   48.71   11.70
  -6 -19  -4   60.10   11.97
   6  19   4   31.04    8.98
  -6  19  -4   34.50   10.29
  -6  19  -5    9.02    6.45
   6 -19   5   -0.98    3.93
   6  19   5    9.76    4.83
  -6 -19  -5    8.65    5.55
   6  20  -9    6.84    4.85
  -6  20   9    8.38    6.10
  -6  20   8   18.17    9.06
   6  20  -8   12.43    5.72
   6  20  -7   51.72   10.48
  -6  20   7   51.36   14.34
   6 -20  -6    4.12    3.12
  -6  20   6    0.27    1.49
   6 -20  -5   12.58    5.63
   6  20  -5   18.79    6.18
   6  20  -5   14.31    5.41
  -6  20   5    9.14    6.20
  -6  20   4   17.30    8.92
   6 -20  -4    7.67    3.46
   6  20  -4   10.57    4.16
   6  20  -4   10.37    4.75
   6  20  -3   78.99   11.51
  -6  20   3   85.22   16.27
   6  20  -3   87.30   11.91
   6 -20  -3   77.95   12.95
  -6  20   2    2.02    2.70
   6  20  -2    6.49    2.92
   6 -20  -2    7.91    4.32
   6  20  -2    6.30    4.24
   6 -20  -1    1.93    3.03
  -6  20   1    0.73    2.45
   6  20  -1    0.40    1.82
   6 -20   0   -0.05    2.62
  -6 -20   0   -0.61    0.57
   6  20   0    0.02    2.08
  -6 -20  -1    0.21    1.69
  -6  20  -1   -0.10    1.19
   6 -20   1    6.11    6.78
  -6  20  -1    1.56    2.72
   6  20   1    4.37    4.10
   6 -20   2    4.73    5.70
  -6  20  -2    8.88    4.65
  -6  20  -2   13.71    6.37
   6  20   2    9.57    4.29
  -6 -20  -2    2.27    2.18
   6 -20   3   66.85   15.22
  -6  20  -3   76.71   13.94
   6  20   3   68.88   13.33
  -6 -20  -3   70.74   12.51
  -6  20  -3   61.55   12.63
  -6 -20  -4    4.09    3.03
   6 -20   4    2.62    4.48
  -6  20  -4    1.13    2.27
   6  20   4    6.04    4.95
  -6  20  -4    3.31    3.21
   6 -20   5    7.28    6.71
  -6  20  -5   19.53    7.19
   6  21  -9   34.42    9.34
  -6  21   9   10.64    5.87
  -6  21   8   -0.42    3.67
   6  21  -8   -0.81    1.20
  -6  21   7    6.76    6.10
   6  21  -7   12.07    5.52
   6 -21  -6   50.13   10.16
   6  21  -6   53.69   10.29
  -6  21   6   28.78    9.61
   6 -21  -5   64.12   11.22
   6  21  -5   53.35   10.32
   6  21  -5   48.17    9.50
  -6  21   5   47.34   12.60
  -6  21   4    4.17    4.63
   6 -21  -4   -0.21    1.76
   6  21  -4   13.26    5.10
   6  21  -4    5.20    3.54
  -6  21   3    3.00    4.87
   6 -21  -3   -1.13    2.74
   6  21  -3    4.74    4.01
   6  21  -3    2.45    1.31
   6 -21  -2   18.19    6.34
  -6  21   2   18.92    7.24
   6  21  -2   31.39    6.95
   6  21  -2   32.29    7.46
   6 -21  -1    8.64    5.73
  -6  21   1   11.19    6.30
   6  21  -1   10.14    4.37
  -6 -21   0   12.33    4.17
   6 -21   0    3.12    4.24
  -6  21   0    5.14    5.05
   6  21   0    7.06    3.66
   6 -21   1    3.40    3.54
  -6  21  -1    9.13    4.07
  -6  21  -1   16.08    7.46
  -6 -21  -1    8.11    3.81
   6  21   1   13.51    5.56
   6 -21   2   13.29    6.67
  -6  21  -2   15.71    6.03
  -6 -21  -2   16.58    5.93
  -6  21  -2   14.73    7.78
   6  21   2   12.32    5.04
   6 -21   3   -3.12    5.33
  -6 -21  -3   -0.25    1.16
  -6  21  -3    3.88    2.18
   6  21   3    1.57    2.24
  -6  21  -3    3.17    3.63
   6 -21   4   12.39    6.83
  -6  21  -4   38.81   11.15
  -6 -21  -4   48.42   11.21
   6  21   4   25.29    8.81
  -6  21  -4   21.19    8.30
  -6  21  -5    1.39    3.25
   6  22  -9   22.52    7.79
  -6  22   9   14.98    7.99
  -6  22   8   19.11    9.46
   6  22  -8   11.47    6.09
  -6  22   7    1.31    4.16
   6  22  -7    0.95    2.38
   6 -22  -6    1.50    1.27
   6  22  -6    4.15    3.63
  -6  22   6    4.85    4.92
   6 -22  -5    3.62    3.10
   6  22  -5    3.54    3.14
  -6  22   5    3.96    4.23
  -6  22   4  112.87   19.48
   6  22  -4  117.84   15.14
   6 -22  -4  130.62   17.05
  -6  22   3   -3.72    5.46
   6 -22  -3    3.60    3.80
   6  22  -3    4.43    3.26
   6 -22  -2   17.00    7.28
  -6  22   2   20.53    8.41
   6  22  -2   13.50    5.67
   6 -22  -1   62.45   12.63
  -6  22   1   38.34   10.75
   6  22  -1   69.29   11.52
  -6  22   0   26.38   10.02
   6 -22   0   17.19    7.14
   6  22   0   23.43    7.08
  -6 -22   0   33.65    6.92
  -6 -22  -1    0.62    1.57
   6 -22   1    6.04    5.70
  -6  22  -1    6.27    5.33
   6  22   1    1.34    1.87
   6 -22   2    5.12    5.68
  -6  22  -2    2.73    2.88
  -6  22  -2   -3.40    3.74
   6  22   2    2.74    3.38
  -6 -22  -2    3.94    2.95
   6 -22   3    0.43    2.20
  -6  22  -3    4.11    3.70
   6  22   3   -2.61    3.63
  -6 -22  -3    2.83    3.44
  -6  22  -3    0.57    3.13
   6 -22   4   -2.40    3.35
  -6  22  -4    5.59    4.11
   6  22   4    4.48    3.83
  -6 -22  -4    1.62    2.49
  -6  22  -4    5.75    4.73
  -6  23   8    3.19    6.93
   6  23  -8    2.91    2.80
  -6  23   7   31.07   12.23
   6  23  -7   17.67    7.04
   6  23  -6   22.64    6.78
  -6  23   6   16.44    8.46
   6 -23  -5   25.09    7.11
   6  23  -5   24.72    7.54
  -6  23   5   35.24   11.72
  -6  23   4    0.37    3.23
   6 -23  -4    2.15    2.80
   6  23  -4    0.12    1.36
  -6  23   3   23.55    9.09
   6 -23  -3   23.30    7.36
   6  23  -3   30.59    7.90
  -6  23   2   64.77   14.25
   6 -23  -2   61.47   12.50
   6  23  -2   54.98   10.28
  -6  23   1   -1.19    1.60
   6 -23  -1    2.68    4.22
   6  23  -1   -1.09    0.99
   6 -23   0    0.73    2.88
  -6  23   0    7.71    6.27
   6  23   0   12.38    5.29
   6 -23   1   -0.75    3.50
  -6  23  -1    3.00    2.89
   6  23   1    0.52    1.72
  -6 -23  -1    4.35    3.37
   6 -23   2   12.62    9.30
  -6  23  -2    2.49    2.68
  -6 -23  -2    8.86    4.33
  -6  23  -2   13.62    6.87
   6  23   2    6.44    4.97
   6 -23   3    2.13    1.89
  -6 -23  -3    1.91    2.32
  -6  23  -3    4.57    4.28
   6  23   3    2.07    3.97
  -6  23  -3    3.61    3.14
  -6 -23  -4   -6.04    4.99
  -6  23  -4    1.47    3.07
  -6  23  -4   -4.22    2.00
  -6  24   8    2.22    3.18
   6  24  -8   -1.81    3.42
  -6  24   7   21.87    9.65
   6  24  -7   42.28    9.83
   6  24  -6   28.16    8.08
  -6  24   6   18.63    9.35
   6 -24  -5  121.94   16.27
   6  24  -5  139.61   17.55
  -6  24   5   96.79   19.58
  -6  24   4   11.33    6.32
   6 -24  -4    8.49    3.73
   6  24  -4   16.28    6.05
  -6  24   3   -0.29    3.07
   6 -24  -3   -0.96    1.32
   6  24  -3    1.00    1.28
   6 -24  -2   29.54    8.15
  -6  24   2   51.23   13.74
   6  24  -2   30.27    7.89
   6 -24  -1   17.00    7.55
  -6  24   1   20.31    8.31
   6  24  -1    7.67    4.62
   6 -24   0   11.14    6.75
  -6  24   0    1.51    2.42
   6  24   0    8.31    3.69
   6 -24   1   14.97    6.12
  -6  24  -1    0.32    2.20
   6  24   1    8.48    4.27
   6 -24   2    3.68    4.18
  -6 -24  -2   10.37    5.78
  -6  24  -2    7.15    5.56
   6  24   2    8.52    5.14
  -6 -24  -3   41.69    9.81
   6 -24   3   34.37   12.25
  -6  24  -3   39.95   10.40
  -6  24  -3   43.44   11.73
   6  24   3   29.77    8.80
  -6  24  -4   14.23    7.51
  -6  24  -4   23.64    8.89
  -6  25   7    4.91    6.33
   6  25  -7    1.52    2.86
   6  25  -6   10.42    5.26
  -6  25   6    6.18    5.55
   6 -25  -5    6.60    4.52
   6  25  -5    0.67    1.93
  -6  25   5    4.54    6.16
  -6  25   4    0.12    1.25
   6 -25  -4    2.20    2.54
   6  25  -4    0.22    1.13
  -6  25   3    3.72    5.05
   6 -25  -3    0.08    1.94
   6  25  -3   -3.03    4.76
  -6  25   2  171.20   25.01
   6  25  -2  176.87   19.60
   6 -25  -2  212.74   23.76
   6 -25  -1    1.13    2.72
  -6  25   1    2.18    5.04
   6  25  -1    0.63    1.25
   6 -25   0   35.00   11.19
  -6  25   0   52.16   13.11
   6  25   0   38.72    8.93
   6 -25   1    0.97    4.03
   6  25   1    0.85    3.87
  -6  25  -1   -6.52    5.58
   6  25   1    2.43    2.98
   6 -25   2   15.50    9.28
  -6  25  -2   16.23    6.55
   6  25   2   19.61    7.27
  -6  25  -3    2.49    3.23
  -6 -25  -3    1.13    2.15
  -6  25  -3    9.47    6.93
   6  25   3    3.29    3.03
  -6  26   7   13.66    7.97
   6  26  -7    5.84    4.27
   6  26  -6    2.75    2.64
  -6  26   6    4.53    7.02
   6  26  -5    4.67    2.01
  -6  26   5   16.50    8.99
  -6  26   4   29.05   10.75
   6 -26  -4   42.70   10.38
   6  26  -4   16.35    6.03
  -6  26   3   37.42   11.88
   6 -26  -3   47.64   10.84
   6  26  -3   51.79   10.80
   6 -26  -2   39.81   11.29
  -6  26   2   23.47    9.21
   6  26  -2   28.35    7.80
   6  26  -1  119.63   16.17
  -6  26   1  112.22   19.53
   6 -26  -1   85.35   16.44
   6 -26   0    6.07    5.05
  -6  26   0    6.96    5.05
   6  26   0    7.66    4.45
   6 -26   1    0.43    2.09
  -6  26  -1    3.70    5.72
   6  26   1    1.63    1.70
   6 -26   2    8.04    7.16
   6  26   2   10.68    7.30
  -6  26  -2   16.04    8.07
   6  26   2    8.24    3.51
   6  26   3    9.18    9.26
  -6  26  -3    5.96    5.95
   6  27  -6    2.26    3.44
  -6  27   6   -2.10    2.55
   6  27  -5   -0.68    2.25
  -6  27   5    9.50    7.50
  -6  27   4   83.09   18.28
   6  27  -4  103.66   15.55
   6 -27  -4  134.57   18.10
  -6  27   3   45.10   12.85
   6 -27  -3   56.85   12.35
   6  27  -3   48.53   10.88
  -6  27   2   93.21   18.47
   6  27  -2  100.86   15.08
   6 -27  -2   74.48   14.16
   6 -27  -1    5.24    5.20
  -6  27   1    6.24    4.17
   6  27  -1    4.60    3.29
   6 -27   0    3.28    3.77
  -6  27   0   -4.57    5.02
   6  27   0    0.26    2.05
   6 -27   1   15.19    9.22
  -6  27  -1    2.48    5.64
   6  27   1    9.78    4.59
  -6  27  -2   -2.18    1.77
   6  27   2    4.75    4.09
   6  27   3    1.27    6.55
   6  28  -5   20.00    6.98
  -6  28   5   13.47    8.01
  -6  28   4   20.17    9.88
   6 -28  -4   30.37    9.19
   6  28  -4   16.74    6.67
  -6  28   3   11.01    7.30
   6 -28  -3    9.50    5.55
   6  28  -3    0.25    2.61
   6 -28  -2   24.16    8.60
  -6  28   2   40.20   12.53
   6  28  -2   26.95    8.27
   6 -28  -1    5.27    4.06
  -6  28   1   11.79    6.85
   6  28  -1    4.56    3.48
   6 -28   0    4.56    4.50
  -6  28   0    5.48    6.51
   6  28   0    1.72    2.94
   6 -28   1    2.12    2.48
   6  28   1   -1.06    1.55
  -6  29   4    6.54    7.91
   6  29  -4    0.44    1.10
  -6  29   3   10.55    6.94
   6 -29  -3    5.11    2.49
   6  29  -3    1.22    3.30
   6 -29  -2   49.40   11.63
  -6  29   2   45.05   12.93
   6  29  -2   38.86    9.68
   6 -29  -1   38.05   10.70
  -6  29   1   32.65   11.62
   6  29  -1   36.13    9.67
   6 -29   0    2.08    3.02
  -6  29   0    4.90    4.65
   6  29   0    9.89    5.03
  -6  29  -1   14.82    8.03
  -6  30   3   43.90   13.69
   6 -30  -3   51.45   12.26
  -6  30   2   74.71   17.94
   6 -30  -2   95.71   17.23
   6 -30  -1   59.17   13.79
  -6  30   1   63.68   16.37
   6 -31  -3    1.92    1.29
   6 -31  -2    1.66    1.70
   7   0 -11    4.32    4.57
   7   0 -10   13.34    5.57
   7   0  -9    0.16    1.01
   7   0  -8   33.03    8.35
   7   0  -7    3.07    3.45
   7   0  -6    1.39    2.92
   7   0  -5   -0.12    1.24
  -7   0   5    5.03    2.54
   7   0  -4   13.75    5.44
   7   0  -4   25.69    4.18
  -7   0   4   14.25    4.09
   7   0  -3   -0.49    1.77
   7   0  -3    0.72    1.42
  -7   0   3    0.53    1.00
  -7   0   2  948.81   36.89
   7   0  -2  916.10   38.16
   7   0  -2  888.24   32.14
   7   0  -1   -0.47    1.06
   7   0  -1    0.13    0.76
  -7   0   1   -1.23    2.14
   7   0   0  150.26   15.07
  -7   0   0  150.46   15.97
   7   0   0  168.88   17.14
   7   0   1   -1.30    1.19
  -7   0  -1    0.02    0.77
   7   0   1    1.14    2.91
   7   0   2    9.04    4.62
  -7   0  -2   -2.78    2.08
   7   0   3   -1.46    2.30
  -7   0  -3    0.64    1.87
  -7   0  -4    3.59    2.92
  -7   0  -5   -1.19    2.30
  -7   0  -6    5.81    3.41
   7  -1 -11    4.33    4.33
   7   1 -11    3.17    4.48
   7  -1 -10    7.23    4.47
   7   1 -10    8.59    4.81
   7  -1  -9   23.24    7.36
   7   1  -9   32.74    8.67
   7  -1  -8   50.69   10.48
   7   1  -8   44.05    9.56
   7  -1  -7   -0.91    1.60
   7   1  -7    7.39    4.59
   7  -1  -6    9.45    4.70
   7   1  -6    3.81    3.64
   7  -1  -5   36.06    7.76
   7   1  -5   34.84    7.78
  -7   1   5   50.76    7.98
  -7  -1   5   32.81    5.80
   7  -1  -4    8.32    4.87
   7   1  -4    2.80    2.86
  -7   1   4   15.17    4.46
  -7  -1   4    9.14    3.41
   7  -1  -4    9.85    2.42
   7   1  -4   12.91    2.97
   7  -1  -3   28.20    6.99
   7   1  -3   35.04    7.58
   7  -1  -3   44.10    6.19
   7   1  -3   38.35    6.04
  -7   1   3   29.98    6.51
  -7  -1   3   31.27    6.06
   7  -1  -2   99.76   12.74
   7   1  -2   80.64   11.26
  -7  -1   2   89.33   11.24
   7  -1  -2   78.22    9.25
   7   1  -2  110.62   11.50
  -7   1   2   94.33   11.77
   7  -1  -1   23.01    6.02
   7   1  -1   15.22    4.48
   7  -1  -1   29.96    6.59
   7   1  -1   16.60    4.92
  -7   1   1   19.13    5.45
  -7  -1   1   24.09    6.43
  -7  -1   0    3.17    2.91
   7  -1   0    2.96    2.09
   7   1   0    5.68    4.19
   7  -1   0   -2.60    2.27
   7   1   0    8.27    4.46
  -7   1   0    8.61    4.43
  -7   1  -1    7.47    3.54
   7  -1   1   16.50    5.29
   7   1   1    8.48    2.76
  -7  -1  -1   16.16    5.50
   7   1   1    6.09    3.07
   7  -1   2   23.19    6.29
   7   1   2   15.11    5.11
  -7   1  -2   38.24    9.49
  -7  -1  -2   22.85    6.82
   7   1   2   37.24    9.92
   7  -1   3    2.30    2.04
  -7   1  -3    9.58    5.06
  -7  -1  -3    6.77    4.09
  -7   1  -4   -1.15    1.93
  -7  -1  -4    1.43    2.32
  -7   1  -5   10.51    5.43
  -7  -1  -5    8.61    5.38
  -7  -1  -6    6.23    4.91
  -7   1  -6    7.74    4.65
   7  -2 -11   33.59    8.88
   7   2 -11   30.14    8.78
   7  -2 -10    3.93    3.84
   7   2 -10    6.33    4.58
   7  -2  -9   -2.46    3.07
   7   2  -9   -4.56    4.40
   7  -2  -8    1.56    3.56
   7   2  -8    3.37    1.91
   7  -2  -7    3.63    4.11
   7   2  -7    8.23    4.44
   7  -2  -6    8.41    4.03
   7   2  -6    5.54    2.85
  -7   2   6   14.79    4.00
   7  -2  -5  214.55   19.48
   7   2  -5  207.12   19.06
   7   2  -5  228.55   12.62
  -7   2   5  253.42   18.56
  -7  -2   4  381.73   20.56
   7  -2  -4  333.90   23.74
   7   2  -4  370.35   24.39
   7   2  -4  362.52   16.96
  -7   2   4  355.47   22.06
   7  -2  -3  344.65   23.98
  -7  -2   3  356.70   21.22
   7   2  -3  390.64   24.44
   7  -2  -3  352.71   17.16
   7   2  -3  382.53   19.21
  -7   2   3  330.25   21.72
   7  -2  -2   10.14    4.19
   7   2  -2   14.29    4.76
   7  -2  -2   12.71    3.79
   7   2  -2   19.06    5.04
  -7   2   2   17.28    4.90
  -7  -2   2   12.32    4.28
   7   2  -1   52.56    8.77
   7  -2  -1   33.88    7.06
  -7  -2   1   37.25    7.31
   7  -2  -1   37.99    7.48
   7   2  -1   30.30    6.79
  -7   2   1   27.78    6.75
   7  -2   0   -0.41    0.89
  -7  -2   0   -1.01    0.76
   7   2   0   -1.45    1.86
   7  -2   0    5.20    3.77
   7   2   0    3.08    3.49
  -7   2   0    2.77    2.77
  -7   2  -1    8.21    4.01
   7  -2   1    6.35    4.12
   7   2   1    4.60    3.71
  -7  -2  -1    4.77    3.26
   7   2   1    0.98    1.62
   7   2   2   73.96   10.30
  -7   2  -2   33.90    8.68
  -7  -2  -2   61.64   11.17
   7   2   2   55.55   11.25
   7  -2   2   45.68    8.57
   7  -2   3   19.57    5.89
  -7   2  -3   12.91    6.84
   7   2   3   17.98    7.51
  -7  -2  -3   24.47    8.28
   7   2   4   34.33   11.04
  -7   2  -4   17.63    6.76
  -7  -2  -4   28.23    9.27
  -7   2  -5   89.40   15.93
  -7  -2  -5   89.79   15.64
  -7  -2  -6    6.67    5.12
   7   2   6    9.11    5.36
  -7   2  -6    5.33    4.29
   7  -3 -11   11.27    4.88
   7   3 -11    9.87    5.91
   7  -3 -10   52.05   10.94
   7   3 -10   51.32   11.14
   7  -3  -9    3.87    2.76
   7   3  -9    7.20    4.04
   7  -3  -8    6.88    4.41
   7   3  -8    1.15    2.30
   7  -3  -7   26.68    7.45
   7   3  -7   16.12    5.81
  -7   3   6    4.54    3.16
   7  -3  -6   -1.36    0.63
   7   3  -6    9.66    4.13
   7  -3  -5    0.07    1.66
   7   3  -5    4.31    3.38
  -7   3   5   -1.39    1.52
   7   3  -5    1.79    1.39
   7  -3  -4    3.40    2.51
   7   3  -4    6.77    3.94
  -7   3   4    1.73    2.13
   7   3  -4    3.20    2.27
  -7  -3   4    5.47    2.75
   7  -3  -3   44.70    8.64
   7   3  -3   43.58    8.21
  -7  -3   3   45.29    7.29
   7  -3  -3   40.85    5.71
   7   3  -3   54.30    7.33
  -7   3   3   39.75    7.93
   7  -3  -2  195.16   17.87
   7   3  -2  197.01   17.26
  -7  -3   2  192.21   15.80
   7  -3  -2  219.62   15.63
   7   3  -2  218.68   16.41
  -7   3   2  210.88   18.45
   7  -3  -1  184.95   17.41
  -7   3   1  230.83   19.67
   7   3  -1  202.60   17.27
  -7  -3   1  213.01   17.66
   7  -3  -1  209.94   17.41
   7   3  -1  195.99   16.95
   7   3   0   40.75    7.76
  -7  -3   0   42.16    8.53
   7   3   0   44.75    9.02
  -7   3   0   32.88    7.61
   7  -3   0   38.90    8.70
   7  -3   1    3.97    2.93
   7   3   1    3.23    1.62
  -7  -3  -1    1.60    0.78
   7   3   1   -0.90    0.78
  -7   3  -1    6.39    4.15
   7  -3   2    4.16    3.62
  -7   3  -2    5.87    3.72
   7   3   2    8.71    3.31
   7   3   2   16.65    6.65
  -7  -3  -2    5.00    3.61
   7  -3   3    9.67    4.35
  -7   3  -3   11.31    5.96
   7   3   3   14.01    7.55
  -7  -3  -3   12.00    5.73
  -7   3  -4    0.34    0.89
   7   3   4    2.42    3.68
  -7  -3  -4    1.65    3.13
  -7  -3  -5    7.00    5.04
   7   3   5   11.85    6.99
  -7   3  -5    6.18    4.55
  -7  -3  -6   48.61   12.10
   7   3   6   30.97   10.98
  -7   3  -6   58.31   13.20
   7   4 -11   26.36    7.95
   7  -4 -10    6.65    3.93
   7   4 -10    3.01    3.33
   7  -4  -9    2.91    2.87
   7   4  -9    4.06    2.95
   7  -4  -8   16.71    6.15
   7   4  -8   12.77    5.71
   7  -4  -7   50.41    9.81
   7   4  -7   41.69    9.38
  -7   4   6    2.89    2.01
   7  -4  -6   -1.20    2.31
   7  -4  -5  102.99   13.34
   7   4  -5   99.90   12.90
   7   4  -5   94.38    8.63
  -7   4   5  102.72   12.37
   7  -4  -4    7.10    4.01
   7   4  -4    0.23    1.33
  -7   4   4    4.09    2.56
   7   4  -4    2.54    1.95
  -7  -4   4    4.30    2.39
   7  -4  -3   35.93    7.60
  -7  -4   3   30.91    5.85
   7   4  -3   32.58    7.14
   7  -4  -3   28.41    4.65
   7   4  -3   31.07    5.73
  -7   4   3   34.02    7.12
   7  -4  -2   67.98   10.59
   7   4  -2   48.51    8.17
  -7  -4   2   57.56    8.48
   7  -4  -2   73.67    8.90
   7   4  -2   55.42    8.24
  -7   4   2   64.42    9.99
   7   4  -1  326.35   21.78
  -7  -4   1  335.72   22.22
   7  -4  -1  307.52   20.94
   7   4  -1  335.45   22.58
  -7   4   1  316.98   23.40
   7  -4  -1  294.97   22.23
   7   4   0   36.87    7.21
   7  -4   0   32.62    7.54
  -7  -4   0   44.81    8.51
   7   4   0   40.07    8.32
  -7   4   0   27.91    7.66
   7  -4   1   14.44    5.17
   7   4   1   14.66    4.52
  -7  -4  -1   14.78    5.11
   7   4   1    5.53    3.90
  -7   4  -1   11.03    4.91
  -7   4  -2   10.93    4.83
   7  -4   2    6.76    3.87
   7   4   2   20.93    5.64
   7   4   2   10.90    6.84
  -7  -4  -2    8.65    5.23
   7  -4   3   13.24    5.45
  -7   4  -3   18.75    6.94
   7   4   3    5.93    4.74
  -7  -4  -3    3.61    2.67
  -7   4  -4    7.01    3.88
   7   4   4    7.49    4.85
  -7  -4  -4    6.04    3.82
  -7  -4  -5   21.32    7.70
   7   4   5   14.20    6.72
  -7   4  -5   27.74    9.39
  -7  -4  -6   10.48    5.32
  -7   4  -6   14.42    6.04
   7   5 -11    9.58    5.20
   7  -5 -10    1.64    1.85
   7   5 -10    4.76    3.97
   7  -5  -9   35.21    8.67
   7   5  -9   38.71    9.46
   7  -5  -8   46.72    9.94
   7   5  -8   33.97    9.16
   7  -5  -7   24.34    7.08
   7   5  -7    6.63    2.82
  -7   5   6    2.90    2.79
   7  -5  -6    7.36    4.47
   7   5  -6    3.99    3.14
   7   5  -6    4.32    2.07
   7  -5  -5  107.94   13.91
   7   5  -5   92.83   12.91
   7   5  -5  100.20    9.31
  -7   5   5   89.47   12.14
  -7  -5   4    4.81    2.38
   7  -5  -4    7.96    3.51
   7   5  -4    9.81    4.71
  -7   5   4    7.14    4.09
   7   5  -4    4.52    1.70
  -7  -5   3    0.94    1.22
   7  -5  -3    2.66    2.99
   7   5  -3    1.81    2.31
  -7   5   3    3.19    3.16
   7  -5  -3    4.88    2.21
   7   5  -3    4.28    2.32
   7  -5  -2   -1.75    2.26
  -7  -5   2   -1.74    2.03
   7   5  -2   -1.76    2.01
   7  -5  -2   -1.77    1.20
  -7   5   2    0.64    1.14
   7   5  -2   -1.28    1.36
   7   5  -1  203.69   17.00
  -7  -5   1  204.39   17.21
   7  -5  -1  199.83   16.86
   7   5  -1  189.68   17.06
  -7   5   1  198.87   18.88
   7  -5  -1  209.11   18.93
  -7   5   0  123.00   15.40
   7   5   0   93.15   11.56
  -7  -5   0  127.14   14.62
   7   5   0  116.89   14.17
   7  -5   0  108.57   13.64
   7  -5   1    6.49    3.86
   7   5   1    9.11    3.42
   7   5   1    6.11    2.94
  -7  -5  -1   12.34    5.00
  -7   5  -1    1.91    1.56
  -7   5  -2  117.46   16.18
   7   5   2  163.53   19.48
  -7  -5  -2  143.49   17.33
   7  -5   2  137.26   16.34
   7  -5   3    4.15    3.24
  -7   5  -3    3.46    3.27
   7   5   3   14.67    6.00
  -7  -5  -3   13.35    5.52
   7  -5   4    0.57    1.59
  -7   5  -4   -2.19    3.48
   7   5   4   -2.60    4.00
  -7  -5  -4    0.28    1.54
  -7  -5  -5    9.04    5.91
   7   5   5    9.56    4.62
  -7   5  -5   10.59    5.25
  -7   5  -6    1.49    3.33
   7   6 -11   68.62   13.33
   7  -6 -10   21.73    6.61
   7   6 -10   28.80    9.26
   7  -6  -9   11.42    5.59
   7   6  -9   10.54    4.57
   7  -6  -8   14.07    5.57
   7   6  -8    6.97    3.68
  -7   6   7   45.09    9.06
   7  -6  -7   49.48    9.74
   7   6  -7   34.82    8.45
  -7   6   6    4.07    3.09
   7  -6  -6    5.12    3.61
   7   6  -6    2.52    2.20
   7   6  -6    2.34    2.16
   7  -6  -5    2.40    1.42
  -7   6   5    3.58    4.00
   7   6  -5    2.10    0.72
   7   6  -5   -0.46    0.96
   7  -6  -4  108.81   14.10
   7   6  -4  103.93   13.06
   7   6  -4   95.65    9.62
  -7   6   4  117.68   14.36
   7  -6  -3    4.70    2.73
   7   6  -3    3.38    3.54
  -7  -6   3   -0.74    1.48
  -7   6   3    1.71    1.03
   7   6  -3    3.43    2.10
   7  -6  -2  415.35   26.84
   7   6  -2  435.36   25.15
  -7  -6   2  471.44   24.33
   7  -6  -2  452.71   22.30
   7   6  -2  448.58   24.17
  -7   6   2  457.05   28.65
   7   6  -1   40.14    7.51
  -7  -6   1   27.18    6.49
   7   6  -1   41.45    7.84
  -7   6   1   36.87    8.08
   7  -6  -1   41.96    8.74
   7   6   0   35.35    7.14
  -7  -6   0   41.07    8.24
   7   6   0   32.41    7.89
  -7   6   0   33.57    8.25
   7  -6   0   45.01    9.03
   7  -6   1    1.97    2.26
   7   6   1    3.03    2.33
   7   6   1    7.39    4.75
  -7  -6  -1    7.29    4.75
  -7   6  -1    0.56    4.58
   7  -6   2    9.24    4.47
   7   6   2    9.09    5.78
  -7  -6  -2   18.31    6.05
  -7   6  -2   13.54    4.98
   7  -6   3   -1.19    2.51
  -7   6  -3   -0.98    1.55
   7   6   3    3.36    2.57
  -7  -6  -3    5.06    3.93
  -7   6  -4   74.96   14.31
   7   6   4   46.59   11.94
  -7  -6  -4   59.03   11.95
   7  -6   4   65.46   12.07
  -7  -6  -5    1.36    3.31
  -7   6  -5    4.34    3.79
   7   6   5    9.62    7.18
  -7   6  -6    0.06    3.77
   7   7 -11   54.10   11.94
   7  -7 -10   24.31    7.58
   7   7 -10   28.29    8.72
   7  -7  -9   44.79    9.76
   7   7  -9   38.13    9.15
   7  -7  -8   43.69    9.32
   7   7  -8   46.75   10.17
  -7   7   7    1.88    2.27
   7  -7  -7    5.51    4.27
   7   7  -7    4.60    4.66
  -7   7   6   -2.08    2.95
   7  -7  -6    2.35    1.63
   7   7  -6    5.89    2.97
   7   7  -6    1.56    1.57
   7  -7  -5    1.18    1.54
   7   7  -5    2.74    2.59
   7   7  -5    6.92    3.08
[truncated: 107,076 more chars]
