# Supplementary material for: Management of triplet excitons transition: fine regulation of Förster and dexter energy transfer simultaneously
Source: Light Sci Appl. 2024 Jan 30;13:35. doi: 10.1038/s41377-023-01366-1 (PMC10828450; doi:10.1038/s41377-023-01366-1)
Supplement: Supplementary file 9 — crystal data [file 41377_2023_1366_MOESM9_ESM.cif]

data_r20220716a
_audit_creation_date               2022-07-23
_audit_creation_method
;
Olex2 1.5
(compiled 2022.04.07 svn.rca3783a0 for OlexSys, GUI svn.r6498)
;
_shelx_SHELXL_version_number       '2018/3'
_audit_contact_author_address      ?
_audit_contact_author_email        ?
_audit_contact_author_name         ''
_audit_contact_author_phone        ?
_publ_contact_author_id_orcid      ?
_publ_section_references
;
Dolomanov, O.V., Bourhis, L.J., Gildea, R.J, Howard, J.A.K. & Puschmann, H.
 (2009), J. Appl. Cryst. 42, 339-341.

Sheldrick, G.M. (2015). Acta Cryst. A71, 3-8.

Sheldrick, G.M. (2015). Acta Cryst. C71, 3-8.
;
_chemical_name_common              ?
_chemical_name_systematic          ?
_chemical_formula_moiety           'C11 H11 N O3'
_chemical_formula_sum              'C11 H11 N O3'
_chemical_formula_weight           205.21
_chemical_melting_point            ?
_chemical_oxdiff_formula           'C11 H10 N O'
loop_
  _atom_type_symbol
  _atom_type_description
  _atom_type_scat_dispersion_real
  _atom_type_scat_dispersion_imag
  _atom_type_scat_source
 'C' 'C' 0.0033 0.0016 'International Tables Vol C Tables 4.2.6.8 and 6.1.1.4'
 'H' 'H' 0.0000 0.0000 'International Tables Vol C Tables 4.2.6.8 and 6.1.1.4'
 'N' 'N' 0.0061 0.0033 'International Tables Vol C Tables 4.2.6.8 and 6.1.1.4'
 'O' 'O' 0.0106 0.0060 'International Tables Vol C Tables 4.2.6.8 and 6.1.1.4'

_shelx_space_group_comment
;
The symmetry employed for this shelxl refinement is uniquely defined
by the following loop, which should always be used as a source of
symmetry information in preference to the above space-group names.
They are only intended as comments.
;
_space_group_crystal_system        'monoclinic'
_space_group_IT_number             14
_space_group_name_H-M_alt          'P 1 21/c 1'
_space_group_name_Hall             '-P 2ybc'
loop_
  _space_group_symop_operation_xyz
 'x, y, z'
 '-x, y+1/2, -z+1/2'
 '-x, -y, -z'
 'x, -y-1/2, z-1/2'

_cell_length_a                     12.1872(13)
_cell_length_b                     7.3591(9)
_cell_length_c                     21.825(2)
_cell_angle_alpha                  90
_cell_angle_beta                   94.137(10)
_cell_angle_gamma                  90
_cell_volume                       1952.3(4)
_cell_formula_units_Z              8
_cell_measurement_reflns_used      3620
_cell_measurement_temperature      113.15
_cell_measurement_theta_max        31.2660
_cell_measurement_theta_min        1.7160
_shelx_estimated_absorpt_T_max     0.983
_shelx_estimated_absorpt_T_min     0.975
_exptl_absorpt_coefficient_mu      0.103
_exptl_absorpt_correction_T_max    1.00000
_exptl_absorpt_correction_T_min    0.17839
_exptl_absorpt_correction_type     multi-scan
_exptl_absorpt_process_details    
 'CrysAlisPro 1.171.39.46 (Rigaku Oxford Diffraction, 2018)'
_exptl_absorpt_special_details     ?
_exptl_crystal_colour              ?
_exptl_crystal_density_diffrn      1.396
_exptl_crystal_density_meas        ?
_exptl_crystal_density_method      ?
_exptl_crystal_description         block
_exptl_crystal_F_000               864
_exptl_crystal_size_max            0.25
_exptl_crystal_size_mid            0.2
_exptl_crystal_size_min            0.17
_exptl_transmission_factor_max     ?
_exptl_transmission_factor_min     ?
_diffrn_reflns_av_R_equivalents    0.1138
_diffrn_reflns_av_unetI/netI       0.1009
_diffrn_reflns_Laue_measured_fraction_full  0.999
_diffrn_reflns_Laue_measured_fraction_max  0.997
_diffrn_reflns_limit_h_max         15
_diffrn_reflns_limit_h_min         -15
_diffrn_reflns_limit_k_max         9
_diffrn_reflns_limit_k_min         -9
_diffrn_reflns_limit_l_max         27
_diffrn_reflns_limit_l_min         -27
_diffrn_reflns_number              14976
_diffrn_reflns_point_group_measured_fraction_full  0.999
_diffrn_reflns_point_group_measured_fraction_max  0.997
_diffrn_reflns_theta_full          25.242
_diffrn_reflns_theta_max           26.372
_diffrn_reflns_theta_min           1.871
_diffrn_ambient_temperature        113.15
_diffrn_detector                   'CCD plate'
_diffrn_detector_area_resol_mean   ?
_diffrn_measured_fraction_theta_full  0.999
_diffrn_measured_fraction_theta_max  0.997
_diffrn_measurement_details
;
List of Runs (angles in degrees, time in seconds):

  # Type    Start    End  Width  t~exp~   \w     \q     \k     \f   Frames
--------------------------------------------------------------------------
  1  \w   -120.00  60.00   1.00    6.00    --  -30.00  45.00   0.00  180
  2  \w   -120.00  30.00   1.00    6.00    --  -30.00  45.00  90.00  150
  3  \w   -120.00   0.00   1.00    6.00    --  -30.00  45.00 180.00  120
;
_diffrn_measurement_device         'abstract diffractometer'
_diffrn_measurement_device_type    'Rigaku mm007 Saturn70'
_diffrn_measurement_method         '\w scans'
_diffrn_orient_matrix_type        
 'CrysAlisPro convention (1999,Acta A55,543-557)'
_diffrn_orient_matrix_UB_11        -0.0432167000
_diffrn_orient_matrix_UB_12        -0.0010997000
_diffrn_orient_matrix_UB_13        0.0201111000
_diffrn_orient_matrix_UB_21        -0.0391545000
_diffrn_orient_matrix_UB_22        0.0057881000
_diffrn_orient_matrix_UB_23        -0.0255891000
_diffrn_orient_matrix_UB_31        -0.0019065000
_diffrn_orient_matrix_UB_32        -0.0961809000
_diffrn_orient_matrix_UB_33        -0.0017435000
_diffrn_radiation_monochromator    confocal
_diffrn_radiation_probe            x-ray
_diffrn_radiation_type             'Mo K\a'
_diffrn_radiation_wavelength       0.71073
_diffrn_source                     'rotating anode'
_diffrn_source_type                'Enhance (Mo) X-ray Source'
_reflns_Friedel_coverage           0.000
_reflns_Friedel_fraction_full      .
_reflns_Friedel_fraction_max       .
_reflns_number_gt                  2366
_reflns_number_total               3984
_reflns_special_details
;
 Reflections were merged by SHELXL according to the crystal
 class for the calculation of statistics and refinement.
 
 _reflns_Friedel_fraction is defined as the number of unique
 Friedel pairs measured divided by the number that would be
 possible theoretically, ignoring centric projections and
 systematic absences.
;
_reflns_threshold_expression       'I > 2\s(I)'
_computing_cell_refinement         'CrysAlisPro 1.171.39.46 (Rigaku OD, 2018)'
_computing_data_collection         'CrysAlisPro 1.171.39.46 (Rigaku OD, 2018)'
_computing_data_reduction          'CrysAlisPro 1.171.39.46 (Rigaku OD, 2018)'
_computing_molecular_graphics      'Olex2 1.5 (Dolomanov et al., 2009)'
_computing_publication_material    'Olex2 1.5 (Dolomanov et al., 2009)'
_computing_structure_refinement    'SHELXL 2018/3 (Sheldrick, 2015)'
_computing_structure_solution      'SHELXT 2018/2 (Sheldrick, 2018)'
_refine_diff_density_max           0.318
_refine_diff_density_min           -0.269
_refine_diff_density_rms           0.073
_refine_ls_extinction_coef         0.0079(12)
_refine_ls_extinction_expression  
 'Fc^*^=kFc[1+0.001xFc^2^\l^3^/sin(2\q)]^-1/4^'
_refine_ls_extinction_method       'SHELXL-2018/3 (Sheldrick 2018)'
_refine_ls_goodness_of_fit_ref     1.063
_refine_ls_hydrogen_treatment      constr
_refine_ls_matrix_type             full
_refine_ls_number_parameters       274
_refine_ls_number_reflns           3984
_refine_ls_number_restraints       0
_refine_ls_R_factor_all            0.1323
_refine_ls_R_factor_gt             0.0768
_refine_ls_restrained_S_all        1.063
_refine_ls_shift/su_max            0.000
_refine_ls_shift/su_mean           0.000
_refine_ls_structure_factor_coef   Fsqd
_refine_ls_weighting_details      
 'w=1/[\s^2^(Fo^2^)+(0.0541P)^2^+3.4315P] where P=(Fo^2^+2Fc^2^)/3'
_refine_ls_weighting_scheme        calc
_refine_ls_wR_factor_gt            0.1758
_refine_ls_wR_factor_ref           0.2046
_refine_special_details            ?
_olex2_refinement_description
;
1. Fixed Uiso
 At 1.2 times of:
  All C(H) groups, All C(H,H) groups
 At 1.5 times of:
  All O(H) groups
2.a Secondary CH2 refined with riding coordinates:
 C9(H9A,H9B), C10(H10A,H10B), C11(H11A,H11B), C20(H20A,H20B), C21(H21A,H21B),
 C22(H22A,H22B)
2.b Aromatic/amide H refined with riding coordinates:
 C3(H3A), C4(H4), C5(H5), C6(H6), C14(H14), C15(H15), C16(H16), C17(H17)
2.c Idealised tetrahedral OH refined as rotating group:
 O3(H3), O6(H6A)
;
_atom_sites_solution_hydrogens     geom
_atom_sites_solution_primary       dual
_atom_sites_solution_secondary     ?
loop_
  _atom_site_label
  _atom_site_type_symbol
  _atom_site_fract_x
  _atom_site_fract_y
  _atom_site_fract_z
  _atom_site_U_iso_or_equiv
  _atom_site_adp_type
  _atom_site_occupancy
  _atom_site_site_symmetry_order
  _atom_site_calc_flag
  _atom_site_refinement_flags_posn
  _atom_site_refinement_flags_adp
  _atom_site_refinement_flags_occupancy
  _atom_site_disorder_assembly
  _atom_site_disorder_group
 O1 O -0.0903(3) 0.3288(4) 0.53653(13) 0.0399(8) Uani 1 1 d . . . . .
 O2 O -0.0388(2) 0.5275(4) 0.73504(12) 0.0357(8) Uani 1 1 d . . . . .
 O3 O 0.3033(2) 0.5134(4) 0.68782(13) 0.0355(8) Uani 1 1 d . . . . .
 H3 H 0.323859 0.480637 0.723694 0.053 Uiso 1 1 calc R U . . .
 N1 N -0.0363(3) 0.4277(5) 0.63470(14) 0.0278(8) Uani 1 1 d . . . . .
 C1 C -0.1114(3) 0.3642(5) 0.58859(18) 0.0293(9) Uani 1 1 d . . . . .
 C2 C -0.2196(3) 0.3576(5) 0.61636(17) 0.0247(9) Uani 1 1 d . . . . .
 C3 C -0.3224(3) 0.3102(6) 0.5911(2) 0.0327(10) Uani 1 1 d . . . . .
 H3A H -0.333420 0.273777 0.549356 0.039 Uiso 1 1 calc R U . . .
 C4 C -0.4095(4) 0.3175(6) 0.6288(2) 0.0371(11) Uani 1 1 d . . . . .
 H4 H -0.481422 0.285697 0.612643 0.045 Uiso 1 1 calc R U . . .
 C5 C -0.3929(4) 0.3705(6) 0.6897(2) 0.0367(11) Uani 1 1 d . . . . .
 H5 H -0.453504 0.372253 0.714770 0.044 Uiso 1 1 calc R U . . .
 C6 C -0.2894(4) 0.4212(6) 0.71488(19) 0.0350(10) Uani 1 1 d . . . . .
 H6 H -0.277950 0.459168 0.756451 0.042 Uiso 1 1 calc R U . . .
 C7 C -0.2044(3) 0.4137(5) 0.67684(17) 0.0258(9) Uani 1 1 d . . . . .
 C8 C -0.0863(3) 0.4634(6) 0.68910(17) 0.0272(9) Uani 1 1 d . . . . .
 C9 C 0.0793(3) 0.4632(6) 0.62721(19) 0.0317(10) Uani 1 1 d . . . . .
 H9A H 0.101157 0.576662 0.649192 0.038 Uiso 1 1 calc R U . . .
 H9B H 0.089581 0.481875 0.583070 0.038 Uiso 1 1 calc R U . . .
 C10 C 0.1535(3) 0.3100(6) 0.65129(19) 0.0311(10) Uani 1 1 d . . . . .
 H10A H 0.136068 0.280190 0.693736 0.037 Uiso 1 1 calc R U . . .
 H10B H 0.138364 0.200657 0.625624 0.037 Uiso 1 1 calc R U . . .
 C11 C 0.2741(3) 0.3564(6) 0.65125(19) 0.0326(10) Uani 1 1 d . . . . .
 H11A H 0.318160 0.251364 0.667184 0.039 Uiso 1 1 calc R U . . .
 H11B H 0.292621 0.378751 0.608471 0.039 Uiso 1 1 calc R U . . .
 O4 O 0.6176(2) 0.6879(4) 0.49752(12) 0.0339(7) Uani 1 1 d . . . . .
 O5 O 0.6156(2) 0.8757(4) 0.69698(12) 0.0320(7) Uani 1 1 d . . . . .
 O6 O 0.2483(2) 0.8555(4) 0.63890(12) 0.0342(7) Uani 1 1 d . . . . .
 H6A H 0.268247 0.756689 0.655463 0.051 Uiso 1 1 calc R U . . .
 N2 N 0.5893(3) 0.7738(4) 0.59719(14) 0.0246(7) Uani 1 1 d . . . . .
 C12 C 0.6534(3) 0.7458(5) 0.54681(17) 0.0243(9) Uani 1 1 d . . . . .
 C13 C 0.7668(3) 0.8030(5) 0.56812(16) 0.0238(9) Uani 1 1 d . . . . .
 C14 C 0.8621(3) 0.8009(6) 0.53781(18) 0.0277(9) Uani 1 1 d . . . . .
 H14 H 0.862255 0.762842 0.496230 0.033 Uiso 1 1 calc R U . . .
 C15 C 0.9586(3) 0.8574(6) 0.57098(18) 0.0313(10) Uani 1 1 d . . . . .
 H15 H 1.026052 0.857035 0.551674 0.038 Uiso 1 1 calc R U . . .
 C16 C 0.9576(3) 0.9137(6) 0.63157(18) 0.0287(9) Uani 1 1 d . . . . .
 H16 H 1.024344 0.950642 0.653135 0.034 Uiso 1 1 calc R U . . .
 C17 C 0.8605(3) 0.9172(6) 0.66127(17) 0.0274(9) Uani 1 1 d . . . . .
 H17 H 0.859606 0.957001 0.702642 0.033 Uiso 1 1 calc R U . . .
 C18 C 0.7658(3) 0.8611(5) 0.62866(17) 0.0238(9) Uani 1 1 d . . . . .
 C19 C 0.6519(3) 0.8410(5) 0.64747(17) 0.0252(9) Uani 1 1 d . . . . .
 C20 C 0.4724(3) 0.7335(6) 0.59624(18) 0.0275(9) Uani 1 1 d . . . . .
 H20A H 0.453697 0.699528 0.638129 0.033 Uiso 1 1 calc R U . . .
 H20B H 0.455545 0.628198 0.568922 0.033 Uiso 1 1 calc R U . . .
 C21 C 0.4023(3) 0.8933(6) 0.57413(19) 0.0298(10) Uani 1 1 d . . . . .
 H21A H 0.416927 0.920744 0.531074 0.036 Uiso 1 1 calc R U . . .
 H21B H 0.423747 1.001084 0.599346 0.036 Uiso 1 1 calc R U . . .
 C22 C 0.2797(3) 0.8591(6) 0.57759(17) 0.0298(10) Uani 1 1 d . . . . .
 H22A H 0.237907 0.955842 0.554634 0.036 Uiso 1 1 calc R U . . .
 H22B H 0.260214 0.741616 0.557584 0.036 Uiso 1 1 calc R U . . .

loop_
  _atom_site_aniso_label
  _atom_site_aniso_U_11
  _atom_site_aniso_U_22
  _atom_site_aniso_U_33
  _atom_site_aniso_U_23
  _atom_site_aniso_U_13
  _atom_site_aniso_U_12
 O1 0.0459(19) 0.046(2) 0.0291(16) -0.0090(14) 0.0088(14) 0.0008(16)
 O2 0.0352(17) 0.045(2) 0.0265(15) -0.0031(14) -0.0030(13) 0.0032(15)
 O3 0.0371(18) 0.0390(19) 0.0295(15) 0.0086(13) -0.0038(13) -0.0025(14)
 N1 0.0240(18) 0.031(2) 0.0290(17) -0.0004(15) 0.0060(14) -0.0010(15)
 C1 0.033(2) 0.023(2) 0.032(2) -0.0012(18) -0.0009(18) 0.0000(18)
 C2 0.026(2) 0.019(2) 0.029(2) 0.0002(17) 0.0006(16) 0.0003(17)
 C3 0.035(2) 0.026(2) 0.037(2) 0.0006(19) -0.0013(19) -0.001(2)
 C4 0.026(2) 0.030(3) 0.055(3) 0.005(2) 0.001(2) -0.0002(19)
 C5 0.029(2) 0.035(3) 0.047(3) 0.010(2) 0.013(2) 0.002(2)
 C6 0.039(3) 0.036(3) 0.031(2) 0.004(2) 0.0069(19) 0.003(2)
 C7 0.026(2) 0.025(2) 0.026(2) 0.0055(17) 0.0025(17) 0.0035(17)
 C8 0.030(2) 0.028(2) 0.024(2) 0.0005(17) 0.0015(17) 0.0044(18)
 C9 0.029(2) 0.032(2) 0.034(2) 0.0047(19) 0.0032(18) -0.0024(19)
 C10 0.034(2) 0.027(2) 0.034(2) 0.0005(19) 0.0100(18) 0.0014(19)
 C11 0.030(2) 0.033(3) 0.035(2) 0.0010(19) 0.0018(18) 0.004(2)
 O4 0.0340(17) 0.0423(19) 0.0248(14) -0.0017(13) -0.0015(12) -0.0049(14)
 O5 0.0319(16) 0.0367(18) 0.0278(15) -0.0012(13) 0.0065(12) -0.0015(14)
 O6 0.0377(17) 0.0361(18) 0.0299(15) 0.0031(13) 0.0095(13) 0.0046(14)
 N2 0.0214(17) 0.0283(19) 0.0242(16) -0.0030(14) 0.0027(13) -0.0021(15)
 C12 0.029(2) 0.022(2) 0.0214(19) 0.0001(16) -0.0005(16) 0.0005(17)
 C13 0.028(2) 0.021(2) 0.0224(19) 0.0032(16) 0.0012(16) 0.0019(17)
 C14 0.027(2) 0.031(2) 0.025(2) 0.0043(18) 0.0030(17) 0.0025(18)
 C15 0.028(2) 0.031(2) 0.036(2) 0.0084(19) 0.0085(18) 0.0003(19)
 C16 0.024(2) 0.029(2) 0.032(2) 0.0018(18) -0.0022(17) -0.0032(18)
 C17 0.029(2) 0.030(2) 0.0240(19) 0.0009(17) 0.0017(17) 0.0002(18)
 C18 0.024(2) 0.025(2) 0.0224(18) 0.0029(16) 0.0017(16) 0.0009(17)
 C19 0.025(2) 0.023(2) 0.027(2) 0.0000(17) -0.0007(16) 0.0011(17)
 C20 0.020(2) 0.029(2) 0.033(2) 0.0041(18) 0.0019(16) -0.0041(18)
 C21 0.028(2) 0.026(2) 0.036(2) 0.0007(18) 0.0034(18) -0.0014(18)
 C22 0.028(2) 0.036(3) 0.026(2) 0.0037(18) 0.0018(17) 0.0011(19)

_geom_special_details
;
 All esds (except the esd in the dihedral angle between two l.s. planes)
 are estimated using the full covariance matrix.  The cell esds are taken
 into account individually in the estimation of esds in distances, angles
 and torsion angles; correlations between esds in cell parameters are only
 used when they are defined by crystal symmetry.  An approximate (isotropic)
 treatment of cell esds is used for estimating esds involving l.s. planes.
;
loop_
  _geom_bond_atom_site_label_1
  _geom_bond_atom_site_label_2
  _geom_bond_distance
  _geom_bond_site_symmetry_2
  _geom_bond_publ_flag
 O1 C1 1.211(5) . ?
 O2 C8 1.216(5) . ?
 O3 H3 0.8400 . ?
 O3 C11 1.434(5) . ?
 N1 C1 1.391(5) . ?
 N1 C8 1.398(5) . ?
 N1 C9 1.453(5) . ?
 C1 C2 1.492(6) . ?
 C2 C3 1.376(6) . ?
 C2 C7 1.383(5) . ?
 C3 H3A 0.9500 . ?
 C3 C4 1.391(6) . ?
 C4 H4 0.9500 . ?
 C4 C5 1.386(6) . ?
 C5 H5 0.9500 . ?
 C5 C6 1.390(6) . ?
 C6 H6 0.9500 . ?
 C6 C7 1.375(6) . ?
 C7 C8 1.490(6) . ?
 C9 H9A 0.9900 . ?
 C9 H9B 0.9900 . ?
 C9 C10 1.516(6) . ?
 C10 H10A 0.9900 . ?
 C10 H10B 0.9900 . ?
 C10 C11 1.508(6) . ?
 C11 H11A 0.9900 . ?
 C11 H11B 0.9900 . ?
 O4 C12 1.209(4) . ?
 O5 C19 1.223(4) . ?
 O6 H6A 0.8400 . ?
 O6 C22 1.418(4) . ?
 N2 C12 1.409(5) . ?
 N2 C19 1.382(5) . ?
 N2 C20 1.454(5) . ?
 C12 C13 1.487(5) . ?
 C13 C14 1.377(5) . ?
 C13 C18 1.390(5) . ?
 C14 H14 0.9500 . ?
 C14 C15 1.399(6) . ?
 C15 H15 0.9500 . ?
 C15 C16 1.387(6) . ?
 C16 H16 0.9500 . ?
 C16 C17 1.390(5) . ?
 C17 H17 0.9500 . ?
 C17 C18 1.375(5) . ?
 C18 C19 1.483(5) . ?
 C20 H20A 0.9900 . ?
 C20 H20B 0.9900 . ?
 C20 C21 1.512(6) . ?
 C21 H21A 0.9900 . ?
 C21 H21B 0.9900 . ?
 C21 C22 1.522(5) . ?
 C22 H22A 0.9900 . ?
 C22 H22B 0.9900 . ?

loop_
  _geom_angle_atom_site_label_1
  _geom_angle_atom_site_label_2
  _geom_angle_atom_site_label_3
  _geom_angle
  _geom_angle_site_symmetry_1
  _geom_angle_site_symmetry_3
  _geom_angle_publ_flag
 C11 O3 H3 109.5 . . ?
 C1 N1 C8 111.9(3) . . ?
 C1 N1 C9 124.8(3) . . ?
 C8 N1 C9 123.2(3) . . ?
 O1 C1 N1 125.3(4) . . ?
 O1 C1 C2 128.9(4) . . ?
 N1 C1 C2 105.8(3) . . ?
 C3 C2 C1 130.6(4) . . ?
 C3 C2 C7 120.9(4) . . ?
 C7 C2 C1 108.5(3) . . ?
 C2 C3 H3A 121.2 . . ?
 C2 C3 C4 117.7(4) . . ?
 C4 C3 H3A 121.2 . . ?
 C3 C4 H4 119.6 . . ?
 C5 C4 C3 120.9(4) . . ?
 C5 C4 H4 119.6 . . ?
 C4 C5 H5 119.3 . . ?
 C4 C5 C6 121.3(4) . . ?
 C6 C5 H5 119.3 . . ?
 C5 C6 H6 121.5 . . ?
 C7 C6 C5 116.9(4) . . ?
 C7 C6 H6 121.5 . . ?
 C2 C7 C8 107.8(3) . . ?
 C6 C7 C2 122.2(4) . . ?
 C6 C7 C8 129.9(4) . . ?
 O2 C8 N1 124.2(4) . . ?
 O2 C8 C7 129.7(4) . . ?
 N1 C8 C7 106.0(3) . . ?
 N1 C9 H9A 109.0 . . ?
 N1 C9 H9B 109.0 . . ?
 N1 C9 C10 112.7(3) . . ?
 H9A C9 H9B 107.8 . . ?
 C10 C9 H9A 109.0 . . ?
 C10 C9 H9B 109.0 . . ?
 C9 C10 H10A 109.0 . . ?
 C9 C10 H10B 109.0 . . ?
 H10A C10 H10B 107.8 . . ?
 C11 C10 C9 112.9(3) . . ?
 C11 C10 H10A 109.0 . . ?
 C11 C10 H10B 109.0 . . ?
 O3 C11 C10 112.6(3) . . ?
 O3 C11 H11A 109.1 . . ?
 O3 C11 H11B 109.1 . . ?
 C10 C11 H11A 109.1 . . ?
 C10 C11 H11B 109.1 . . ?
 H11A C11 H11B 107.8 . . ?
 C22 O6 H6A 109.5 . . ?
 C12 N2 C20 123.8(3) . . ?
 C19 N2 C12 111.5(3) . . ?
 C19 N2 C20 124.6(3) . . ?
 O4 C12 N2 124.1(4) . . ?
 O4 C12 C13 130.2(4) . . ?
 N2 C12 C13 105.6(3) . . ?
 C14 C13 C12 130.1(3) . . ?
 C14 C13 C18 121.7(4) . . ?
 C18 C13 C12 108.2(3) . . ?
 C13 C14 H14 121.5 . . ?
 C13 C14 C15 117.1(4) . . ?
 C15 C14 H14 121.5 . . ?
 C14 C15 H15 119.4 . . ?
 C16 C15 C14 121.1(4) . . ?
 C16 C15 H15 119.4 . . ?
 C15 C16 H16 119.4 . . ?
 C15 C16 C17 121.2(4) . . ?
 C17 C16 H16 119.4 . . ?
 C16 C17 H17 121.2 . . ?
 C18 C17 C16 117.7(4) . . ?
 C18 C17 H17 121.2 . . ?
 C13 C18 C19 107.8(3) . . ?
 C17 C18 C13 121.3(4) . . ?
 C17 C18 C19 130.9(3) . . ?
 O5 C19 N2 124.2(4) . . ?
 O5 C19 C18 128.9(4) . . ?
 N2 C19 C18 106.8(3) . . ?
 N2 C20 H20A 109.2 . . ?
 N2 C20 H20B 109.2 . . ?
 N2 C20 C21 112.1(3) . . ?
 H20A C20 H20B 107.9 . . ?
 C21 C20 H20A 109.2 . . ?
 C21 C20 H20B 109.2 . . ?
 C20 C21 H21A 109.0 . . ?
 C20 C21 H21B 109.0 . . ?
 C20 C21 C22 112.9(3) . . ?
 H21A C21 H21B 107.8 . . ?
 C22 C21 H21A 109.0 . . ?
 C22 C21 H21B 109.0 . . ?
 O6 C22 C21 112.5(3) . . ?
 O6 C22 H22A 109.1 . . ?
 O6 C22 H22B 109.1 . . ?
 C21 C22 H22A 109.1 . . ?
 C21 C22 H22B 109.1 . . ?
 H22A C22 H22B 107.8 . . ?

loop_
  _geom_torsion_atom_site_label_1
  _geom_torsion_atom_site_label_2
  _geom_torsion_atom_site_label_3
  _geom_torsion_atom_site_label_4
  _geom_torsion
  _geom_torsion_site_symmetry_1
  _geom_torsion_site_symmetry_2
  _geom_torsion_site_symmetry_3
  _geom_torsion_site_symmetry_4
  _geom_torsion_publ_flag
 O1 C1 C2 C3 0.2(8) . . . . ?
 O1 C1 C2 C7 -178.6(4) . . . . ?
 N1 C1 C2 C3 177.9(4) . . . . ?
 N1 C1 C2 C7 -0.8(4) . . . . ?
 N1 C9 C10 C11 -172.5(3) . . . . ?
 C1 N1 C8 O2 -176.6(4) . . . . ?
 C1 N1 C8 C7 1.4(4) . . . . ?
 C1 N1 C9 C10 -99.5(4) . . . . ?
 C1 C2 C3 C4 -179.9(4) . . . . ?
 C1 C2 C7 C6 -179.6(4) . . . . ?
 C1 C2 C7 C8 1.7(4) . . . . ?
 C2 C3 C4 C5 -0.1(6) . . . . ?
 C2 C7 C8 O2 176.0(4) . . . . ?
 C2 C7 C8 N1 -1.9(4) . . . . ?
 C3 C2 C7 C6 1.5(6) . . . . ?
 C3 C2 C7 C8 -177.2(4) . . . . ?
 C3 C4 C5 C6 1.2(7) . . . . ?
 C4 C5 C6 C7 -0.9(6) . . . . ?
 C5 C6 C7 C2 -0.4(6) . . . . ?
 C5 C6 C7 C8 178.0(4) . . . . ?
 C6 C7 C8 O2 -2.6(8) . . . . ?
 C6 C7 C8 N1 179.5(4) . . . . ?
 C7 C2 C3 C4 -1.2(6) . . . . ?
 C8 N1 C1 O1 177.4(4) . . . . ?
 C8 N1 C1 C2 -0.4(4) . . . . ?
 C8 N1 C9 C10 84.1(5) . . . . ?
 C9 N1 C1 O1 0.7(7) . . . . ?
 C9 N1 C1 C2 -177.2(4) . . . . ?
 C9 N1 C8 O2 0.2(6) . . . . ?
 C9 N1 C8 C7 178.3(3) . . . . ?
 C9 C10 C11 O3 59.0(5) . . . . ?
 O4 C12 C13 C14 -1.8(7) . . . . ?
 O4 C12 C13 C18 179.5(4) . . . . ?
 N2 C12 C13 C14 178.7(4) . . . . ?
 N2 C12 C13 C18 0.0(4) . . . . ?
 N2 C20 C21 C22 -175.4(3) . . . . ?
 C12 N2 C19 O5 -179.6(4) . . . . ?
 C12 N2 C19 C18 0.8(4) . . . . ?
 C12 N2 C20 C21 -89.1(5) . . . . ?
 C12 C13 C14 C15 -177.6(4) . . . . ?
 C12 C13 C18 C17 178.0(4) . . . . ?
 C12 C13 C18 C19 0.4(4) . . . . ?
 C13 C14 C15 C16 -0.4(6) . . . . ?
 C13 C18 C19 O5 179.6(4) . . . . ?
 C13 C18 C19 N2 -0.7(4) . . . . ?
 C14 C13 C18 C17 -0.8(6) . . . . ?
 C14 C13 C18 C19 -178.4(4) . . . . ?
 C14 C15 C16 C17 -0.4(6) . . . . ?
 C15 C16 C17 C18 0.6(6) . . . . ?
 C16 C17 C18 C13 0.0(6) . . . . ?
 C16 C17 C18 C19 176.9(4) . . . . ?
 C17 C18 C19 O5 2.4(7) . . . . ?
 C17 C18 C19 N2 -178.0(4) . . . . ?
 C18 C13 C14 C15 1.0(6) . . . . ?
 C19 N2 C12 O4 180.0(4) . . . . ?
 C19 N2 C12 C13 -0.5(4) . . . . ?
 C19 N2 C20 C21 92.1(4) . . . . ?
 C20 N2 C12 O4 1.0(6) . . . . ?
 C20 N2 C12 C13 -179.4(3) . . . . ?
 C20 N2 C19 O5 -0.7(6) . . . . ?
 C20 N2 C19 C18 179.7(3) . . . . ?
 C20 C21 C22 O6 70.8(5) . . . . ?

_shelx_res_file
;
TITL r20220716a_a.res in P2(1)/c
    r20220716a.res
    created by SHELXL-2018/3 at 21:11:29 on 23-Jul-2022
REM Old TITL r20220716a in P2(1)/c
REM SHELXT solution in P2(1)/c: R1 0.239, Rweak 0.299, Alpha 0.048
REM <I/s> 0.728 for 331 systematic absences, Orientation as input
REM Formula found by SHELXT: C22 N2 O6
CELL 0.71073 12.1872 7.3591 21.8253 90 94.137 90
ZERR 8 0.0013 0.0009 0.0021 0 0.01 0
LATT 1
SYMM -X,0.5+Y,0.5-Z
SFAC C H N O
UNIT 88 88 8 24

L.S. 5
PLAN  5
SIZE 0.25 0.2 0.17
TEMP -160
CONF
list 4
MORE -1
BOND $H
htab
fmap 2 53
acta
OMIT 1 0 0
OMIT -3 1 7
REM <olex2.extras>
REM <HklSrc "%.\\r20220716a.hkl">
REM </olex2.extras>

WGHT    0.054100    3.431500
EXTI    0.007895
FVAR       0.42670
O1    4   -0.090281    0.328840    0.536530    11.00000    0.04591    0.04565 =
         0.02912   -0.00901    0.00877    0.00079
O2    4   -0.038803    0.527489    0.735038    11.00000    0.03520    0.04467 =
         0.02648   -0.00311   -0.00299    0.00323
O3    4    0.303297    0.513354    0.687817    11.00000    0.03713    0.03897 =
         0.02949    0.00863   -0.00385   -0.00247
AFIX 147
H3    2    0.323859    0.480637    0.723694    11.00000   -1.50000
AFIX   0
N1    3   -0.036273    0.427699    0.634698    11.00000    0.02403    0.03084 =
         0.02902   -0.00038    0.00598   -0.00101
C1    1   -0.111358    0.364215    0.588588    11.00000    0.03268    0.02319 =
         0.03151   -0.00116   -0.00088    0.00004
C2    1   -0.219605    0.357559    0.616361    11.00000    0.02584    0.01916 =
         0.02876    0.00016    0.00060    0.00031
C3    1   -0.322382    0.310191    0.591105    11.00000    0.03516    0.02558 =
         0.03683    0.00058   -0.00131   -0.00061
AFIX  43
H3A   2   -0.333420    0.273777    0.549356    11.00000   -1.20000
AFIX   0
C4    1   -0.409538    0.317489    0.628838    11.00000    0.02585    0.02980 =
         0.05547    0.00478    0.00129   -0.00017
AFIX  43
H4    2   -0.481422    0.285697    0.612643    11.00000   -1.20000
AFIX   0
C5    1   -0.392919    0.370497    0.689719    11.00000    0.02916    0.03537 =
         0.04711    0.01050    0.01287    0.00167
AFIX  43
H5    2   -0.453504    0.372253    0.714770    11.00000   -1.20000
AFIX   0
C6    1   -0.289415    0.421154    0.714884    11.00000    0.03884    0.03553 =
         0.03120    0.00394    0.00693    0.00336
AFIX  43
H6    2   -0.277950    0.459168    0.756451    11.00000   -1.20000
AFIX   0
C7    1   -0.204394    0.413706    0.676843    11.00000    0.02595    0.02512 =
         0.02642    0.00553    0.00251    0.00346
C8    1   -0.086304    0.463441    0.689097    11.00000    0.02992    0.02807 =
         0.02364    0.00047    0.00153    0.00437
C9    1    0.079287    0.463192    0.627208    11.00000    0.02888    0.03204 =
         0.03421    0.00472    0.00320   -0.00240
AFIX  23
H9A   2    0.101157    0.576662    0.649192    11.00000   -1.20000
H9B   2    0.089581    0.481875    0.583070    11.00000   -1.20000
AFIX   0
C10   1    0.153532    0.309969    0.651288    11.00000    0.03373    0.02659 =
         0.03420    0.00050    0.01005    0.00138
AFIX  23
H10A  2    0.136068    0.280190    0.693736    11.00000   -1.20000
H10B  2    0.138364    0.200657    0.625624    11.00000   -1.20000
AFIX   0
C11   1    0.274085    0.356406    0.651247    11.00000    0.02994    0.03272 =
         0.03503    0.00100    0.00182    0.00393
AFIX  23
H11A  2    0.318160    0.251364    0.667184    11.00000   -1.20000
H11B  2    0.292621    0.378751    0.608471    11.00000   -1.20000
AFIX   0

O4    4    0.617613    0.687862    0.497518    11.00000    0.03398    0.04233 =
         0.02477   -0.00167   -0.00148   -0.00494
O5    4    0.615643    0.875697    0.696980    11.00000    0.03193    0.03674 =
         0.02784   -0.00124    0.00650   -0.00153
O6    4    0.248349    0.855500    0.638900    11.00000    0.03769    0.03609 =
         0.02986    0.00307    0.00950    0.00463
AFIX 147
H6A   2    0.268247    0.756689    0.655463    11.00000   -1.50000
AFIX   0
N2    3    0.589302    0.773837    0.597192    11.00000    0.02139    0.02828 =
         0.02416   -0.00297    0.00272   -0.00207
C12   1    0.653405    0.745831    0.546806    11.00000    0.02897    0.02215 =
         0.02144    0.00014   -0.00045    0.00052
C13   1    0.766832    0.802978    0.568116    11.00000    0.02760    0.02123 =
         0.02244    0.00316    0.00117    0.00186
C14   1    0.862090    0.800908    0.537815    11.00000    0.02703    0.03090 =
         0.02524    0.00430    0.00300    0.00250
AFIX  43
H14   2    0.862255    0.762842    0.496230    11.00000   -1.20000
AFIX   0
C15   1    0.958640    0.857353    0.570981    11.00000    0.02822    0.03102 =
         0.03558    0.00843    0.00853    0.00028
AFIX  43
H15   2    1.026052    0.857035    0.551674    11.00000   -1.20000
AFIX   0
C16   1    0.957560    0.913750    0.631566    11.00000    0.02422    0.02892 =
         0.03245    0.00180   -0.00220   -0.00317
AFIX  43
H16   2    1.024344    0.950642    0.653135    11.00000   -1.20000
AFIX   0
C17   1    0.860498    0.917239    0.661270    11.00000    0.02853    0.02951 =
         0.02399    0.00091    0.00171    0.00020
AFIX  43
H17   2    0.859606    0.957001    0.702642    11.00000   -1.20000
AFIX   0
C18   1    0.765772    0.861100    0.628664    11.00000    0.02433    0.02467 =
         0.02237    0.00291    0.00170    0.00086
C19   1    0.651855    0.840953    0.647475    11.00000    0.02482    0.02301 =
         0.02740   -0.00002   -0.00072    0.00107
C20   1    0.472377    0.733472    0.596240    11.00000    0.01970    0.02936 =
         0.03335    0.00405    0.00194   -0.00411
AFIX  23
H20A  2    0.453697    0.699528    0.638129    11.00000   -1.20000
H20B  2    0.455545    0.628198    0.568922    11.00000   -1.20000
AFIX   0
C21   1    0.402288    0.893258    0.574133    11.00000    0.02786    0.02572 =
         0.03609    0.00068    0.00344   -0.00144
AFIX  23
H21A  2    0.416927    0.920744    0.531074    11.00000   -1.20000
H21B  2    0.423747    1.001084    0.599346    11.00000   -1.20000
AFIX   0
C22   1    0.279701    0.859139    0.577591    11.00000    0.02776    0.03573 =
         0.02578    0.00367    0.00182    0.00108
AFIX  23
H22A  2    0.237907    0.955842    0.554634    11.00000   -1.20000
H22B  2    0.260214    0.741616    0.557584    11.00000   -1.20000
AFIX   0
HKLF 4


REM  r20220716a_a.res in P2(1)/c
REM wR2 = 0.2046, GooF = S = 1.063, Restrained GooF = 1.063 for all data
REM R1 = 0.0768 for 2366 Fo > 4sig(Fo) and 0.1323 for all 3984 data
REM 274 parameters refined using 0 restraints

END

WGHT      0.0541      3.4317

REM Instructions for potential hydrogen bonds
EQIV $1 -x+1, y-1/2, -z+3/2
HTAB O3 O5_$1
HTAB O6 O3
HTAB C20 O3

REM Highest difference peak  0.318,  deepest hole -0.269,  1-sigma level  0.073
Q1    1   0.6108  0.6782  0.6376  11.00000  0.05    0.32
Q2    1   1.1115  0.8367  0.6234  11.00000  0.05    0.29
Q3    1   0.1203  0.1736  0.5992  11.00000  0.05    0.28
Q4    1  -0.2388  0.3538  0.6596  11.00000  0.05    0.27
Q5    1   1.0909  0.8110  0.6981  11.00000  0.05    0.26
;
_shelx_res_checksum                98340
_shelx_hkl_file
;
   0   0   2    8.02    1.30
   0   0  -2    3.27    0.78
   0   0  -2    9.53    1.76
   0   0  -2    1.72    2.19
   0   0   2    9.27    3.72
   0   0   2    8.19    1.62
   0   0  -3    1.53    1.29
   0   0  -3    6.36    6.48
   0   0  -3    4.86    3.04
   0   0   3    2.38    1.90
   0   0   3    4.02    1.82
   0   0   4 5617.86   50.24
   0   0  -4 5462.20   56.56
   0   0  -5   -0.82    1.39
   0   0   5   -0.72    1.33
   0   0  -5    2.84    5.35
   0   0   6   82.69    7.85
   0   0  -6   80.48    8.49
   0   0   7   -0.09    1.05
   0   0  -7    0.83    1.10
   0   0   8   14.35    3.62
   0   0  -8   24.01   11.60
   0   0  -8   10.45    3.35
   0   0  -9    0.72    2.87
   0   0   9    1.84    2.55
   0   0  -9   -4.72    6.08
   0   0 -10   -0.31    2.39
   0   0  10    5.82    2.99
   0   0 -11   -0.14    5.39
   0   0 -11    2.46    2.59
   0   0  11    1.64    1.40
   0   0 -12   39.54    8.05
   0   0  12   41.07    7.65
   0   0 -12   51.47   17.17
   0   0 -13    5.38    7.40
   0   0 -13   -2.96    3.65
   0   0  13   -1.23    2.03
   0   0 -14  177.96   32.04
   0   0  14  149.18   16.18
   0   0 -14  138.23   16.95
   0   0  15    2.39    2.30
   0   0 -15   -1.09    2.72
   0   0  16   49.01   10.25
   0   0 -16   70.03   14.01
   0   0 -16   88.70   23.17
   0   0  17    1.23    2.29
   0   0 -17    8.04    7.74
   0   0 -17    4.36    3.36
   0   0 -18  271.46   27.84
   0   0  18  324.88   28.22
   0   0 -18  297.05   41.72
   0   0  19    4.65    4.52
   0   0 -19   -1.47    2.80
   0   0 -19    5.70    8.84
   0   0 -20    4.98    3.94
   0   0 -20   13.48   10.57
   0   0  20    7.72    5.05
   0   0 -21    9.32    8.85
   0   0  21   15.80    8.29
   0   0 -21   -0.34    5.98
   0   0  22  172.09   24.33
   0   0 -22  141.88   23.47
   0   0 -22  131.68   27.99
   0   0  23   28.68   10.37
   0   0 -23   42.57   17.38
   0   0 -23   77.83   18.02
   0   0 -24    8.06    7.36
   0   0  24   -4.94    3.76
   0   0 -24   14.32    8.65
   0   0 -25   -2.64    3.92
   0   0  25   -2.16    3.74
   0   0 -25   -1.56    3.23
   0   0 -26   44.17   15.71
   0   0  26   40.82   13.21
   0   0 -26   44.58   16.11
   0   0 -27   -6.67    7.61
   0   0 -27   12.11    9.56
   0   0  27   -5.46    6.43
   0  -1   0    1.32    1.06
   0   1   0    0.98    1.07
   0   1   0    1.62    1.27
   0   1   0   -0.91    0.98
   0  -1   0    2.60    1.28
   0  -1   0    0.89    0.93
   0   1   1  149.19    7.33
   0  -1   1  119.77    7.51
   0  -1   1  138.80    7.97
   0   1   1  148.26    8.44
   0  -1  -1  152.01    7.17
   0   1  -1  117.70    7.17
   0  -1  -1  158.60    8.75
   0  -1  -1  144.36    7.08
   0   1  -1  108.08    7.19
   0   1   1  163.78    7.53
   0  -1   2  405.82   15.07
   0  -1  -2  430.15   11.46
   0  -1  -2  413.90   15.35
   0   1   2  386.85   10.35
   0   1   2  422.01   15.69
   0   1   3  858.20   17.56
   0  -1  -3  880.38   21.19
   0  -1  -3  804.89   16.44
   0   1  -3  808.14   30.62
   0  -1  -3  811.58   24.12
   0  -1   3  822.36   23.76
   0   1   3  788.28   17.68
   0  -1  -4 1157.19   23.12
   0  -1  -4 1172.75   31.65
   0   1   4 1131.82   20.08
   0   1  -4 1124.23   28.45
   0  -1   4 1142.15   30.75
   0  -1  -4 1208.74   23.79
   0  -1  -5  970.31   31.00
   0   1  -5  918.82   25.56
   0  -1  -5  914.69   24.54
   0  -1   5  982.84   30.88
   0   1   5  960.14   19.45
   0  -1  -6   68.93    8.77
   0  -1  -6   83.84    8.26
   0   1  -6   89.42    8.32
   0   1   6   84.30    6.33
   0  -1   6   88.89    9.62
   0  -1  -7    2.56    3.23
   0  -1   7   -0.65    2.87
   0   1   7   -0.34    1.41
   0  -1  -7    1.64    2.26
   0   1  -7   -0.56    1.28
   0   1  -8   54.48    7.36
   0  -1  -8   63.42    9.37
   0   1   8   47.47    5.68
   0  -1  -8   51.18    8.73
   0  -1   8   51.93    8.40
   0  -1  -9  324.22   23.58
   0  -1   9  328.00   21.94
   0   1   9  330.75   16.61
   0   1  -9  340.73   19.41
   0  -1  -9  383.49   24.68
   0  -1  10  161.86   16.04
   0   1 -10  111.02   29.05
   0  -1 -10  138.56   15.81
   0   1 -10  142.37   13.63
   0  -1 -10  168.56   18.28
   0   1  10  153.39   12.07
   0   1  11   31.09    5.80
   0  -1 -11   35.43    8.50
   0   1 -11   25.67   15.35
   0  -1 -11   41.71   10.14
   0  -1  11   39.33    8.68
   0   1 -11   30.34    6.98
   0  -1 -12  203.88   22.97
   0  -1  12  222.58   20.64
   0   1  12  206.36   15.55
   0   1 -12  225.35   18.69
   0  -1 -12  218.57   21.43
   0  -1  13  110.59   15.49
   0  -1 -13  127.13   18.82
   0   1 -13  111.37   30.71
   0  -1 -13  108.29   15.74
   0   1 -13  112.17   13.86
   0   1  13  107.20   12.22
   0   1  14   17.09    5.52
   0  -1  14   16.55    7.70
   0  -1 -14   16.93    7.73
   0   1 -14   29.17   14.60
   0  -1 -14   17.16    6.51
   0   1 -14   23.26    7.29
   0   1 -15   60.98   22.38
   0  -1 -15   75.36   14.32
   0   1 -15   90.54   13.61
   0   1  15   54.88    9.71
   0  -1 -15   82.92   15.90
   0  -1  15   62.36   11.56
   0  -1 -16   24.71    8.91
   0   1 -16   19.81    6.56
   0  -1  16   25.92    7.53
   0  -1 -16   18.84    7.01
   0   1  16   22.17    6.55
   0   1 -16   33.91   18.44
   0   1 -17   71.27   13.32
   0  -1 -17   65.81   14.27
   0   1  17   66.94   11.72
   0  -1 -17   64.11   14.66
   0   1 -17   61.88   24.95
   0  -1  17   63.82   12.76
   0   1  18    0.33    2.57
   0  -1 -18    2.17    4.62
   0   1 -18    2.42    9.42
   0  -1 -18    5.53    7.50
   0  -1  18    4.28    4.74
   0   1 -18    5.08    4.79
   0  -1 -19   25.35    9.92
   0   1 -19   13.95   10.92
   0  -1  19   18.77    7.16
   0   1  19   16.02    6.62
   0  -1 -19   40.77   12.35
   0   1 -19   31.29    8.73
   0  -1 -20   12.17    8.53
   0  -1  20   16.58    8.51
   0   1  20    7.26    5.58
   0   1 -20   -7.60    7.49
   0  -1 -20    6.09    4.86
   0   1 -20    2.17    4.72
   0  -1 -21   77.20   18.27
   0   1 -21   49.50   18.41
   0   1 -21   69.00   15.74
   0   1  21   74.57   14.72
   0  -1  21   82.09   16.50
   0  -1 -21   89.79   19.61
   0  -1 -22    8.55    4.30
   0   1 -22    9.10    6.42
   0   1 -22    0.94   10.28
   0  -1 -22    1.06    2.40
   0   1  22    4.70    3.49
   0  -1  22   18.04    8.54
   0   1  23    8.07    5.85
   0  -1  23    3.88    3.88
   0   1 -23    7.05   11.90
   0  -1 -23    8.23    7.51
   0   1 -23    2.60    6.22
   0  -1 -23    2.86    4.01
   0   1 -24   11.65    6.98
   0   1 -24    7.20    6.83
   0  -1 -24   22.40   11.45
   0   1  24    4.41    5.57
   0  -1  24   -3.52    4.92
   0  -1 -24   11.92    8.25
   0   1 -25   -1.19    3.19
   0  -1 -25    1.42    3.52
   0   1 -25    2.42    5.01
   0   1  25   14.77    8.57
   0  -1  25   -0.40    3.78
   0  -1 -25    0.91    7.04
   0  -1 -26    5.80    5.26
   0  -1 -26    2.18    6.14
   0  -1  26   -4.24    5.13
   0   1 -26   -9.44    7.92
   0  -1  27    1.25    3.63
   0  -1 -27    7.61   10.30
   0  -1 -27   10.35    7.93
   0   1 -27   -5.34    7.25
   0   1 -27   13.32   10.83
   0  -2   0  813.51   23.77
   0  -2   0  899.37   30.06
   0  -2   0  842.36   24.85
   0  -2  -1 8496.64   78.38
   0  -2   1 9031.08   70.67
   0  -2   1 9347.10   88.54
   0  -2  -1 9999.00   88.49
   0  -2   1 9510.33  100.15
   0  -2  -1 9282.08   89.17
   0  -2  -2 4316.03   65.74
   0  -2  -2 3905.24   51.80
   0  -2   2 2914.91   53.11
   0  -2   2 3157.76   56.65
   0   2   3 4304.38   76.92
   0  -2  -3 4162.78   65.47
   0  -2   3 4218.32   66.44
   0  -2  -3 4066.59   53.63
   0  -2   4  146.72   13.34
   0  -2  -4  136.75   12.55
   0  -2  -4  144.46    9.72
   0   2   4  142.98   11.62
   0  -2  -5  624.88   28.47
   0  -2   5  708.61   30.25
   0   2   5  654.91   22.16
   0  -2  -5  639.33   20.19
   0   2  -6  140.19   15.03
   0  -2   6  133.29   13.75
   0  -2  -6  139.93   14.34
   0   2   6  150.26    9.64
   0  -2  -6  158.53   10.50
   0   2  -7  138.59   13.05
   0  -2   7  126.01   14.34
   0  -2  -7  124.12   13.93
   0  -2  -7  110.03    9.25
   0   2   7  129.91    8.94
   0  -2  -8   15.08    3.76
   0  -2  -8   19.43    6.42
   0  -2   8   17.31    9.02
   0   2  -8   17.16    4.35
   0   2   8   14.65    3.28
   0  -2  -9   18.84    5.31
   0   2  -9   28.95    5.83
   0  -2  -9   22.44    4.42
   0   2   9   28.94    4.32
   0  -2   9   19.67    5.66
   0   2  10    7.05    2.57
   0  -2  10    2.93    2.11
   0  -2 -10   -1.24    4.15
   0   2 -10    1.09    1.10
   0  -2 -10    4.92    2.36
   0   2 -11   17.02    6.13
   0  -2 -11   12.58    5.78
   0  -2  11    9.09    6.56
   0   2  11   20.79    5.31
   0  -2 -11   21.26    9.28
   0   2 -12    9.36    3.82
   0   2  12    8.13    2.65
   0  -2  12   22.10    6.97
   0  -2 -12    4.86    1.94
   0  -2 -12   21.33    8.41
   0   2 -13  218.73   18.69
   0   2  13  207.72   15.66
   0  -2  13  224.72   23.14
   0  -2 -13  230.62   25.37
   0  -2 -13  210.08   18.91
   0   2  14    4.06    2.28
   0  -2 -14    6.37    5.72
   0  -2 -14    4.25    2.51
   0  -2  14    9.70    7.21
   0   2 -14    7.24    3.68
   0   2 -14   -5.40    8.52
   0   2  15   65.09    9.86
   0  -2 -15   88.59   17.11
   0   2 -15   55.67   30.47
   0  -2 -15   71.08   12.31
   0   2 -15   73.51   12.25
   0  -2  15   76.01   15.09
   0   2 -16   86.75   31.18
   0  -2  16  156.17   20.46
   0   2 -16  152.45   17.29
   0  -2 -16  136.28   17.92
   0  -2 -16  160.53   23.50
   0   2  16  150.48   15.52
   0  -2  17  156.04   21.17
   0  -2 -17  159.93   23.64
   0   2 -17  111.74   38.60
   0  -2 -17  162.18   19.54
   0   2  17  159.95   17.09
   0   2 -17  186.59   20.18
   0  -2  18   12.53    7.91
   0  -2 -18   11.15    5.35
   0  -2 -18   12.43    6.21
   0   2  18   18.74    6.52
   0   2 -18    7.67    5.61
   0   2 -18    5.45   10.15
   0  -2 -19   39.80    9.99
   0   2 -19   10.19    9.12
   0   2  19   39.76    9.42
   0  -2  19   33.72   10.47
   0  -2 -19   48.41   14.67
   0   2 -19   44.14   10.70
   0   2  20  149.65   19.00
   0  -2  20  116.87   19.64
   0   2 -20   59.51   26.33
   0  -2 -20  148.59   20.91
   0   2 -20  134.49   19.96
   0  -2 -20  120.91   22.13
   0  -2  21   35.05   12.34
   0  -2 -21   48.32   14.61
   0  -2 -21   38.20   10.79
   0   2  21   57.31   12.73
   0   2 -21   46.85   12.29
   0   2 -21   11.61   16.06
   0  -2 -22    9.41    6.30
   0   2  22    9.12    6.11
   0  -2  22    5.92    6.66
   0  -2 -22   26.68   12.02
   0   2 -22   10.09    7.21
   0   2 -22   14.49   23.16
   0  -2 -23   33.75    9.28
   0  -2  23   17.13    9.51
   0   2 -23   28.38   10.77
   0   2 -23   37.75   26.37
   0  -2 -23   15.01    8.04
   0   2 -24   32.90   25.54
   0   2 -24    5.87    5.53
   0  -2 -24   10.81    7.90
   0  -2  24   13.57    8.12
   0  -2 -24   16.69    7.67
   0   2 -25   -5.95    7.84
   0  -2 -25   -6.73    5.00
   0  -2  25    2.33    3.76
   0  -2 -25    7.08    6.00
   0  -2 -26   -1.02    6.62
   0  -2  26    7.30    7.87
   0   2 -26    7.40   10.10
   0  -2 -26    3.81   11.52
   0  -3   0   -2.53    1.85
   0  -3   0   -0.58    1.57
   0  -3   0   -0.92    1.87
   0  -3  -1    5.72    2.77
   0  -3   1    3.72    2.36
   0  -3  -1    8.66    3.59
   0  -3  -1    5.51    3.20
   0  -3   1    1.14    1.23
   0  -3   1    3.11    1.51
   0  -3   2   27.93    5.89
   0  -3  -2   31.52    5.82
   0  -3  -2   21.22    4.27
   0  -3  -2   32.30    6.55
   0  -3   2   24.49    6.63
   0  -3   3  391.97   23.73
   0   3   3  443.49   32.24
   0  -3  -3  434.17   21.45
   0  -3  -4   64.10   10.11
   0  -3   4   65.03   10.20
   0  -3  -4   57.50    8.10
   0   3   4   50.61   11.22
   0  -3   5    2.46    2.34
   0  -3  -5    1.93    3.50
   0   3   5    3.01    1.55
   0  -3  -5    6.56    3.05
   0  -3  -6   12.43    3.54
   0  -3   6   21.54    6.88
   0   3   6   11.99    3.87
   0  -3  -6   20.95    6.55
   0  -3   7  305.74   24.75
   0   3  -7  333.46   31.59
   0  -3  -7  376.26   19.65
   0  -3  -7  314.94   24.97
   0   3   7  377.75   19.83
   0   3  -8   59.66   10.84
   0  -3  -8   48.44   10.02
   0  -3   8   55.20   11.23
   0   3   8   45.39    6.64
   0  -3  -8   61.06    8.04
   0  -3   9   68.89   12.64
   0   3  -9   64.46   10.83
   0  -3  -9   65.07    8.40
   0  -3  -9   63.31   12.07
   0   3   9   69.51    7.63
   0   3 -10    7.29    4.73
   0  -3 -10    1.73    3.13
   0   3  10    4.03    2.23
   0  -3  10   -2.80    2.23
   0  -3 -10    2.99    2.69
   0  -3 -11   73.16   13.67
   0   3 -11   92.76   12.01
   0   3  11   64.91    7.49
   0  -3 -11   96.75   11.17
   0  -3  11   80.36   13.93
   0  -3 -12  143.84   14.29
   0   3  12  130.30   10.86
   0  -3  12  120.12   17.80
   0  -3 -12  130.66   19.82
   0   3 -12  136.64   14.39
   0   3  13    2.54    2.67
   0  -3  13   -6.61    5.41
   0  -3 -13    9.62    8.00
   0   3 -13    1.97    2.13
   0  -3 -13   -0.55    1.15
   0   3 -14    5.99    2.45
   0   3  14    5.63    2.60
   0  -3  14   11.67    8.38
   0  -3 -14    1.65    4.55
   0  -3 -14    9.25    3.44
   0   3 -15  177.81   17.83
   0   3  15  159.49   14.50
   0  -3 -15  194.05   26.05
   0  -3 -15  188.54   18.63
   0  -3  15  155.06   21.51
   0   3  16   65.80    9.87
   0   3 -16   73.27   11.67
   0  -3 -16   67.10   16.40
   0   3 -16   46.91   29.32
   0  -3 -16   75.59   12.68
   0  -3  16   81.91   16.32
   0  -3  17    6.63    5.08
   0   3  17    9.74    4.10
   0  -3 -17   20.38   10.04
   0  -3 -17    9.39    4.51
   0   3 -17    5.47    3.43
   0   3  18   45.43    9.22
   0  -3 -18   36.45    9.66
   0  -3  18   26.60    9.28
   0   3 -18   33.22    8.68
   0   3 -18   41.81   23.59
   0  -3 -18   22.77    9.41
   0  -3 -19  219.81   22.88
   0  -3  19  201.13   27.67
   0   3 -19  200.17   21.36
   0   3 -19  197.37   56.56
   0  -3 -19  193.13   29.16
   0   3 -20   12.75    6.60
   0   3 -20   12.72   17.70
   0  -3  20    1.48    5.44
   0  -3 -20   10.58    5.71
   0  -3 -20    2.58    4.23
   0  -3  21   -7.18    5.99
   0  -3 -21   -4.69    5.84
   0  -3 -21    3.31    3.35
   0   3 -22  -12.37   21.89
   0  -3 -22   -0.34    4.41
   0  -3 -22    1.78    1.83
   0  -3  22    2.25    3.80
   0  -3  23   19.01   10.18
   0   3 -23   12.96   11.54
   0  -3 -23   42.51   12.03
   0  -3 -23   16.55    7.94
   0  -3  24   40.37   14.14
   0   3 -24   15.60    9.94
   0  -3 -24   34.98   14.26
   0  -3  25   -9.58    7.32
   0  -3 -25   11.02   11.10
   0   3 -25   -0.11   19.89
   0  -4   0  753.01   33.83
   0  -4   0  821.56   40.55
   0  -4   0  762.57   32.76
   0  -4   1   30.51    7.95
   0  -4   1   33.48    7.60
   0  -4  -1   29.02    6.93
   0  -4  -1   34.67    8.19
   0  -4  -1   33.11    7.79
   0  -4   1   29.72    6.07
   0  -4   2    1.59    2.12
   0  -4   2    3.46    2.58
   0  -4  -2    1.24    1.85
   0  -4  -2    1.25    2.38
   0  -4  -2    0.27    3.20
   0   4   3  325.61   31.69
   0  -4  -3  324.56   22.42
   0  -4  -3  305.45   23.25
   0  -4   3  330.12   24.66
   0  -4  -4  372.58   27.19
   0  -4  -4  426.93   25.25
   0   4   4  474.46   36.94
   0  -4  -5  164.18   14.73
   0  -4  -5  188.21   19.90
   0   4   5  185.82   22.12
   0  -4  -6   56.56    8.96
   0  -4   6   56.01   11.69
   0   4   6   54.75   10.22
   0  -4  -6   76.65   13.36
   0  -4   7   11.37    6.96
   0   4   7    3.89    4.40
   0  -4  -7    7.17    3.52
   0  -4  -7    1.63    3.57
   0   4   8   -1.67    1.84
   0   4  -8   -0.29    4.00
   0  -4   8    2.00    5.47
   0  -4  -8    1.28    2.27
   0  -4  -8   -1.50    3.97
   0  -4  -9   42.61   11.08
   0   4  -9   46.04   12.88
   0   4   9   37.38    6.60
   0  -4   9   50.96   12.98
   0  -4  -9   37.09    7.18
   0   4  10   27.64    5.49
   0  -4 -10   16.83    5.02
   0  -4 -10   14.95    4.03
   0  -4  10   22.76    9.77
   0   4 -10   28.91    9.26
   0   4 -11   12.31    4.41
   0  -4 -11   13.75    4.91
   0  -4 -11   28.44    8.98
   0  -4  11   10.78    4.67
   0   4  11   15.65    4.23
   0  -4 -12    6.85    2.84
   0  -4 -12    4.26    6.32
   0  -4  12    3.83    6.99
   0   4 -12   10.27    4.91
   0   4  12    4.58    2.58
   0  -4 -13    2.57    6.71
   0  -4  13    2.08    2.35
   0   4 -13    2.71    1.17
   0   4  13    1.47    1.30
   0  -4 -13    3.12    2.89
   0   4  14  265.31   16.86
   0  -4  14  273.38   31.50
   0   4 -14  275.19   21.19
   0  -4 -14  246.40   20.53
   0  -4 -14  279.90   33.87
   0  -4  15   17.68    9.53
   0   4  15   18.05    5.01
   0   4 -15   20.52    5.92
   0  -4 -15   11.15    5.23
   0  -4 -15   11.17    4.95
   0  -4  16   -0.70    5.72
   0  -4 -16    3.09    2.85
   0  -4 -16    7.22    9.35
   0  -4 -17    1.04    5.40
   0   4 -17   26.89   33.15
   0  -4 -17   11.03    4.92
   0  -4  17    5.44    6.23
   0  -4 -18   62.31   12.22
   0   4 -18   88.83   47.75
   0  -4 -18   55.75   15.72
   0  -4  18   73.58   18.32
   0  -4  19   36.15   13.74
   0  -4 -19   33.32   12.67
   0  -4 -19   54.58   12.17
   0   4 -19   59.07   37.36
   0   4 -20   39.61   23.75
   0  -4 -20   41.72   14.21
   0  -4  20   44.41   16.17
   0  -4 -21    0.37    4.19
   0   4 -21    7.59   19.61
   0  -4  21    5.37    4.62
   0  -4  22   31.48   13.77
   0   4 -22   35.79   25.17
   0  -4 -22   60.80   19.39
   0   4 -23   23.62   34.31
   0  -4 -23   17.31    9.92
   0  -4  23    9.15    8.77
   0   4 -24   45.53   46.91
   0  -4  24   20.11    9.08
   0  -4 -24    1.63    7.05
   0  -5   0    1.97    2.45
   0  -5   0    2.90    3.15
   0  -5   0   -3.35    5.20
   0  -5  -1  168.32   17.16
   0  -5   1  158.11   20.74
   0  -5  -1  167.72   18.57
   0  -5   1  154.76   18.64
   0  -5   1  118.67   15.10
   0  -5  -1  129.41   18.20
   0  -5  -2    2.34    3.60
   0  -5   2    1.26    5.36
   0  -5  -2    0.97    1.95
   0  -5  -2   -5.49    4.49
   0  -5   3   55.95   11.68
   0   5   3   28.11   10.01
   0  -5  -3   46.89   10.09
   0  -5  -3   37.93    9.08
   0  -5  -4   73.11   12.80
   0  -5   4   58.99   11.16
   0  -5  -4   73.09   11.54
   0   5   4   59.37   15.32
   0  -5  -5   13.26    6.45
   0   5   5    8.48    5.36
   0  -5  -5   10.12    5.16
   0  -5   5   22.89    7.70
   0  -5  -6   17.56    6.09
   0  -5  -6   12.02    5.45
   0   5   6    4.54    3.95
   0  -5   6   11.76    6.01
   0   5   7   29.80    8.33
   0  -5   7   32.86   10.33
   0  -5  -7   21.78    6.01
   0  -5  -7   37.24    9.74
   0  -5   8    1.15    3.66
   0  -5  -8    8.81    2.11
   0   5   8    3.75    2.37
   0  -5  -8   13.42    5.27
   0  -5   9   10.99    7.13
   0  -5  -9    3.79    1.71
   0  -5  -9   14.50    7.41
   0   5  -9   15.26    9.92
   0   5   9   11.41    4.81
   0  -5 -10    8.78    4.92
   0   5 -10   -9.54    6.03
   0  -5  10   14.63   10.09
   0  -5 -10   10.53    7.14
   0   5  10    1.69    2.57
   0  -5 -11   -0.27    2.83
   0  -5 -11    1.65    3.99
   0  -5  11    4.05    5.38
   0   5  11    6.13    3.21
   0  -5 -12   77.10   11.83
   0  -5 -12   76.10   18.57
   0  -5  12   91.66   18.65
   0  -5  13   18.26    8.64
   0  -5 -13    3.24    3.00
   0  -5 -13   13.66    8.38
   0  -5 -14   96.84   13.72
   0  -5  14  110.09   21.42
   0  -5 -14  103.03   20.79
   0  -5 -15   14.34    8.67
   0  -5  15   31.71   11.76
   0  -5  16  184.46   29.78
   0  -5 -16  210.42   33.55
   0  -5  17    4.58    7.83
   0  -5 -17   -3.44    8.98
   0  -5  18   89.75   22.32
   0  -5 -18  119.72   26.86
   0   5 -19   15.32   23.17
   0  -5  19    4.33    4.17
   0  -5 -19   20.31   12.87
   0   5 -20   22.21   40.59
   0  -5 -20   12.14    9.52
   0  -5  20    9.64    8.73
   0  -5 -21   24.68   14.61
   0  -5  21   32.19   14.43
   0  -5 -22   14.26   11.29
   0  -5  22   21.64    9.92
   0  -6   0   97.77   15.29
   0  -6   0  108.67   17.80
   0  -6   0   97.73   15.06
   0  -6   1   75.66   14.36
   0  -6  -1   66.02   13.08
   0  -6  -1   64.37   11.98
   0  -6  -1   71.00   14.09
   0  -6  -2    7.07    3.44
   0  -6   2    4.59    4.54
   0  -6  -2    5.16    3.32
   0  -6   3    6.63    4.45
   0  -6  -3   12.27    6.01
   0   6   3    2.94   10.03
   0  -6  -3    6.68    4.47
   0  -6   4    5.31    6.17
   0  -6  -4   -0.03    1.56
   0   6   4   -1.97    4.72
   0  -6  -4    3.38    3.50
   0  -6   5   -0.85    3.52
   0  -6  -5    7.54    5.85
   0  -6  -5   -2.62    4.32
   0  -6  -6   -2.48    4.79
   0   6   6   17.50    8.55
   0  -6   6   17.88    9.29
   0  -6  -6    4.92    4.36
   0  -6   7   25.83   11.30
   0   6   7   12.49    6.17
   0  -6  -7    8.71    6.25
   0  -6  -7   11.58    6.40
   0  -6  -8   16.77    7.45
   0   6   8   19.98    7.75
   0  -6   8   19.26    9.77
   0  -6  -8   21.93    7.51
   0  -6  -9   20.07    8.57
   0  -6   9   22.88   10.87
   0  -6  -9   11.31    4.60
   0  -6 -10    7.55    4.66
   0  -6 -10    2.86    3.20
   0  -6 -11   10.51    7.71
   0  -6  11   -0.58    4.70
   0  -6  12   16.25    9.80
   0  -6 -12    1.77    4.23
   0  -6  13   -5.99    7.34
   0  -6 -13   -2.10    3.29
   0  -6 -14    2.75    7.49
   0  -6  14   26.68   12.62
   0  -6  15   10.56    7.26
   0  -6 -15    6.50   12.13
   0  -6  16   -5.82    8.60
   0  -6 -16   21.17   13.10
   0  -6  17    9.86    5.81
   0  -6 -17   20.15   13.80
   0  -6 -18   37.00   15.58
   0   6 -18   48.62   39.53
   0  -6  18   23.33   12.36
   0   6 -19   26.18   33.17
   0  -6  19  -11.35   10.00
   0  -6 -19    7.39   10.40
   0  -6  20   -1.52    3.86
   0   6 -20   19.29   26.83
   0  -6 -20    0.61    9.40
   0  -7   0   -1.97    1.74
   0  -7   1    3.79    3.20
   0  -7  -1    2.66    3.99
   0   7   2   93.47   25.20
   0  -7   2  107.74   17.37
   0  -7  -2  136.09   19.76
   0  -7  -2  105.02   17.22
   0   7   3    1.23    3.30
   0  -7  -3    6.99    5.22
   0  -7   3   12.05    6.69
   0  -7  -3    9.77    5.69
   0   7   4   26.17   13.25
   0  -7  -4   32.09    9.66
   0  -7  -4   18.23    6.90
   0  -7   4   36.15   11.39
   0  -7  -5    3.09    2.48
   0   7   5   -4.76    7.30
   0  -7  -5    5.39    4.73
   0  -7   5    3.26    3.25
   0  -7   6    9.67    7.36
   0  -7  -6    5.62    2.44
   0  -7  -7    4.71    4.47
   0  -7   7   12.30    6.93
   0  -7   8   -7.00    6.00
   0  -7  -8   -6.21    5.98
   0  -7  -9    0.81    2.11
   0  -7   9    0.55    5.53
   0  -7 -10   -9.69    6.45
   0  -7  10    5.87    4.78
   0  -7  11   16.57   10.95
   0  -7 -11   33.14   12.30
   0  -7 -12    3.34    2.97
   0  -7  12   11.57    6.96
   0  -7 -13   13.25    8.63
   0  -7  13   10.60    9.24
   0  -7  14    7.20    7.82
   0  -7 -14    2.33    8.54
   0  -7 -15   78.62   21.73
   0  -7  15   31.49   13.06
   0  -7 -16    0.96    3.25
   0  -7  16   12.07   10.21
   0  -7  17    3.61    3.94
   0  -7 -17  -11.34    7.14
   0   8   1   19.98   16.62
   0  -8   1    2.34    2.07
   0  -8   2    2.22    2.03
   0   8   2   11.63    8.63
   0  -8   3   25.27    9.03
   0  -8  -3   30.76   10.28
   0  -8  -4   10.36    6.75
   0  -8   4    4.20    6.64
   0  -8   5   21.91   10.17
   0  -8  -5   17.68    8.25
   0  -8  -6   25.46    8.77
   0  -8   6   12.99    8.63
   0  -8  -7    4.02    4.63
   0  -8   7    2.27    4.26
   0  -8   8   27.78   11.51
   0  -8  -8   19.18    8.66
   0  -8   9   13.02   11.23
   0  -8  -9    1.83    3.74
   0  -8 -10   26.64   12.01
   0  -8  10   31.81   14.13
   0  -8  11    9.47    9.38
   0  -8 -11   -0.74    3.97
   0  -8 -12   -4.31    6.24
   0  -8  12    7.01    7.97
   0  -8  13   14.40    3.22
   0  -8 -13   -0.38    7.62
   0  -9   3   -5.19    5.19
   0  -9   4   -0.48    4.07
   0  -9   5    2.60    4.63
  -1   0  27   12.58    7.56
   1   0 -27    0.19    5.27
   1   0 -27    5.77    8.49
  -1   0  26    9.20    6.75
   1   0 -26   -1.26    8.56
   1   0 -26   -0.45    3.59
   1   0 -25   -6.90    8.39
  -1   0  25   16.96   10.55
   1   0 -25   -5.46    7.23
   1   0 -24  -15.43   13.20
  -1   0  24   -6.52    5.25
   1   0 -24    4.47    6.13
  -1   0  23   -1.93    2.28
   1   0 -23   -6.91   10.04
   1   0 -23    2.20    5.48
   1   0 -22   10.55    6.34
  -1   0  22   18.86    7.78
   1   0 -22   24.39    8.89
  -1   0  21    4.68    6.64
   1   0 -21   17.00    9.31
   1   0 -21    5.94    8.07
   1   0 -20  125.46   29.20
   1   0 -20  114.49   19.86
  -1   0  20  110.03   17.55
   1   0 -19   10.83    5.00
   1   0 -19    8.06    7.71
  -1   0  19    1.51    5.64
   1   0 -18   -2.93    3.35
  -1   0  18   -1.18    3.00
   1   0 -17    0.05    9.14
   1   0 -17   -3.04    4.25
  -1   0  17   -2.81    4.33
   1   0 -16  129.29   18.25
  -1   0  16  120.63   16.03
   1   0 -16  114.89   27.84
   1   0 -15    8.08    5.76
  -1   0  15    3.46    3.23
   1   0 -15   15.31   14.13
   1   0 -14   22.08    7.47
  -1   0  14   38.94    8.77
   1   0 -14   12.30   12.01
  -1   0  13   -0.09    2.85
   1   0 -13   -0.13    7.91
   1   0 -13    2.36    2.28
  -1   0  12  522.64   27.64
   1   0 -12  523.52   30.79
   1   0 -12  499.02   57.98
   1   0 -11   -8.67   12.01
   1   0 -11   -8.40    3.84
  -1   0  11   -1.89    2.83
  -1   0  10 2183.66   51.84
   1   0 -10 2220.13   58.28
  -1   0   9    3.60    2.98
   1   0  -9   -1.48    1.55
  -1   0   8  630.10   25.23
   1   0  -8  690.15   29.76
  -1   0   7    0.57    0.87
   1   0  -7   -0.76    1.13
   1   0  -6  276.13   17.57
  -1   0   6  299.21   15.15
  -1   0   5    0.02    0.73
   1   0  -5    4.10    2.08
   1   0  -4  188.94   13.31
  -1   0   4  194.35   10.09
   1   0  -3   -0.53    0.61
  -1   0   3   -0.38    0.61
   1   0  -2 1934.21   26.99
   1   0  -2 2003.33   27.52
  -1   0   2 1946.44   26.89
  -1   0   2 1966.19   50.04
  -1   0   1   -0.31    0.38
   1   0  -1   -1.03    0.79
  -1   0   0    1.08    0.73
   1   0   0   -0.05    0.20
   1   0   1    0.54    0.27
   1   0   1   -0.33    0.32
  -1   0  -1    0.07    0.21
  -1   0  -1   -0.29    0.53
   1   0   2  755.28   15.38
  -1   0  -2  735.79   19.36
   1   0   2  785.03   18.06
   1   0   2  783.53   21.74
  -1   0  -2  766.95   15.69
  -1   0  -2  807.17   17.56
   1   0   3    1.60    1.11
   1   0   3   -0.25    0.93
  -1   0  -3   -1.52    1.92
  -1   0  -3   -1.82    1.39
  -1   0  -3    0.38    0.65
  -1   0  -4   23.63    3.89
  -1   0  -4   23.77    5.51
   1   0   4   23.01    3.47
  -1   0  -5   17.70    7.43
  -1   0  -5    8.77    4.02
   1   0   5   20.46    4.58
  -1   0  -6  764.76   40.75
   1   0   6  776.55   24.53
  -1   0  -6  764.00   26.21
  -1   0  -7    2.82    2.15
  -1   0  -7    4.67    6.03
   1   0   7    0.33    1.54
   1   0   8   -0.77    1.93
  -1   0  -8    3.34    3.01
  -1   0  -8   -2.59    4.13
  -1   0  -9   -8.28    7.40
   1   0   9   -4.16    3.19
  -1   0  -9   -5.19    4.11
  -1   0 -10  793.99   34.97
   1   0  10  817.37   33.04
  -1   0 -11    9.63   11.90
   1   0  11    1.24    1.35
  -1   0 -11    2.85    3.39
  -1   0 -12   -4.89    8.42
  -1   0 -12   -0.52    2.30
   1   0  12    3.58    2.57
  -1   0 -13   -1.44    7.28
  -1   0 -13   11.83    5.16
   1   0  13   -0.05    1.48
  -1   0 -14   76.70   18.82
  -1   0 -14  112.41   16.56
   1   0  14   98.27   13.48
  -1   0 -15   17.07    7.92
  -1   0 -15   45.00   11.29
   1   0  15   34.35    8.99
  -1   0 -16   98.74   21.74
  -1   0 -16   96.06   15.90
   1   0  16  100.55   15.12
  -1   0 -17   -2.44    7.42
   1   0  17   -2.59    3.10
  -1   0 -17    3.31    4.75
  -1   0 -18   62.56   12.86
   1   0  18   37.14    9.70
  -1   0 -18   50.22   15.35
  -1   0 -19    0.14    4.59
   1   0  19    1.52    2.21
  -1   0 -19    3.43    4.92
  -1   0 -20  182.15   24.93
   1   0  20  177.68   22.29
  -1   0 -20  184.95   31.37
  -1   0 -21    0.17    2.00
   1   0  21   17.49    8.39
  -1   0 -21   17.84   12.60
  -1   0 -22    8.33   10.08
  -1   0 -22   32.29   11.95
   1   0  22   27.90    9.27
  -1   0 -23  -10.44    8.27
   1   0  23   -4.73    4.57
  -1   0 -23   -3.05    5.94
  -1   0 -24   14.64    8.91
  -1   0 -24   16.86    9.29
   1   0  24    9.11    7.14
  -1   0 -25   -6.82    7.00
  -1   0 -25   -3.08    4.15
   1   0  25    8.99    7.72
  -1   0 -26   20.99   11.19
   1   0  26   13.87    8.90
  -1   0 -26   23.52   11.80
  -1   0 -27    3.42    6.34
  -1   0 -27    4.58    5.14
   1   1 -27    8.73   11.90
   1  -1 -27    9.00    8.23
   1   1 -27    0.43    3.19
  -1  -1  27    6.47    6.88
   1  -1 -27    4.53    7.05
   1  -1 -26    2.08    5.23
   1  -1 -26    8.45    7.28
  -1   1  26   13.94    8.37
   1   1 -26   10.05    8.82
   1   1 -26   11.29   11.52
  -1  -1  26   14.87    9.06
  -1   1  25   -6.58    6.42
   1  -1 -25   -6.09    8.06
   1   1 -25    4.33    6.23
   1  -1 -25    4.85    4.85
   1   1 -25    8.96   13.35
  -1  -1  25    0.83    4.42
  -1  -1  24   -5.26    5.53
   1  -1 -24    3.55    5.20
   1   1 -24   18.00   10.33
   1   1 -24    5.54   11.12
   1  -1 -24   12.52    9.28
  -1   1  24    6.32    5.44
   1  -1 -23   10.74    5.77
   1  -1 -23    2.75    5.30
   1   1 -23   10.56    6.69
  -1   1  23   -3.36    3.68
  -1  -1  23   -0.31    2.62
   1   1 -23    4.36    9.44
  -1  -1  22   22.84    9.25
   1  -1 -22   40.47   12.91
   1  -1 -22   31.49   12.76
   1   1 -22   28.14   11.13
  -1   1  22   20.65    7.38
  -1   1  21   91.49   16.23
   1   1 -21  119.09   36.00
  -1  -1  21   91.13   17.74
   1  -1 -21  103.91   20.75
   1  -1 -21  106.99   20.21
   1   1 -21   89.16   17.87
  -1   1  20  236.87   24.49
   1  -1 -20  181.68   27.60
   1   1 -20  210.93   44.66
   1   1 -20  214.65   26.41
   1  -1 -20  213.46   27.29
  -1  -1  20  225.60   26.69
   1   1 -19   73.57   29.02
   1  -1 -19   85.74   19.42
  -1  -1  19   85.93   16.04
  -1   1  19  101.82   15.66
   1   1 -19  116.74   18.70
   1  -1 -19  107.91   19.33
   1   1 -18  226.31   47.44
  -1   1  18  236.05   23.06
  -1  -1  18  212.00   24.49
   1   1 -18  260.45   26.53
   1  -1 -18  246.02   27.78
   1  -1 -18  228.07   30.11
  -1   1  17   -1.65    3.36
   1  -1 -17  -10.15    8.85
  -1  -1  17    3.59    3.88
   1   1 -17    5.13    5.06
   1  -1 -17   -3.34    3.40
   1   1 -17    3.48    4.82
  -1  -1  16   -4.60    4.69
   1  -1 -16    4.87    4.11
   1   1 -16   -1.40    2.87
  -1   1  16    3.82    3.33
   1   1 -16   -5.48   15.42
   1  -1 -16    7.38    6.68
   1  -1 -15    9.02    4.26
   1   1 -15    9.58    5.06
   1  -1 -15   20.76    8.97
  -1   1  15   25.11    7.05
  -1  -1  15   13.61    5.75
  -1  -1  14    5.39    3.90
   1   1 -14   16.73   19.06
   1   1 -14    3.45    4.67
   1  -1 -14   20.97   12.21
  -1   1  14    6.85    3.48
   1  -1 -14   18.81    7.19
   1   1 -13   -0.44    8.51
   1  -1 -13   13.05    5.47
  -1   1  13    9.52    2.42
  -1  -1  13    5.17    2.29
   1  -1 -13   11.56    4.70
   1   1 -13    7.27    3.98
  -1  -1  12   32.98    8.89
   1  -1 -12   40.77    9.55
  -1   1  12   35.77    7.03
   1   1 -12   35.54    8.20
   1  -1 -12   25.51    8.92
  -1   1  11   71.06    9.39
   1  -1 -11   73.85   15.97
  -1  -1  11   49.18    9.20
   1  -1 -11   65.01   11.49
   1   1 -11   73.16   11.21
  -1  -1  10   69.17   10.66
   1  -1 -10   57.63   13.48
  -1   1  10   71.83    9.63
   1   1 -10   52.88    9.44
   1  -1 -10   71.24   11.90
  -1   1   9  119.09   10.79
   1  -1  -9   98.05   12.74
  -1  -1   9  122.75   14.29
   1   1  -9  114.79   13.44
   1  -1  -9  130.31   18.26
   1   1  -8   80.14   11.14
   1  -1  -8   97.12   12.24
  -1   1   8   93.16    9.08
  -1  -1   8   76.73   10.56
   1  -1  -8   75.16   12.86
   1  -1  -7   35.07    8.13
   1   1  -7   22.79    6.11
   1  -1  -7   29.79    6.32
  -1   1   7   33.33    5.21
  -1  -1   7   26.31    5.50
  -1   1   6  478.85   18.58
   1  -1  -6  443.51   23.32
  -1  -1   6  433.83   21.27
   1  -1  -6  495.33   24.37
   1   1  -6  486.58   29.04
   1  -1  -5  548.09   20.94
  -1  -1   5  595.05   23.64
   1  -1  -5  539.46   24.31
  -1   1   5  545.52   19.59
  -1  -1   4    2.32    2.00
   1  -1  -4    0.51    0.88
  -1   1   4    5.80    1.96
   1  -1  -4    3.93    1.86
  -1  -1   4   -0.92    1.73
  -1  -1   3  221.26   12.15
  -1  -1   3  216.89   14.11
  -1   1   3  245.65   13.89
  -1   1   2  199.53   13.93
  -1  -1   2  198.46   10.31
   1  -1  -2  217.63   11.48
  -1  -1   1   68.41    5.35
   1   1  -1   65.56    5.09
  -1   1   1   70.31    5.75
   1  -1  -1   62.85    5.21
  -1   1   1   53.15    8.62
  -1  -1   1   65.15    6.75
   1  -1   0   88.29    7.11
   1   1   0   83.99    4.79
  -1  -1   0   76.84    6.37
  -1  -1   0   84.59    5.01
  -1  -1   0   72.42    6.71
   1  -1   0   86.45    4.86
  -1   1   0   84.74    5.33
   1  -1   1  130.58    9.10
  -1  -1  -1  132.89    8.99
  -1  -1  -1  149.08    9.27
   1  -1   2  893.28   24.36
  -1  -1  -2  864.10   25.40
  -1  -1  -2  840.11   21.41
   1  -1   3   34.77    5.38
  -1  -1  -3   32.66    4.34
  -1   1  -3   17.21    6.58
  -1  -1  -3   32.88    5.56
  -1  -1  -4  403.32   20.37
   1  -1   4  426.66   19.59
  -1   1  -4  416.29   10.87
  -1  -1  -4  404.26   16.17
  -1  -1  -5  282.29   17.82
   1  -1   5  322.29   13.48
   1  -1   5  283.68   17.02
  -1   1  -5  288.89   11.24
  -1   1  -5  253.79   33.05
   1   1   5  302.59    9.75
  -1  -1  -5  293.95   15.31
  -1   1  -6  411.88   15.55
   1  -1   6  364.16   20.47
   1   1   6  404.71   13.26
  -1  -1  -6  399.14   22.11
  -1  -1  -6  386.12   19.20
  -1   1  -6  335.94   42.52
   1   1   7  369.27   14.38
   1  -1   7  349.26   21.02
  -1   1  -7  368.31   16.30
  -1  -1  -7  367.19   20.30
  -1   1  -7  341.48   45.35
  -1  -1  -7  373.84   22.59
   1  -1   8   22.66    9.30
  -1  -1  -8   35.47   12.41
   1   1   8   33.79    7.44
  -1  -1  -8   16.81    8.99
  -1   1  -8   13.66    5.43
  -1  -1  -9    8.89    6.61
  -1  -1  -9    4.97    4.04
   1  -1   9    7.20    5.80
  -1   1  -9    5.57    3.65
  -1   1  -9   23.27   15.85
   1   1   9    5.40    2.73
  -1  -1 -10  182.51   18.24
   1   1  10  198.30   13.59
  -1  -1 -10  198.65   19.20
  -1   1 -10  182.27   14.89
  -1   1 -10  195.90   35.54
   1  -1  10  206.50   18.71
   1  -1  11   16.76    4.25
   1   1  11   21.40    4.75
  -1   1 -11   21.75    5.40
  -1  -1 -11   24.57    7.29
  -1  -1 -11   17.63    5.75
  -1   1 -11   32.64   14.28
   1   1  12   90.46   10.63
  -1  -1 -12   88.84   13.73
   1  -1  12   95.85   13.58
  -1  -1 -12   77.40   12.83
  -1   1 -12   95.21   27.38
  -1   1 -12   95.38   11.82
   1  -1  13    9.60    4.13
  -1   1 -13   -6.40    8.65
   1   1  13    5.91    4.40
  -1   1 -13   -0.52    3.07
  -1  -1 -13    9.44    6.69
  -1  -1 -13    4.20    3.20
   1   1  14   72.90   10.63
  -1  -1 -14   89.77   15.77
   1  -1  14   92.44   14.28
  -1   1 -14   88.28   24.70
  -1   1 -14   77.81   12.01
  -1  -1 -14   99.94   16.88
  -1   1 -15   -0.84    6.34
  -1   1 -15   26.89    8.33
  -1  -1 -15   20.11    8.33
   1  -1  15   13.62    6.14
  -1  -1 -15   10.85    5.90
   1   1  15   15.34    5.96
  -1   1 -16   -0.47    7.20
   1  -1  16    7.72    4.78
  -1  -1 -16    4.05    7.05
  -1   1 -16   15.14    7.12
   1   1  16   15.33    5.94
  -1  -1 -16   13.30    7.14
  -1  -1 -17   20.24    7.38
   1   1  17   12.60    5.93
  -1   1 -17    1.37    9.05
   1  -1  17   -2.78    4.61
  -1   1 -17   13.14    5.76
  -1  -1 -17    6.06    6.16
   1   1  18   18.02    6.47
  -1  -1 -18    6.96    4.46
  -1   1 -18    3.78    4.74
  -1   1 -18   17.54    7.20
   1  -1  18   19.52    8.09
  -1  -1 -18   10.28    2.52
  -1   1 -19   45.37   11.46
  -1  -1 -19   24.31    9.51
  -1   1 -19    5.27    8.97
   1  -1  19   20.28    8.30
   1   1  19   28.52    8.54
  -1  -1 -19   43.06   12.37
   1   1  20   16.44    6.73
  -1   1 -20    2.25    9.54
  -1  -1 -20    8.18    4.84
  -1  -1 -20    3.36    6.82
  -1   1 -20   24.79    9.28
   1  -1  20   14.85    6.29
   1  -1  21   -2.45    4.21
  -1  -1 -21   -9.45    7.42
   1   1  21    4.64    5.32
  -1   1 -21    8.77    6.26
  -1   1 -21   20.90   14.79
  -1  -1 -21    4.08    5.53
   1  -1  22   -0.77    4.78
  -1  -1 -22   -1.00    3.47
  -1  -1 -22    3.84    4.94
  -1   1 -22    3.15    6.56
   1   1  22   -0.18    1.88
  -1   1 -22   -2.37    3.98
  -1   1 -23    5.49    4.82
   1   1  23    8.97    5.65
  -1  -1 -23    0.45    4.09
  -1  -1 -23    8.22    7.43
   1  -1  23    3.40    4.65
  -1   1 -23   -6.01    6.40
   1   1  24    6.50    5.33
  -1   1 -24    6.85    8.08
  -1   1 -24    6.55    5.24
  -1  -1 -24    4.14    6.11
   1  -1  24   14.80    8.51
  -1  -1 -24   -9.64    7.11
  -1  -1 -25    3.17    3.81
   1  -1  25   -4.87    6.55
  -1   1 -25    0.53    9.30
  -1  -1 -25    9.62    8.63
  -1   1 -25   10.01    6.73
   1  -1  26   11.34    7.50
  -1   1 -26   13.98    8.87
  -1   1 -26   -2.35   11.52
  -1  -1 -26   11.68    9.97
  -1  -1 -26   -1.03    3.54
   1  -2 -26   10.04    8.95
  -1  -2  26    3.32    5.46
  -1  -2  25    6.23    7.30
   1  -2 -25   15.81    7.85
   1   2 -25    1.80    3.97
   1   2 -25   21.45   14.55
   1  -2 -25    7.84    5.99
   1   2 -24   -0.13    3.22
   1  -2 -24   -4.54    5.14
   1   2 -24   12.61   14.61
   1  -2 -24   11.65    9.52
  -1  -2  24  -14.11   10.64
   1   2 -23    5.97    6.40
   1  -2 -23    5.82    7.21
  -1   2  23    3.22    3.28
  -1  -2  23    4.85    7.36
   1  -2 -23    0.16    3.52
   1   2 -23  -10.96    8.27
   1  -2 -22   56.14   17.35
  -1  -2  22   40.90   12.93
   1   2 -22   46.59   25.41
  -1   2  22   41.91   10.81
   1  -2 -22   40.83   12.11
   1   2 -22   37.03   11.69
   1  -2 -21   51.52   12.41
   1  -2 -21   71.54   17.86
   1   2 -21   59.92   14.60
  -1  -2  21   70.37   17.16
  -1   2  21   47.65   11.14
   1   2 -21  113.98   41.78
  -1  -2  20    0.44    2.16
   1   2 -20   -1.31   11.92
  -1   2  20    3.94    3.32
   1  -2 -20    9.35    7.32
   1  -2 -20    0.67    2.95
   1   2 -20   12.69    7.10
   1   2 -19    6.38    3.45
   1  -2 -19   17.74    8.45
  -1   2  19    0.55    3.52
   1   2 -19    0.19   11.87
   1  -2 -19    4.84    3.43
  -1  -2  19    8.55    7.23
  -1  -2  18   -0.46    2.77
   1  -2 -18    0.80    2.28
   1   2 -18   -2.62    4.13
   1  -2 -18    9.53    7.20
   1   2 -18   -1.63   10.23
  -1   2  18   -0.61    2.14
   1  -2 -17    5.53    3.26
  -1  -2  17   -4.93    4.55
  -1   2  17   -1.81    1.80
   1   2 -17   -4.33    5.14
   1  -2 -17   -0.13    2.35
  -1  -2  16   -2.53    3.09
   1  -2 -16    9.52    7.75
   1   2 -16    2.27    2.10
  -1   2  16    5.79    3.82
   1  -2 -16   -2.66    2.72
   1   2 -16    0.99    7.44
   1   2 -15   27.07    7.65
  -1   2  15   23.76    6.11
  -1  -2  15   19.74    8.00
   1  -2 -15   27.17    7.14
   1  -2 -15   38.15   10.43
   1  -2 -14   40.72    8.35
   1  -2 -14   28.29    8.65
  -1   2  14   35.47    7.10
  -1  -2  14   39.42   10.46
   1   2 -14   38.97    9.78
  -1   2  13  476.32   24.86
  -1  -2  13  444.45   32.72
   1  -2 -13  473.99   28.02
   1  -2 -13  495.85   36.30
   1   2 -13  558.07   33.62
  -1  -2  12  119.77   16.75
   1  -2 -12  119.94   17.03
   1  -2 -12  129.18   13.88
  -1   2  12  137.20   12.93
   1   2 -12  135.08   16.28
   1  -2 -11    1.53    5.62
   1  -2 -11    0.67    1.88
  -1   2  11   -0.34    1.56
  -1  -2  11    2.76    4.08
   1   2 -11   -4.43    4.37
   1  -2 -10   15.03    3.68
   1  -2 -10   15.37    5.06
  -1   2  10   22.68    4.90
  -1  -2  10   13.17    5.71
   1   2 -10   27.47    7.87
   1   2  -9  350.05   27.51
   1  -2  -9  346.28   17.39
   1  -2  -9  320.84   24.88
  -1  -2   9  364.71   25.56
  -1   2   9  336.61   17.78
   1   2  -8  317.93   28.50
  -1   2   8  287.90   16.63
   1  -2  -8  269.25   13.84
  -1  -2   8  291.30   22.23
   1  -2  -8  278.07   22.00
  -1  -2   7  141.70   16.86
  -1   2   7  183.11   13.48
   1   2  -7  126.65   21.00
   1  -2  -7  190.91   18.07
   1  -2  -7  172.76    9.95
  -1   2   6    7.09    3.68
   1  -2  -6    7.41    4.08
   1  -2  -6    5.96    1.52
  -1  -2   6    8.54    4.77
   1  -2  -5   13.85    2.50
  -1   2   5    3.65    1.41
   1  -2  -5   15.54    6.42
  -1   2   5   11.33    2.55
  -1  -2   4   81.42    9.55
  -1   2   4   81.51    5.07
  -1  -2   4   66.44   10.04
   1  -2  -4   84.90    9.77
   1  -2  -4   86.70    5.78
  -1   2   4   77.43   10.41
  -1   2   3   -2.68    3.61
   1  -2  -3   -1.95    2.52
   1  -2  -3    1.09    0.89
  -1   2   3   -0.12    0.45
   1  -2  -2   39.73    5.82
  -1  -2   2   48.40    6.45
  -1   2   2   42.17    4.41
  -1  -2   2   53.44    8.80
   1  -2  -2   43.35    4.71
  -1  -2   1  529.61   25.83
   1  -2  -1  579.35   22.35
  -1  -2   1  600.44   20.79
   1  -2  -1  503.04   18.28
   1  -2  -1  468.35   15.70
  -1  -2   0 1848.45   33.66
   1  -2   0 1906.21   32.14
  -1  -2   0 1941.11   44.96
  -1  -2   0 1858.71   39.76
  -1  -2  -1  396.08   19.43
   1  -2   1  400.21   13.77
   1  -2   1  389.68   19.40
  -1  -2  -1  375.18   19.20
  -1   2  -1  380.06   12.42
  -1  -2  -1  371.45   13.93
   1   2   2  572.25   15.24
   1  -2   2  582.77   12.62
  -1  -2  -2  530.03   24.28
   1  -2   2  522.31   23.21
  -1  -2  -2  536.01   22.58
  -1  -2  -2  552.71   15.52
  -1   2  -2  522.50   12.56
  -1  -2  -3 2364.47   54.63
  -1  -2  -3 2550.77   48.49
   1   2   3 2305.00   44.83
   1   2   3 2564.50   29.34
   1  -2   3 2449.74   52.86
  -1  -2  -4 2229.84   56.12
  -1  -2  -4 2081.25   43.24
   1  -2   4 2141.47   52.51
   1   2   4 2149.35   30.99
   1   2   5  120.34    5.65
  -1  -2  -5  102.70    9.92
  -1  -2  -5  113.37   13.53
   1  -2   5  121.46   14.10
   1   2   5  140.64    6.92
  -1   2  -6  234.75    9.68
   1  -2   6  206.72   17.99
  -1  -2  -6  226.87   14.31
  -1  -2  -6  238.76   15.53
  -1  -2  -6  228.38   20.17
   1   2   6  216.52    7.49
   1  -2   7  330.51   23.67
  -1  -2  -7  325.79   24.07
  -1   2  -7  345.95   13.27
  -1  -2  -7  321.30   18.40
   1   2   7  328.48   10.36
  -1  -2  -8  612.06   25.97
   1  -2   8  545.53   31.48
   1   2   8  580.91   15.93
  -1   2  -8  585.92   19.53
  -1  -2  -8  532.95   31.81
  -1   2  -9   96.17   26.37
  -1  -2  -9  140.51   13.01
  -1   2  -9  144.47   10.63
   1  -2   9  144.59   16.75
   1   2   9  149.18    9.08
  -1  -2  -9  129.05   16.32
  -1  -2 -10   48.56    8.01
   1  -2  10   53.57   10.43
  -1   2 -10   53.68    7.05
   1   2  10   48.88    5.77
  -1  -2 -10   37.71    9.11
  -1  -2 -11   39.65    9.47
   1  -2  11   63.76   11.81
   1   2  11   49.01    6.19
  -1  -2 -11   40.42    7.87
  -1   2 -11   21.66   15.08
  -1   2 -11   46.95    7.21
   1  -2  12   15.30    7.82
  -1   2 -12    1.13    1.33
  -1   2 -12   -8.36   12.54
  -1  -2 -12    4.27    3.56
   1   2  12    5.36    2.64
  -1  -2 -12    3.93    4.29
   1  -2  13  323.28   28.16
  -1   2 -13  286.28   19.63
  -1   2 -13  299.17   54.21
  -1  -2 -13  301.70   28.72
  -1  -2 -13  277.31   22.38
   1   2  13  287.39   17.95
  -1  -2 -14   88.66   16.57
  -1   2 -14   77.30   10.85
  -1  -2 -14   64.09   11.09
  -1   2 -14   71.74   28.89
   1  -2  14  100.29   16.06
   1   2  14   85.37   10.43
  -1   2 -15    3.40    3.20
  -1  -2 -15   15.88    8.46
  -1   2 -15    9.58    8.04
  -1  -2 -15    6.85    3.55
   1   2  15    7.05    3.71
   1  -2  15    3.71    4.64
  -1   2 -16   63.23   25.66
  -1  -2 -16   55.47   11.90
   1  -2  16   30.32    8.92
  -1   2 -16   55.81   10.58
   1   2  16   53.04    9.39
  -1  -2 -16   64.95   15.08
   1   2  17   -0.48    2.52
  -1   2 -17    8.36    7.53
  -1   2 -17   13.22    5.97
   1  -2  17    3.73    5.75
  -1  -2 -17   10.41    5.36
  -1  -2 -17    6.56    5.13
   1  -2  18    2.28    4.25
  -1  -2 -18    5.13    6.51
  -1   2 -18   10.02   13.67
  -1   2 -18   11.80    5.46
  -1  -2 -18   -0.21    3.63
   1   2  18    8.58    4.51
  -1  -2 -19    2.63    3.70
  -1   2 -19   12.64    5.98
   1  -2  19   -0.16    4.72
  -1  -2 -19    7.72    5.88
   1   2  19    8.98    4.73
   1   2  20   51.80   11.32
  -1   2 -20   56.55   25.97
  -1   2 -20   42.75   10.42
  -1  -2 -20   65.31   13.94
   1  -2  20   49.67   13.27
  -1  -2 -20   53.71   14.67
   1  -2  21   12.62    4.92
  -1  -2 -21    6.60    2.72
  -1   2 -21   17.49    7.90
  -1  -2 -21   10.96    4.37
  -1   2 -22   78.23   15.09
   1  -2  22   62.95   15.07
  -1   2 -22   56.72   23.01
  -1  -2 -22   75.20   18.95
  -1  -2 -22   63.28   14.84
   1  -2  23   17.36    9.28
  -1   2 -23   14.83   17.38
  -1  -2 -23   22.31    9.03
  -1   2 -23   22.27    7.79
  -1  -2 -23    9.36    6.87
  -1  -2 -24   -3.33    4.48
   1  -2  24   -3.61    4.65
  -1   2 -24    3.95   12.98
  -1  -2 -24    3.68    2.97
  -1   2 -25   -6.99   13.49
  -1  -2 -25    5.38    5.54
   1  -2  25    2.86    2.77
  -1  -2 -25   -6.32    6.63
  -1   2 -26   10.44    7.57
   1  -2  26    6.98    8.00
  -1  -2 -26    0.40    7.11
  -1  -2 -26   15.90    9.49
   1  -3 -25   11.78    8.39
  -1  -3  25   -2.59    6.02
   1   3 -25   24.07   28.07
  -1  -3  24    2.81    5.37
   1  -3 -24   10.88    7.74
   1   3 -24   -4.13   16.49
   1  -3 -23   19.80   10.13
   1   3 -23    7.16   12.96
  -1  -3  23    0.55    4.97
   1  -3 -22    4.56    2.96
  -1  -3  22    1.30    3.94
   1   3 -22  -10.17   22.82
   1   3 -22    3.56    3.17
   1  -3 -21   36.54    9.80
   1   3 -21   48.42   12.46
   1   3 -21   66.19   39.90
   1  -3 -21   28.35   11.95
  -1  -3  21   34.56   12.83
  -1  -3  20   -6.88    6.73
   1   3 -20    4.80    3.63
   1  -3 -20   24.76   11.89
   1   3 -20   12.74   29.74
   1  -3 -20   10.92    5.16
  -1   3  20   20.26    7.13
   1  -3 -19   19.79    6.62
  -1  -3  19   19.81   10.03
  -1   3  19   17.39    5.43
   1   3 -19   25.12   10.03
   1   3 -19   28.97   28.18
   1  -3 -19   11.33    8.05
   1  -3 -18   59.34   15.48
  -1  -3  18   33.43   11.26
  -1   3  18   35.27    8.27
   1   3 -18   27.71   23.96
   1   3 -18   45.45   11.15
   1  -3 -18   53.49   11.10
   1  -3 -17  252.60   22.14
  -1   3  17  208.62   19.49
   1   3 -17  229.47   24.49
  -1  -3  17  202.27   25.80
   1  -3 -17  226.10   29.04
   1   3 -16   85.09   14.98
   1  -3 -16   95.76   12.93
  -1  -3  16   78.34   16.33
  -1   3  16   87.41   11.73
   1  -3 -16  104.50   20.00
   1  -3 -15    7.52    9.34
   1   3 -15   16.67    7.40
   1  -3 -15   17.98    6.20
  -1  -3  15   19.36    9.98
  -1   3  15   18.08    6.06
  -1  -3  14   73.05   15.48
  -1   3  14   56.62    9.02
   1   3 -14   88.81   14.99
   1  -3 -14   66.31    9.77
   1  -3 -14   75.62   15.16
  -1  -3  13   79.63   15.19
  -1   3  13   77.43    9.41
   1  -3 -13   81.85   16.33
   1  -3 -13   67.63    9.45
   1   3 -13   88.51   14.69
   1  -3 -12   13.75    7.31
  -1  -3  12   24.03    8.85
   1  -3 -12   15.55    3.89
   1   3 -12   25.87    9.23
  -1   3  12   22.72    6.64
  -1   3  11   35.24    6.39
  -1  -3  11   35.45    9.49
   1   3 -11   45.58   11.68
   1  -3 -11   33.38    6.05
   1  -3 -11   48.47   12.27
   1   3 -10    0.54    3.54
   1  -3 -10    2.15    6.68
   1  -3 -10   10.60    3.03
  -1  -3  10    2.65    1.62
  -1   3  10    2.84    1.62
   1  -3  -9   -0.03    3.54
  -1  -3   9   12.45    8.24
   1  -3  -9    4.16    2.17
  -1   3   9    6.96    3.31
   1   3  -9    1.16    6.34
  -1   3   8   61.95    9.12
   1   3  -8   53.65   14.86
   1  -3  -8   67.94    7.47
  -1  -3   8   63.27   11.98
   1  -3  -8   51.58   11.01
  -1   3   7   99.84   14.07
   1  -3  -7   97.93   10.29
  -1  -3   7   92.57   16.63
  -1   3   6   -1.01    2.46
   1  -3  -6    2.80    1.77
   1  -3  -6   -1.20    2.26
   1  -3  -5    1.70    2.48
   1  -3  -5    0.41    0.96
  -1   3   5   -3.25    2.98
  -1  -3   5    5.49    3.93
   1  -3  -4    9.21    3.81
  -1  -3   4   10.06    4.72
   1  -3  -4   12.72    3.25
  -1  -3   4   15.35    5.58
  -1   3   4    8.20    6.60
   1  -3  -3   78.05   10.00
  -1  -3   3   75.71   10.41
  -1   3   3  104.04   17.82
  -1  -3   3   75.93   13.52
   1  -3  -3   90.05    9.35
   1  -3  -2   19.72    4.83
  -1  -3   2   13.35    4.07
  -1   3   2   10.52    3.85
  -1  -3   2   20.43    5.32
   1  -3  -2   19.98    4.72
   1  -3  -1  143.69   12.93
   1  -3  -1  181.82   14.37
  -1  -3   1  144.94   12.70
   1  -3  -1  148.97   12.18
  -1  -3   1  146.78   16.63
   1  -3   0  672.78   29.32
  -1  -3   0  647.39   25.40
  -1  -3   0  665.78   32.35
  -1  -3   0  667.71   28.42
   1  -3   0  711.99   25.94
  -1  -3  -1   30.64    6.20
  -1  -3  -1   44.13    6.37
   1  -3   1   36.81    5.46
  -1  -3  -1   30.62    6.05
   1  -3   1   36.58    6.84
  -1  -3  -2   59.21    8.95
   1  -3   2   51.19    5.53
   1  -3   2   66.59    9.87
  -1  -3  -2   52.55    8.50
  -1  -3  -2   53.84    6.81
  -1  -3  -3   85.31   10.56
  -1  -3  -3   86.98   11.92
  -1  -3  -3   79.44    7.36
   1  -3   3   77.17   10.52
   1   3   4   41.91    8.90
  -1  -3  -4   49.11    8.23
   1  -3   4   43.49    8.08
  -1   3  -4   53.78    5.09
  -1  -3  -5    1.96    1.98
   1  -3   5    5.14    4.15
   1   3   5    0.88    2.24
  -1  -3  -5    3.64    3.69
  -1   3  -5    1.33    0.81
  -1   3  -6   27.38    5.87
  -1  -3  -6   29.78    8.06
  -1   3  -6   15.20    2.71
   1  -3   6   29.39    6.99
  -1  -3  -6   24.85    6.03
   1   3   6   16.60    3.61
  -1  -3  -7  122.71   14.28
   1   3   7  137.15    9.06
  -1   3  -7   96.28    8.21
   1  -3   7  114.36   20.75
  -1   3  -8  220.19   11.33
   1  -3   8  233.71   23.13
  -1  -3  -8  208.43   22.13
   1   3   8  194.95    9.11
  -1  -3  -8  191.91   16.03
  -1  -3  -9  360.83   22.63
   1   3   9  335.81   12.42
  -1  -3  -9  378.18   31.06
   1  -3   9  422.70   32.11
  -1   3  -9  360.46   15.50
   1   3  10   31.37    4.08
  -1  -3 -10   19.54    4.96
  -1   3 -10   28.24    4.51
  -1  -3 -10   20.82    6.22
   1  -3  10   27.42    9.32
  -1  -3 -11  125.14   18.67
   1  -3  11  155.72   20.20
  -1  -3 -11  131.98   14.24
   1   3  11  120.81    8.69
  -1   3 -11  115.12   10.05
  -1  -3 -12    3.82    3.71
   1  -3  12    1.27    3.15
  -1   3 -12    6.41   13.79
   1   3  12    2.47    1.54
  -1  -3 -12    3.26    3.88
  -1   3 -12    4.56    1.83
  -1  -3 -13    1.28    6.34
  -1   3 -13   -1.67   12.46
   1   3  13    2.65    1.77
  -1  -3 -13    5.62    3.78
   1  -3  13   17.19    8.02
  -1   3 -13    4.43    3.09
  -1  -3 -14   58.84   10.65
   1  -3  14   70.48   15.56
  -1   3 -14   56.71   23.95
  -1   3 -14   55.49    8.51
   1   3  14   58.52    8.05
  -1  -3 -14   73.06   16.16
   1  -3  15   98.91   18.12
  -1  -3 -15  114.74   20.14
  -1   3 -15   96.84   11.52
  -1  -3 -15  111.85   15.15
   1   3  15  101.45   11.12
  -1   3 -15  124.55   40.54
  -1  -3 -16   26.31   10.29
   1  -3  16   25.73    9.44
   1   3  16   19.03    4.93
  -1   3 -16   42.36   25.63
  -1   3 -16   29.29    6.97
  -1  -3 -16   21.01    6.97
  -1   3 -17   24.86   25.94
  -1  -3 -17   51.87   10.92
  -1  -3 -17   62.55   15.62
   1  -3  17   65.11   16.34
  -1   3 -17   47.60    8.85
  -1   3 -18   40.59    9.04
   1  -3  18   39.47   12.12
  -1  -3 -18   28.49   10.85
  -1   3 -18   50.27   28.50
  -1  -3 -18   37.15    9.89
  -1  -3 -19   15.04    7.17
  -1   3 -19   19.79   24.04
  -1  -3 -19   10.52    5.28
   1  -3  19   21.68   11.75
   1  -3  20   -7.05    5.85
  -1   3 -20   -2.72    7.98
  -1  -3 -20    6.79    4.22
  -1  -3 -20    3.48    5.60
  -1  -3 -21   51.69   14.38
  -1   3 -21   72.04   29.81
   1  -3  21   80.77   18.60
  -1  -3 -21   85.85   15.75
  -1  -3 -22   20.42   10.49
  -1  -3 -22   39.18   11.48
   1  -3  22   23.61    9.06
  -1  -3 -23    4.22    3.01
  -1   3 -23   12.36   11.01
  -1  -3 -23    8.05    8.13
   1  -3  23   11.71    8.87
  -1  -3 -24   14.04   11.32
   1  -3  24    0.74    3.67
  -1   3 -24   25.41   21.30
  -1  -3 -24    9.71    6.90
  -1  -3 -25    0.35    3.01
  -1  -3 -25   -7.11    7.55
  -1   3 -25  -11.40   10.32
   1  -3  25    1.40    4.65
   1   4 -24   -9.67   29.85
   1  -4 -24    4.14    7.89
  -1  -4  24  -12.06   10.90
  -1  -4  23   11.02    7.70
   1  -4 -23   46.74   17.58
   1   4 -23   21.95   32.54
   1  -4 -22   25.52   13.39
   1   4 -22   17.25   28.52
  -1  -4  22    5.77    4.63
   1  -4 -21    1.79    5.59
   1   4 -21   30.13   31.39
  -1  -4  21    5.06    5.91
  -1  -4  20   -6.24    8.13
   1   4 -20  -18.49   29.85
   1  -4 -20    5.92   12.17
  -1  -4  19   14.93    6.17
   1  -4 -19   12.34    6.18
   1   4 -19   38.48   38.04
  -1  -4  18   11.04    9.09
   1  -4 -18   -9.52    9.58
  -1   4  17   68.59   10.38
  -1  -4  17   62.03   15.58
   1  -4 -17   78.08   12.52
   1  -4 -17   82.27   19.73
   1   4 -17   94.97   15.52
  -1   4  16   34.44    7.35
   1  -4 -16   44.03   12.51
  -1  -4  16   42.30   12.05
   1  -4 -16   28.82    7.98
   1   4 -16   19.93    6.97
  -1   4  15   11.17    4.32
   1   4 -15    7.13    4.68
   1  -4 -15    6.73    2.82
  -1  -4  15    0.07    3.89
   1  -4 -15   -0.86    4.13
  -1   4  14    3.89    2.78
   1  -4 -14    6.45    6.43
   1   4 -14    8.98    6.62
   1  -4 -14    6.99    4.25
  -1  -4  14    5.41    6.34
   1   4 -13   20.55    8.61
  -1   4  13   10.49    3.79
   1  -4 -13    8.00    3.54
  -1  -4  13    4.04    5.21
   1  -4 -13    8.05    4.75
  -1   4  12   78.85   10.25
  -1  -4  12  116.34   20.01
   1   4 -12  120.21   19.71
   1  -4 -12   89.35   17.71
   1  -4 -12   84.40   10.13
   1  -4 -11   76.52   15.47
   1  -4 -11   77.47   10.04
  -1  -4  11   73.14   14.58
  -1   4  11   81.06   10.60
   1   4 -11  103.16   20.16
   1  -4 -10    3.06    3.20
   1  -4 -10   -1.51    1.91
   1   4 -10   -0.25    5.03
  -1   4  10   -0.40    2.06
  -1  -4  10    7.97    5.28
  -1   4   9   -1.15    2.22
   1   4  -9   -6.75    4.75
   1  -4  -9    2.75    2.74
   1  -4  -9    2.80    3.88
  -1  -4   9   -2.68    4.48
  -1  -4   8   32.95    9.86
   1  -4  -8   34.89    9.94
  -1   4   8   26.02    7.00
   1  -4  -8   23.67    5.12
  -1  -4   7   12.53    5.29
   1  -4  -7   23.57    7.88
  -1   4   7   19.37    5.95
   1  -4  -7   13.78    3.42
  -1   4   6   69.35   13.02
  -1  -4   6   72.38   13.25
   1  -4  -6   86.91   13.30
   1  -4  -6   69.58    8.36
  -1   4   5   25.23    9.55
   1  -4  -5   26.59    5.85
   1  -4  -5   24.47    8.13
  -1  -4   5   30.34   10.93
  -1   4   4   56.03   15.52
  -1  -4   4   46.20    8.94
  -1  -4   4   48.39   11.94
   1  -4  -4   34.58    6.76
   1  -4  -4   50.21    9.97
   1  -4  -3   68.62   11.14
  -1  -4   3   63.63   12.74
  -1   4   3   68.73   16.99
  -1  -4   3   53.22    9.53
   1  -4  -3   61.35    9.41
   1  -4  -2   41.58    7.91
   1  -4  -2   39.27    7.68
  -1  -4   2   45.18   10.42
  -1  -4   2   61.65   10.08
  -1   4   2   66.00   16.46
  -1  -4   1    9.88    4.32
  -1  -4   1    4.35    2.82
   1  -4  -1    7.98    3.21
   1  -4  -1    5.62    2.05
   1  -4  -1    1.72    0.94
  -1  -4   0    1.64    1.68
   1  -4   0    7.86    2.77
  -1  -4   0    3.18    1.78
  -1  -4   0    8.42    5.71
   1  -4   0    4.19    2.82
  -1  -4  -1  232.06   21.83
  -1  -4  -1  231.23   19.58
   1  -4   1  230.99   19.81
   1  -4   1  247.25   16.17
  -1  -4  -1  218.89   16.81
   1  -4   2  580.02   32.22
  -1  -4  -2  611.54   33.42
  -1  -4  -2  644.55   33.47
   1  -4   2  645.35   24.25
  -1  -4  -3  304.61   17.01
  -1  -4  -3  296.86   23.53
   1  -4   3  319.14   24.58
  -1  -4  -3  303.04   22.88
  -1  -4  -4  868.30   41.36
   1  -4   4  843.86   40.73
  -1  -4  -4  865.93   39.07
   1   4   4  778.44   43.49
  -1  -4  -5 1891.40   57.69
   1   4   5 1929.69   63.13
   1  -4   5 2038.02   65.26
   1   4   6   30.59    7.17
   1  -4   6   32.62    8.36
  -1  -4  -6   44.97    9.02
  -1  -4  -6   22.35    6.78
  -1   4  -7  298.37   24.86
  -1  -4  -7  237.95   20.23
  -1  -4  -7  209.94   23.86
   1   4   7  262.41   17.37
   1  -4   7  247.41   25.12
   1   4   8    1.41    2.05
  -1  -4  -8   15.21    7.87
   1  -4   8    4.42    6.97
  -1   4  -8    1.56    2.71
  -1  -4  -8   18.89    9.96
   1  -4   9   -1.08    2.98
  -1   4  -9    7.61    2.91
  -1  -4  -9   10.03    5.82
  -1  -4  -9    7.33    8.00
   1   4   9    7.90    2.55
  -1  -4 -10   -1.14    2.55
   1   4  10    2.74    1.07
   1  -4  10    0.49    2.54
  -1   4 -10    3.91    2.19
   1  -4  11    5.02    7.25
  -1   4 -11    2.28    1.81
  -1  -4 -11    1.57    2.45
   1   4  11   -0.83    1.13
  -1  -4 -11    2.77    2.42
  -1  -4 -12  231.90   28.18
  -1   4 -12  185.20   11.74
  -1  -4 -12  191.05   19.47
   1   4  12  202.02   11.51
   1  -4  12  228.77   27.76
  -1  -4 -13   83.46   13.16
  -1  -4 -13   84.94   17.92
  -1   4 -13   64.45    7.18
   1  -4  13   59.23   16.19
  -1  -4 -14  138.15   25.48
   1  -4  14  164.59   25.24
  -1   4 -14   97.23   37.55
  -1  -4 -14   88.33   14.21
   1  -4  15   64.85   16.58
  -1  -4 -15   69.16   18.89
  -1   4 -15   54.87   28.61
  -1  -4 -15   45.85   11.76
  -1  -4 -16   88.71   15.49
  -1  -4 -16   85.77   20.68
  -1   4 -16   17.89   23.99
   1  -4  16   43.30   14.55
  -1   4 -17   44.12   30.43
  -1  -4 -17   68.37   19.77
   1  -4  17   31.54   11.75
  -1  -4 -17   60.80   12.76
   1  -4  18   50.51   16.41
  -1  -4 -18   59.89   16.56
  -1   4 -18   35.93   14.33
  -1  -4 -18   44.93   11.44
  -1  -4 -19   10.69    5.20
  -1  -4 -19   11.62    6.00
   1  -4  19    2.16    4.48
   1  -4  20    4.93    6.03
  -1  -4 -20   -1.77    4.54
  -1  -4 -20   -1.56    3.25
  -1   4 -21   12.61   23.41
   1  -4  21   16.09   10.56
  -1  -4 -21    4.74    3.94
  -1  -4 -21   18.02    8.87
   1  -4  22   -1.04    7.71
  -1   4 -22   -8.52   13.56
  -1  -4 -22   14.15   11.60
  -1   4 -23    4.41   29.74
   1  -4  23   16.17    9.74
  -1  -4 -23   14.41   14.20
  -1   4 -24    5.77   26.84
  -1  -4 -24    0.37    5.66
   1  -4  24   12.32   11.10
  -1  -5  22    6.78   11.39
   1  -5 -22    4.73    8.56
   1   5 -22   -7.71   35.16
  -1  -5  21    7.23    9.86
   1  -5 -21   15.83   13.43
   1   5 -21   -8.01   18.34
  -1  -5  20   11.64   10.15
   1  -5 -20   -2.40    6.69
   1   5 -20    5.49   19.56
   1  -5 -19   23.83   11.52
  -1  -5  19    3.09    4.39
   1  -5 -18    2.97    6.01
  -1  -5  18   17.63   10.75
   1  -5 -17    2.07    7.74
  -1  -5  17    1.42    6.31
   1  -5 -16   -2.36    3.25
  -1  -5  16    3.71    5.60
  -1  -5  15   13.06    8.53
   1  -5 -15   12.48    6.62
  -1  -5  14    8.98    6.26
   1  -5 -14    7.92    5.91
  -1  -5  13    4.20    6.52
  -1   5  13    1.48    2.22
   1  -5 -13    1.00    4.92
   1  -5 -12   23.05    6.20
   1   5 -12   37.62   13.01
   1  -5 -12   48.94   14.77
  -1  -5  12   23.39    8.69
  -1   5  12   26.44    6.13
   1  -5 -11   66.80    9.60
  -1   5  11   70.46   10.77
  -1  -5  11   80.94   17.74
   1   5 -11   91.81   19.84
   1  -5 -11   74.24   15.57
   1  -5 -10    6.37    3.50
  -1   5  10    5.09    4.02
   1   5 -10   16.45   11.38
   1  -5 -10    6.02    5.05
  -1  -5  10    7.23    5.88
  -1   5   9   48.90   10.99
   1  -5  -9   53.46   12.39
  -1  -5   9   57.89   13.93
   1  -5  -9   60.03    8.85
  -1   5   8   42.55   10.86
   1  -5  -8   20.32    4.93
   1  -5  -8   29.40    9.17
  -1  -5   8   19.35    7.37
   1  -5  -7   35.62    7.29
  -1   5   7   48.14   11.80
  -1  -5   7   34.91    9.14
   1  -5  -7   53.48   12.58
  -1   5   6   40.32   11.19
   1  -5  -6   31.55    8.41
  -1  -5   6   34.83    9.40
   1  -5  -6   29.13    7.03
   1  -5  -5   11.77    5.00
  -1   5   5    7.21    6.73
  -1  -5   5   14.81    7.13
   1  -5  -5    3.25    2.46
   1  -5  -4   46.19    8.84
   1  -5  -4   44.65   10.01
  -1  -5   4   45.69   11.27
  -1   5   4   46.61   14.97
  -1  -5   4   45.47   11.39
   1  -5  -3    4.48    3.66
  -1  -5   3   13.27    7.27
  -1   5   3    4.15    8.49
  -1  -5   3    6.78    5.25
   1  -5  -3    9.78    4.90
   1  -5  -2    4.05    3.07
   1  -5  -2    7.22    3.57
  -1  -5   2    2.56    2.29
  -1   5   2    7.67    7.97
  -1  -5   2    5.27    3.51
  -1  -5   1   11.64    5.25
  -1  -5   1    3.89    4.27
   1  -5  -1   11.14    5.35
   1  -5  -1    9.37    4.26
   1  -5   0   15.98    6.59
  -1  -5   0    8.56    3.65
   1  -5   0   28.74    6.77
  -1  -5   0   19.46    7.68
  -1  -5   0   15.76    5.57
  -1  -5  -1  152.68   17.64
   1  -5   1  177.22   15.73
  -1  -5  -1  158.40   20.00
  -1  -5  -1  170.68   16.80
   1  -5   1  164.11   18.61
  -1  -5  -2  283.91   26.75
  -1  -5  -2  273.44   23.88
   1  -5   2  308.29   25.84
  -1  -5  -2  241.44   18.91
   1  -5   3   50.19   10.81
  -1  -5  -3   57.08    8.49
  -1  -5  -3   69.70   12.85
  -1  -5  -3   51.33   10.72
  -1  -5  -4    1.64    3.18
   1  -5   4    7.24    6.18
   1   5   4   -5.16    4.26
  -1  -5  -4    3.58    5.31
  -1  -5  -5    5.79    4.83
   1   5   5    1.64    1.98
   1  -5   5    6.98    5.49
  -1  -5  -5   -3.10    3.13
  -1  -5  -6  183.57   21.79
   1   5   6  194.76   22.27
   1  -5   6  186.44   22.87
  -1  -5  -6  191.41   20.41
  -1  -5  -7   27.02    8.35
   1   5   7   22.54    6.65
   1  -5   7   28.15   10.36
  -1  -5  -7   33.39    9.22
   1  -5   8   -1.91    4.09
  -1  -5  -8    0.75    5.35
  -1   5  -8    1.47    3.73
   1   5   8    3.60    3.45
  -1  -5  -8   -1.53    2.48
  -1  -5  -9   23.24    7.67
   1   5   9   17.54    4.07
   1  -5   9   21.46    8.02
   1  -5  10    4.26    2.37
  -1  -5 -10   11.16    4.43
  -1  -5 -10    6.49    5.91
  -1  -5 -11   19.14    6.60
  -1  -5 -11    4.45    2.03
   1  -5  11   23.07    9.97
   1  -5  12   16.89    8.20
  -1  -5 -12   17.37    7.77
  -1  -5 -12   16.83    6.74
  -1  -5 -13   -4.65    7.54
  -1  -5 -13   -0.82    2.94
   1  -5  13    9.21    4.26
   1  -5  14  142.99   24.73
  -1  -5 -14   95.96   22.29
  -1  -5 -14  129.18   16.96
  -1  -5 -15   46.88   16.56
   1  -5  15   39.51   13.49
  -1  -5 -15   32.16    9.48
  -1   5 -15   61.81   43.37
   1  -5  16    4.04    4.43
  -1  -5 -16   -0.74    3.08
  -1   5 -16   19.93   22.69
  -1  -5 -16   12.52    7.22
  -1  -5 -17   11.42    4.25
  -1   5 -17   -1.94   12.57
  -1  -5 -17   11.68    6.87
   1  -5  17    5.27    9.72
   1  -5  18   22.06   12.98
  -1  -5 -18    5.17    6.57
  -1   5 -18   23.52   27.35
  -1   5 -19  -33.67   37.35
  -1  -5 -19   -8.05    6.50
   1  -5  19   -1.19    3.44
  -1   5 -20  -10.32   32.78
  -1  -5 -20   26.96   12.38
   1  -5  20    8.60    7.18
  -1  -5 -21    0.44    7.43
  -1   5 -21   -8.64   20.23
   1  -5  21   -4.04    6.13
   1  -5  22   -1.54    4.82
  -1  -5 -22   11.32    9.67
  -1   5 -22   -9.72   17.52
  -1  -6  20   -4.19    6.26
   1  -6 -20    6.53    8.97
   1  -6 -19   35.77   16.78
  -1  -6  19   30.56   13.64
  -1  -6  18   15.18   13.08
   1  -6 -18   16.32   11.33
   1  -6 -17   36.77   16.88
  -1  -6  17    5.60   10.07
  -1  -6  16   29.20   13.45
   1  -6 -16   51.55   18.09
  -1  -6  15   23.72   12.14
   1  -6 -15   46.52   17.45
  -1  -6  14   18.13    9.40
   1  -6 -14   18.16   11.43
   1  -6 -13    9.21    6.55
  -1  -6  13   10.05    7.94
   1  -6 -12   -0.03    3.07
  -1  -6  12    1.12    3.75
  -1  -6  11   20.70    8.74
   1  -6 -11   16.25    8.02
  -1  -6  10   -2.80    3.82
  -1   6  10   10.06    5.93
   1  -6 -10    6.89    6.82
   1  -6  -9   32.82   10.70
  -1  -6   9   56.34   15.03
  -1   6   9   50.65   12.57
  -1  -6   8    6.44    4.11
   1  -6  -8    7.49    5.97
   1  -6  -8   12.24    5.01
  -1   6   8   14.26    5.93
  -1  -6   7   23.86    9.45
   1  -6  -7   25.39    8.77
  -1   6   7   36.52   12.78
   1  -6  -7   24.13    6.60
   1  -6  -6   80.74   12.01
  -1   6   6   78.75   18.52
  -1  -6   6   60.02   13.63
   1  -6  -6   81.93   15.37
   1  -6  -5   65.85   11.44
   1  -6  -5   86.83   15.61
  -1  -6   5   68.32   13.47
  -1   6   5  102.59   21.93
   1  -6  -4   17.65    5.40
  -1   6   4   13.36    9.03
   1  -6  -4   12.44    5.14
  -1   6   3   -7.83    8.65
   1  -6  -3    0.32    3.08
  -1  -6   3    7.79    5.98
  -1  -6   2   62.20   14.13
  -1   6   2   68.76   20.92
  -1  -6   2   49.91   10.78
   1  -6  -2   79.00   13.34
   1  -6  -1   63.54   11.68
  -1  -6   1   81.86   14.13
  -1  -6   1   75.65   14.71
  -1  -6   0    3.04    3.43
  -1  -6   0   -1.57    5.71
   1  -6   0    0.61    1.35
   1  -6   0    5.63    3.32
  -1  -6  -1    1.30    2.10
   1  -6   1   -1.92    2.81
  -1  -6  -1   -1.22    3.67
  -1  -6  -1   -1.63    2.63
   1  -6   1    0.15    2.70
  -1  -6  -2   -3.24    2.18
   1  -6   2    4.80    3.93
  -1  -6  -2   -0.44    2.23
  -1  -6  -2   -3.76    2.87
  -1  -6  -3   21.23    7.73
   1  -6   3   19.89    6.99
  -1  -6  -3   10.82    5.07
   1   6   4  226.41   31.40
  -1  -6  -4  238.15   25.48
  -1  -6  -4  226.77   25.48
   1  -6   4  291.50   29.13
  -1  -6  -5   24.11   10.34
   1  -6   5    6.95    7.08
  -1  -6  -5    5.21    4.93
  -1  -6  -6  297.92   30.70
   1   6   6  272.83   29.96
  -1  -6  -6  284.10   28.31
   1  -6   6  282.46   30.76
  -1  -6  -7  252.65   26.16
  -1  -6  -7  245.35   27.42
   1  -6   7  245.19   30.41
  -1  -6  -8  103.77   16.15
   1  -6   8  148.77   22.93
  -1  -6  -8  101.80   18.24
   1  -6   9   33.07   12.39
  -1  -6  -9   17.91    7.39
  -1  -6  -9   11.77    6.73
   1  -6  10   17.83    7.94
  -1  -6 -10   21.00    8.55
  -1  -6 -10   30.01    9.33
   1  -6  11    7.32    6.62
  -1  -6 -11    4.69    4.12
  -1  -6 -11   10.08    6.59
  -1  -6 -12    0.30    3.42
  -1  -6 -12    2.78    2.87
   1  -6  12   -6.30    7.41
  -1  -6 -13   48.94   14.88
   1  -6  13   74.13   18.23
   1  -6  14   66.03   20.02
  -1  -6 -14   10.54    8.38
  -1   6 -15    3.65   21.19
  -1  -6 -15   -0.77    2.91
   1  -6  15    6.47    7.84
  -1   6 -16   -2.16   12.52
   1  -6  16   24.98   10.75
  -1  -6 -16   20.40   14.64
  -1   6 -17   71.95   47.32
   1  -6  17   66.57   19.42
  -1  -6 -17   50.02   17.06
  -1  -6 -18   11.59   10.71
   1  -6  18   -4.64    7.17
  -1   6 -18   15.64   16.70
  -1   6 -19   28.99   41.43
   1  -6  19   10.33   10.21
  -1  -6 -19   -3.32    6.04
   1  -6  20    1.21    5.54
  -1  -6 -20    6.50    9.00
  -1   6 -20  -22.90   28.56
   1  -7 -17   -4.28    3.37
  -1  -7  17   -5.04    6.83
  -1  -7  16   10.38    8.38
   1  -7 -16    4.04    7.72
  -1  -7  15   18.43   11.27
   1  -7 -15    8.29    6.70
  -1  -7  14   61.47   18.22
   1  -7 -14   62.93   18.23
  -1  -7  13   -2.62    3.49
   1  -7 -13    6.51    4.83
  -1  -7  12   19.70    9.94
   1  -7 -12   27.82   11.34
  -1  -7  11    1.40    4.92
   1  -7 -11    5.56    4.28
   1  -7 -10    7.85    5.44
  -1  -7  10   21.40   10.05
   1  -7  -9    7.99    8.83
  -1  -7   9    1.25    4.14
  -1  -7   8   19.19    8.72
   1  -7  -8   27.22    9.69
  -1   7   7   12.10    9.01
   1  -7  -7   33.87   10.41
  -1  -7   7   13.52    7.97
   1  -7  -6   10.56    6.61
  -1   7   6    3.77    5.64
  -1  -7   6   11.62    7.71
   1  -7  -5    5.63    4.93
  -1   7   5   -2.00    3.73
  -1  -7   5   -4.29    7.04
  -1  -7   4   53.61   13.16
   1  -7  -4   50.84   12.40
  -1   7   4   50.21   18.00
  -1   7   3   31.08   14.00
   1  -7  -3   49.78   11.96
  -1  -7   3   38.13   10.77
  -1   7   2    8.49    9.66
  -1  -7   2    0.18    2.71
   1  -7  -2    9.80    3.11
   1  -7  -1   20.43    7.21
  -1  -7   1   11.59    6.66
  -1   7   1    9.92    9.30
  -1  -7   1   13.81    6.29
   1  -7   0    0.92    2.38
  -1  -7   0    9.12    6.95
  -1  -7   0    1.22    4.32
  -1  -7  -1    2.79    4.26
   1  -7   1    3.03    4.50
  -1  -7  -1    0.14    1.60
   1  -7   2    4.98    3.58
  -1  -7  -2   -0.51    3.39
  -1  -7  -2   -2.85    2.38
  -1  -7  -3   70.42   14.81
  -1  -7  -3   63.39   15.16
   1   7   3   44.73   16.98
   1  -7   3   73.89   15.02
   1  -7   4   35.84   11.28
  -1  -7  -4   37.69   10.91
  -1  -7  -4   29.83   10.25
   1   7   4   27.19   13.25
  -1  -7  -5   25.44    9.05
   1  -7   5   11.83    6.73
  -1  -7  -5   11.58    7.29
  -1  -7  -6   -0.55    2.49
   1  -7   6    2.19    4.58
  -1  -7  -6    2.38    4.73
  -1  -7  -7   22.99    9.02
   1  -7   7    2.99    4.90
  -1  -7  -7   17.03    7.63
  -1  -7  -8   70.90   14.82
  -1  -7  -8   67.04   16.33
   1  -7   8   59.80   14.89
   1  -7   9    6.49    6.08
  -1  -7  -9   18.37    7.72
  -1  -7 -10    4.41    3.65
   1  -7  10    1.63    4.10
  -1  -7 -11   -3.31    6.78
   1  -7  11   -1.27    4.72
  -1  -7 -12   32.40   13.33
   1  -7  12   31.89   13.74
   1  -7  13    1.82    6.87
  -1  -7 -13    5.68    2.87
  -1  -7 -14   -9.21    6.70
   1  -7  14  -11.16   10.56
  -1   7 -15   12.53   22.01
  -1  -7 -15    2.73    6.24
   1  -7  15    1.65    8.59
  -1   7 -16   -1.17    8.94
  -1  -7 -16    3.53    3.49
   1  -7  16   18.20   12.49
  -1  -7 -17    1.44    7.32
   1  -7  17   13.19   10.45
   1  -8 -13   -3.18    7.91
  -1  -8  13   13.00    7.87
   1  -8 -12    2.42    4.54
  -1  -8  12    3.54    4.53
  -1  -8  11    4.94    6.16
   1  -8 -11   -1.61    5.10
   1  -8 -10    5.92    2.72
  -1  -8  10   -1.37    3.27
   1  -8  -9    2.85    4.29
  -1  -8   9    8.06    6.81
   1  -8  -8   11.48    6.85
  -1  -8   8    4.55    2.56
   1  -8  -7    1.68    2.75
  -1  -8   7    3.40    3.91
  -1  -8   6   18.03   10.50
   1  -8  -6   15.60    7.57
   1  -8  -5    7.24    4.33
  -1  -8   5   19.18    8.85
   1  -8  -4    8.83    5.95
  -1   8   4    9.19    9.62
  -1  -8   4   12.31    8.03
  -1   8   3   11.06   12.96
   1  -8  -3    8.80    6.27
  -1  -8   3    9.14    5.08
  -1   8   2   19.89   14.65
  -1  -8   2   16.39    7.15
   1  -8  -2    7.30    4.42
  -1   8   1    7.18    7.95
  -1  -8   1   17.23    7.51
  -1   8   0   23.80   16.89
  -1  -8   0   36.36   10.73
  -1  -8  -2    3.91    5.30
   1  -8   2    5.88    4.28
  -1  -8  -3    0.97    3.38
   1  -8   3    9.25    7.16
   1  -8   4    6.22    5.42
  -1  -8  -4   14.82    8.64
  -1  -8  -4    2.49    2.54
   1  -8   5   24.84    9.65
  -1  -8  -5    8.61    7.71
  -1  -8  -6   15.37    8.34
   1  -8   6   12.13    7.03
  -1  -8  -7   41.43   13.79
   1  -8   7   22.35   10.95
   1  -8   8   13.52    9.72
  -1  -8  -8   27.00   12.41
  -1  -8  -9   36.77   13.47
   1  -8   9   19.25    9.08
  -1  -8 -10    6.11    5.43
   1  -8  10   33.02   14.36
   1  -8  11   -1.33    3.55
  -1  -8 -11   10.51    7.86
  -1  -8 -12   29.56   12.84
   1  -8  12   33.25   14.65
   1  -8  13  -13.90   10.39
  -1  -8 -13    0.35    3.14
  -1  -9   5    7.86    7.35
  -1  -9   4   10.60    8.45
  -1  -9   3    6.08    5.70
  -1   9   0    1.79   11.73
  -1   9  -1    4.40   13.48
  -1   9  -2   14.55   15.75
   1  -9   4    9.02    5.69
   1  -9   5    1.55    5.59
   2   0 -27    6.13    6.90
  -2   0  27   -6.45    4.79
   2   0 -27    1.89    6.17
  -2   0  26   -2.43    5.78
   2   0 -26   -7.92    9.49
   2   0 -26    1.77    5.45
  -2   0  25   -7.03    6.95
   2   0 -25   10.90    9.52
   2   0 -25    6.67    9.88
  -2   0  24   19.68    8.64
   2   0 -24    4.30    5.06
   2   0 -24   14.05    7.71
   2   0 -23   -1.45    4.43
  -2   0  23    5.89    2.90
   2   0 -23   -5.83    9.25
   2   0 -22  175.28   26.57
  -2   0  22  122.74   20.33
   2   0 -22  104.98   27.74
   2   0 -21    1.33    3.75
  -2   0  21   -4.91    4.99
   2   0 -20   23.97    9.95
   2   0 -20    9.35   15.94
  -2   0  20   23.79    9.31
   2   0 -19   -1.13    8.49
   2   0 -19    9.45    7.02
  -2   0  19    3.73    3.90
   2   0 -18  169.58   37.49
   2   0 -18  184.28   23.23
  -2   0  18  178.70   22.10
   2   0 -17   -0.59    6.16
   2   0 -17   -0.35    2.03
  -2   0  17    8.35    4.47
   2   0 -16   51.82   23.93
  -2   0  16   34.86    9.29
   2   0 -16   27.98    9.79
   2   0 -15   -2.74    7.18
  -2   0  15   -3.04    1.74
   2   0 -15   -1.61    4.12
   2   0 -14  254.51   24.71
  -2   0  14  303.34   24.93
   2   0 -13   -0.71    1.39
  -2   0  13   -3.51    3.95
  -2   0  12   -1.01    2.67
   2   0 -12    2.65    3.17
   2   0 -11    6.26    4.39
  -2   0  11   11.28    5.15
   2   0 -10  208.92   19.62
  -2   0  10  225.33   17.43
   2   0  -9   -3.79    4.89
  -2   0   9   -2.98    2.29
   2   0  -8   28.63    6.85
  -2   0   8   24.16    5.38
  -2   0   7    0.55    1.14
   2   0  -7    6.07    4.02
  -2   0   6 1565.56   37.67
   2   0  -6 1692.93   54.77
   2   0  -5    7.18    3.38
  -2   0   5    2.04    2.28
  -2   0   5    0.20    2.74
   2   0  -4   45.09    9.10
  -2   0   4   55.47    6.47
  -2   0   4   44.97    5.85
  -2   0   3    0.24    1.14
   2   0  -3    0.85    2.85
  -2   0   3    0.35    0.67
  -2   0   2    7.04    2.18
  -2   0   2    9.48    2.35
  -2   0   1   -0.65    0.83
  -2   0   1   -1.32    1.88
  -2   0   0  413.19   13.96
  -2   0   0  387.54   18.14
  -2   0  -1    3.86    4.61
  -2   0  -1    1.49    2.67
  -2   0  -2  188.39   16.00
  -2   0  -2  236.26   12.26
  -2   0  -3   -2.17    1.47
   2   0   3    0.18    1.00
  -2   0  -3    0.93    1.98
  -2   0  -4 1329.23   31.88
  -2   0  -4 1319.77   35.33
   2   0   4 1253.50   28.56
  -2   0  -5    4.36    3.33
  -2   0  -5   -2.64    2.52
   2   0   5    2.08    1.88
  -2   0  -6   -1.30    1.68
   2   0   6    1.41    1.40
  -2   0  -6    1.82    2.02
   2   0   7   -1.58    1.86
  -2   0  -7   17.58    7.14
  -2   0  -7    9.89    5.81
  -2   0  -8  650.92   29.44
   2   0   8  670.61   27.79
  -2   0  -8  639.70   37.13
  -2   0  -9    0.92    5.65
   2   0   9   -1.94    0.96
  -2   0  -9    0.87    2.82
  -2   0 -10    0.99    1.96
  -2   0 -10    5.37    2.50
   2   0  10    3.96    3.58
   2   0  11    2.75    2.30
  -2   0 -11   -1.30    2.17
  -2   0 -11   -2.93    4.52
   2   0  12    1.85    1.37
  -2   0 -12    1.10    2.28
  -2   0 -12    2.82    3.96
  -2   0 -13    5.58    5.37
  -2   0 -13    2.34    3.19
   2   0  13    1.66    3.29
  -2   0 -14    9.69    6.12
  -2   0 -14    4.93    2.78
   2   0  15   -6.26    5.39
  -2   0 -15   -0.37    3.49
  -2   0 -15   -1.60    4.94
  -2   0 -16   21.71    6.98
   2   0  16   34.24    8.98
  -2   0 -16   26.59   10.49
  -2   0 -17   -4.32    3.77
  -2   0 -17   -4.13    4.72
   2   0  17   -3.42    3.98
   2   0  18   87.67   15.34
  -2   0 -18   84.62   19.94
  -2   0 -18   75.06   15.11
  -2   0 -19    1.44    3.00
  -2   0 -19    2.08    5.81
   2   0  19    1.95    2.81
  -2   0 -20   39.15   13.38
  -2   0 -20   11.79    9.32
   2   0  20   60.29   14.67
  -2   0 -21   -0.37    5.94
  -2   0 -21    7.26    8.40
   2   0  21    3.39    2.79
  -2   0 -22   25.60   12.78
  -2   0 -22    9.21    6.73
   2   0  22   13.12    6.24
  -2   0 -23   -0.81    4.31
   2   0  23    4.45    5.79
  -2   0 -23    4.04    3.34
  -2   0 -24   19.43   10.11
   2   0  24   10.73    6.53
  -2   0 -24   27.70   13.91
   2   0  25   -1.95    3.60
  -2   0 -25   -2.94    7.07
  -2   0 -25   -6.25    6.56
  -2   0 -26   12.06    7.28
  -2   0 -26    3.15    3.71
   2  -1 -27   14.11    8.75
   2   1 -27   19.03   12.28
   2  -1 -27    6.26    3.79
  -2   1  27   10.82    6.42
  -2  -1  27   12.19    7.48
   2   1 -26   -8.41    7.42
   2  -1 -26    2.45    4.24
   2   1 -26   12.65   13.61
  -2  -1  26    2.01    6.29
  -2   1  26    2.20    4.23
   2  -1 -26    2.39    6.42
   2  -1 -25   27.84   13.17
   2   1 -25   26.13   12.25
  -2  -1  25   21.35   10.73
   2  -1 -25   28.23   12.84
   2   1 -25    8.37    9.02
  -2   1  25   33.05   11.61
   2   1 -24  -15.87   13.71
   2   1 -24   -4.31    7.34
   2  -1 -24    2.54    5.89
  -2   1  24    0.46    2.49
   2  -1 -24    0.88    3.47
  -2  -1  24    3.11    5.98
  -2  -1  23   28.40   10.33
  -2   1  23   31.72   10.35
   2  -1 -23   39.44   13.42
   2   1 -23   20.14    9.47
   2   1 -23   38.95   27.62
   2  -1 -23   36.20   12.65
  -2  -1  22    8.72    6.24
   2  -1 -22    2.90    3.85
   2   1 -22   13.00   14.40
   2   1 -22    1.89    4.05
  -2   1  22    7.49    5.13
   2  -1 -22    6.00    5.60
   2  -1 -21    4.22    4.96
  -2  -1  21   17.64    7.62
   2   1 -21   13.18    8.02
   2   1 -21    2.91   11.25
  -2   1  21   21.13    8.44
   2  -1 -21   10.30    6.86
  -2  -1  20   16.30    7.03
  -2   1  20   14.32    5.72
   2  -1 -20   29.46   11.26
   2  -1 -20   24.35    9.16
   2   1 -20   12.12   16.07
   2   1 -20   26.12   10.05
   2  -1 -19    0.46    3.91
   2   1 -19    6.22    5.11
  -2  -1  19   11.96    7.10
  -2   1  19   -1.84    3.07
   2  -1 -19    4.48    3.28
   2   1 -19   13.53   12.74
  -2   1  18   73.69   13.05
   2  -1 -18   54.53   16.52
   2   1 -18   80.75   32.65
   2   1 -18   65.93   13.95
  -2  -1  18   55.65   11.77
   2  -1 -18   50.64   12.76
   2  -1 -17    8.28    5.91
   2  -1 -17   12.28    9.17
   2   1 -17    4.32    2.57
  -2  -1  17   13.44    6.84
   2   1 -17   25.19   22.19
  -2   1  17    5.83    4.04
   2  -1 -16   26.19   12.10
   2   1 -16   22.67    8.58
  -2   1  16   27.98    8.06
  -2  -1  16   30.12    9.05
   2   1 -16   22.24   14.64
   2  -1 -16   21.50    9.36
  -2  -1  15  110.48   16.11
   2  -1 -15   93.35   20.05
   2   1 -15  110.31   17.10
  -2   1  15  133.77   16.38
   2  -1 -15  114.56   17.57
   2  -1 -14  302.28   37.45
  -2  -1  14  270.76   24.40
   2   1 -14  282.15   26.19
   2  -1 -14  280.06   26.03
  -2   1  14  299.43   22.99
  -2  -1  13   -0.54    4.11
  -2   1  13    6.24    3.98
   2  -1 -13   -5.43    5.58
   2  -1 -13   -2.89    4.25
   2   1 -13   -1.77    1.49
   2  -1 -12  109.15   15.27
  -2  -1  12  125.17   15.51
   2   1 -12  102.81   14.65
   2  -1 -12  118.81   23.33
  -2   1  12  130.94   13.98
  -2  -1  11  668.01   34.15
   2   1 -11  707.54   40.22
  -2   1  11  691.34   30.71
   2  -1 -11  724.51   55.00
   2  -1 -11  660.46   36.56
   2  -1 -10  323.50   24.49
  -2   1  10  353.62   21.23
   2  -1 -10  312.30   35.44
   2   1 -10  364.05   28.76
  -2  -1  10  325.22   22.59
  -2   1   9  181.46   14.61
   2  -1  -9  163.41   25.47
   2  -1  -9  159.35   16.76
  -2  -1   9  159.30   15.41
   2   1  -9  166.06   20.70
   2  -1  -8  428.84   37.10
   2   1  -8  497.52   36.69
  -2   1   8  494.34   22.97
   2  -1  -8  477.57   27.53
  -2  -1   8  501.91   25.93
   2   1  -7    3.36    2.36
   2  -1  -7    3.50    1.49
  -2   1   7   -1.44    1.66
  -2  -1   7   -2.17    2.14
  -2   1   6  188.18   13.74
  -2  -1   6  167.71   14.64
   2  -1  -6  173.30   15.42
   2   1  -6  222.30   28.65
  -2  -1   6  195.65   14.68
  -2  -1   5  169.31   12.84
   2  -1  -5  171.88   14.92
  -2   1   5  201.12   14.02
  -2  -1   5  168.98   15.18
  -2  -1   4  443.15   24.93
  -2   1   4  456.18   21.96
   2  -1  -4  426.29   22.38
  -2  -1   4  464.13   19.72
  -2  -1   3  497.80   24.75
  -2   1   3  482.68   24.36
  -2  -1   3  540.45   19.36
  -2  -1   2  108.36    7.95
   2  -1  -2  110.22   10.37
  -2   1   2   99.20   11.82
  -2  -1   2   86.55    9.61
  -2   1   1    0.92    0.51
   2  -1  -1    0.10    2.31
  -2  -1   1    1.49    1.73
  -2   1   1   -1.98    2.86
  -2  -1   1    2.20    0.98
  -2  -1   0    1.51    1.75
  -2  -1   0    4.33    1.39
   2  -1   0    1.78    0.86
  -2   1   0    0.49    3.88
  -2   1   0    5.14    1.84
   2   1   0    2.66    1.14
   2  -1   0    4.75    1.67
  -2   1  -1  175.49   12.04
  -2  -1  -1  166.66    6.66
  -2  -1  -1  158.63   11.66
   2   1   1  165.57    8.02
   2  -1   1  172.82   12.20
  -2  -1  -2  158.08   11.35
   2  -1   2  167.22   12.30
  -2  -1  -2  154.21   11.72
  -2   1  -2  171.87   14.90
  -2   1  -3  269.20   22.88
  -2  -1  -3  267.25   15.06
  -2  -1  -3  245.38   15.88
   2  -1   3  278.62   16.40
  -2  -1  -4  153.42   11.61
  -2   1  -4  143.93    7.18
  -2  -1  -4  161.58   13.73
   2  -1   4  164.31   12.91
  -2   1  -4  143.18   19.10
  -2   1  -5   91.79    6.87
  -2  -1  -5   93.16   11.02
  -2  -1  -5  103.74   10.00
   2  -1   5   88.98    6.25
   2  -1   5  114.79   11.35
   2   1   5  101.39    5.81
  -2  -1  -6   60.51    9.59
  -2   1  -6   52.80   13.88
  -2  -1  -6   66.11    8.61
   2  -1   6   59.53    8.22
  -2   1  -6   69.47    7.28
   2   1   6   64.65    5.24
   2  -1   7  355.24   22.04
  -2   1  -7  384.99   40.58
   2   1   7  391.72   15.12
  -2  -1  -7  335.12   20.21
  -2  -1  -7  410.21   26.24
  -2   1  -7  383.63   17.84
  -2   1  -8  186.05   13.07
  -2  -1  -8  187.61   16.48
   2   1   8  186.93   11.74
  -2   1  -8  232.37   32.45
   2  -1   8  192.69   17.75
  -2  -1  -8  214.22   19.33
  -2  -1  -9    0.79    3.05
  -2   1  -9   -0.21    1.44
   2  -1   9    4.38    4.06
  -2  -1  -9    0.32    1.50
  -2   1  -9   -2.06    3.97
   2   1   9    1.60    0.75
  -2  -1 -10    9.86    5.11
  -2  -1 -10   14.86    5.97
  -2   1 -10   28.49   15.09
   2   1  10   15.03    4.34
   2  -1  10    6.05    4.55
  -2   1 -10   11.74    4.15
   2  -1  11   88.32   13.06
  -2  -1 -11   86.02   12.97
  -2   1 -11  104.30   22.73
  -2   1 -11   89.58   11.06
  -2  -1 -11   82.35   13.24
   2   1  11   80.19    9.53
  -2  -1 -12  113.97   16.75
   2  -1  12  108.73   15.84
  -2   1 -12  142.14   14.94
  -2   1 -12  149.98   31.44
   2   1  12  115.23   12.24
  -2  -1 -12  130.22   17.22
  -2   1 -13  207.19   18.88
  -2  -1 -13  200.79   22.24
   2   1  13  214.29   17.53
  -2  -1 -13  198.57   21.65
   2  -1  13  186.97   20.85
  -2   1 -13  189.13   34.76
  -2   1 -14   34.59    8.15
   2   1  14   47.37    8.81
  -2  -1 -14   41.37   10.88
   2  -1  14   43.11   10.49
  -2  -1 -14   37.49   10.03
  -2   1 -14   40.02   15.55
  -2  -1 -15   21.65    8.32
   2   1  15   20.04    6.17
  -2  -1 -15   21.75    6.35
  -2   1 -15   21.31    6.23
  -2   1 -15   16.92   12.36
   2  -1  15   19.80    7.99
  -2  -1 -16   63.00   13.93
  -2  -1 -16   35.59   10.19
   2   1  16   36.95    8.35
   2  -1  16   63.84   13.64
  -2   1 -16   57.47   19.38
  -2   1 -16   50.73   10.54
  -2  -1 -17    3.26    5.49
  -2   1 -17    3.54    4.05
   2   1  17    4.78    3.01
  -2  -1 -17    9.33    5.58
   2  -1  17    7.88    5.50
  -2   1 -17   19.27   12.36
  -2   1 -18    5.79    3.77
   2  -1  18   13.20    6.09
   2   1  18   19.63    7.10
  -2   1 -18   -3.99    3.60
  -2  -1 -18   10.69    5.71
  -2  -1 -18   19.68    9.62
  -2   1 -19  191.75   22.58
  -2  -1 -19  160.82   24.37
   2   1  19  195.11   21.46
  -2   1 -19  152.78   32.63
   2  -1  19  149.43   21.69
  -2  -1 -19  204.15   26.96
  -2  -1 -20  191.63   26.59
  -2  -1 -20  185.84   26.99
  -2   1 -20  175.11   34.66
   2   1  20  198.75   23.13
  -2   1 -20  191.15   23.36
   2  -1  20  184.65   25.19
  -2   1 -21   18.04   11.40
  -2   1 -21   15.35    7.88
  -2  -1 -21   34.00   12.23
   2  -1  21   20.73    9.24
   2   1  21   18.62    7.01
  -2  -1 -21   15.04    8.83
  -2  -1 -22   72.31   18.24
  -2   1 -22   71.18   15.74
   2   1  22   83.18   15.99
  -2   1 -22   69.40   22.98
  -2  -1 -22   66.42   15.62
   2  -1  22   69.32   16.94
  -2   1 -23   52.02   13.72
  -2  -1 -23   42.73   13.22
   2  -1  23   50.75   14.66
  -2   1 -23   55.99   19.85
  -2  -1 -23   52.00   15.14
  -2  -1 -24   19.28   10.38
  -2   1 -24    2.67    8.31
   2  -1  24   -6.40    7.04
  -2   1 -24    1.94    3.54
  -2  -1 -24   -6.12    6.62
   2  -1  25   11.58    8.85
  -2   1 -25   -6.30    6.96
  -2  -1 -25    7.96    8.38
  -2   1 -25   11.61    7.59
  -2  -1 -25   -3.80    8.00
  -2   1 -26   -1.63    7.28
   2  -1  26    0.60    4.24
  -2  -1 -26   -5.60    7.50
  -2  -1 -26   -0.08    3.36
  -2  -2  26    0.10    5.44
   2   2 -26   -2.69    6.58
   2   2 -26  -12.27   18.94
   2  -2 -26   10.82    9.53
   2   2 -25   12.87    6.52
   2  -2 -25   24.21   10.96
   2   2 -25   44.95   31.28
  -2  -2  25   23.40   10.21
  -2   2  25   18.87    8.30
   2   2 -24   -2.87    7.07
  -2   2  24    6.67    5.77
  -2  -2  24    7.18    6.13
   2  -2 -24   -0.35    2.91
   2  -2 -24    4.19    5.19
   2   2 -23   30.89   27.92
  -2  -2  23   55.15   16.50
   2  -2 -23   40.71   12.16
  -2   2  23   42.16   11.38
   2  -2 -23   61.26   16.96
   2   2 -23   57.77   16.22
   2   2 -22   47.87   30.16
  -2   2  22   56.05   12.90
  -2  -2  22   85.41   17.28
   2  -2 -22   73.91   16.06
   2   2 -22   74.17   17.90
   2  -2 -22   63.43   17.51
   2   2 -21   70.10   32.31
   2  -2 -21   40.61   11.62
   2   2 -21   37.14   12.55
   2  -2 -21   42.24   13.59
  -2  -2  21   49.20   13.92
  -2   2  21   38.37   10.46
   2  -2 -20   12.55    6.09
   2   2 -20   17.17    9.38
   2   2 -20   -0.43   11.83
  -2   2  20   12.36    8.19
  -2  -2  20    6.92    5.47
   2  -2 -20   10.61    8.89
   2  -2 -19    4.47    4.42
  -2  -2  19   21.66    7.90
   2   2 -19   15.15   17.50
   2  -2 -19   12.93    6.57
   2   2 -19    8.03    6.26
  -2   2  19   11.46    5.16
   2   2 -18    2.64    5.38
   2  -2 -18    2.62    2.72
  -2   2  18    3.26    4.24
  -2  -2  18    7.60    5.13
   2  -2 -18   10.92    4.33
  -2  -2  17   62.90   14.40
   2  -2 -17   67.48   16.22
   2  -2 -17   70.18   13.26
  -2   2  17   58.11   10.78
   2   2 -17   75.45   15.69
   2   2 -16   48.23   12.32
   2  -2 -16   49.63   15.94
  -2   2  16   44.95   10.13
  -2  -2  16   60.46   15.94
   2  -2 -16   43.97   11.34
   2  -2 -15  105.04   17.66
  -2   2  15  129.84   15.41
   2  -2 -15  128.67   16.61
  -2  -2  15  132.85   18.96
   2   2 -15  158.84   21.32
   2   2 -14   84.05   15.08
   2  -2 -14   87.59   16.12
  -2   2  14   89.48   12.34
   2  -2 -14   72.89   11.50
  -2  -2  14   57.55   12.33
  -2  -2  13   95.81   16.40
   2  -2 -13   54.58    9.64
  -2   2  13   88.59   11.65
   2   2 -13   92.61   16.26
   2  -2 -13   81.88   16.31
   2  -2 -12   28.42    7.98
  -2  -2  12    6.38    1.98
   2  -2 -12   22.64    5.28
   2   2 -12   21.97    6.76
  -2   2  12   19.41    5.02
  -2   2  11   76.93    9.74
   2  -2 -11   80.37    9.97
  -2  -2  11   72.83   12.26
   2  -2 -11   80.58   13.30
   2   2 -11   96.72   17.51
   2  -2 -10  118.05   15.94
   2  -2 -10  108.51   10.50
  -2   2  10  121.96   12.35
  -2  -2  10  105.94   14.31
   2   2 -10  104.65   18.21
  -2   2   9  169.76   14.65
   2   2  -9  179.55   25.71
   2  -2  -9  176.07   11.70
   2  -2  -9  176.93   18.88
  -2  -2   9  151.70   16.48
   2  -2  -8  274.27   22.04
  -2  -2   8  276.10   21.64
  -2   2   8  254.98   17.77
   2   2  -8  241.25   32.40
   2  -2  -8  289.86   12.75
  -2   2   7  158.83   14.57
   2  -2  -7  157.99    7.53
  -2  -2   7  148.20   15.41
  -2  -2   6   -0.98    2.34
   2  -2  -6    2.79    2.80
  -2   2   6    0.69    1.89
  -2  -2   6   -0.97    2.07
  -2  -2   5   15.67    4.98
   2  -2  -5    4.81    2.37
  -2   2   5    6.05    4.02
  -2  -2   5   17.50    6.72
  -2  -2   4  114.17   11.52
  -2   2   4  104.44   13.44
  -2  -2   4  112.54   14.26
   2  -2  -4  109.63   11.47
   2  -2  -3  542.82   23.89
  -2   2   3  563.60   34.85
  -2  -2   3  474.57   22.04
  -2  -2   3  492.77   29.34
  -2   2   2  680.72   27.87
  -2  -2   2  648.85   23.92
  -2  -2   2  607.36   30.71
  -2   2   2  702.25   42.49
  -2   2   2  684.46   15.59
   2  -2  -2  706.10   24.81
  -2   2   1    5.78    4.31
  -2   2   1    1.08    3.81
  -2  -2   1    7.44    2.19
  -2  -2   1   11.39    4.71
   2  -2  -1    5.94    2.57
  -2  -2   0  217.14   11.55
   2  -2   0  220.69   10.84
  -2   2   0  191.09   21.79
  -2  -2   0  205.42   16.53
   2  -2   1 2068.77   28.11
   2  -2   1 2330.76   51.95
  -2   2  -1 2219.09   37.86
  -2  -2  -1 2164.58   50.12
  -2  -2  -1 2144.42   32.24
  -2  -2  -1 2239.62   53.11
  -2   2  -1 2023.89   76.10
  -2  -2  -2  740.05   30.40
   2  -2   2  714.61   29.58
   2   2   2  735.15   14.21
  -2  -2  -2  739.45   29.73
  -2  -2  -2  730.03   15.54
  -2  -2  -3 1071.17   35.43
  -2   2  -3  991.69   65.44
   2  -2   3 1044.69   37.08
  -2  -2  -3 1055.42   38.07
  -2   2  -4  559.31   52.89
  -2  -2  -4  564.93   25.65
  -2  -2  -4  575.06   29.13
   2  -2   4  579.43   28.26
  -2  -2  -5  367.13   24.48
  -2   2  -5  396.23   46.45
   2  -2   5  369.77   23.28
  -2  -2  -5  405.50   21.85
  -2  -2  -6   44.12    7.35
   2  -2   6   30.60    7.61
  -2   2  -6   42.21   17.91
  -2  -2  -6   34.64    8.03
   2  -2   7    2.38    1.35
  -2  -2  -7   -1.46    2.94
  -2  -2  -7    2.95    2.41
   2  -2   7    2.32    3.35
  -2   2  -7    6.01    1.47
  -2  -2  -8   50.09    4.52
   2   2   8   51.47    3.98
  -2   2  -8   56.56    5.59
   2  -2   8   54.87   10.63
  -2  -2  -8   54.69   11.31
  -2   2  -8   59.45   19.60
  -2  -2  -8   69.23   10.17
  -2   2  -9   11.33    3.06
   2   2   9    7.13    1.92
  -2  -2  -9   12.72    4.54
  -2  -2  -9    4.08    1.84
  -2  -2  -9    6.10    1.67
   2  -2   9    0.27    2.21
   2  -2  10  698.31   39.68
  -2   2 -10  693.84   24.14
  -2  -2 -10  667.66   31.74
   2   2  10  647.15   20.29
  -2   2 -10  612.23   67.05
  -2  -2 -10  654.75   40.42
  -2   2 -11   24.24    5.14
  -2   2 -11   10.17    7.90
   2   2  11   28.94    5.10
  -2  -2 -11   22.22    7.23
  -2  -2 -11   27.65    7.00
   2  -2  11   37.49   10.84
  -2   2 -12    1.80    1.36
  -2   2 -12    6.91   11.94
  -2  -2 -12    6.13    3.65
   2  -2  12   -2.57    4.87
  -2  -2 -12    2.04    2.85
   2   2  12    4.57    2.58
   2   2  13   42.18    6.72
   2  -2  13   48.32   11.42
  -2  -2 -13   31.18   10.64
  -2   2 -13   39.10   14.99
  -2   2 -13   37.69    7.13
  -2  -2 -13   40.11    8.99
  -2  -2 -14  105.21   18.27
   2   2  14   82.36   10.05
  -2  -2 -14   74.98   12.38
  -2   2 -14   56.28   19.96
   2  -2  14   87.67   16.26
  -2   2 -14   77.57   10.64
  -2   2 -15   -2.96    1.89
  -2  -2 -15   -0.20    7.46
  -2   2 -15    6.76   14.21
   2   2  15    2.29    1.71
   2  -2  15    2.54    7.56
  -2  -2 -15    3.01    2.80
  -2   2 -16    4.13    3.54
  -2  -2 -16    6.88    5.10
   2   2  16    4.36    2.63
  -2  -2 -16    4.95    4.81
   2  -2  16    1.91    4.15
   2  -2  17   -6.51    7.16
  -2   2 -17   -2.84    2.31
  -2  -2 -17    0.18    6.15
   2   2  17    7.31    4.38
  -2  -2 -17   -2.93    3.81
  -2   2 -17    1.80   11.48
   2  -2  18   -2.03    3.97
  -2   2 -18   17.24   12.72
  -2  -2 -18    9.41    5.75
  -2  -2 -18   15.44    8.69
   2   2  18   -1.89    1.92
  -2   2 -18    1.55    2.86
   2  -2  19    2.95    4.00
  -2  -2 -19    0.66    5.04
  -2  -2 -19    5.34    5.88
   2   2  19    3.73    2.21
  -2   2 -19    5.06    5.31
  -2   2 -19    4.36    4.01
   2  -2  20   50.11   14.78
  -2   2 -20   52.53   10.90
  -2  -2 -20   71.88   18.34
  -2   2 -20   42.08   21.05
  -2  -2 -20   37.93   10.41
  -2  -2 -21   15.76    9.52
  -2   2 -21   34.52   19.75
  -2  -2 -21   19.29    8.10
  -2   2 -21   16.76    7.11
   2  -2  21   25.87    9.91
  -2  -2 -22   28.20   15.20
   2  -2  22   53.62   15.69
  -2   2 -22   47.58   20.11
  -2  -2 -22   39.65   11.37
   2  -2  23   59.85   16.68
  -2  -2 -23   57.77   19.30
  -2   2 -23   67.29   23.65
  -2  -2 -23   40.54   12.28
   2  -2  24   14.85    6.70
  -2  -2 -24    6.67    7.73
  -2   2 -24    8.22    8.47
  -2  -2 -24    6.19    4.81
   2  -2  25    5.78    7.89
  -2   2 -25    1.88   10.23
  -2  -2 -25    7.84    7.60
  -2  -2 -25   -1.26    2.82
   2  -2  26   11.32    8.00
  -2   2 -26   13.76   11.50
  -2  -2 -26    8.89    6.69
  -2  -2 -26   14.53    9.02
   2  -3 -25   32.92   13.36
  -2  -3  25   29.61   12.95
   2  -3 -24    9.15    9.25
  -2  -3  24   -3.07    6.84
   2   3 -24   10.32   23.06
  -2  -3  23   34.32   12.82
   2  -3 -23   25.54   13.42
   2   3 -23   -6.59   28.00
   2   3 -23   24.74    9.74
   2  -3 -22    5.99    5.27
   2   3 -22   21.65   10.00
  -2  -3  22   14.58   11.86
   2   3 -22    8.63   17.12
  -2   3  22   23.86    7.83
  -2   3  21    4.41    5.57
   2   3 -21    7.79    7.23
   2   3 -21   13.73   14.02
   2  -3 -21   26.17   11.53
  -2  -3  21    6.70    6.75
   2  -3 -20   22.80   10.97
  -2  -3  20   39.70   13.50
   2   3 -20   20.32   27.48
   2  -3 -20   29.59    8.43
   2   3 -20   48.14   13.67
  -2   3  20   25.51    6.87
   2  -3 -19    4.74    4.06
   2   3 -19    4.90    4.91
  -2  -3  19   -0.03    4.98
   2  -3 -19    2.16    4.85
  -2   3  19   -0.31    3.14
   2  -3 -18   83.82   12.66
  -2  -3  18   83.57   17.63
   2   3 -18   90.00   17.38
   2  -3 -18  113.02   22.36
  -2   3  18   72.49   12.05
   2   3 -17   18.10    8.96
  -2  -3  17    5.52    4.47
   2  -3 -17    9.09    4.73
   2  -3 -17    2.20    3.99
  -2   3  17    2.20    2.81
   2  -3 -16   49.34   13.69
  -2  -3  16   42.59   13.60
   2  -3 -16   40.61    8.29
   2   3 -16   20.17    8.21
  -2   3  16   28.73    7.74
  -2   3  15   75.92   12.42
   2  -3 -15   45.88   14.99
   2  -3 -15   62.29   10.67
  -2  -3  15   49.29   17.01
   2   3 -15   55.27   15.34
   2   3 -14    9.38    5.94
  -2  -3  14    7.35    5.13
  -2   3  14   12.00    4.85
   2  -3 -14   18.24   10.01
   2  -3 -14   20.19    7.95
   2  -3 -13   13.57    7.90
  -2   3  13   24.52    6.11
  -2  -3  13   27.22    8.92
   2  -3 -13   24.16    5.59
   2   3 -13   23.84    9.23
   2   3 -12   12.48    7.58
   2  -3 -12   22.09    9.35
  -2  -3  12    8.91    2.28
  -2   3  12   18.10    5.36
   2  -3 -12    6.90    2.97
  -2  -3  11   61.24   12.69
  -2   3  11   58.93    9.67
   2  -3 -11   66.59   13.55
   2  -3 -11   57.16    6.62
   2   3 -11   97.55   21.14
   2   3 -10    2.36    6.27
  -2  -3  10    6.97    2.53
   2  -3 -10   10.50    5.44
  -2   3  10   11.42    4.01
   2  -3 -10   14.85    3.20
  -2   3   9  152.20   15.77
   2  -3  -9  148.49    9.13
  -2  -3   9  145.43   18.38
   2  -3  -9  149.41   18.48
  -2  -3   8   -0.73    4.24
  -2   3   8    2.19    2.94
   2  -3  -8   -0.34    2.12
  -2   3   8    1.95    2.63
   2  -3  -8    4.77    1.29
  -2  -3   7   71.91   11.69
  -2   3   7   66.15   11.05
  -2   3   7   47.77    6.78
   2  -3  -7   59.61    4.58
  -2  -3   7   65.68   12.49
   2  -3  -7   58.14   10.93
   2  -3  -6   76.52   11.56
   2  -3  -6   85.29    5.55
  -2   3   6   73.33    5.82
  -2   3   6   85.13   13.71
  -2  -3   6   86.07   12.33
  -2  -3   6   77.40   13.39
  -2   3   5   11.58    1.83
  -2  -3   5    2.69    1.21
   2  -3  -5    8.47    2.03
   2  -3  -5    4.87    1.22
  -2  -3   5    7.91    4.40
  -2   3   5    7.49    4.41
   2  -3  -4   11.08    4.39
  -2  -3   4    3.44    2.17
  -2   3   4    3.95    3.15
  -2  -3   4    9.65    4.88
  -2   3   4   10.82    2.11
   2  -3  -3   47.98    7.35
  -2   3   3   56.70   12.75
  -2  -3   3   58.76   11.30
  -2  -3   3   53.83    8.78
  -2  -3   2   19.18    6.81
   2  -3  -2   13.43    4.39
  -2  -3   2   14.50    4.72
  -2   3   2    2.24    3.82
   2  -3  -1  215.92   14.08
  -2  -3   1  225.87   15.29
  -2   3   1  257.99   32.18
  -2  -3   1  225.17   20.67
  -2  -3   0  106.76   10.95
   2  -3   0   98.36   11.90
   2  -3   0   79.42    8.93
   2  -3   1    2.64    4.33
   2  -3   1    5.31    2.80
  -2  -3  -1    9.33    6.68
  -2  -3  -1   10.28    6.15
  -2  -3  -1   10.83    4.13
  -2  -3  -2  120.65   14.02
  -2  -3  -2  116.01    9.12
  -2  -3  -2  112.29   13.34
   2  -3   2  124.98    7.99
   2  -3   2  102.39   12.85
  -2  -3  -3   15.10    4.87
  -2   3  -3   19.69    2.71
  -2  -3  -3   23.86    5.99
   2  -3   3   18.10    5.30
  -2  -3  -3   27.13    4.17
  -2  -3  -4   33.53    7.95
   2   3   4   32.71    3.47
  -2  -3  -4   22.51    6.38
   2  -3   4   24.63    7.51
  -2  -3  -5    1.51    2.39
  -2  -3  -5    0.83    2.73
   2  -3   5    5.57    5.28
  -2  -3  -6  505.34   32.54
  -2  -3  -6  449.40   26.94
   2  -3   6  479.56   30.45
  -2  -3  -7   -1.37    2.67
   2  -3   7    2.51    2.57
  -2   3  -7   -0.60   11.86
  -2  -3  -7   -0.71    2.49
  -2   3  -8   -6.47   10.80
  -2  -3  -8    6.00    5.87
   2  -3   8    3.77    4.48
  -2  -3  -8   17.45   10.02
   2  -3   9    1.06    5.05
  -2  -3  -9   -3.18    3.46
  -2   3  -9    1.22    0.66
  -2   3  -9    8.98   15.28
  -2  -3  -9    7.82    5.27
  -2   3 -10    6.44    1.60
   2  -3  10    1.93    4.72
  -2   3 -10   -6.61   15.91
  -2  -3 -10   10.44    7.64
  -2  -3 -10    5.24    4.13
  -2  -3 -11   36.06   10.80
  -2  -3 -11   33.28    8.34
   2   3  11   34.86    3.62
   2  -3  11   53.55   12.67
  -2   3 -11   25.40   15.12
  -2  -3 -11   20.84    4.44
  -2   3 -11   40.56    5.01
  -2   3 -12   56.50    6.52
  -2  -3 -12   82.40   12.91
  -2  -3 -12   93.02   17.90
   2  -3  12   57.72   13.71
   2   3  12   60.91    5.61
  -2   3 -13    7.76    2.55
  -2   3 -13    0.07   19.22
   2   3  13    7.48    2.45
  -2  -3 -13   11.56    3.28
   2  -3  13    9.17    6.20
  -2  -3 -13    5.77    2.97
  -2   3 -14   21.25    4.72
   2   3  14   21.85    4.14
  -2   3 -14   28.19   12.24
  -2  -3 -14   38.17   12.50
   2  -3  14   15.39    6.18
  -2  -3 -14   22.75    6.65
   2  -3  15  126.62   20.97
  -2   3 -15  122.20   38.05
  -2  -3 -15  154.20   18.97
  -2  -3 -15  179.23   27.16
  -2   3 -15  138.39   12.44
  -2  -3 -16   32.36   12.21
  -2   3 -16   19.10    5.01
  -2   3 -16   33.93   22.76
   2  -3  16   25.52    9.69
  -2  -3 -16   13.87    5.79
  -2  -3 -17   63.08   12.48
  -2  -3 -17   79.40   18.78
  -2   3 -17   58.34   24.08
   2  -3  17   65.63   15.48
  -2  -3 -18    5.09    5.72
  -2  -3 -18    6.19    5.18
  -2   3 -18    5.57   12.27
   2  -3  18   -2.75    5.42
   2  -3  19   45.57   13.70
  -2   3 -19   24.22   21.80
  -2  -3 -19   54.45   13.23
  -2  -3 -19   38.24   13.01
   2  -3  20   24.98    8.75
  -2   3 -20   53.72   26.57
  -2  -3 -20   37.97   10.11
  -2  -3 -20   25.10   10.71
  -2  -3 -21    9.38    5.00
  -2  -3 -21   25.61   13.05
  -2   3 -21   48.87   23.63
   2  -3  21   24.86   12.92
  -2  -3 -22    1.50    2.73
   2  -3  22    7.98    6.42
  -2  -3 -22   14.91   11.10
  -2  -3 -23   15.89    7.96
  -2  -3 -23   37.61   16.64
   2  -3  23   19.94   10.52
  -2   3 -23   24.63   21.61
  -2   3 -24   11.13   14.66
   2  -3  24    8.17    7.21
  -2  -3 -24   33.85   10.82
  -2  -3 -24   40.29   13.95
  -2  -3 -25    3.77    8.80
   2  -3  25    1.03    3.14
  -2  -3 -25    5.28    5.89
  -2   3 -25   -0.36    6.65
   2   4 -24   29.13   33.05
  -2  -4  24   10.21    8.41
   2  -4 -24   20.94   12.87
   2  -4 -23   13.55    7.29
   2   4 -23   -8.63   14.83
  -2  -4  23   -2.29    5.52
   2  -4 -22   32.64   13.33
   2   4 -22   85.18   57.87
  -2  -4  22   26.67   13.09
   2  -4 -21  -12.35   10.23
   2   4 -21  -37.12   36.81
  -2  -4  21   -7.82    9.15
   2  -4 -20    9.76    5.55
  -2  -4  20   14.92    8.78
   2  -4 -19   23.06   10.32
   2   4 -19   27.00   10.23
  -2  -4  19   25.01   11.53
   2  -4 -18   12.16    8.47
  -2  -4  18    8.22    5.86
  -2   4  18    4.24    3.30
   2   4 -18    5.36    6.36
  -2  -4  17    5.09    6.09
  -2   4  17   22.88    6.85
   2  -4 -17   21.95   10.59
   2   4 -17   21.50    8.37
   2  -4 -16   36.99   11.71
  -2  -4  16   38.96   12.33
  -2   4  16   36.11    7.91
   2   4 -16   53.95   14.23
   2  -4 -15    9.65    6.25
   2   4 -15   13.01    7.50
  -2  -4  15   11.02    5.45
  -2   4  15    5.00    3.13
   2  -4 -14  125.25   25.62
  -2   4  14   76.89   12.13
   2   4 -14   92.90   21.20
   2  -4 -14   60.32    8.53
  -2  -4  14   71.74   20.63
   2  -4 -13   11.31    8.60
  -2   4  13   10.49    4.35
   2  -4 -13    6.42    3.05
  -2  -4  13    6.88    2.98
   2   4 -13   13.66    9.70
  -2   4  12   29.09    7.08
   2  -4 -12   45.72   12.88
   2   4 -12   34.42   14.01
   2  -4 -12   34.90    6.03
  -2  -4  12   40.91   10.89
  -2  -4  11    2.60    2.95
   2   4 -11    6.03    3.26
   2  -4 -11    6.71    5.47
  -2   4  11   -3.23    3.22
   2  -4 -11    2.80    0.76
   2  -4 -10   -0.33    3.62
  -2  -4  10    3.35    3.94
   2   4 -10    3.61    6.15
  -2   4  10    3.34    3.54
   2  -4 -10    0.59    1.38
   2  -4  -9    9.54    6.05
  -2  -4   9    0.05    2.43
   2  -4  -9    7.55    2.28
  -2   4   9   13.35    5.24
   2  -4  -8  311.58   13.80
  -2   4   8  329.95   27.71
  -2  -4   8  259.75   25.66
   2  -4  -8  330.44   28.70
   2  -4  -7   -2.77    3.70
   2  -4  -7    1.22    0.75
  -2  -4   7   -2.79    2.88
  -2   4   7    1.72    4.26
   2  -4  -6  151.61   17.44
  -2   4   6  162.13   21.58
  -2  -4   6  190.22   19.72
   2  -4  -6  166.31   11.42
  -2  -4   6  176.05   23.56
  -2  -4   5  581.02   33.77
   2  -4  -5  588.12   33.14
  -2   4   5  623.96   45.20
  -2  -4   5  677.41   44.78
   2  -4  -4  146.09   15.59
  -2   4   4  184.10   25.56
  -2  -4   4  186.54   18.24
  -2  -4   4  173.25   22.63
  -2   4   3   77.80   17.36
  -2  -4   3   77.55   11.57
  -2  -4   3   98.24   16.11
   2  -4  -3   63.99    9.85
   2  -4  -2    9.86    4.14
  -2   4   2    9.03    7.36
  -2  -4   2    4.78    3.58
  -2  -4   2    9.58    3.13
   2  -4  -1   52.36    8.15
  -2  -4   1   50.93    8.66
  -2   4   1   50.36   12.69
  -2  -4   1   48.75   11.44
   2  -4   0  229.01   17.18
  -2  -4   0  210.56   17.13
  -2  -4   0  227.34   23.18
   2  -4   0  230.61   19.57
   2  -4   1   89.42   15.12
  -2  -4  -1  122.51   16.94
   2  -4   1   88.11    9.66
  -2  -4  -1   89.94   11.17
  -2  -4  -1   97.75   18.23
  -2  -4  -2  212.30   20.38
   2  -4   2  211.06   12.76
   2  -4   2  192.54   18.80
  -2  -4  -2  209.76   14.90
  -2  -4  -2  222.51   21.75
  -2  -4  -3 1935.30   63.73
  -2  -4  -3 2011.69   42.14
   2  -4   3 1952.15   63.53
  -2  -4  -3 1875.67   62.60
  -2  -4  -4 1768.61   60.28
  -2  -4  -4 1757.46   62.13
   2  -4   4 1662.11   59.81
  -2   4  -4 1735.31   27.87
   2   4   5   14.98    5.50
  -2  -4  -5   12.25    7.14
  -2  -4  -5    7.94    7.12
   2  -4   5    6.20    3.59
   2   4   6   85.15    8.90
  -2  -4  -6   79.63   14.48
  -2  -4  -6  102.91   14.75
   2  -4   6   72.23   13.21
   2   4   7   95.90    5.95
   2  -4   7   73.00   14.72
  -2  -4  -7   76.58   15.29
  -2  -4  -7   86.05   13.00
   2   4   7   95.00    6.21
  -2  -4  -8  238.73   25.44
  -2  -4  -8  241.86   22.44
   2  -4   8  267.12   26.44
  -2   4  -9  106.07   33.77
  -2  -4  -9  102.33   14.60
   2  -4   9  118.74   18.05
  -2  -4  -9   80.19   15.21
  -2   4 -10   17.94   22.01
   2  -4  10    0.36    3.05
  -2  -4 -10    0.46    5.30
  -2  -4 -10    3.56    5.29
   2  -4  11   26.20    9.29
  -2  -4 -11   37.11   12.28
  -2   4 -11   35.04   24.50
  -2  -4 -11   28.65    8.20
  -2  -4 -12   39.77    9.83
  -2   4 -12   15.35   17.78
  -2  -4 -12   26.30   10.45
   2  -4  12   41.65   10.91
  -2  -4 -13  127.24   22.73
  -2   4 -13  107.76   35.74
   2  -4  13  123.68   21.57
  -2  -4 -13  113.06   16.56
   2  -4  14   37.65   11.76
  -2  -4 -14   22.70    8.85
  -2  -4 -14   30.16    9.51
  -2   4 -14   -1.99   11.91
  -2  -4 -15   18.89   10.62
   2  -4  15   23.49   10.69
  -2   4 -15   27.25   30.06
  -2  -4 -15    2.85    3.14
  -2  -4 -16    5.25    4.39
  -2  -4 -16    9.42    6.46
   2  -4  16   -2.97    3.86
   2  -4  17  174.94   26.73
  -2   4 -17  235.06   63.56
  -2  -4 -17  185.08   23.44
  -2  -4 -17  152.27   26.86
   2  -4  18    7.61    9.91
  -2  -4 -18   -4.05    6.99
  -2   4 -18   -7.07   28.90
  -2  -4 -18   -0.98    3.35
   2  -4  19   10.47    5.99
  -2   4 -19   16.20   23.55
  -2  -4 -19    9.59   11.85
  -2  -4 -19    2.32    5.03
   2  -4  20    4.15    3.67
  -2  -4 -20    0.46    6.59
  -2  -4 -20   17.81    9.43
  -2  -4 -21   -4.37    4.71
  -2  -4 -21   19.56   11.48
   2  -4  21    6.10    7.06
  -2   4 -21   -0.41   11.34
  -2  -4 -22   76.74   17.23
  -2   4 -22   68.86   25.67
  -2  -4 -22   63.69   19.49
   2  -4  22   69.17   19.78
   2  -4  23   29.48   12.67
  -2   4 -23   25.97   27.68
  -2  -4 -23   29.67   15.28
  -2  -5  22   16.37   11.41
   2  -5 -22   19.62   10.93
  -2  -5  21   18.39    9.45
   2  -5 -21   53.50   18.83
   2  -5 -20   13.90    9.01
  -2  -5  20   15.07   10.45
   2  -5 -19    0.15    4.16
  -2  -5  19   14.63   10.34
  -2  -5  18    9.27    8.09
   2  -5 -18   -1.32    8.14
   2  -5 -17    0.17    2.94
  -2  -5  17   10.77    5.24
   2  -5 -16   38.63   17.66
  -2  -5  16    9.29    7.85
  -2  -5  15   -0.26    3.28
   2  -5 -15    8.13    6.95
  -2   5  15   10.73    5.40
  -2  -5  14   75.84   18.48
  -2   5  14   62.33   10.74
   2   5 -14   70.63   18.26
   2   5 -13    4.54    5.51
  -2   5  13    5.86    4.69
  -2  -5  13    0.18    5.81
   2  -5 -13   -0.08    3.15
   2  -5 -12    5.17    5.77
  -2   5  12    9.58    3.36
   2   5 -12    6.60    8.80
  -2  -5  12   15.34    9.02
   2   5 -11   -7.44    8.85
  -2  -5  11    5.68    7.15
  -2   5  11    3.30    2.38
   2  -5 -11    0.24    5.96
   2  -5 -10   19.92    8.19
  -2  -5  10   18.56    7.20
  -2   5  10   28.20    7.38
  -2   5   9   15.33    7.06
   2  -5  -9   13.48    7.27
  -2  -5   9   16.99    8.15
   2  -5  -9   14.54    3.58
   2  -5  -8   10.56    1.95
  -2  -5   8   18.96    9.04
  -2   5   8   11.99    5.42
   2  -5  -8   10.56    3.23
  -2  -5   7   24.22    8.84
   2  -5  -7   35.01    9.80
  -2   5   7   24.72   10.04
   2  -5  -7   21.05    5.23
  -2  -5   6    8.27    5.32
   2  -5  -6   -1.12    2.63
  -2   5   6    7.10    5.09
  -2  -5   6   12.91    6.54
  -2  -5   5    9.70    4.50
  -2  -5   5    1.09    4.27
   2  -5  -5    1.43    2.85
  -2   5   5   12.88    7.66
  -2  -5   4    0.90    3.78
  -2   5   4   -2.86    4.19
  -2  -5   4    0.80    2.82
  -2   5   3   26.95   11.55
  -2  -5   3   17.35    7.48
   2  -5  -3   24.34    6.94
  -2  -5   3   22.76    7.67
  -2  -5   2    2.84    2.22
   2  -5  -2    0.76    1.50
  -2  -5   2    1.21    2.59
  -2   5   2   -3.11    9.32
  -2  -5   1    3.25    4.38
  -2  -5   1    9.46    4.29
   2  -5  -1   13.06    4.87
  -2   5   1   20.20   10.82
   2  -5   0   32.29    6.92
   2  -5   0   31.13    7.83
  -2  -5   0   24.63    6.39
  -2  -5   0   38.37   11.31
  -2  -5  -1   56.91   11.82
   2  -5   1   44.20    9.93
  -2  -5  -1   57.51   14.06
   2  -5   1   49.41    8.27
  -2  -5  -1   60.05    9.98
   2  -5   2   19.53    7.81
   2  -5   2   18.89    4.49
  -2  -5  -2   24.00    7.18
  -2  -5  -2   27.06    6.48
  -2  -5  -2   34.85    9.13
  -2  -5  -3    3.26    2.81
  -2  -5  -3    7.44    4.68
   2  -5   3    5.77    5.23
  -2  -5  -3    7.99    3.61
   2  -5   4    8.62    5.86
  -2  -5  -4    0.92    4.50
  -2  -5  -4    4.76    4.88
  -2  -5  -5    8.57    3.93
   2  -5   5    9.17    6.10
  -2  -5  -5    5.73    5.50
   2   5   5   20.75    7.81
  -2  -5  -6   27.46    8.15
  -2  -5  -6   17.17    7.85
   2  -5   6   19.91    7.65
   2   5   6   18.31    6.33
  -2  -5  -7   11.53    6.35
   2  -5   7   19.80    8.48
  -2  -5  -7    9.75    5.69
   2   5   7    5.64    2.64
   2  -5   8  142.76   20.57
  -2  -5  -8  105.47   16.12
  -2  -5  -8   96.99   17.70
  -2  -5  -9    0.50    3.17
   2  -5   9    9.74    7.48
  -2  -5  -9    8.99    7.39
  -2  -5 -10   13.90    5.76
   2  -5  10   11.25    6.05
  -2  -5 -10   12.51    5.99
  -2  -5 -11   17.68    5.97
  -2  -5 -11   43.73   12.39
   2  -5  11   44.86   13.52
  -2   5 -11   22.20   24.19
  -2  -5 -12   -0.63    2.88
  -2  -5 -12  -10.91    7.90
   2  -5  12   13.30    8.59
  -2   5 -12   19.22   15.62
  -2  -5 -13   15.77    6.83
  -2  -5 -13   20.78    9.82
  -2   5 -13   12.25   20.69
   2  -5  13   14.39    7.26
  -2  -5 -14    4.32    4.46
   2  -5  14   14.27    9.72
  -2   5 -14   37.94   39.95
  -2  -5 -14    8.27    4.42
  -2   5 -15    0.49   21.02
  -2  -5 -15   -7.44    8.15
  -2  -5 -15   12.07    6.22
   2  -5  15   10.95    7.55
   2  -5  16   45.62   15.61
  -2  -5 -16   21.15    7.34
  -2  -5 -16   12.83    9.08
  -2   5 -16   39.38   28.39
  -2   5 -17   41.70   37.71
  -2  -5 -17    9.45    4.18
   2  -5  17   22.26   11.78
  -2  -5 -17   32.66   10.41
   2  -5  18    4.40    8.67
  -2  -5 -18   -2.31    3.96
  -2  -5 -18   16.00   11.49
  -2   5 -18   -0.27   19.31
  -2   5 -19  -20.20   29.60
   2  -5  19    4.34    6.45
  -2  -5 -19   16.50   11.55
   2  -5  20   41.25   14.95
  -2   5 -20   87.35   46.14
  -2  -5 -20   29.65   14.69
  -2  -5 -21    5.72    6.99
   2  -5  21   10.84    9.65
  -2   5 -22   -3.85   14.99
  -2  -5 -22   21.19   13.07
   2  -5  22    4.53    8.19
  -2  -6  20   -1.56    6.75
   2  -6 -20   -8.78    8.15
   2  -6 -19   -3.02    6.25
  -2  -6  19   -0.71    6.92
   2  -6 -18   26.02   14.85
  -2  -6  18   33.75   14.70
  -2  -6  17   13.88    9.28
   2  -6 -17   21.59   12.53
   2  -6 -16   21.91   15.05
  -2  -6  16   -0.03    4.74
   2  -6 -15   -6.43    8.74
  -2  -6  15    6.98    7.81
   2  -6 -14    2.01    4.69
  -2  -6  14    7.78    7.24
   2  -6 -13  135.71   25.07
  -2  -6  13  130.90   25.54
   2  -6 -12   10.32    5.97
  -2   6  12   24.08    7.81
  -2  -6  12   24.68    9.69
   2  -6 -11   36.73   12.95
  -2  -6  11   20.34    9.20
  -2   6  11   37.90   10.08
   2  -6 -10   13.52    7.20
  -2  -6  10   -4.06    5.90
  -2   6  10   10.10    7.56
  -2  -6   9    4.44    2.60
   2  -6  -9    2.05    4.16
  -2   6   9    7.68    7.61
  -2  -6   8   15.06    8.72
  -2   6   8    1.69    2.71
   2  -6  -8    9.99    6.08
  -2  -6   7    3.07    4.86
  -2   6   7    6.13    7.43
   2  -6  -7    2.31    2.39
  -2   6   6  166.37   27.75
  -2  -6   6  131.56   19.96
   2  -6  -6  154.11   21.20
   2  -6  -5   19.15    8.21
  -2  -6   5   27.62    9.50
  -2  -6   5   25.27   10.69
  -2   6   5   24.46   12.01
  -2  -6   4   65.63   16.14
  -2   6   4   53.39   17.51
   2  -6  -4   55.88   11.76
  -2  -6   4   44.35   10.87
   2  -6  -3   61.29   11.83
  -2   6   3   53.42   17.40
  -2  -6   3   30.99   12.47
  -2  -6   3   49.22   10.45
  -2  -6   2   11.01    5.19
   2  -6  -2    2.99    1.65
  -2  -6   2    4.22    2.99
  -2   6   2    6.75    9.76
  -2   6   1   -4.52    4.13
   2  -6  -1    5.71    4.25
  -2  -6   1    1.26    2.69
  -2  -6   1    0.78    3.18
   2  -6   0   61.33   10.36
  -2  -6   0   62.05   11.25
  -2  -6   0   63.19   15.46
   2  -6   1   79.06   14.13
   2  -6   1   51.20    9.37
  -2  -6  -1   74.67   18.23
  -2  -6  -1   79.47   13.11
  -2  -6  -2   38.02    8.13
  -2  -6  -2   24.01    8.08
   2  -6   2   30.00    8.95
  -2  -6  -2   33.36    9.99
  -2  -6  -3    0.49    3.29
  -2  -6  -3    0.92    1.02
   2  -6   3    3.15    4.00
  -2  -6  -3   -2.81    4.23
   2  -6   4  365.06   33.14
  -2  -6  -4  432.52   35.75
   2   6   4  330.14   35.12
  -2  -6  -4  473.92   38.90
   2   6   5  754.28   49.10
  -2  -6  -5  840.61   50.30
  -2  -6  -5  868.13   51.57
  -2  -6  -6  110.79   18.58
   2  -6   6  118.35   19.27
  -2  -6  -6  127.51   19.87
  -2  -6  -7    1.25    5.96
  -2  -6  -7    3.03    5.22
  -2  -6  -8  116.25   20.41
  -2  -6  -8  125.24   20.22
   2  -6   8  114.63   20.95
  -2  -6  -9   99.70   16.74
  -2  -6  -9  103.09   19.26
   2  -6   9   84.15   18.01
  -2  -6 -10    5.05    6.08
  -2  -6 -10   -3.21    4.24
   2  -6  10    1.26    3.72
  -2  -6 -11   22.30    9.99
  -2   6 -11   21.27   14.52
   2  -6  11   35.46   12.00
  -2  -6 -11   41.46   11.04
  -2  -6 -12   23.35   10.36
  -2   6 -12   -1.95   12.44
   2  -6  12   24.52   10.94
  -2  -6 -12   34.60   10.68
  -2  -6 -13   31.73   13.16
  -2  -6 -13   22.55    8.20
   2  -6  13   21.48    9.89
  -2   6 -13    8.69   16.26
  -2  -6 -14   45.62   12.22
  -2  -6 -14   46.31   15.62
   2  -6  14   39.54   14.62
  -2   6 -14   64.23   34.78
  -2  -6 -15   40.37   15.33
   2  -6  15   53.49   17.37
  -2  -6 -16   29.16   11.53
  -2   6 -16    8.35   12.56
   2  -6  16   36.97   13.44
  -2  -6 -17    3.96    6.26
   2  -6  17    6.33    5.15
   2  -6  18    7.16    6.97
  -2  -6 -18   15.35    9.30
   2  -6  19   31.51   15.27
  -2  -6 -19   15.15   12.17
  -2  -6 -20    6.53    8.07
   2  -6  20   -9.39    9.91
  -2   6 -20   15.18   37.88
  -2  -7  17    3.23    6.33
   2  -7 -17    9.72    9.87
  -2  -7  16   12.75   10.08
   2  -7 -16   18.01   13.87
   2  -7 -15   20.41   12.02
  -2  -7  15   13.98   11.84
  -2  -7  14   17.06    9.62
   2  -7 -14    7.47    6.14
   2  -7 -13   -4.17    6.95
  -2  -7  13    7.29    9.08
   2  -7 -12   56.72   16.84
  -2  -7  12   57.32   18.48
   2  -7 -11    5.16    5.05
  -2  -7  11   13.06    9.22
   2  -7 -10    8.09    6.41
  -2  -7  10   -0.52    2.65
  -2  -7   9    0.05    4.13
   2  -7  -9    7.30    7.13
  -2  -7   8   -6.31    6.18
  -2   7   8    5.36    4.71
   2  -7  -8   -0.71    3.40
   2  -7  -7    1.07    4.51
  -2   7   7   10.96    8.61
  -2  -7   7   -0.66    3.92
   2  -7  -6    7.48    5.38
  -2  -7   6   10.58    5.56
  -2   7   6   10.86    7.64
  -2  -7   5    4.58    2.23
   2  -7  -5   12.84    6.08
  -2   7   5   15.01   12.06
   2  -7  -4    2.59    3.17
  -2   7   4    3.61    4.07
  -2  -7   3    6.65    5.34
   2  -7  -3   13.93    5.85
  -2   7   3   19.89   12.66
  -2  -7   3    6.68    5.03
  -2  -7   2   48.53   13.84
  -2  -7   2   71.46   14.36
   2  -7  -2   64.52   12.84
  -2  -7   1   32.18   11.08
  -2  -7   1   37.52   11.28
  -2   7   1   66.51   25.47
   2  -7  -1   51.53   11.84
  -2   7   0   29.41   16.33
  -2  -7   0    9.05    7.47
   2  -7   0   12.21    5.64
  -2  -7   0   35.40   10.35
  -2  -7  -1   47.50   10.94
  -2  -7  -1   28.38    9.58
  -2  -7  -2   28.82   10.75
  -2  -7  -2   15.97    5.30
   2  -7   2   18.17    7.38
   2  -7   3   -4.19    2.79
  -2  -7  -3    4.14    6.72
  -2  -7  -3    2.36    4.44
  -2  -7  -4   19.54    9.46
  -2  -7  -4   21.74    9.23
   2  -7   4   14.47    6.65
  -2  -7  -5   -7.13    7.70
  -2  -7  -5    0.47    2.88
   2  -7   5   -7.09    6.19
  -2  -7  -6   15.24    7.10
  -2  -7  -6   21.36    9.37
   2  -7   6   10.11    5.80
  -2  -7  -7   20.43   10.40
  -2  -7  -7   15.95    8.08
   2  -7   7   20.72   10.55
  -2  -7  -8   -0.10    3.57
   2  -7   8    0.87    3.73
  -2  -7  -8    1.70    2.26
  -2  -7  -9   18.86    9.13
   2  -7   9   33.67   11.28
  -2  -7  -9   22.39    9.63
  -2  -7 -10   10.86    6.52
   2  -7  10    6.18    3.63
  -2  -7 -10   20.69    9.65
  -2  -7 -11   10.58    6.79
  -2   7 -11    2.49   10.29
   2  -7  11    1.54    6.90
  -2  -7 -12   -2.52    3.04
  -2   7 -12    0.34   11.27
   2  -7  12    3.60    5.29
  -2  -7 -13   -2.03    4.34
  -2   7 -13   -3.45    7.09
  -2   7 -14   12.91   15.58
   2  -7  14   28.82   12.80
  -2  -7 -14   22.53   13.22
   2  -7  15    6.17    4.81
  -2  -7 -15    2.94    6.87
  -2   7 -15   -1.90   16.72
  -2  -7 -16    4.27    6.21
  -2   7 -16   13.58   13.70
   2  -7  16    0.44    7.25
   2  -7  17    9.57    7.14
  -2  -7 -17   18.30   11.05
  -2   7 -17   13.73   11.03
   2  -8 -13    9.10    5.54
  -2  -8  13   12.55    8.20
  -2  -8  12   85.19   21.74
   2  -8 -12   51.02   15.56
   2  -8 -11   33.28   13.11
  -2  -8  11   30.84   12.59
  -2  -8  10   13.19    9.68
   2  -8 -10    8.96    7.35
   2  -8  -9    2.03    5.00
  -2  -8   9   11.00    8.56
   2  -8  -8    9.81    7.78
  -2  -8   8    2.96    5.30
   2  -8  -7    2.60    3.28
  -2  -8   7    0.89    4.64
   2  -8  -6    9.13    6.33
  -2  -8   6   13.03    7.93
  -2  -8   5    8.81    7.45
   2  -8  -5   10.97    5.97
  -2   8   5    4.58    9.14
   2  -8  -4    1.64    2.32
  -2  -8   4    8.89    6.03
  -2  -8   3    2.50    4.36
  -2   8   3    9.23   13.34
  -2   8   2   -5.23    9.97
  -2  -8   2   -1.07    3.01
  -2  -8   1    7.62    5.54
  -2  -8   1   13.21   10.07
  -2   8   1   23.01   15.55
  -2  -8   0    7.22    6.08
  -2   8   0   13.87   14.39
  -2  -8   0    2.83    3.44
  -2   8  -1   -4.80   10.41
  -2  -8  -1   -7.53    5.97
  -2  -8  -2    8.40    5.13
  -2  -8  -3   23.86   12.06
   2  -8   3   33.96   11.48
  -2  -8  -4   32.28   12.35
   2  -8   4   18.54    7.65
  -2  -8  -5   11.01    7.46
  -2  -8  -5   33.69   12.52
   2  -8   5   15.29    8.57
   2  -8   6  153.09   24.89
  -2  -8  -6  117.92   22.56
   2  -8   7   76.50   18.69
  -2  -8  -7   92.16   20.11
  -2  -8  -8   98.93   20.50
   2  -8   8  112.72   23.14
   2  -8   9   91.24   20.44
  -2  -8  -9  121.83   23.64
  -2  -8 -10   17.62    8.69
  -2   8 -10    4.26    9.77
   2  -8  10   -2.41    7.01
   2  -8  11    8.00    3.85
  -2  -8 -11   10.14    7.36
  -2   8 -11   10.94   14.75
  -2  -8 -12   11.81    7.11
  -2   8 -12    8.52   14.56
   2  -8  12   25.15   11.21
  -2  -9   4   62.81   16.31
  -2   9   1   15.55   13.34
  -2   9   0   53.77   26.48
  -2   9  -1   28.10   20.95
  -2   9  -2    4.16   10.64
  -2   9  -3  -24.27   22.41
   3   0 -27   -5.08    4.24
   3   0 -27    2.68    5.25
  -3   0  27    8.27    9.14
   3   0 -26   12.35   10.09
   3   0 -26   25.81   15.93
  -3   0  26    4.51    6.61
   3   0 -25   -5.69    9.27
  -3   0  25   -5.11    5.53
   3   0 -25   12.43   10.86
   3   0 -24    1.29    2.75
  -3   0  24   -2.34    3.51
   3   0 -24    9.58   13.80
   3   0 -23   10.50    9.81
  -3   0  23    2.62    5.77
  -3   0  22   39.51   13.65
   3   0 -22   11.84   14.55
   3   0 -22   27.74   13.37
  -3   0  21    5.10    6.03
   3   0 -21    0.69    7.69
   3   0 -21    6.28    4.42
   3   0 -20  459.23   41.18
  -3   0  20  422.11   36.25
   3   0 -20  501.17   71.05
   3   0 -19    4.79    8.41
   3   0 -19    8.01   13.79
  -3   0  19   -2.01    3.24
   3   0 -18   -0.58    4.88
   3   0 -18   -0.32    7.22
  -3   0  18   -3.56    5.23
   3   0 -17    3.00   11.56
   3   0 -17   -2.16    5.95
  -3   0  17   -3.53    5.02
   3   0 -16   34.04   10.46
   3   0 -16   19.45   14.85
  -3   0  16   54.73   12.44
   3   0 -15  -10.84    9.79
  -3   0  15   18.10    6.95
   3   0 -15    3.55   11.97
  -3   0  14  222.21   21.89
   3   0 -14  230.15   24.39
   3   0 -13   -0.72    2.79
  -3   0  13   -1.79    2.71
   3   0 -12   27.99    9.05
  -3   0  12   36.82    8.58
   3   0 -11    6.47    5.06
  -3   0  11   15.34    6.36
  -3   0  10   -0.42    1.55
   3   0 -10   -0.91    1.88
  -3   0   9   41.88    9.64
   3   0  -9    3.51    2.68
  -3   0   8  203.64   16.02
   3   0  -8  203.94   22.82
  -3   0   7    7.64    3.08
   3   0  -7   14.02    7.45
  -3   0   6  462.32   22.36
   3   0  -6  467.74   38.16
  -3   0   6  429.58   22.47
   3   0  -5    0.89    5.55
  -3   0   5   -0.35    3.12
  -3   0   5    1.65    1.70
  -3   0   4  917.01   30.34
   3   0  -4  919.18   63.17
  -3   0   4  985.33   31.69
  -3   0   3    2.67    1.89
  -3   0   3    1.44    1.20
  -3   0   2 2800.77   53.51
  -3   0   2 2925.55   50.20
  -3   0   1    7.37    4.55
  -3   0   1    9.50    5.63
  -3   0   0 1627.89   34.93
  -3   0   0 1682.95   46.32
  -3   0  -1   93.88   10.07
  -3   0  -1   10.24    6.67
  -3   0  -2  956.14   42.53
  -3   0  -2 1046.48   30.28
  -3   0  -3   -2.18    2.78
  -3   0  -3   -0.71    2.24
  -3   0  -4   56.80    6.99
  -3   0  -4   55.93    7.70
   3   0   4   51.24    6.56
  -3   0  -5    1.70    2.68
   3   0   5    3.31    2.63
  -3   0  -5    0.49    1.08
  -3   0  -6  139.16   13.89
  -3   0  -6  150.01   13.13
   3   0   6  126.50   11.17
  -3   0  -7   -0.03    1.14
  -3   0  -7    0.45    2.55
   3   0   7    0.22    1.67
  -3   0  -8   96.93   12.13
   3   0   8  111.66   11.49
  -3   0  -8   70.24   11.51
  -3   0  -9   -1.64    2.61
   3   0   9   -0.73    1.26
   3   0  10   21.23    5.23
  -3   0 -10   12.54    4.53
  -3   0 -10   15.28    3.72
   3   0  11    2.98    2.74
  -3   0 -11   -2.78    3.86
  -3   0 -11   -1.18    2.12
   3   0  12   -2.32    3.96
  -3   0 -12    2.17    2.45
  -3   0 -12   -5.15    6.61
   3   0  13   -1.58    2.72
  -3   0 -13    4.52    6.49
  -3   0 -13    2.11    3.55
  -3   0 -14  130.96   21.64
  -3   0 -14  125.81   17.89
   3   0  14  149.55   17.78
   3   0  15   -2.55    3.63
  -3   0 -15    2.52    3.52
  -3   0 -15   -2.57    3.75
  -3   0 -16  231.88   25.62
  -3   0 -16  209.18   28.80
   3   0  16  201.32   22.43
  -3   0 -17   14.90    5.82
  -3   0 -17    4.64    5.61
   3   0  17   14.76    7.35
   3   0  18  226.60   25.12
  -3   0 -18  232.58   31.78
  -3   0 -18  205.93   25.69
  -3   0 -19    4.90    6.06
   3   0  19    3.92    3.87
  -3   0 -19    3.06    4.58
   3   0  20  238.55   27.64
  -3   0 -20  251.80   34.55
  -3   0 -20  270.44   31.26
   3   0  21    0.50    2.05
  -3   0 -21    1.23    3.57
  -3   0 -22  190.90   30.70
  -3   0 -22  143.40   24.23
   3   0  22  177.54   24.77
   3   0  23   -0.25    3.95
  -3   0 -23    0.78    6.26
  -3   0 -23   -7.60    8.23
  -3   0 -24   22.85   11.07
   3   0  24   24.86    9.75
  -3   0 -24   15.29   11.11
  -3   0 -25    4.53    6.72
  -3   0 -25  -13.24   10.58
  -3   0 -26   -5.37    7.35
  -3   0 -26    0.52    4.65
   3   1 -26    3.44    7.33
   3  -1 -26    8.13    9.93
  -3  -1  26    4.89    6.06
   3  -1 -26    0.32    4.07
   3   1 -26   -2.63   12.38
  -3   1  26   -1.16    5.68
   3   1 -25   18.90   10.76
  -3  -1  25   13.32    8.59
   3  -1 -25   19.44    9.37
   3  -1 -25   24.13   10.73
  -3   1  25   19.18    8.93
  -3  -1  24    0.93    4.66
   3   1 -24   -3.64   20.30
   3  -1 -24   10.86    9.07
   3  -1 -24    7.81    5.73
   3   1 -24    4.28    5.95
  -3   1  24   19.94    9.58
   3   1 -23    4.76    5.44
  -3   1  23   13.65    8.67
  -3  -1  23    7.30    6.43
   3   1 -23   21.94   19.92
   3  -1 -23   13.78    9.68
   3  -1 -23   10.58    9.87
   3  -1 -22   14.72    7.01
  -3  -1  22   17.40    9.82
  -3   1  22   11.26    6.19
   3  -1 -22   13.08    7.00
   3   1 -22    9.42    6.43
   3  -1 -21   32.73   12.05
   3   1 -21   16.68    9.59
  -3   1  21   22.03    8.49
   3  -1 -21   38.59   15.34
  -3  -1  21   37.19   11.37
   3   1 -21   46.83   32.99
  -3  -1  20   20.80    8.25
   3  -1 -20   29.88   13.63
   3   1 -20   34.27   12.73
   3  -1 -20   31.35   10.11
  -3   1  20   44.54   11.45
   3  -1 -19   13.27    7.12
   3   1 -19   -1.91    8.77
   3   1 -19   18.09    8.49
   3  -1 -19   -5.00    7.48
  -3   1  19   11.68    5.36
  -3  -1  19   11.89    6.11
   3  -1 -18   46.04   12.93
   3   1 -18   38.22   11.69
  -3  -1  18   29.19    8.85
   3   1 -18   -0.69   13.82
   3  -1 -18   15.80    8.73
  -3   1  18   33.99    9.67
  -3   1  17   -5.09    3.13
   3  -1 -17    0.66    7.01
   3   1 -17   -2.53    4.74
   3  -1 -17    7.27    5.32
  -3  -1  17    6.04    5.41
   3  -1 -16    6.94    6.76
   3   1 -16    3.93    2.80
  -3   1  16    5.69    4.52
   3  -1 -16   -4.44    3.94
  -3  -1  16    5.37    3.96
   3   1 -15    6.37    5.93
  -3   1  15   -0.95    2.03
   3  -1 -15    3.04    4.51
   3  -1 -15   -2.29    7.45
  -3  -1  15   -0.51    3.72
   3   1 -14    7.77    6.06
   3  -1 -14    7.43    6.88
   3  -1 -14   -7.94    9.97
  -3   1  14   -7.04    3.37
  -3  -1  14   -4.49    4.75
   3  -1 -13   41.35   10.55
   3   1 -13   38.97   11.31
   3  -1 -13   16.54    9.74
  -3   1  13   40.00    8.63
  -3  -1  13   31.55    8.75
  -3   1  12    9.07    3.81
   3   1 -12    2.18    2.95
   3  -1 -12   -1.99    4.07
   3  -1 -12    4.09    2.35
  -3  -1  12    8.38    4.64
   3   1 -11   11.30    5.58
   3  -1 -11   20.23    6.85
  -3   1  11   15.82    4.78
   3  -1 -11    9.88    9.33
  -3  -1  11   12.75    6.28
   3  -1 -10   66.20   12.08
  -3  -1  10   71.55   11.32
   3   1 -10   71.27   15.66
  -3   1  10   86.96   11.65
   3  -1  -9  117.67   15.56
  -3   1   9  119.56   12.90
   3   1  -9  100.87   20.97
  -3  -1   9  109.88   13.42
   3   1  -8  229.99   34.00
  -3   1   8  247.44   18.94
  -3  -1   8  239.69   18.92
   3  -1  -8  218.42   22.13
   3  -1  -7  219.36   20.49
  -3  -1   7  250.49   19.08
   3   1  -7  198.23   36.40
  -3  -1   7  196.01   19.19
  -3   1   6   97.56   11.13
   3  -1  -6   92.36   12.92
  -3  -1   6   85.02    9.87
  -3  -1   6   81.10   11.58
   3  -1  -5   31.53    8.22
  -3   1   5   27.97    4.04
  -3  -1   5   32.16    5.81
  -3   1   5   28.05    5.93
  -3  -1   5   27.83    7.34
  -3   1   4    1.05    2.28
   3  -1  -4   -1.75    3.30
  -3  -1   4    0.13    2.58
  -3  -1   4   -1.67    1.60
  -3   1   4   -0.52    0.60
  -3  -1   3    4.44    1.90
  -3  -1   3    4.54    2.22
  -3   1   3    1.50    1.27
  -3   1   3    2.16    2.83
   3  -1  -3   -1.46    3.25
  -3  -1   2   13.84    4.14
   3  -1  -2   19.94    5.47
  -3  -1   2   18.67    3.61
   3  -1  -2   25.26    3.06
  -3   1   2   19.49    5.87
  -3   1   2   26.03    3.50
  -3   1   1    3.23    1.31
   3  -1  -1    4.46    3.09
  -3  -1   1    3.12    0.70
  -3   1   1    7.35    5.74
  -3  -1   1   11.27    4.25
  -3  -1   0  169.73    9.97
  -3   1   0  175.19   10.17
  -3  -1   0  159.15   13.59
  -3   1   0  164.94   20.23
  -3   1  -1   10.50    2.95
  -3   1  -1    3.41    2.64
  -3  -1  -1    4.94    1.98
  -3  -1  -1    9.72    4.75
  -3   1  -2  100.92    9.66
  -3   1  -2   98.94   16.93
  -3  -1  -2   96.07   10.20
  -3  -1  -2   99.86    7.65
  -3  -1  -3  125.87   12.16
   3  -1   3  134.23   12.05
   3   1   3  107.09   11.30
  -3  -1  -3  158.75   13.46
  -3   1  -3  152.77   13.51
  -3  -1  -3  154.45   10.34
  -3  -1  -4   60.57    8.57
   3  -1   4   90.31   10.27
  -3  -1  -4   67.02    8.18
  -3  -1  -4   69.06    8.66
  -3   1  -4   85.62   11.06
  -3  -1  -5  771.73   30.55
  -3   1  -5  775.49   38.00
  -3  -1  -5  745.53   32.21
   3  -1   5  749.59   30.67
  -3   1  -6    7.43    2.44
  -3  -1  -6    2.18    3.29
  -3  -1  -6    2.91    4.74
   3   1   6   10.02    2.37
   3  -1   6   12.33    5.45
  -3   1  -6   18.35    8.79
   3   1   7   83.44    8.80
  -3   1  -7   49.04   13.01
  -3   1  -7   60.54    8.48
  -3  -1  -7   57.23   10.31
  -3  -1  -7   94.87   16.95
   3  -1   7   92.71   13.03
  -3   1  -8    5.72    5.38
  -3  -1  -8    9.44    5.50
  -3   1  -8    6.50    2.95
  -3  -1  -8   10.77    4.53
   3  -1   8    7.02    4.52
   3   1   8    7.62    2.80
   3   1   9   16.26    3.84
  -3  -1  -9   25.34    8.00
   3  -1   9   19.51    6.08
  -3   1  -9   40.72   12.74
  -3  -1  -9   23.28    6.36
  -3   1  -9   27.21    5.82
  -3   1 -10  160.43   25.70
  -3  -1 -10  201.39   21.25
  -3  -1 -10  177.82   17.71
  -3   1 -10  217.93   17.22
   3  -1  10  196.65   19.16
   3   1  10  191.16   13.71
   3   1  11   28.88    5.70
  -3   1 -11   49.94   15.39
  -3   1 -11   32.89    7.22
  -3  -1 -11   44.73    9.96
   3  -1  11   41.02    9.71
  -3  -1 -11   25.56    7.23
  -3   1 -12  137.08   15.60
  -3  -1 -12  137.06   17.75
   3  -1  12  170.22   19.13
  -3   1 -12  124.60   24.19
   3   1  12  141.29   13.49
  -3  -1 -12  122.11   15.87
  -3  -1 -13   45.48   11.36
  -3   1 -13   42.60    9.00
   3  -1  13   26.66    8.31
   3   1  13   35.24    7.43
  -3   1 -13   48.76   15.38
  -3  -1 -13   32.74    8.53
   3  -1  14   83.73   14.93
  -3  -1 -14   78.41   15.44
  -3   1 -14  115.78   24.78
  -3  -1 -14   82.72   14.62
  -3   1 -14   77.33   12.56
   3   1  14   73.59   11.09
  -3   1 -15   67.17   11.93
  -3  -1 -15   87.08   17.23
   3   1  15   73.09   11.44
  -3   1 -15   57.52   18.61
   3  -1  15   68.31   14.02
  -3  -1 -15   56.80   12.51
   3   1  16    2.05    3.45
   3  -1  16   12.60    8.24
  -3  -1 -16   -0.77    2.49
  -3   1 -16   -1.44    3.02
  -3  -1 -16   13.85    8.30
  -3   1 -16    9.50   10.10
  -3   1 -17   65.27   12.58
  -3  -1 -17   63.56   15.60
   3  -1  17   45.77   12.55
   3   1  17   51.77   10.60
  -3   1 -17   43.80   13.52
  -3  -1 -17   47.41   13.31
   3  -1  18    9.18    6.66
  -3   1 -18    1.61    6.16
  -3  -1 -18    8.66    8.26
  -3   1 -18    2.12    3.82
  -3  -1 -18   11.66    8.35
   3   1  18    9.33    3.13
  -3   1 -19   19.70    7.56
  -3   1 -19   19.39   12.45
   3  -1  19   28.41   10.76
  -3  -1 -19   13.74    7.62
  -3  -1 -19   17.44    8.20
   3   1  19    8.38    4.31
   3   1  20   38.71   10.41
   3  -1  20   28.53   10.04
  -3  -1 -20   43.90   14.36
  -3   1 -20   26.06   13.51
  -3  -1 -20   29.81   10.70
  -3   1 -20   31.01   10.16
  -3   1 -21    2.54    3.79
   3  -1  21    5.62    5.03
  -3  -1 -21   -4.19    6.17
  -3   1 -21    6.21    7.34
   3   1  21    6.89    4.28
  -3  -1 -21   -0.36    6.36
  -3  -1 -22    0.56    3.45
  -3  -1 -22   -4.20    5.17
   3  -1  22    0.66    3.87
  -3   1 -22  -10.37    7.40
  -3   1 -23   20.46   13.45
   3  -1  23   21.27    8.53
  -3  -1 -23    8.57    5.64
  -3   1 -23   18.63    8.58
  -3  -1 -23   18.97    8.71
  -3  -1 -24    8.25    7.68
  -3   1 -24    4.95    4.41
  -3  -1 -24    4.61    3.27
   3  -1  24    9.62    7.50
   3  -1  25   12.09    8.32
  -3  -1 -25   38.93   14.98
  -3   1 -25   21.00   11.31
  -3  -1 -25   22.74   11.54
   3  -1  26    0.79    5.70
  -3  -1 -26    5.47    5.34
  -3   1 -26   -8.96    9.32
  -3  -1 -26   -2.62    5.76
  -3   2  26   -6.95    5.91
   3  -2 -26    0.15    6.30
   3   2 -26   -7.52    8.02
  -3  -2  26   10.73    8.14
   3   2 -25    3.19    7.77
  -3   2  25    7.97    7.21
   3  -2 -25    4.05    7.93
  -3  -2  25    2.88    4.83
   3   2 -25   -2.81   10.02
   3   2 -24    9.11   21.62
  -3  -2  24    7.94    3.41
   3   2 -24    6.25    7.10
   3  -2 -24  -11.70   10.11
  -3   2  24    8.88    6.12
  -3  -2  23  -10.70    7.97
   3   2 -23   -0.65   12.04
   3  -2 -23    6.06    4.64
  -3   2  23   -3.05    3.60
   3   2 -23    7.80    8.64
   3   2 -22   36.19   12.52
  -3  -2  22   24.62   10.29
   3  -2 -22   31.86   11.06
   3   2 -22    4.54   15.86
   3  -2 -22   41.73   13.47
  -3   2  22   33.13   10.53
  -3  -2  21   61.47   16.13
   3  -2 -21  115.18   19.00
   3   2 -21  142.77   57.20
   3   2 -21  110.96   22.42
  -3   2  21   95.94   16.61
   3  -2 -21   95.42   21.20
  -3   2  20   11.71    5.69
   3  -2 -20   13.92    7.05
   3  -2 -20   18.78   10.34
   3   2 -20    1.66    5.87
   3   2 -20    3.86   16.16
  -3  -2  20    3.76    5.04
   3   2 -19   78.22   17.82
   3  -2 -19   76.31   17.11
  -3  -2  19   66.21   15.29
  -3   2  19   64.51   12.82
   3  -2 -19   64.53   13.90
   3  -2 -18  188.85   25.42
  -3  -2  18  154.72   23.01
   3   2 -18  212.53   27.93
   3  -2 -18  187.19   22.71
  -3   2  18  180.37   21.07
  -3  -2  17   45.43   12.31
   3  -2 -17   46.48   13.11
   3  -2 -17   61.72   12.41
  -3   2  17   48.01   10.82
   3   2 -17   54.67   13.68
  -3  -2  16   -3.16    2.87
   3   2 -16   -2.05    5.72
  -3   2  16    4.62    3.58
   3  -2 -16   -0.63    3.91
   3  -2 -16    0.95    4.46
  -3  -2  15   68.67   13.36
   3  -2 -15   56.00   10.80
  -3   2  15   65.36   11.20
   3  -2 -15   75.24   15.04
   3   2 -15   85.71   17.45
   3  -2 -14   -1.12    1.65
  -3   2  14    2.33    3.16
   3  -2 -14    3.02    2.58
   3   2 -14    1.35    6.22
  -3  -2  14   -4.37    5.33
  -3  -2  13  225.08   23.81
   3  -2 -13  197.66   18.75
   3  -2 -13  205.35   22.86
   3   2 -13  214.63   29.18
  -3   2  13  227.57   19.82
  -3  -2  12   41.33   11.38
   3   2 -12   27.45   12.31
  -3   2  12   26.03    7.19
   3  -2 -12   34.53    9.99
   3  -2 -12   28.77    6.51
  -3  -2  11   38.57    9.63
   3  -2 -11   18.24    8.20
  -3   2  11   32.84    7.81
   3   2 -11   26.86   10.79
   3  -2 -11   24.42    6.22
  -3  -2  10   63.40   11.40
   3  -2 -10   49.43   11.15
   3   2 -10   50.54   15.94
   3  -2 -10   49.25    7.53
  -3   2  10   53.87    9.44
  -3  -2   9  276.33   22.36
   3  -2  -9  317.92   16.04
  -3   2   9  339.14   22.82
   3  -2  -9  308.17   25.20
  -3  -2   8  182.73   17.62
   3  -2  -8  153.06    9.09
  -3   2   8  179.97   17.19
  -3  -2   8  139.26   18.45
   3  -2  -8  156.73   18.46
   3  -2  -8  152.88    8.87
  -3   2   7  135.46   16.01
   3  -2  -7  116.04   15.26
  -3  -2   7   98.25   19.46
  -3  -2   6  155.73   15.09
  -3   2   6  137.05   16.14
   3  -2  -6  135.69   15.31
  -3  -2   6  152.97   19.98
  -3   2   5    2.29    4.00
   3  -2  -5   -3.55    3.70
  -3  -2   5   -0.14    2.65
  -3  -2   5    0.97    2.24
  -3   2   4  227.18   22.05
  -3  -2   4  226.41   21.53
   3  -2  -4  252.12   18.64
  -3  -2   4  234.32   16.55
   3  -2  -3  216.63   16.43
  -3   2   3  170.51   21.17
  -3  -2   3  190.33   19.05
  -3  -2   3  187.29   13.75
  -3  -2   2   83.03    8.74
   3  -2  -2  103.66   10.62
  -3   2   2  101.63    5.97
  -3   2   2   74.41   16.71
  -3  -2   2   81.74   11.83
   3  -2  -1 1109.49   32.90
  -3   2   1 1054.93   58.28
  -3   2   1 1071.08   25.91
  -3  -2   1  971.23   39.94
  -3  -2   1 1006.58   27.95
  -3   2   0  252.11   30.25
  -3   2   0  245.44   16.17
  -3  -2   0  307.25   15.51
  -3  -2   0  276.28   20.99
   3  -2   0  294.65   15.95
  -3  -2  -1  142.94    9.65
  -3  -2  -1  139.92   15.07
   3  -2   1  132.34   10.10
  -3   2  -1  149.06   15.99
  -3   2  -1  133.62   25.85
   3  -2   2  580.58   18.08
  -3   2  -2  549.06   34.19
  -3  -2  -2  475.55   26.47
  -3  -2  -2  587.07   29.12
   3  -2   2  557.17   27.37
  -3  -2  -2  549.72   14.99
   3  -2   3  898.22   36.58
   3   2   3  960.10   21.28
  -3  -2  -3  941.13   37.23
  -3  -2  -3  902.96   37.11
   3  -2   3  938.22   20.62
  -3  -2  -3  985.80   16.54
  -3   2  -4  335.92   34.34
  -3  -2  -4  300.87   21.02
   3  -2   4  299.73   21.44
  -3  -2  -4  277.25   21.09
  -3  -2  -5    1.13    1.72
   3  -2   5   -1.49    2.84
  -3  -2  -5    2.63    3.78
   3  -2   6    6.48    1.37
  -3   2  -6   11.88    7.07
  -3  -2  -6    4.68    4.81
   3  -2   6    9.36    3.70
  -3  -2  -6    9.47    4.03
  -3  -2  -7   63.06   10.02
  -3  -2  -7   64.02   12.32
   3  -2   7   63.06    5.04
  -3   2  -7   82.36   18.10
   3  -2   7   61.83   11.02
   3  -2   8    0.37    3.49
  -3   2  -8    9.18   12.79
  -3  -2  -8    3.54    5.12
  -3   2  -8    0.23    0.55
  -3  -2  -8   -1.52    1.72
   3   2   9   35.53    3.53
  -3  -2  -9   40.63    8.69
  -3  -2  -9   33.59    3.06
  -3  -2  -9   35.01    8.18
  -3   2  -9   28.94   11.36
   3  -2   9   41.22    8.83
  -3   2  -9   38.48    5.06
  -3  -2 -10   38.97   10.72
  -3   2 -10   25.74    4.85
  -3   2 -10   40.03   14.84
   3  -2  10   28.77    7.15
  -3  -2 -10   30.45    7.81
   3   2  10   27.90    3.87
  -3  -2 -11   32.14    9.43
   3  -2  11   27.65    8.62
  -3   2 -11   42.47   18.01
   3   2  11   28.19    4.33
  -3  -2 -11   36.39    8.00
  -3   2 -11   35.94    6.15
  -3   2 -12   36.62    7.00
  -3  -2 -12   26.52    9.75
   3   2  12   28.73    4.56
   3  -2  12   38.13   10.26
  -3   2 -12   35.30   14.64
  -3  -2 -12   22.44    6.80
   3  -2  13   44.30   11.55
  -3   2 -13   29.69    6.73
  -3  -2 -13   32.07    9.23
   3   2  13   24.60    4.87
  -3   2 -13   16.15   13.11
  -3  -2 -13   17.53    5.94
   3  -2  14   11.29    7.58
  -3   2 -14    4.83    3.61
  -3  -2 -14    8.41    5.71
   3   2  14    3.94    2.71
  -3   2 -14    9.06    6.22
  -3  -2 -14    5.80    2.87
  -3  -2 -15   37.10   10.35
  -3   2 -15   38.00   13.98
   3   2  15   46.95    7.67
  -3  -2 -15   36.68    9.60
   3  -2  15   51.08   12.50
  -3   2 -15   39.80    8.42
   3  -2  16    4.14    3.34
  -3  -2 -16    7.61    5.46
  -3   2 -16   13.67    5.91
  -3   2 -16   -5.27    4.42
   3   2  16   10.22    4.22
  -3  -2 -16    9.46    6.24
  -3  -2 -17  597.62   49.19
  -3  -2 -17  481.26   36.05
   3   2  17  491.91   27.30
  -3   2 -17  490.80   30.52
   3  -2  17  538.07   43.52
  -3   2 -17  482.26   57.10
   3  -2  18   -6.73    7.23
  -3   2 -18    6.59    8.11
  -3  -2 -18   11.40    7.48
  -3  -2 -18    1.08    4.79
  -3   2 -18    3.79    2.33
   3  -2  19   -6.23    7.26
  -3  -2 -19   -2.18    3.19
  -3   2 -19   -5.18    4.17
  -3   2 -19    5.85   10.86
  -3  -2 -19   -3.17    3.71
  -3  -2 -20   23.56    9.27
  -3  -2 -20   12.19    8.68
  -3   2 -20    2.35    1.45
  -3   2 -20    6.56    5.18
   3  -2  20   19.51    8.47
   3  -2  21   59.15   16.10
  -3  -2 -21   39.54   14.36
  -3  -2 -21   68.11   15.68
  -3   2 -21   60.38   21.83
  -3  -2 -22   43.86   15.85
  -3   2 -22   30.07   19.30
  -3  -2 -22   38.17   12.10
   3  -2  22   40.81   14.07
   3  -2  23    1.68    5.16
  -3  -2 -23   30.89   12.32
  -3   2 -23    0.39    9.54
  -3  -2 -23   25.67   10.83
  -3   2 -24   35.08   18.97
  -3  -2 -24   25.96   10.48
   3  -2  24   57.69   16.68
  -3  -2 -24   37.11   12.16
   3  -2  25   -5.62    5.10
  -3  -2 -25    6.86    7.46
  -3   2 -25  -10.93    9.77
  -3  -2 -25   -3.76    5.33
   3  -3 -25    6.26    8.54
  -3  -3  25    7.71    6.49
   3   3 -24    2.02    5.07
   3  -3 -24    9.36   10.84
  -3  -3  24   -5.04    5.22
   3   3 -24   13.17   30.18
   3   3 -23   89.91   50.52
  -3  -3  23  145.80   26.90
   3   3 -23  121.96   23.95
   3  -3 -23   99.94   22.82
  -3   3  23  114.25   18.81
  -3  -3  22   15.68    8.44
   3   3 -22   11.31    8.35
   3  -3 -22    7.55    6.26
  -3   3  22    6.96    5.18
  -3   3  21   10.45    5.20
  -3  -3  21   13.58    9.00
   3   3 -21    7.31    8.81
   3  -3 -21    9.02    6.68
   3  -3 -20   98.66   20.95
   3   3 -20   79.12   17.00
  -3  -3  20   86.46   20.61
  -3   3  20   72.06   13.87
  -3   3  19    0.65    1.57
   3  -3 -19   -3.34    5.45
  -3  -3  19    7.18    9.36
   3   3 -19   -0.73    2.55
   3  -3 -18   57.58   15.37
   3   3 -18   67.67   15.90
  -3   3  18   55.93   11.44
  -3  -3  18   58.95   15.62
   3  -3 -17    8.10    3.43
  -3  -3  17   10.79    5.28
  -3   3  17   11.22    5.68
   3   3 -17   12.00    5.78
   3  -3 -17   20.37    5.55
  -3  -3  16   17.29   10.33
   3   3 -16   19.72   10.56
  -3   3  16    8.08    3.91
   3  -3 -16    9.89    3.11
   3  -3 -16    2.14    4.44
  -3  -3  15    1.40    2.77
  -3   3  15    1.63    2.17
   3  -3 -15    3.57    2.61
   3  -3 -15   -1.62    4.43
   3   3 -15    0.03    3.63
   3  -3 -14   23.71    4.94
  -3   3  14   17.64    5.50
  -3  -3  14   23.47    7.17
   3  -3 -14   22.78    6.97
   3   3 -14   32.87   12.93
  -3   3  13   -0.89    2.64
   3   3 -13    2.58    3.93
  -3  -3  13    3.08    2.16
   3  -3 -13    9.49    7.15
   3  -3 -13    1.91    1.14
  -3   3  12    8.95    4.02
   3  -3 -12    9.48    7.03
  -3  -3  12    6.39    6.39
   3   3 -12    6.32    3.88
   3  -3 -12    3.57    1.63
   3  -3 -11    8.09    5.60
  -3   3  11   12.03    3.96
   3   3 -11    1.76    3.92
  -3  -3  11    9.60    3.16
   3  -3 -11    9.62    2.21
  -3  -3  10   97.92   15.86
   3  -3 -10   92.12   15.50
  -3   3  10   90.00   12.86
   3  -3 -10   96.71    5.56
   3  -3 -10   79.25    5.98
  -3  -3   9   33.29    9.16
  -3   3   9   41.10    9.26
   3  -3  -9   53.05   11.73
   3  -3  -8  183.41   20.72
  -3   3   8  169.52   19.46
  -3  -3   8  120.33   17.27
  -3  -3   8  127.18   20.32
  -3  -3   7   35.48   11.09
   3  -3  -7   25.51    6.56
  -3  -3   7   40.49    9.36
  -3   3   7   27.92    7.16
  -3  -3   6   18.41    8.33
   3  -3  -6   11.93    6.82
  -3  -3   6   11.62    6.85
  -3   3   6   13.80    6.30
  -3  -3   5   18.08    8.06
   3  -3  -5    5.66    3.53
  -3   3   5   16.51    7.98
  -3  -3   5    9.50    4.03
  -3   3   4   28.73   10.18
   3  -3  -4   20.34    5.12
  -3  -3   4   15.61    4.24
  -3  -3   4   33.85    9.44
   3  -3  -3   95.92   10.93
  -3  -3   3  104.80   11.98
  -3   3   3   95.32   19.46
  -3   3   3  100.11    6.89
  -3  -3   3  104.06   15.79
  -3   3   3   90.35    8.09
   3  -3  -2   86.33   10.04
  -3  -3   2   65.83    9.23
  -3   3   2   76.63   16.52
  -3  -3   2   59.54   12.19
  -3   3   2   66.28   10.72
  -3   3   1    6.94    4.54
  -3  -3   1   12.28    4.70
   3  -3  -1   11.15    4.04
  -3   3   1   14.67    7.57
  -3  -3   1   11.53    3.76
  -3  -3   0   13.18    3.62
  -3   3   0    8.23    6.24
  -3   3   0   11.39    6.17
  -3  -3   0   12.57    4.98
   3  -3   0   11.71    3.67
  -3  -3  -1  212.32   12.61
   3  -3   1  255.13   20.26
  -3   3  -1  261.56   32.02
   3  -3   1  209.41   11.33
  -3  -3  -1  222.19   20.99
   3  -3   2  357.94   12.84
   3  -3   2  337.46   23.60
  -3  -3  -2  336.87   14.53
  -3   3  -2  352.15   40.44
  -3  -3  -2  333.86   24.90
  -3  -3  -2  296.28   23.27
  -3  -3  -3  880.91   21.27
   3  -3   3  852.83   38.92
  -3  -3  -3  823.44   39.43
  -3   3  -3  885.72   68.33
  -3  -3  -3  820.87   39.25
  -3  -3  -4   34.35    7.79
   3   3   4   41.74    3.39
   3  -3   4   28.08    7.51
  -3   3  -4   34.16   15.88
  -3  -3  -4   47.40    3.81
   3  -3   5   -1.51    3.55
  -3  -3  -5    3.40    5.86
  -3   3  -5   13.58    8.79
  -3  -3  -5    2.01    3.40
  -3  -3  -6   11.78    6.22
  -3   3  -6   19.68   14.40
   3  -3   6    5.58    6.87
  -3  -3  -6    6.45    4.28
  -3   3  -7   51.73   20.98
  -3  -3  -7   45.05    9.14
   3  -3   7   54.84   11.00
  -3  -3  -7   67.88   13.40
  -3  -3  -8  117.76   17.49
  -3  -3  -8   94.35   14.06
  -3   3  -8  115.14   25.75
   3  -3   8  109.88   16.14
  -3  -3  -9  115.80   17.12
  -3   3  -9  108.34   29.67
  -3  -3  -9  118.73   15.44
   3  -3   9  126.89   18.23
  -3  -3 -10   10.25    6.79
   3  -3  10   20.47    8.95
  -3   3 -10   24.25   16.87
  -3  -3 -10   -0.52    4.38
  -3   3 -11   -2.70   11.76
  -3   3 -11    3.15    1.52
   3  -3  11   -1.96    5.29
  -3  -3 -11    1.49    3.39
  -3  -3 -11   13.33    7.55
  -3   3 -12  175.54   38.36
  -3  -3 -12  198.43   25.25
  -3   3 -12  169.17   10.60
  -3  -3 -12  164.47   19.58
   3  -3  12  143.23   20.81
   3  -3  13   38.56   10.66
  -3   3 -13   51.52    6.68
  -3  -3 -13   51.10   11.51
  -3   3 -13   70.71   24.54
  -3  -3 -13   68.51   16.37
  -3  -3 -14   -1.57    2.01
  -3   3 -14    1.71    1.29
  -3  -3 -14    3.16    3.91
   3  -3  14   11.85    9.40
  -3   3 -14    4.52    7.72
  -3  -3 -15   13.85    8.47
  -3  -3 -15   26.73    8.82
  -3   3 -15   14.52   13.44
   3  -3  15   -1.73    3.28
  -3   3 -16    3.30   11.04
  -3  -3 -16    2.93    3.72
   3  -3  16    0.76    4.73
  -3  -3 -16    8.20    5.72
  -3   3 -17  -10.32   14.40
  -3  -3 -17   10.48    9.99
  -3  -3 -17    3.98    4.82
   3  -3  17    2.43    4.26
  -3  -3 -18   11.20    8.66
   3  -3  18   10.59    6.33
  -3  -3 -18   14.45    6.54
  -3   3 -18   -6.64   13.26
  -3  -3 -19   37.08   12.22
   3  -3  19   33.63   11.18
  -3  -3 -19   22.58    8.39
  -3   3 -19   19.28   12.84
  -3   3 -20   -8.69   11.42
  -3  -3 -20   -3.30    5.90
   3  -3  20    2.02    3.01
  -3  -3 -20   -1.65    3.49
  -3  -3 -21   25.89   11.99
   3  -3  21   19.68   10.19
  -3   3 -21   16.77    8.98
  -3  -3 -21   22.29    7.79
  -3  -3 -22   30.50   14.22
   3  -3  22    7.79    6.05
  -3  -3 -22    6.43    4.39
  -3   3 -22   36.63   20.71
   3  -3  23    2.02    3.74
  -3  -3 -23   -5.47    6.16
  -3  -3 -23   -3.03    2.57
  -3   3 -24  -16.59   13.41
   3  -3  24   -4.60    8.23
  -3  -3 -24    4.91    5.72
  -3  -3 -24   14.12   11.30
   3  -4 -24   -4.53    4.38
   3   4 -24   11.64   29.59
  -3  -4  24    4.36    4.19
   3  -4 -23   21.78   11.63
   3   4 -23   25.21   21.30
  -3  -4  23   21.45   11.00
  -3  -4  22   16.41    9.29
   3  -4 -22   19.94   12.45
  -3  -4  21   -2.77    4.70
   3  -4 -21    4.19    8.52
   3  -4 -20   27.73   13.58
  -3   4  20   20.74    7.43
   3   4 -20   28.43   13.21
  -3  -4  20   18.39    9.88
   3   4 -19    5.09    4.59
   3  -4 -19    9.73    8.07
  -3  -4  19   12.23    9.13
  -3   4  19    8.35    5.44
   3   4 -18   -4.84    4.73
  -3   4  18   -4.94    5.33
  -3  -4  18   12.49    8.26
   3  -4 -18   -6.93    5.76
   3   4 -17   56.78   15.95
   3  -4 -17   31.44   12.53
  -3   4  17   30.24    8.04
  -3  -4  17   30.34   12.33
   3  -4 -16  156.14   24.84
   3   4 -16  175.28   28.32
  -3  -4  16  153.87   24.09
  -3   4  16  151.68   17.53
   3  -4 -15   37.21   12.15
  -3  -4  15   48.04   12.68
   3   4 -15   64.82   18.59
  -3   4  15   62.18   11.53
   3  -4 -14   81.74   18.21
   3   4 -14   63.26   17.78
  -3   4  14   70.48   12.02
  -3  -4  14   53.52   13.36
   3   4 -13   46.25   15.68
  -3   4  13   39.56    8.75
  -3  -4  13   40.95   11.21
   3  -4 -13   38.27   11.09
  -3  -4  12   31.91   10.88
  -3   4  12   26.86    7.35
   3   4 -12   16.10   11.43
   3  -4 -12   16.03    8.68
  -3  -4  11  165.68   22.55
  -3   4  11  192.71   20.51
   3  -4 -11  138.43   20.93
  -3  -4  10   33.58   11.55
   3  -4 -10   35.88   11.16
  -3   4  10   37.02    9.95
   3  -4  -9   88.88   16.03
  -3  -4   9   79.72   14.79
  -3   4   9   91.26   15.12
   3  -4  -8   37.39   10.47
  -3  -4   8   24.65    9.85
  -3  -4   8   34.30    9.78
  -3   4   8   13.99    5.01
  -3  -4   7  135.50   19.31
   3  -4  -7  189.41   22.51
  -3  -4   7  178.66   25.79
  -3  -4   6    7.15    4.71
   3  -4  -6   -0.30    4.17
  -3  -4   6   -1.10    2.74
  -3   4   6    2.40    3.72
  -3  -4   5   14.63    5.47
   3  -4  -5   16.50    6.20
  -3   4   5   10.62    1.74
  -3  -4   5   27.50    8.08
  -3   4   5    9.75    3.98
  -3   4   5    8.71    8.36
   3  -4  -4   18.52    5.74
  -3  -4   4   33.64   13.24
  -3  -4   4   37.42    9.30
  -3   4   4   10.58    5.07
  -3   4   4    8.81    3.50
   3  -4  -3   38.97    7.46
  -3  -4   3   38.16    7.94
  -3   4   3   30.84   11.28
  -3  -4   3   55.67   14.15
  -3  -4   2   34.96   10.00
   3  -4  -2   28.91    5.90
  -3  -4   2   35.98    7.26
  -3   4   2   26.94   13.02
   3  -4  -1   99.64   10.74
  -3  -4   1   95.20   11.40
  -3   4   1   78.16   20.96
  -3  -4   1   77.43   14.06
   3  -4   0    2.25    2.11
  -3  -4   0    6.42    7.45
  -3  -4   0    2.76    2.95
  -3  -4  -1   10.68    5.47
  -3  -4  -1   17.49    4.70
   3  -4   1   13.76    6.04
   3  -4   1   14.08    3.85
  -3   4  -1   17.46    9.68
   3  -4   2   90.53   13.42
   3  -4   2  142.25   10.34
  -3  -4  -2  183.49   19.82
  -3   4  -2   92.97   23.16
  -3  -4  -2  148.41   11.88
  -3  -4  -2  154.09   19.37
  -3   4  -3   -1.21    1.30
  -3  -4  -3    0.08    3.76
  -3  -4  -3   -1.77    2.03
   3  -4   3    1.83    0.86
  -3   4  -3    1.02    6.58
   3  -4   3    3.80    3.65
  -3  -4  -3   -0.03    0.90
  -3  -4  -4   37.20    9.43
  -3  -4  -4   30.62    4.40
  -3  -4  -4   30.01    8.70
  -3   4  -4   16.43   12.46
   3  -4   4   40.63   10.31
  -3  -4  -5   14.14    5.68
   3   4   5   12.22    2.06
   3   4   5    6.72    2.56
  -3  -4  -5    5.79    3.56
  -3   4  -5   17.44   14.66
   3  -4   5   10.12    4.10
  -3  -4  -6   15.57    6.08
  -3   4  -6    1.03    8.37
  -3  -4  -6   15.57    6.33
   3  -4   6   15.24    6.11
  -3  -4  -7   25.26    8.42
   3  -4   7   45.44   11.57
  -3   4  -7   22.85   14.05
  -3  -4  -7   25.81    8.41
  -3  -4  -8   17.93    6.22
  -3   4  -8   19.74   16.32
   3  -4   8   29.64    9.17
  -3  -4  -8   18.12    7.72
  -3  -4  -9   77.39   14.65
  -3   4  -9   71.75   27.08
  -3  -4  -9   50.01   11.20
   3  -4   9   83.88   15.19
  -3   4 -10    2.78    5.85
  -3  -4 -10    6.69    6.08
   3  -4  10    0.10    4.35
  -3  -4 -10    1.90    3.09
  -3  -4 -11    2.56    2.30
  -3   4 -11    4.33    9.15
   3  -4  11    9.76    6.50
  -3  -4 -11   -2.33    2.55
  -3  -4 -12   10.95    6.88
  -3   4 -12   -1.19   13.78
   3  -4  12   10.55    5.08
  -3  -4 -12   15.67    6.82
  -3  -4 -13  158.72   24.06
  -3   4 -13  201.84   51.45
  -3  -4 -13  160.97   21.87
   3  -4  13  143.85   22.18
  -3  -4 -14   96.81   17.10
   3  -4  14   97.71   17.99
  -3  -4 -14  111.08   22.09
  -3   4 -14   39.53   23.01
  -3  -4 -15  109.41   21.21
  -3   4 -15   76.57   30.24
  -3  -4 -15   70.42   15.55
   3  -4  15   96.07   20.47
  -3   4 -16   83.26   32.69
  -3  -4 -16  114.54   23.75
  -3  -4 -16  109.53   20.12
   3  -4  16  104.19   22.25
  -3   4 -17   19.00   14.25
   3  -4  17   19.79   10.57
  -3  -4 -17   15.77    7.29
  -3  -4 -17   17.87    7.34
   3  -4  18   64.63   17.04
  -3   4 -18   49.73   29.80
  -3  -4 -18   40.11   11.04
  -3  -4 -18   69.39   18.47
  -3  -4 -19   21.90   12.50
   3  -4  19   23.70   11.97
  -3   4 -19    8.65    5.72
  -3  -4 -19   14.85    7.70
  -3  -4 -20   -4.98    3.36
  -3   4 -20   13.70   17.29
   3  -4  20    5.03    4.93
  -3  -4 -20    3.80    3.95
  -3  -4 -21    8.99    6.92
   3  -4  21   16.77   10.33
  -3   4 -21    1.28   11.82
  -3  -4 -21    0.59    4.18
   3  -4  22    1.90    5.68
  -3  -4 -22   13.50    8.43
  -3   4 -22    7.56   16.00
  -3  -4 -22   22.08   11.13
  -3  -4 -23   11.95    8.07
  -3  -4 -23   -4.32    7.94
   3  -4  23   -4.97    4.25
  -3   4 -23   17.87   21.83
   3  -5 -22   25.60   14.45
  -3  -5  22   17.73   10.47
   3  -5 -21   12.64    8.90
  -3  -5  21    4.72    7.97
   3  -5 -20   24.40   13.83
  -3  -5  20   12.83   10.30
   3  -5 -19   77.75   21.84
  -3  -5  19   66.68   18.12
   3  -5 -18   11.65   10.18
  -3  -5  18   -0.32    6.02
   3  -5 -17    3.75    7.26
  -3  -5  17    2.86    5.20
   3  -5 -16   80.47   19.19
  -3  -5  16   73.15   17.60
  -3   5  16  108.50   15.35
   3   5 -16  108.17   22.46
   3   5 -15   28.39   14.38
  -3  -5  15   19.13   10.49
  -3   5  15   40.95    9.73
   3  -5 -15   42.60   14.10
  -3   5  14   71.50   12.80
   3  -5 -14   59.55   15.23
  -3  -5  14   41.98   14.26
   3   5 -14   56.59   18.08
  -3   5  13   -3.16    3.33
  -3  -5  13    7.46    6.90
   3  -5 -13   -1.24    6.29
   3   5 -13   -3.48    6.84
  -3   5  12   -1.51    1.70
  -3  -5  12   -0.74    3.23
   3  -5 -12   -2.24    5.11
   3  -5 -11   35.99   12.50
  -3  -5  11   30.01   10.72
  -3   5  11   31.52    9.32
   3  -5 -10    4.45    2.67
  -3   5  10    6.96    6.66
  -3  -5   9    1.22    3.83
   3  -5  -9    5.01    5.86
  -3   5   9   -0.56    3.55
   3  -5  -8   15.04    6.54
  -3  -5   8   14.24    8.91
  -3  -5   8   18.66    8.88
  -3   5   8   38.58   11.41
  -3   5   7  205.89   26.86
   3  -5  -7  216.40   23.75
  -3  -5   7  222.93   29.98
  -3  -5   7  200.82   23.12
  -3  -5   6   15.36    7.15
  -3  -5   6   10.52    8.54
   3  -5  -6   18.65    7.62
  -3   5   6   16.37    8.77
  -3  -5   5   15.45    7.42
  -3  -5   5   10.78    6.19
   3  -5  -5   13.86    5.10
  -3   5   5    0.15    6.25
  -3  -5   4    4.64    5.28
   3  -5  -4    4.31    3.54
  -3  -5   4    6.22    4.72
  -3   5   4    7.56    8.72
   3  -5  -3  120.79   14.93
  -3   5   3  108.68   24.78
  -3  -5   3   92.06   13.73
  -3  -5   3   73.08   16.81
   3  -5  -2   49.04    9.48
  -3  -5   2   48.10   12.67
  -3   5   2   49.13   16.59
  -3  -5   2   73.36   11.81
   3  -5  -1    1.63    2.89
  -3  -5   1    2.30    1.50
  -3  -5   1   -3.76    4.74
   3  -5   0   46.08    8.28
  -3  -5   0   51.95   12.48
  -3  -5   0   55.69    9.53
  -3   5   0   42.99   18.73
   3  -5   1  250.28   17.89
  -3  -5  -1  242.96   18.89
  -3  -5  -1  240.41   26.95
   3  -5   2   46.97    6.38
  -3  -5  -2   31.84    9.56
   3  -5   2   40.74    9.78
  -3  -5  -2   44.00    7.66
  -3  -5  -2   35.38    8.50
  -3  -5  -3   -0.79    4.22
  -3  -5  -3    6.91    5.08
  -3  -5  -3    5.27    2.47
   3  -5   3   13.69    4.68
   3  -5   4    7.34    4.73
  -3  -5  -4   -3.29    5.74
  -3  -5  -4    6.36    4.60
  -3  -5  -4    4.41    2.05
   3   5   5    0.84    1.76
  -3  -5  -5    5.07    3.32
   3  -5   5    2.52    3.59
  -3   5  -5   -2.43    6.06
  -3  -5  -5    6.01    5.80
   3  -5   6   63.42   13.46
  -3   5  -6   31.82   15.46
   3   5   6   52.21    8.14
  -3  -5  -6   47.58   12.32
  -3  -5  -6   44.98   10.67
   3  -5   7   10.14    6.88
  -3   5  -7   10.10   16.46
  -3  -5  -7   -4.28    5.76
  -3  -5  -7   -2.55    2.97
  -3  -5  -8    1.09    3.50
  -3  -5  -8    1.34    4.73
   3  -5   8    3.98    5.46
  -3  -5  -9    0.98    3.60
  -3   5  -9   16.83   16.56
   3  -5   9  -15.27    7.42
  -3  -5  -9    0.62    4.15
  -3   5 -10    3.50    6.68
   3  -5  10   14.99    8.40
  -3  -5 -10   10.22    5.85
  -3  -5 -10   29.94   12.01
  -3  -5 -11   33.88   10.37
  -3   5 -11   44.85   29.90
  -3  -5 -11   29.66   10.11
   3  -5  11   59.45   15.10
  -3  -5 -12   11.70    7.16
  -3  -5 -12    6.07    4.91
  -3   5 -12   17.99   14.64
   3  -5  12   27.13   10.70
  -3  -5 -13   49.03   12.75
  -3  -5 -13   51.63   15.45
  -3   5 -13   59.05   24.33
   3  -5  13   51.53   15.02
  -3  -5 -14    0.46    3.87
  -3   5 -14    5.47   15.15
   3  -5  14   -2.42    2.76
  -3  -5 -14    3.00    2.51
  -3   5 -15    2.61    7.76
  -3  -5 -15   30.36   14.30
  -3  -5 -15   16.74    8.68
   3  -5  15   12.26    9.20
  -3  -5 -16    8.51    8.57
  -3   5 -16   -4.00   15.15
   3  -5  16    0.03    6.58
  -3  -5 -16    6.12    6.03
  -3  -5 -17   45.24   14.30
  -3   5 -17   10.65   14.74
   3  -5  17   37.85   14.63
  -3  -5 -17   36.81   12.94
  -3  -5 -18   11.65    6.64
   3  -5  18   11.95    8.71
  -3   5 -18    4.62   13.44
  -3  -5 -18    1.22    3.39
  -3  -5 -19   17.49   11.85
   3  -5  19    3.93    5.86
  -3  -5 -19    1.59    3.47
  -3  -5 -20   -1.83    4.78
  -3   5 -20    6.69   13.84
  -3  -5 -20   -6.24    9.96
   3  -5  20    3.37    6.03
  -3  -5 -21   14.12    9.96
  -3   5 -21   14.65   10.87
   3  -5  21    1.95    3.97
   3  -6 -20   17.57   10.99
  -3  -6  20   17.63    9.35
  -3  -6  19    6.97    6.89
   3  -6 -19   -0.04    5.91
   3  -6 -18    1.14    5.95
  -3  -6  18  -13.77   11.29
  -3  -6  17   -1.85    3.84
   3  -6 -17   10.81   12.77
   3  -6 -16   -6.10    6.44
  -3  -6  16    2.21    7.83
   3  -6 -15   44.40   15.67
  -3  -6  15   10.92    4.89
   3  -6 -14   -5.99    7.37
  -3  -6  14   11.29    6.74
  -3   6  13   10.88    5.08
  -3  -6  13   17.98    8.56
   3  -6 -13   15.20    6.34
   3   6 -12   67.36   21.39
   3  -6 -12  116.01   21.89
  -3   6  12  140.02   20.01
  -3  -6  12  126.10   23.30
   3  -6 -11    4.54    7.28
  -3  -6  11    5.71    7.89
  -3   6  11    2.19    2.85
   3  -6 -10   49.88   13.62
  -3  -6  10   63.61   16.63
  -3   6  10   42.98   12.21
  -3   6   9    5.48    4.96
   3  -6  -9    3.37    4.89
  -3  -6   9    0.64    4.07
   3  -6  -8   20.37    9.26
  -3   6   8   11.90    7.77
  -3  -6   8   32.73   11.56
  -3  -6   7   14.09    5.60
  -3  -6   7   25.90   11.21
   3  -6  -7   36.78   11.01
  -3   6   7   29.40   12.10
  -3  -6   6   15.39    7.79
   3  -6  -6   23.71    8.05
  -3   6   6   24.87   11.46
  -3  -6   6   42.16   14.99
  -3  -6   5   62.11   13.65
  -3  -6   5   37.02   10.72
   3  -6  -5   51.70   12.38
  -3   6   5   52.39   16.91
  -3   6   4   -3.39    8.40
   3  -6  -4    2.30    3.88
  -3  -6   4    5.43    5.00
  -3  -6   4    2.36    5.17
   3  -6  -3   20.34    7.55
  -3  -6   3   30.03   11.17
  -3   6   3   43.00   18.01
  -3  -6   3   39.42   10.12
  -3  -6   2   66.86   12.26
   3  -6  -2   51.29   10.06
  -3   6   2   53.27   18.62
  -3  -6   2   57.50   15.85
   3  -6  -1   87.61   12.38
  -3  -6   1   77.17   13.11
  -3   6   1   61.55   24.06
  -3  -6   1   92.23   19.08
   3  -6   0   13.25    4.91
  -3  -6   0   20.03    6.31
  -3   6   0   11.16    8.07
  -3  -6   0   15.00   12.49
   3  -6   1    2.76    2.94
  -3  -6  -1    0.43    2.06
  -3   6  -1    8.50   11.16
  -3  -6  -1    4.87    6.15
  -3  -6  -2    1.51    3.92
  -3  -6  -2    2.83    2.44
   3  -6   2    0.36    1.81
   3  -6   2    0.68    3.52
  -3  -6  -3    0.94    5.31
  -3  -6  -3    4.29    4.80
   3  -6   3    7.44    4.72
  -3  -6  -3    6.04    3.73
  -3  -6  -4   -3.88    4.69
  -3  -6  -4   -2.55    3.39
   3  -6   5   -1.33    2.10
  -3  -6  -5    0.35    3.36
  -3  -6  -5    7.87    7.08
   3  -6   6  127.03   20.36
  -3  -6  -6  127.56   20.57
  -3  -6  -6  120.49   20.01
  -3   6  -6   80.70   26.84
  -3   6  -7   61.98   24.88
  -3  -6  -7  104.26   18.38
   3  -6   7   94.08   18.00
  -3  -6  -7  106.59   19.78
  -3  -6  -8    3.72    5.33
  -3   6  -8   -9.60   15.95
   3  -6   8   14.23    7.10
  -3  -6  -8    7.88    6.61
  -3  -6  -9   11.79    7.95
  -3  -6  -9    2.44    4.99
  -3   6  -9   -4.32   13.65
   3  -6   9    2.32    5.47
   3  -6  10    6.43    4.79
  -3  -6 -10    7.99    4.22
  -3  -6 -10    3.49    1.97
   3  -6  11   41.73   13.94
  -3  -6 -11   11.85    8.60
  -3   6 -11   28.20   25.11
  -3  -6 -11   16.98    6.85
  -3   6 -12   45.96   22.75
  -3  -6 -12   72.56   17.60
  -3  -6 -12   76.47   15.93
   3  -6  12   95.00   20.29
  -3  -6 -13   79.44   18.87
  -3  -6 -13  107.65   18.38
  -3   6 -13   90.38   38.48
   3  -6  13  143.79   26.21
   3  -6  14    3.96    6.07
  -3  -6 -14   -7.60    7.94
  -3   6 -14   -1.04   10.88
  -3  -6 -14    1.21    3.72
  -3  -6 -15   20.31    8.90
   3  -6  15   20.82   10.19
  -3  -6 -15   34.79   13.25
  -3   6 -15   47.78   37.95
  -3  -6 -16    6.20    7.36
  -3  -6 -16    4.50    7.16
  -3   6 -16   20.96   25.49
   3  -6  16   -2.46    4.03
  -3  -6 -17    8.75    7.65
   3  -6  17   -5.57   11.18
  -3  -6 -18    3.88    6.22
  -3   6 -18   21.33   22.90
   3  -6  18   -2.36    8.30
  -3  -6 -19    1.04    5.49
  -3   6 -19   21.16   21.58
  -3  -7  17   55.94   18.49
   3  -7 -17   59.13   20.12
  -3  -7  16    0.04    3.50
   3  -7 -16   12.13    8.95
   3  -7 -15    2.88    6.73
  -3  -7  15    1.13    7.15
   3  -7 -14   21.73   10.19
  -3  -7  14   61.01   18.05
  -3  -7  13  110.05   23.97
   3  -7 -13   57.92   17.74
   3  -7 -12    0.70    4.06
  -3  -7  12    8.30    4.30
  -3  -7  11    6.31    5.54
   3  -7 -11   10.79    8.22
   3  -7 -10    0.09    4.72
  -3  -7  10    2.35    5.31
  -3   7  10    2.59    3.02
  -3  -7   9    8.63    9.62
   3  -7  -9    7.99    7.70
  -3   7   9    4.97    4.81
   3  -7  -8   14.62    7.96
  -3   7   8   11.42    9.30
  -3  -7   8   33.03   12.04
  -3  -7   7   -1.39    3.36
   3  -7  -7   -2.84    3.38
  -3   7   7    2.70    3.32
  -3  -7   6    9.71    3.81
   3  -7  -6   15.98    6.84
  -3  -7   5   13.62   10.49
  -3   7   5    6.89    4.88
  -3  -7   5   11.50    6.40
   3  -7  -5   24.25    9.30
  -3  -7   4   12.38    8.51
   3  -7  -4   35.02   10.52
  -3  -7   4   21.79    7.88
  -3   7   4    8.15    8.49
  -3   7   3   -2.17    9.95
  -3  -7   3   -3.30    6.09
  -3  -7   3   -8.38    6.15
   3  -7  -3    4.45    4.62
  -3  -7   2    9.68    9.23
   3  -7  -2   -2.28    1.83
  -3   7   2    7.49    9.16
  -3  -7   2   -1.46    2.42
  -3  -7   1   69.99   13.23
   3  -7  -1   97.84   14.72
  -3  -7   1   83.26   19.34
  -3   7   1   66.67   26.19
  -3  -7   0   10.91    9.07
  -3  -7   0   -0.12    1.71
  -3  -7  -1    4.69    4.89
  -3   7  -1    6.32   12.99
  -3  -7  -1    7.12    7.79
  -3  -7  -2    1.75    2.59
   3  -7   3    2.97    2.25
  -3  -7  -3   14.94    8.54
  -3  -7  -4   40.65   14.41
   3  -7   4   64.48   14.87
   3  -7   5    8.44    5.97
  -3  -7  -5   -1.24    5.24
  -3   7  -5   -0.56    4.78
  -3  -7  -5    9.48    5.91
  -3  -7  -6   -3.74    2.63
  -3  -7  -6   -1.57    2.89
   3  -7   6   -5.53    4.94
  -3   7  -6    3.42    5.59
  -3   7  -7   16.90   13.34
   3  -7   7    6.12    4.61
  -3  -7  -7   15.04    8.80
  -3  -7  -7    5.36    5.67
   3  -7   8   20.42   10.96
  -3  -7  -8   16.28    8.21
  -3  -7  -8   17.24    9.14
  -3   7  -8    7.43   13.14
  -3  -7  -9    4.22    4.26
  -3  -7  -9   -1.81    4.57
  -3   7  -9   -3.84   11.76
   3  -7   9    4.28    4.01
  -3  -7 -10   10.11    8.84
  -3  -7 -10    5.75    3.91
  -3   7 -10   13.32   13.15
   3  -7  10   19.62   11.16
  -3   7 -11   16.63   17.41
  -3  -7 -11   11.88    6.36
  -3  -7 -11   22.25    9.62
   3  -7  11   14.87    7.42
  -3  -7 -12   14.57    7.99
   3  -7  12   23.24   10.72
  -3   7 -12    8.29   12.36
  -3  -7 -12   31.66   10.88
   3  -7  13   14.87    9.10
  -3  -7 -13    0.75    3.11
  -3  -7 -14    6.65    5.01
   3  -7  14    9.61    7.96
  -3   7 -14   10.80   19.58
   3  -7  15    5.17    9.75
  -3   7 -15   15.44   16.51
  -3  -7 -15    8.83    7.10
   3  -7  16    1.68    5.66
  -3  -7 -16   -2.65    7.77
  -3   7 -16    6.23   18.48
  -3  -8  12    1.80    5.10
   3  -8 -12    3.71    6.07
   3  -8 -11   14.44    7.99
  -3  -8  11    6.09    7.30
   3  -8 -10    4.68    3.43
  -3  -8  10   -0.03    4.01
   3  -8  -9   35.63   13.00
  -3  -8   9   24.51   11.13
   3  -8  -8   18.57   10.19
  -3  -8   8   26.94   11.11
   3  -8  -7    6.85    5.49
  -3  -8   7   -3.27    3.98
   3  -8  -6   -0.69    3.20
  -3   8   6    1.74    8.64
  -3  -8   6   -0.33    4.11
  -3   8   5    3.49    5.76
  -3  -8   5    6.80    5.41
  -3  -8   4   21.23    9.28
  -3   8   4   24.69   14.24
  -3  -8   3    2.24    3.13
  -3  -8   3   12.21    8.29
  -3   8   3   12.16   12.41
  -3  -8   2    7.03    5.73
  -3  -8   2   11.31    5.91
  -3   8   2   16.26   13.31
  -3  -8   1   -4.63    5.49
  -3   8   1   -6.00    7.61
  -3   8   0   17.43   18.69
  -3  -8   0    8.98    6.19
  -3   8  -1   -8.09    5.46
  -3  -8  -1    0.45    5.14
  -3   8  -2   14.53    8.21
  -3  -8  -2   12.73    9.04
  -3  -8  -3    5.12    6.64
  -3   8  -3   -4.19   12.10
  -3  -8  -4   -4.85    6.52
  -3   8  -5    8.57   12.28
   3  -8   5   12.93    6.63
  -3  -8  -5   28.56   12.93
  -3  -8  -6   67.47   16.24
  -3   8  -6   39.17   18.41
  -3  -8  -6   55.58   17.30
   3  -8   6   54.14   15.51
   3  -8   7   76.97   17.72
  -3  -8  -7   84.96   19.30
  -3   8  -7   38.92   21.02
  -3  -8  -7  107.18   23.13
  -3   8  -8   62.11   25.13
   3  -8   8  122.24   23.56
  -3  -8  -8   74.51   18.73
  -3   8  -9   26.60   19.07
   3  -8   9   59.47   16.59
  -3  -8  -9   58.82   17.27
  -3  -8 -10   80.20   19.56
   3  -8  10  104.91   23.71
  -3   8 -10   50.06   25.05
  -3  -8 -11   32.51   13.96
  -3   8 -11   17.92   15.69
  -3   9   2   20.65   16.21
  -3   9   1    4.22    9.64
  -3  -9   0   -3.96    5.29
  -3   9   0   -4.52    8.72
  -3  -9  -1   -2.20    4.24
  -3   9  -1   32.04   20.65
  -4   0  26   59.90   16.94
   4   0 -26   56.04   23.65
   4   0 -26   44.00   14.43
  -4   0  25    1.76    4.47
   4   0 -25   -1.03    5.85
   4   0 -25   -5.21    6.03
  -4   0  24   36.05   12.56
   4   0 -24   43.30   14.41
   4   0 -24   10.23   11.16
  -4   0  23   -0.93    5.09
   4   0 -23    0.49    3.75
   4   0 -23  -14.64   17.54
   4   0 -22   18.31   11.00
   4   0 -22   -2.11    8.68
  -4   0  22   16.73    7.20
   4   0 -21    5.58    2.79
   4   0 -21   -2.38   16.92
  -4   0  21    4.47    5.20
  -4   0  20   70.56   15.10
   4   0 -20   44.20   13.24
   4   0 -20   69.57   27.74
   4   0 -19   16.64   17.95
   4   0 -19   -2.36    3.23
  -4   0  19   11.22    7.25
   4   0 -18   51.06   25.15
   4   0 -18   77.97   17.13
  -4   0  18   78.61   15.23
   4   0 -17    8.53   13.95
   4   0 -17    0.39    3.60
  -4   0  17    6.38    7.19
  -4   0  16   14.04    5.38
   4   0 -16   11.00    7.09
   4   0 -15   17.53    9.33
  -4   0  15   21.00    8.60
   4   0 -14    7.07    5.04
  -4   0  14   10.29    5.82
   4   0 -13   28.37   12.45
  -4   0  13   24.32   10.19
  -4   0  12  158.56   17.74
   4   0 -12  156.20   22.56
   4   0 -11   -4.16    5.61
  -4   0  11    5.81    3.18
  -4   0  10  840.28   37.53
   4   0 -10  724.86   50.15
   4   0  -9   -1.19    4.83
  -4   0   9   -1.27    1.98
  -4   0   8  364.50   22.75
   4   0  -8  387.60   39.32
  -4   0   8  340.96   23.19
  -4   0   7    0.38    3.08
  -4   0   7    3.52    3.13
   4   0  -7   10.13   10.28
  -4   0   6 1326.63   41.83
  -4   0   6 1330.96   45.85
   4   0  -6 1353.10   81.09
  -4   0   5   -1.70    2.23
  -4   0   5    3.36    2.54
   4   0  -5    1.36    7.62
  -4   0   4 2216.19   52.08
  -4   0   4 2100.19   51.05
  -4   0   3    2.12    2.51
  -4   0   3    0.46    1.70
  -4   0   2  248.66   16.80
  -4   0   2  268.87   19.08
  -4   0   1   -0.59    1.90
  -4   0   1   -2.36    2.21
  -4   0   0  348.06   19.34
  -4   0   0  345.10   24.40
  -4   0  -1    4.77    4.20
  -4   0  -1    1.22    1.57
  -4   0  -2  298.46   25.43
  -4   0  -2  289.00   17.85
  -4   0  -3    3.26    3.31
  -4   0  -3   -1.98    1.43
  -4   0  -4   -0.02    3.82
  -4   0  -4    1.45    1.53
  -4   0  -5    4.55    3.52
  -4   0  -5    2.53    1.89
  -4   0  -6  178.71   15.40
   4   0   6  170.87   13.69
  -4   0  -6  145.90   14.39
  -4   0  -7    1.12    3.26
   4   0   7   -1.04    1.86
  -4   0  -7    2.11    3.12
   4   0   8  210.45   16.18
  -4   0  -8  213.26   17.97
  -4   0  -8  235.52   21.02
   4   0   9   -0.72    2.37
  -4   0  -9   -6.03    3.54
  -4   0  -9   -1.65    1.09
  -4   0 -10   17.95    6.32
   4   0  10   16.70    4.54
  -4   0 -10   22.26    7.73
  -4   0 -11   -0.93    1.68
  -4   0 -11    6.24    5.54
  -4   0 -12  389.03   27.89
  -4   0 -12  409.25   33.57
   4   0  12  363.14   25.11
  -4   0 -13   -2.78    1.58
  -4   0 -13    4.32    6.12
   4   0  13   -3.87    5.05
  -4   0 -14  305.10   27.01
  -4   0 -14  309.79   32.19
   4   0  14  273.82   23.14
   4   0  15   -4.60    5.23
  -4   0 -15    4.81    4.67
  -4   0 -16  103.30   17.01
   4   0  16   94.36   15.30
  -4   0 -16  105.84   21.38
  -4   0 -17   -0.15    4.20
   4   0  17    4.05    3.60
  -4   0 -17   -3.01    8.35
  -4   0 -18   26.58    9.36
   4   0  18   27.40    9.00
  -4   0 -18   32.27   12.56
  -4   0 -19   -2.17    2.87
  -4   0 -19   -5.77    6.76
   4   0  19    2.81    4.17
  -4   0 -20  282.19   30.85
  -4   0 -20  310.85   37.84
   4   0  20  308.21   30.34
   4   0  21    5.33    5.52
  -4   0 -21    1.25    2.64
  -4   0 -21    1.61    3.01
  -4   0 -22   -4.70    6.45
   4   0  22   -0.28    4.03
  -4   0 -22   11.72    8.35
  -4   0 -23   -7.65    7.13
  -4   0 -23  -15.10   11.83
  -4   0 -24    5.19    4.97
  -4   0 -24   39.55   14.13
  -4   0 -25   -2.67    3.12
  -4   0 -25   -2.01    2.16
   4  -1 -26    2.51    5.46
  -4  -1  26   -2.70    3.99
   4   1 -26    3.72   12.30
   4   1 -26   14.46    9.31
  -4   1  26    6.07    6.45
  -4   1  25    6.89    5.59
   4   1 -25    8.49    6.77
  -4  -1  25    9.39   10.60
   4   1 -25   38.43   30.85
   4  -1 -25   12.22    9.11
   4  -1 -24    5.72    9.15
  -4  -1  24   -0.28    6.81
   4   1 -24   10.93   20.56
   4   1 -24   -1.09    4.05
   4  -1 -24    0.48    6.31
  -4   1  24   -3.06    3.67
   4   1 -23   26.16   10.94
  -4  -1  23    6.98    5.73
  -4   1  23   12.82    7.40
   4  -1 -23   11.32    7.76
   4  -1 -23   10.83    5.89
   4   1 -23   29.85   22.89
   4   1 -22   15.94   10.63
   4  -1 -22    9.65    4.51
   4  -1 -22   -0.16    4.66
  -4  -1  22    1.45    3.69
  -4   1  22   11.68    6.13
   4   1 -21    9.02    7.22
   4   1 -21  -18.80   11.11
   4  -1 -21    4.61    7.05
  -4  -1  21    2.11    4.85
   4  -1 -21   16.01   11.92
  -4   1  21    4.92    4.90
  -4  -1  20   41.72   12.99
   4   1 -20   45.03   13.13
   4  -1 -20   42.66   17.58
   4   1 -20   31.34   22.98
   4  -1 -20   44.63   14.42
  -4   1  20   63.38   14.63
   4  -1 -19   84.87   23.29
   4   1 -19  111.46   20.59
  -4  -1  19  115.61   19.72
  -4   1  19  107.75   19.06
   4  -1 -19  105.27   19.93
   4  -1 -18  143.67   30.63
  -4  -1  18  169.25   22.49
   4   1 -18  167.58   25.93
  -4   1  18  136.63   19.92
   4  -1 -18  129.05   21.44
  -4  -1  17   62.80   13.71
   4   1 -17   35.81   11.16
   4  -1 -17   43.56   19.67
   4  -1 -17   38.65   13.45
  -4   1  17   47.44   11.23
   4   1 -16  276.11   32.79
  -4  -1  16  297.13   29.33
   4  -1 -16  232.38   27.33
   4  -1 -16  224.84   39.37
  -4   1  16  262.14   25.24
   4  -1 -15  210.39   25.31
   4  -1 -15  165.77   34.20
  -4   1  15  196.24   20.84
  -4  -1  15  205.01   22.99
   4   1 -15  212.49   27.66
   4  -1 -14   47.26   14.22
   4   1 -14   17.40   11.14
  -4   1  14   35.18   11.97
   4  -1 -14    1.44    6.36
  -4  -1  14   25.96    9.02
   4   1 -13    7.51    9.37
   4  -1 -13   17.42   10.67
  -4   1  13   30.40    8.34
  -4  -1  13   16.59    8.94
   4   1 -12   65.29   16.71
  -4  -1  12   38.66    9.39
  -4   1  12   68.55   10.75
   4  -1 -12   47.74   10.46
   4  -1 -11    4.98    4.84
  -4   1  11    2.49    2.40
   4   1 -11    0.95    4.13
  -4  -1  11    5.98    3.86
   4  -1 -10   48.30   11.54
  -4   1  10   58.60   10.07
  -4  -1  10   59.46   10.38
   4   1 -10   78.13   21.10
  -4  -1   9   20.12    6.85
  -4  -1   9   22.82    7.28
   4  -1  -9   31.80    8.88
  -4   1   9   34.48    8.25
   4   1  -9   18.13   11.98
   4   1  -8    9.96   12.69
   4  -1  -8    5.34    4.90
  -4  -1   8    7.51    4.63
  -4   1   8    0.62    3.23
  -4  -1   8    4.33    2.88
  -4   1   7   -0.77    2.86
   4  -1  -7    4.09    5.02
  -4  -1   7   -4.70    6.10
  -4   1   7    4.27    2.37
  -4  -1   7    1.95    2.67
   4   1  -7   -8.42   12.24
  -4   1   6   20.62    5.50
  -4  -1   6   35.67    8.57
   4  -1  -6   30.98    8.36
  -4  -1   6   30.74    6.38
  -4   1   6   28.76    4.94
   4  -1  -5   50.89   12.41
  -4   1   5   43.38    9.82
  -4  -1   5   50.55    7.82
  -4   1   5   47.61    6.43
  -4  -1   5   48.36    9.18
   4  -1  -4   15.96    8.44
  -4  -1   4    6.20    3.17
  -4  -1   4   10.55    5.24
  -4   1   4   10.54    4.27
  -4   1   4    6.84    2.11
  -4   1   3    1.95    1.83
  -4  -1   3    3.42    3.23
  -4   1   3    3.11    3.04
   4  -1  -3   -2.14    6.66
  -4  -1   3   -0.49    2.37
  -4   1   2   54.91   12.15
  -4   1   2   37.96    5.14
  -4  -1   2   41.56    6.28
  -4  -1   2   34.54    6.92
   4  -1  -2   41.74   13.07
  -4   1   1   49.28   11.73
  -4   1   1   50.46    6.02
  -4  -1   1   61.16    9.78
  -4  -1   1   49.32    6.80
  -4  -1   0   13.45    4.65
  -4  -1   0   21.40    4.72
  -4   1   0   23.33   10.05
  -4   1   0   16.64    3.58
  -4   1  -1   86.64   18.80
  -4   1  -1  102.46    9.54
  -4  -1  -1  111.05    9.95
  -4  -1  -1  107.66   12.65
  -4   1  -2  536.30   42.93
  -4  -1  -2  514.35   21.99
  -4  -1  -2  545.95   27.48
  -4   1  -2  507.16   22.50
  -4   1  -3  465.79   41.70
  -4  -1  -3  543.12   23.93
  -4   1  -3  535.60   24.94
  -4  -1  -3  533.83   27.48
  -4   1  -4  435.15   23.97
  -4  -1  -4  374.45   21.48
  -4  -1  -4  434.67   25.34
  -4  -1  -4  430.18   25.09
   4  -1   5  911.28   35.31
  -4  -1  -5  937.53   38.07
  -4  -1  -5  856.48   37.30
  -4   1  -5  973.39   38.89
  -4  -1  -5  944.99   37.61
   4  -1   6  136.60   14.08
  -4  -1  -6  148.88   15.35
  -4  -1  -6  132.55   15.63
  -4   1  -6  140.63   15.63
  -4  -1  -6  142.22   14.38
   4  -1   7  124.89   13.86
  -4  -1  -7  151.04   16.52
  -4  -1  -7  154.97   15.68
  -4   1  -7  142.91   17.29
  -4  -1  -7  123.15   15.83
  -4   1  -7  164.53   12.70
  -4  -1  -8  301.29   24.30
  -4   1  -8  301.44   18.85
  -4   1  -8  262.85   25.33
   4  -1   8  244.63   20.71
   4   1   9   10.48    3.38
  -4  -1  -9   54.27   15.08
  -4   1  -9   28.79   11.31
  -4   1  -9   17.93    5.40
  -4  -1  -9   31.08   10.26
   4  -1   9   39.48   12.08
   4   1  10   27.19    5.33
  -4   1 -10   36.56    7.52
  -4   1 -10   24.91    8.77
  -4  -1 -10   30.21    8.99
  -4  -1 -10   28.49    7.07
   4  -1  10   32.20    7.94
   4   1  11    3.44    1.76
  -4  -1 -11   19.81    7.87
  -4   1 -11   10.78    4.31
  -4   1 -11   13.44    6.39
  -4  -1 -11   12.86    3.80
   4  -1  11    7.47    4.02
  -4   1 -12   -0.33    3.83
   4   1  12    1.18    2.16
  -4  -1 -12    4.08    4.35
  -4   1 -12    1.21    1.42
  -4  -1 -12    3.11    3.15
   4  -1  12    5.97    3.68
  -4  -1 -13   -0.93    3.76
  -4   1 -13    3.86    2.82
  -4   1 -13   -0.81    5.60
   4  -1  13    4.74    4.59
  -4  -1 -13    1.04    2.78
   4   1  13   11.65    4.61
  -4  -1 -14    1.52    4.32
  -4   1 -14   -1.76    2.08
   4  -1  14    3.09    1.90
  -4  -1 -14   -4.85    3.55
   4   1  14   -0.66    2.16
  -4  -1 -15   -2.21    4.26
  -4  -1 -15   -0.90    4.56
  -4   1 -15    4.34    3.50
   4  -1  15    6.19    4.65
  -4   1 -15   -3.13   10.02
   4   1  15   -5.89    4.41
  -4   1 -16    7.80    9.13
  -4  -1 -16    9.20    7.92
  -4   1 -16    4.83    3.65
   4  -1  16    1.17    4.15
  -4  -1 -16   19.06   10.28
   4   1  16    5.00    3.43
   4  -1  17   41.81   11.37
  -4   1 -17   34.14    8.76
   4   1  17   25.68    6.80
  -4   1 -17   28.37   12.48
  -4  -1 -17   36.94   11.35
  -4  -1 -17   30.42    9.92
   4  -1  18   34.08   11.22
  -4  -1 -18    6.41    3.77
   4   1  18   25.87    7.19
  -4   1 -18   30.74    8.61
  -4   1 -18   22.14    8.86
  -4  -1 -18   24.94   10.61
   4  -1  19    2.35    2.27
   4   1  19    5.34    3.61
  -4   1 -19   -3.62    7.10
  -4  -1 -19    2.29    4.08
  -4  -1 -19    0.58    6.29
  -4   1 -19    2.49    3.75
  -4  -1 -20    6.59    7.26
  -4   1 -20    5.07    4.15
  -4   1 -20   10.83   10.76
  -4  -1 -20    5.25    5.86
   4  -1  20    9.43    6.61
  -4  -1 -21    7.86    8.62
  -4   1 -21    2.16    3.66
   4  -1  21    4.22    3.63
  -4   1 -21   -0.74    5.94
  -4  -1 -21   -3.87    2.80
  -4  -1 -22   -0.47    2.81
  -4   1 -22   -1.81    1.84
   4  -1  22   -1.96    2.64
  -4   1 -22    0.23    4.96
  -4  -1 -22   -9.13    7.79
  -4   1 -23   18.30   12.05
   4  -1  23   22.42   10.29
  -4  -1 -23   16.71   10.01
  -4  -1 -23   26.68   11.61
  -4  -1 -24   22.36   11.38
   4  -1  24   14.88    8.00
  -4  -1 -24   17.75    6.33
  -4   1 -24   26.31   13.71
  -4  -1 -25   10.63    7.41
   4  -1  25   10.32    7.05
  -4   1 -25    7.04    7.84
  -4  -1 -25   22.18    9.95
   4  -2 -26    5.95    9.55
  -4  -2  26   -0.76    4.28
   4   2 -26   -1.12   10.98
   4   2 -26   19.58   10.45
  -4   2  26    0.38    3.91
   4   2 -25   10.59    8.81
  -4  -2  25   -8.66    6.79
   4  -2 -25   -5.28    5.37
   4   2 -25    6.80   16.32
  -4   2  25   -6.03    5.81
   4  -2 -24   21.03   11.59
   4   2 -24   10.01    4.24
  -4  -2  24   31.04   14.54
   4   2 -24    6.01   13.96
  -4   2  24   20.30    8.14
   4   2 -23   -7.95    7.71
  -4  -2  23   14.36    7.77
   4   2 -23   -6.82   20.36
  -4   2  23    3.15    5.73
   4  -2 -23    8.37    8.93
   4   2 -22   75.60   19.06
   4   2 -22   40.92   30.36
   4  -2 -22   28.33   11.56
  -4   2  22   37.95   11.60
  -4  -2  22   47.82   14.06
   4  -2 -21    0.40    4.93
  -4   2  21   -0.95    3.07
   4   2 -21   -1.08    3.55
  -4  -2  21   -4.29    6.87
   4  -2 -20    1.72    4.35
  -4  -2  20    9.90    7.97
  -4   2  20    8.41    4.75
   4  -2 -20    2.87    4.17
   4   2 -20    9.17    5.21
  -4  -2  19   72.85   16.26
   4   2 -19  102.88   20.46
   4  -2 -19   80.31   15.92
  -4   2  19   80.56   15.06
   4  -2 -19   62.81   15.12
   4  -2 -18    3.15    3.25
  -4   2  18   13.51    5.97
   4  -2 -18    6.66    5.20
  -4  -2  18    7.97    6.38
   4   2 -18    9.68    5.62
   4   2 -17   24.52   10.23
   4  -2 -17   25.52   10.56
  -4   2  17   22.60    8.02
  -4  -2  17   17.12    7.52
   4  -2 -17   23.16    9.66
  -4  -2  16   11.10    6.05
  -4   2  16   24.68    7.96
   4  -2 -16    7.95    6.26
   4  -2 -16   11.20    5.99
   4   2 -16   25.93   11.10
   4   2 -15   13.22    8.67
   4  -2 -15   22.94    9.41
  -4   2  15   40.47    9.58
   4  -2 -15   16.39    5.84
  -4  -2  15   29.49    9.45
   4   2 -14   65.76   19.42
  -4  -2  14   52.89   15.04
  -4   2  14   48.47   12.14
   4  -2 -14   27.43    9.48
   4  -2 -14   60.73   14.32
   4   2 -13  103.41   22.86
  -4  -2  13   96.54   17.01
  -4   2  13  113.34   14.61
   4  -2 -13   63.43   11.84
   4  -2 -13   67.83   14.55
   4   2 -12   -2.57    6.49
   4  -2 -12    8.33    7.58
  -4   2  12    8.44    5.73
   4  -2 -12    4.43    2.91
  -4  -2  12    3.74    4.08
  -4   2  11   98.79   13.65
  -4  -2  11   99.54   15.01
   4  -2 -11  102.83   16.45
   4  -2 -11  108.48   14.50
   4   2 -11  102.89   23.70
  -4   2  10   96.71   13.48
   4   2 -10   93.83   21.85
   4  -2 -10  132.35   17.53
   4  -2 -10  123.33   14.33
  -4  -2  10  122.07   18.49
  -4  -2  10  127.83   16.60
   4  -2  -9  147.96   17.94
   4   2  -9  121.96   26.65
   4  -2  -9  143.46   14.41
  -4   2   9  184.06   18.26
  -4  -2   9  145.62   19.98
  -4  -2   9  159.25   17.31
   4  -2  -8  338.77   26.52
  -4   2   8  302.09   24.06
   4  -2  -8  321.64   19.83
   4  -2  -8  349.84   11.71
  -4  -2   8  379.55   33.04
  -4  -2   8  331.08   24.65
   4  -2  -7  377.52   27.43
  -4  -2   7  407.44   25.64
  -4  -2   7  429.70   34.76
  -4   2   7  416.71   28.91
  -4   2   6  139.09   17.58
   4  -2  -6  132.06   15.56
  -4  -2   6  133.37   13.84
  -4  -2   6  158.31   21.04
   4  -2  -5  133.88   15.11
  -4   2   5  157.45   19.13
  -4  -2   5  148.98   13.98
  -4  -2   5  147.68   19.26
   4  -2  -4  234.53   19.90
  -4   2   4  213.90   23.28
   4  -2  -4  205.46   11.25
  -4   2   4  229.40    9.26
  -4  -2   4  213.97   16.45
  -4  -2   4  194.49   21.35
  -4   2   3  326.35   31.53
  -4   2   3  360.23   12.36
  -4  -2   3  314.83   18.75
  -4  -2   3  351.98   26.54
   4  -2  -3  349.04   23.85
   4  -2  -2   97.02   12.18
  -4   2   2   84.57   16.31
  -4   2   2   93.86    6.98
  -4  -2   2   85.43    9.14
  -4  -2   2   86.22   12.69
  -4  -2   1   -1.72    1.44
  -4   2   1  -10.22    7.41
  -4   2   1   -2.27    2.04
   4  -2  -1   -1.43    2.94
  -4  -2   1   -1.42    3.23
  -4   2   0  404.74   39.77
  -4  -2   0  378.94   16.46
   4  -2   0  358.68   22.37
  -4  -2   0  325.29   24.36
  -4   2   0  385.63   17.82
   4  -2   1   93.40   11.73
  -4   2  -1  102.29   10.47
  -4   2  -1   82.56   19.65
  -4  -2  -1  100.93    7.81
  -4  -2  -1  104.60   13.61
  -4  -2  -2    2.18    3.78
   4  -2   2   10.25    5.99
  -4   2  -2    2.25    7.41
  -4   2  -2   10.71    5.01
  -4  -2  -2   -0.49    0.57
  -4  -2  -3   -0.25    0.51
  -4  -2  -3    3.16    3.57
  -4   2  -3   -4.12    3.85
   4  -2   3   -3.30    4.69
  -4  -2  -4  163.41   17.51
   4  -2   4  194.64   17.80
  -4  -2  -4  183.67    7.85
  -4   2  -4  178.64   18.79
  -4  -2  -4  198.45   19.06
  -4   2  -5  138.36   18.58
  -4  -2  -5  134.80   15.94
  -4  -2  -5  119.81    5.61
  -4  -2  -5  120.51   15.11
  -4  -2  -5  113.38    6.37
   4  -2   5  110.82   14.44
  -4  -2  -6    6.22    3.74
  -4   2  -6    7.91    6.68
  -4  -2  -6    6.24    4.41
   4  -2   6    4.10    1.76
   4  -2   7  215.57   20.73
  -4   2  -7  275.79   30.62
  -4  -2  -7  212.14   20.61
  -4  -2  -7  225.61   22.09
   4  -2   8    4.38    5.73
  -4  -2  -8   -3.14    3.41
  -4   2  -8   14.98   13.04
  -4  -2  -8    2.86    3.97
  -4  -2  -9  223.42   23.54
  -4  -2  -9  201.67   12.35
  -4   2  -9  264.46   34.22
  -4  -2  -9  222.78    7.72
  -4  -2  -9  234.17   21.17
   4  -2   9  228.65   22.73
   4  -2  10   35.61    9.22
  -4  -2 -10   21.75    6.83
  -4   2 -10   27.73    5.30
  -4   2 -10   33.58   11.02
  -4  -2 -10   19.73    5.35
  -4  -2 -10   11.11    3.35
  -4   2 -11    0.25    1.16
  -4  -2 -11    0.67    3.04
  -4  -2 -11    0.47    2.16
  -4  -2 -11    0.97    1.80
   4  -2  11    0.13    2.51
  -4   2 -12   79.07    9.75
   4   2  12   78.67    7.76
  -4  -2 -12   81.25   12.98
  -4   2 -12   91.73   21.55
  -4  -2 -12   70.12   14.30
   4  -2  12   96.50   16.38
   4   2  13  296.13   16.67
  -4  -2 -13  256.45   27.07
  -4   2 -13  279.07   18.98
  -4   2 -13  246.04   36.23
  -4  -2 -13  251.87   23.40
   4  -2  13  298.26   28.89
  -4  -2 -14   -6.45    5.18
   4   2  14   -0.01    1.48
  -4   2 -14    1.48    1.84
  -4   2 -14   -1.78    8.45
   4  -2  14   -2.71    4.34
  -4  -2 -14    7.14    5.39
   4   2  15   14.39    4.28
  -4  -2 -15   14.08    8.55
  -4   2 -15   18.16    5.02
  -4   2 -15   11.85    8.17
   4  -2  15   19.46    8.06
  -4  -2 -15   17.61    7.69
  -4  -2 -16    0.97    6.97
  -4   2 -16    6.03    3.45
  -4   2 -16   10.80   12.19
   4  -2  16    0.98    3.47
  -4  -2 -16   -3.01    4.00
  -4   2 -17  147.64   15.64
   4  -2  17  141.94   22.32
  -4  -2 -17  130.95   19.18
  -4   2 -17  160.24   31.58
  -4  -2 -17  148.76   24.11
  -4  -2 -18   10.48    4.18
  -4   2 -18   13.54    5.15
  -4   2 -18   30.99   14.63
  -4  -2 -18   17.27    6.51
   4  -2  18   29.99   12.05
  -4  -2 -19   64.62   16.31
  -4  -2 -19   73.90   15.10
   4  -2  19   89.11   18.78
  -4   2 -19   51.76   17.64
  -4  -2 -20   17.59    9.66
   4  -2  20   28.17   10.92
  -4   2 -20   45.32   19.03
  -4  -2 -20   20.99    8.30
  -4  -2 -21   20.44   10.63
   4  -2  21   19.95    9.19
  -4   2 -21   35.71   16.04
  -4  -2 -21   36.64   12.27
  -4  -2 -22   47.75   15.42
   4  -2  22   55.71   15.46
  -4   2 -22   45.76   19.25
  -4  -2 -22   58.65   13.83
  -4  -2 -23    3.63    3.19
   4  -2  23   -5.58    4.83
  -4   2 -23    3.89    9.83
  -4  -2 -23    5.59    6.19
  -4  -2 -24    8.85    9.40
  -4   2 -24   14.33   11.16
   4  -2  24    1.25    3.08
  -4  -2 -24    0.80    3.73
  -4  -2 -25   26.75   13.40
  -4   2 -25   10.57   11.02
  -4  -2 -25    7.03    6.82
   4  -2  25   14.49    7.76
   4   3 -25   12.12    8.44
   4  -3 -25    9.40    9.60
   4   3 -25   -4.56   18.65
  -4  -3  25    7.11    6.95
  -4  -3  24    4.18    4.17
   4   3 -24    4.86    7.33
   4  -3 -24    5.19    8.43
  -4   3  24    5.90    6.24
   4  -3 -23   17.63    8.14
   4   3 -23   14.39   19.17
  -4  -3  23   10.44    8.17
  -4   3  23   16.31    8.40
   4   3 -23   12.56    8.05
   4   3 -22    0.13    3.45
   4  -3 -22  -10.12   10.48
  -4  -3  22    8.66    9.64
  -4   3  22   -1.37    3.09
   4  -3 -21    2.91    6.36
  -4  -3  21    4.01    9.38
   4   3 -21    2.98    6.05
  -4   3  21    7.11    3.39
   4  -3 -20  122.49   23.38
  -4  -3  20  127.25   24.40
   4   3 -20  183.16   29.69
  -4   3  20  114.87   18.13
   4  -3 -19  118.31   21.92
   4   3 -19  175.43   29.11
  -4  -3  19  128.90   23.22
  -4   3  19  139.78   19.54
   4   3 -18    1.85    5.03
   4  -3 -18    9.42    7.33
  -4   3  18   10.36    4.93
   4   3 -17   -2.04    7.24
  -4   3  17    1.87    2.16
  -4  -3  17    5.52    3.55
   4  -3 -17    9.39   10.13
   4  -3 -16    1.64    4.29
  -4   3  16   -0.66    2.57
   4   3 -16    0.68    3.53
  -4   3  15   65.92   12.26
  -4  -3  15   67.24   14.86
   4  -3 -15   62.63   15.37
   4   3 -15   60.31   17.01
  -4   3  14   17.63    7.59
   4  -3 -14   28.50    4.81
  -4  -3  14   26.96   10.43
   4   3 -14   30.53   15.60
   4  -3 -14   35.14   10.38
   4  -3 -13  166.32   22.55
  -4  -3  13  248.41   26.53
  -4   3  13  222.84   21.68
   4  -3 -13  211.86   10.48
   4   3 -13  193.82   31.48
  -4   3  12   57.02   10.46
   4  -3 -12   55.88    4.23
  -4  -3  12   63.56   13.42
   4   3 -12   58.79   18.25
   4  -3 -12   51.98   12.48
   4  -3 -11    8.25    3.65
  -4  -3  11   18.99    5.71
  -4   3  11   17.48    5.25
   4   3 -11    4.50    6.37
  -4  -3  10   12.61    6.54
   4  -3 -10   17.00    7.11
  -4  -3  10   12.42    6.88
  -4   3  10   22.35    7.03
  -4  -3   9   34.47    9.54
  -4  -3   9   24.20   11.19
   4  -3  -9   26.29    8.36
  -4   3   9   37.90    9.83
  -4  -3   8    2.06    2.78
   4  -3  -8    1.32    2.63
  -4  -3   8   -1.33    5.48
  -4   3   8    1.51    4.86
   4  -3  -7   90.74   13.72
  -4   3   7   63.55   12.96
  -4  -3   7   64.62   11.67
  -4  -3   7   85.72   16.99
  -4  -3   6   20.03    5.61
  -4  -3   6    3.06    5.52
  -4   3   6   25.44    9.11
   4  -3  -6   28.13    7.26
   4  -3  -5   25.92    6.86
  -4  -3   5   37.95   11.56
  -4   3   5   25.04    9.89
  -4  -3   5   28.89    7.09
   4  -3  -4   47.69    8.98
  -4  -3   4   41.43   11.30
  -4   3   4   40.15   11.59
  -4  -3   4   19.42    5.57
  -4  -3   3  288.53   20.07
  -4   3   3  232.54   30.55
  -4   3   3  331.96   11.13
  -4  -3   3  286.45   26.92
   4  -3  -3  296.09   20.80
  -4   3   3  351.18   16.75
  -4  -3   2   -0.61    2.04
  -4   3   2    4.24    6.13
  -4   3   2    1.15    1.23
   4  -3  -2   -1.39    1.19
   4  -3  -1  246.76   16.65
  -4  -3   1  263.28   17.14
  -4   3   1  302.72   38.65
  -4   3   1  269.95   16.71
  -4  -3   1  246.59   24.10
   4  -3   0   60.43    7.79
  -4   3   0   69.59    9.80
  -4   3   0   71.14   18.66
  -4  -3   0   63.83    7.88
  -4  -3   0   66.97   12.90
   4  -3   1  258.98   14.57
  -4  -3  -1  310.60   16.35
  -4   3  -1  280.87   40.16
  -4   3  -1  335.41   26.52
  -4  -3  -1  232.26   23.14
   4  -3   2   88.17    7.35
  -4  -3  -2   95.10    8.14
  -4   3  -2  101.94   22.24
  -4   3  -2  100.14   15.87
  -4  -3  -2   98.41   14.57
  -4  -3  -3   59.95    5.66
  -4  -3  -3   51.41   10.55
  -4   3  -3   65.37   13.76
   4  -3   3   57.14   10.44
  -4  -3  -3   63.22   11.64
   4  -3   3   54.60    4.69
  -4  -3  -4  202.62    8.40
   4   3   4  172.87   10.14
  -4  -3  -4  179.41   19.81
  -4  -3  -4  204.18   21.02
   4  -3   4  185.05   19.04
  -4   3  -4  208.72   27.76
  -4  -3  -5   45.83   10.82
   4  -3   5   29.90    8.69
  -4  -3  -5   51.73   11.63
  -4  -3  -6   11.43    5.70
  -4   3  -6   24.32    9.91
   4  -3   6   29.41    8.79
  -4  -3  -6   29.12    9.07
  -4  -3  -7   27.54    9.87
  -4   3  -7   21.85   10.55
   4  -3   7   17.72    6.92
  -4  -3  -7   12.03    6.02
  -4  -3  -8   45.54   11.29
   4  -3   8   40.68   10.53
  -4   3  -8   31.26   15.19
  -4  -3  -8   63.89   11.79
  -4   3  -9  162.03   32.33
  -4  -3  -9  139.59   21.98
  -4  -3  -9  160.39   22.78
   4  -3   9  170.04   21.58
  -4  -3 -10   27.03    7.04
  -4  -3 -10   25.40    7.29
   4  -3  10   44.93   11.25
   4  -3  11   21.31    7.61
  -4  -3 -11   30.60   10.37
  -4   3 -11   25.12   12.79
  -4  -3 -11   44.64   11.27
  -4  -3 -12   13.98    6.23
  -4   3 -12   18.03   13.30
  -4  -3 -12   27.54    9.22
   4  -3  12   16.06    8.69
  -4  -3 -13   13.47    6.29
  -4   3 -13   20.56   16.13
   4  -3  13   17.98    8.14
  -4  -3 -13   26.83    8.29
  -4  -3 -14    2.38    6.51
  -4   3 -14   -4.64    6.68
   4  -3  14    9.60    6.57
  -4  -3 -14    2.56    2.68
  -4  -3 -15   27.24   12.08
  -4   3 -15   29.84   13.31
   4  -3  15   25.48    9.45
  -4  -3 -15   35.11   10.15
  -4   3 -16    3.87    4.58
  -4  -3 -16   12.01    7.43
   4  -3  16   14.68    8.68
  -4  -3 -16   30.24    9.73
  -4  -3 -17   26.84   12.10
  -4   3 -17   10.33   12.90
   4  -3  17   21.58    9.37
  -4  -3 -17   29.54    9.46
  -4  -3 -18    0.66    6.06
  -4   3 -18   -2.79    6.50
   4  -3  18    3.17    6.69
  -4  -3 -18    4.17    4.22
  -4   3 -19    3.04    4.56
   4  -3  19   -5.03    6.93
  -4  -3 -19   -3.68    5.75
  -4  -3 -19    2.83    7.52
  -4  -3 -20   11.32    6.70
  -4   3 -20   32.96   17.50
   4  -3  20   16.31    7.35
  -4  -3 -20   18.65    7.63
  -4  -3 -21   24.61   11.54
  -4   3 -21   20.21   14.13
   4  -3  21    5.67    7.36
  -4  -3 -21   30.50   12.15
  -4  -3 -22   -1.16    3.55
  -4   3 -22    3.77    5.63
   4  -3  22   -4.94    4.21
  -4  -3 -22   -5.74    3.98
  -4  -3 -23   31.51   13.25
  -4   3 -23   -0.43    9.05
   4  -3  23    7.07    6.08
  -4  -3 -23   23.16    9.18
  -4  -3 -24   -0.87    3.07
  -4   3 -24   16.83   13.49
   4  -3  24   20.20   11.84
  -4  -3 -24   -2.14    4.05
  -4  -4  23    7.91    8.59
   4  -4 -23   16.68   10.79
   4   4 -22   47.91   16.31
   4  -4 -22   15.87    9.12
  -4  -4  22   17.52   10.85
   4  -4 -21   18.14    7.92
   4   4 -21   21.46   11.14
  -4  -4  21   13.73    8.47
  -4   4  21   27.02    9.51
   4   4 -20   -0.26    7.14
   4  -4 -20   18.01    9.61
  -4  -4  20    3.33    3.47
  -4   4  20    3.19    3.90
   4   4 -19   78.24   20.02
  -4  -4  19   69.98   18.49
   4  -4 -19   77.55   18.99
  -4   4  19   69.82   13.85
   4  -4 -18    3.99    3.26
  -4   4  18   -1.16    2.09
  -4  -4  18    1.35    9.59
   4   4 -18    6.52    8.01
   4  -4 -17   26.60   11.78
  -4   4  17   33.05    9.59
   4   4 -17    7.34    5.15
  -4  -4  17   20.44   10.29
   4   4 -16   12.15    9.72
   4  -4 -16   14.74   10.25
  -4  -4  16   -0.24    4.18
  -4   4  16   14.23    6.78
   4  -4 -15  142.85   23.08
  -4   4  15  122.29   17.19
  -4  -4  15  142.43   23.54
   4   4 -15  123.39   25.61
   4  -4 -14   15.09    8.06
  -4   4  14   11.23    6.14
   4   4 -14    4.80    5.95
  -4  -4  14    7.27    5.32
   4  -4 -13   24.12   11.48
  -4  -4  13   11.21    9.59
  -4   4  13   12.00    5.37
   4   4 -13   11.35    9.61
   4   4 -12   15.14    9.23
  -4  -4  12   31.06    9.54
   4  -4 -12   47.96   12.96
  -4   4  12   55.21   10.81
  -4   4  11   38.07   10.34
  -4  -4  11   24.45    8.46
   4  -4 -11   23.50    7.83
  -4  -4  10   48.22   10.70
  -4  -4  10   78.00   20.51
   4  -4 -10   54.23   12.22
  -4   4  10   48.62   11.12
   4  -4  -9  165.23   21.29
  -4   4   9  148.37   20.78
  -4  -4   9  178.77   21.03
  -4  -4   9  161.06   25.61
  -4  -4   8  121.13   17.62
  -4   4   8  134.59   20.99
  -4  -4   8  147.79   25.95
   4  -4  -8  107.27   16.38
  -4  -4   7   -3.49    3.89
  -4  -4   7   -4.09    4.17
  -4   4   7    8.93    7.76
   4  -4  -7    1.88    3.76
  -4  -4   6    3.93    4.94
   4  -4  -6   15.09    5.52
  -4  -4   6    9.34    5.97
  -4   4   6    6.81    5.12
  -4  -4   5   28.28    7.81
  -4   4   5   19.07    8.31
   4  -4  -5   25.17    7.56
  -4  -4   5   23.69    8.90
   4  -4  -4  232.94   20.19
  -4  -4   4  214.33   20.14
  -4   4   4  160.77   26.49
  -4   4   4  220.37    8.88
  -4   4   4  227.04    9.38
  -4  -4   4  217.64   27.65
   4  -4  -3    3.89    3.31
  -4  -4   3   -0.94    3.48
  -4  -4   3   -2.41    4.70
  -4   4   3   -1.47    4.02
  -4   4   3    4.47    1.79
  -4  -4   2   21.89    8.12
  -4   4   2   35.44   15.37
   4  -4  -2   32.97    6.51
  -4  -4   2   28.46    6.43
  -4   4   2   34.35    7.55
  -4  -4   1    9.67    4.91
   4  -4  -1    3.95    2.14
  -4  -4   1    8.25    2.89
  -4   4   1    6.17    7.12
  -4   4   1    5.96    3.82
  -4  -4   0    9.99    6.69
   4  -4   0   12.39    3.76
  -4  -4   0   17.11    5.28
  -4   4   0   10.16    6.62
  -4   4   0   18.06    9.04
  -4  -4  -1   -4.50    5.50
   4  -4   1    2.97    2.31
  -4   4  -1   -3.81    8.50
  -4   4  -1    0.36    2.46
  -4  -4  -1   -0.79    1.28
   4  -4   2   78.82    7.46
  -4  -4  -2   56.06    7.03
  -4   4  -2   66.45   16.30
  -4  -4  -2   72.84   13.72
  -4  -4  -3   78.28    8.03
   4  -4   3   53.38   11.51
  -4  -4  -3   75.71   14.51
  -4   4  -3   63.99   18.47
  -4  -4  -3   61.27   12.52
   4  -4   3   78.55    6.24
  -4  -4  -4   35.23    9.61
   4  -4   4   41.96    9.92
  -4  -4  -4   30.59    9.23
  -4   4  -4   44.09   14.86
  -4  -4  -4   44.19    5.07
   4  -4   5   20.03    8.23
  -4  -4  -5   10.70    6.37
  -4   4  -5    6.71    8.59
  -4  -4  -5   10.01    5.63
  -4  -4  -6    4.83    4.27
   4  -4   6    7.22    5.20
  -4  -4  -6   -2.64    3.00
  -4  -4  -7   13.62    7.98
  -4  -4  -7    7.27    6.47
  -4   4  -7   23.28   14.92
   4  -4   7   23.79    8.60
  -4  -4  -8   95.94   16.27
  -4   4  -8  111.53   31.49
  -4  -4  -8  123.38   18.27
   4  -4   8  119.94   18.42
  -4  -4  -9    3.90    3.44
   4  -4   9    4.16    5.61
  -4  -4  -9    1.60    3.84
  -4  -4 -10   67.40   15.00
  -4   4 -10   59.44   21.99
  -4  -4 -10   91.49   16.56
   4  -4  10   93.89   17.90
  -4  -4 -11   58.58   14.40
  -4  -4 -11   84.02   15.68
  -4   4 -11   90.14   29.36
   4  -4  11   78.13   16.26
   4  -4  12   62.26   15.48
  -4   4 -12   46.30   21.72
  -4  -4 -12   66.84   14.59
  -4  -4 -12   76.05   17.10
   4  -4  13   41.90   12.68
  -4  -4 -13   25.57   10.96
  -4   4 -13   30.03   18.45
  -4  -4 -13   42.55   12.01
  -4  -4 -14    0.24    7.75
  -4   4 -14    9.73   12.74
  -4  -4 -14    5.21    5.54
   4  -4  14    7.00    7.09
  -4  -4 -15   24.14    9.55
  -4   4 -15   38.29   19.62
   4  -4  15   28.37   11.47
  -4  -4 -15   24.81    9.68
  -4  -4 -16   88.44   21.17
  -4  -4 -16   72.07   17.60
  -4   4 -16   59.53   22.87
   4  -4  16   60.48   16.92
  -4  -4 -17   19.04    9.35
  -4   4 -17   -4.47    6.82
  -4  -4 -17   14.19    7.95
  -4   4 -18   17.46   15.14
  -4  -4 -18   -0.10    7.33
   4  -4  18   -2.04    4.84
  -4  -4 -18   13.80    8.10
  -4  -4 -19    5.13    7.11
  -4   4 -19   20.57   13.62
   4  -4  19    7.05    4.61
  -4  -4 -19   17.36    8.67
  -4  -4 -20    0.15    3.37
  -4   4 -20   12.97    9.83
   4  -4  20    5.88    6.80
  -4  -4 -20   12.76    7.46
  -4  -4 -21    7.86    8.29
  -4   4 -21    2.95    9.55
   4  -4  21    4.32    6.22
  -4  -4 -21   -0.20    6.61
  -4  -4 -22    4.55    8.38
  -4   4 -22   17.82   15.08
   4  -4  22    6.56   10.16
  -4  -4 -22   -5.20    5.22
   4  -5 -22   69.49   21.28
  -4  -5  22   71.60   20.86
  -4  -5  21   12.90    6.95
   4  -5 -21    8.03    6.30
   4  -5 -20   -0.11    4.55
  -4  -5  20   -4.09    5.01
   4  -5 -19    5.68    9.23
  -4  -5  19   19.59    8.18
   4  -5 -18   -1.63    3.40
  -4   5  18    7.55    6.02
   4   5 -18    5.29    7.53
   4   5 -17    1.95    5.71
  -4   5  17   -5.16    4.64
   4  -5 -17    6.09    6.27
  -4  -5  17   -7.09    8.99
   4  -5 -16   10.34    6.35
  -4  -5  16   28.71   11.44
  -4   5  16   20.16    7.56
   4   5 -16   22.91   12.38
   4   5 -15   33.20   13.42
   4  -5 -15   42.22   14.58
  -4   5  15   57.82   12.72
  -4  -5  15   34.83   12.87
   4   5 -14    2.63    6.16
  -4   5  14   18.78    7.80
   4  -5 -14   12.17    8.88
  -4  -5  14   14.45    8.47
   4  -5 -13  146.28   24.49
  -4  -5  13  137.21   23.12
  -4   5  13   97.34   16.18
   4   5 -13   73.15   20.98
  -4   5  12    3.74    4.24
   4  -5 -12   11.56    7.12
  -4  -5  12    5.62    5.86
   4  -5 -11    4.61    4.48
  -4  -5  11   10.96    7.31
  -4   5  11   13.98    7.66
  -4  -5  10    0.56    2.58
   4  -5 -10    9.71    6.80
  -4   5  10   13.08    7.51
   4  -5  -9   26.90    9.25
  -4  -5   9   14.53    9.33
  -4  -5   9    8.62    3.42
  -4   5   9   23.81    9.54
   4  -5  -8    0.75    2.82
  -4  -5   8    0.03    2.59
  -4  -5   8    4.13    5.06
  -4   5   8   -1.66    3.88
  -4  -5   7    2.52    2.78
   4  -5  -7   -1.06    4.38
  -4  -5   7    3.44    2.15
  -4   5   7   -4.54    4.67
  -4  -5   6   19.94    9.37
  -4  -5   6   17.28    7.01
  -4   5   6   20.09    7.21
   4  -5  -6   18.08    6.48
   4  -5  -5  148.04   18.05
  -4   5   5  137.83   25.02
  -4  -5   5  148.60   18.41
  -4  -5   5  176.30   28.04
   4  -5  -4   13.08    5.25
  -4  -5   4   13.80    8.40
  -4   5   4    6.21    2.48
  -4   5   4   10.72    5.04
  -4  -5   4   13.57    6.04
  -4   5   3   17.86   12.12
  -4  -5   3   27.08   10.27
   4  -5  -3   26.84    7.20
  -4   5   3   26.76    8.35
  -4  -5   3   35.59    8.10
  -4  -5   2    4.78    6.85
   4  -5  -2   10.40    4.47
  -4   5   2    6.13    7.14
  -4   5   2    7.50    6.48
  -4  -5   2    5.42    4.06
  -4   5   1   73.69   19.84
  -4   5   1  104.11   20.20
  -4  -5   1   98.34   13.11
   4  -5  -1  121.79   13.59
  -4  -5   1   96.48   19.01
  -4  -5   0    4.81    2.67
   4  -5   0    0.47    1.35
  -4   5   0    6.98   10.06
  -4   5   0   -9.09    9.91
  -4  -5   0   -7.21    6.24
  -4  -5  -1   17.94    6.00
   4  -5   1   21.33    5.55
  -4  -5  -1   27.40   11.22
  -4   5  -1   12.25   12.12
  -4   5  -1    9.03   11.23
   4  -5   2  157.72   11.88
  -4   5  -2  140.79   29.72
  -4  -5  -2  137.01   13.41
  -4  -5  -2  142.55   21.50
   4  -5   3   73.08    6.66
   4  -5   3   74.73   13.61
  -4  -5  -3   79.96    9.19
  -4  -5  -3   94.78   17.79
   4  -5   4  183.06   21.62
  -4  -5  -4  168.41   22.78
  -4   5  -4  207.19   40.42
  -4  -5  -4  142.12   20.82
  -4  -5  -4  154.66   11.26
  -4  -5  -5    2.32    3.58
  -4   5  -5    8.90   12.38
   4  -5   5   13.54    8.36
  -4  -5  -5    0.48    2.78
   4  -5   6   41.88   11.09
  -4  -5  -6   16.26    8.06
  -4  -5  -6   30.06    8.86
  -4   5  -6   23.16   13.07
   4  -5   7    6.03    4.90
  -4  -5  -7    4.59    2.54
  -4  -5  -7   10.32    6.53
  -4   5  -7   12.01   10.65
  -4  -5  -8   21.52    6.71
  -4   5  -8   30.40   22.79
  -4  -5  -8   22.56   10.20
   4  -5   8   34.20   11.66
  -4  -5  -9    2.87    4.05
  -4  -5  -9   14.11    8.88
   4  -5   9    9.42    4.33
  -4  -5 -10   -0.34    3.64
  -4  -5 -10   21.05   11.10
   4  -5  10    8.31    6.53
  -4   5 -10    8.54    8.52
  -4  -5 -11   23.82    9.51
   4  -5  11   42.53   12.92
  -4  -5 -11   31.41   10.40
  -4   5 -11   24.57   18.93
  -4  -5 -12    7.01    5.75
   4  -5  12    6.58    5.90
  -4  -5 -12   12.00    7.67
  -4   5 -12   14.29   11.95
  -4  -5 -13   -3.10    2.89
   4  -5  13   -1.63    6.12
  -4  -5 -13    2.68    4.12
   4  -5  14   10.84    8.34
  -4  -5 -14   11.92    9.66
  -4   5 -14   11.14   10.86
  -4  -5 -14    7.83    7.61
   4  -5  15   29.59   14.34
  -4  -5 -15   20.89   10.64
  -4   5 -15   27.89   17.82
  -4  -5 -15   33.81   11.83
  -4  -5 -16    0.91    3.19
   4  -5  16    4.27    3.83
  -4   5 -16    8.97   18.56
  -4  -5 -16    1.50    4.18
  -4  -5 -17   27.71   13.22
  -4   5 -17   23.86   23.12
   4  -5  17   28.46   12.17
  -4  -5 -17   39.42   13.90
   4  -5  18    6.60   10.42
  -4  -5 -18    8.76    8.89
  -4   5 -18  -10.53   16.31
  -4  -5 -18    0.32    3.63
   4  -5  19   24.54   11.24
  -4  -5 -19   22.11   11.85
  -4   5 -19    8.42   10.32
  -4  -5 -19   21.05   12.29
  -4  -5 -20   23.58   12.98
  -4   5 -20   59.86   31.58
  -4  -5 -20   43.00   17.32
   4  -5  20   45.40   17.33
  -4  -5 -21    0.83    3.33
  -4  -5 -21   22.11   12.32
   4  -5  21    9.11   12.44
   4  -6 -19   -4.55    7.30
  -4  -6  19    7.42    9.42
   4  -6 -18   14.00   11.57
  -4  -6  18   24.28   11.51
  -4  -6  17    1.61    4.51
   4  -6 -17   11.72   11.11
   4  -6 -16   21.63    9.74
  -4  -6  16   11.47    8.92
   4  -6 -15   13.41   10.14
  -4  -6  15   -6.48    8.17
  -4   6  15    8.68    6.19
  -4   6  14   49.98   12.06
   4  -6 -14   61.71   17.86
  -4  -6  14   49.31   13.31
  -4   6  13    7.57    6.61
   4   6 -13    7.03    7.69
   4  -6 -13   24.79   11.27
  -4  -6  13   16.78    9.58
   4  -6 -12   14.43    9.53
  -4  -6  12    0.41    6.67
  -4   6  12    3.65    5.93
   4  -6 -11   -5.98    8.83
  -4  -6  11   -1.98    2.62
  -4   6  11    6.87    6.35
   4  -6 -10    5.84    6.24
  -4  -6  10   -0.02    3.57
  -4   6  10    6.35    6.79
   4  -6  -9  114.14   19.47
  -4   6   9  113.99   21.62
  -4  -6   9  133.07   21.31
  -4  -6   8   31.22    9.64
   4  -6  -8   30.83    9.76
  -4   6   8   28.86   12.54
  -4  -6   8   51.19   13.46
  -4  -6   7   26.58   10.96
   4  -6  -7   41.68   11.05
  -4   6   7   22.71   10.67
  -4  -6   7   24.03    9.44
  -4  -6   6   45.39   15.89
   4  -6  -6   33.22    9.08
  -4   6   6   16.36   10.08
  -4  -6   6   24.10    7.77
   4  -6  -5  122.61   17.64
  -4  -6   5  128.97   18.81
  -4   6   5   98.25   23.24
  -4  -6   5  159.05   27.51
  -4  -6   4   20.30   11.52
   4  -6  -4   15.42    7.36
  -4   6   4    3.98    4.64
  -4  -6   4   -4.07    3.75
  -4   6   3   99.74   26.66
  -4  -6   3   99.62   15.47
   4  -6  -3  110.88   16.32
  -4  -6   3   99.64   21.28
  -4  -6   2   17.23   10.28
   4  -6  -2   13.30    5.96
  -4   6   2   21.05   16.65
  -4  -6   2   12.21    5.53
  -4  -6   1   18.34    5.94
   4  -6  -1   36.24    8.79
  -4   6   1   43.66   17.78
  -4   6   1   38.06   16.13
  -4  -6   1   40.64    9.82
  -4  -6   0   -1.97    3.67
   4  -6   0   -1.22    1.67
  -4  -6   0    5.19    4.25
  -4   6   0   10.68   13.12
  -4   6   0    5.85    7.58
  -4  -6  -1   28.97   12.17
   4  -6   1   19.92    5.05
  -4   6  -1   24.39   13.79
  -4  -6  -1   26.16    7.33
  -4   6  -1   14.20   11.18
  -4  -6  -2   16.76    8.44
  -4   6  -2    1.03    7.84
  -4   6  -2   10.05   10.31
  -4  -6  -2   16.33    5.40
  -4  -6  -3   -0.70    3.79
  -4   6  -3    9.28   10.83
  -4  -6  -3    2.70    2.70
  -4  -6  -4   14.38    7.35
  -4   6  -4    5.14   10.28
   4  -6   4    3.27    5.04
  -4  -6  -5    0.83    3.87
   4  -6   5    5.79    4.18
  -4  -6  -5    2.83    3.66
  -4   6  -5   -8.74   12.36
  -4  -6  -6    3.25    5.88
  -4  -6  -6    0.05    3.46
   4  -6   6    3.94    3.66
  -4  -6  -7    0.69    3.72
  -4  -6  -7   -1.28    4.17
   4  -6   7   -4.13    4.63
  -4   6  -7    5.50    9.62
  -4  -6  -8   16.33    7.38
  -4  -6  -8   19.39    9.64
   4  -6   8   12.06    6.94
  -4  -6  -9   53.69   14.02
  -4  -6  -9   56.43   15.12
  -4   6  -9   56.82   22.90
   4  -6   9   49.87   14.45
  -4  -6 -10   63.86   15.36
  -4  -6 -10   59.67   14.29
  -4   6 -10   59.72   25.92
   4  -6  10   77.34   17.86
  -4  -6 -11    7.87    3.96
  -4   6 -11   26.92   21.47
   4  -6  11   14.87    5.79
  -4  -6 -11   21.77    9.56
  -4   6 -12   25.32   16.84
   4  -6  12   20.17   10.49
  -4  -6 -12   12.09    6.25
  -4  -6 -12    5.91    7.09
  -4  -6 -13    4.34    5.40
  -4  -6 -13    7.37    4.98
   4  -6  13   14.58    8.12
  -4   6 -13    4.98   11.20
  -4  -6 -14   54.43   15.39
  -4  -6 -14   66.24   19.34
   4  -6  14   45.11   15.62
  -4   6 -14   59.63   28.87
  -4  -6 -15   -3.85    2.79
  -4  -6 -15   13.62   10.90
   4  -6  15    6.46    6.15
  -4   6 -15   25.27   20.01
  -4  -6 -16    5.33    4.30
   4  -6  16   -2.38    4.75
  -4   6 -16    8.46   11.78
  -4  -6 -16   10.87    9.73
  -4  -6 -17   11.37    7.79
  -4  -6 -17   15.14   10.39
  -4   6 -17    8.51   21.63
   4  -6  17   -7.60    5.05
   4  -6  18   12.47   10.19
  -4  -6 -18   -0.87    6.26
  -4   6 -18   18.01   10.54
   4  -7 -16    4.41    8.01
  -4  -7  16    9.56    7.88
   4  -7 -15   17.08    8.88
  -4  -7  15   19.67    8.75
   4  -7 -14    0.11    6.25
  -4  -7  14    4.33    6.15
   4  -7 -13   -1.10    4.27
  -4  -7  13   -3.96    6.94
   4  -7 -12    5.21    6.42
  -4  -7  12   13.27    9.08
  -4  -7  11  -10.71    8.08
   4  -7 -11   -0.06    2.95
   4  -7 -10    4.70    7.24
  -4   7  10    0.95    2.90
  -4  -7  10   -0.14    3.44
  -4  -7   9    9.91    6.87
   4  -7  -9    3.80    4.75
  -4   7   9    5.39    6.81
  -4  -7   8   86.17   17.93
   4  -7  -8   92.97   18.43
  -4   7   8   62.91   18.17
  -4  -7   7    6.93    7.30
  -4  -7   7   -6.58    7.61
   4  -7  -7    3.18    5.01
  -4   7   7   16.18   11.57
  -4  -7   6   19.06   11.54
   4  -7  -6   12.76    7.01
  -4   7   6    7.72    6.51
  -4  -7   6   -3.48    5.76
  -4  -7   5    4.36    4.50
  -4  -7   5   -3.86    3.58
   4  -7  -5    5.30    4.71
  -4   7   5    4.67    4.84
  -4  -7   4   -7.58    7.02
  -4  -7   4    9.61    8.93
   4  -7  -4   -2.77    4.61
  -4   7   4    9.75   10.39
  -4  -7   3   19.27   10.79
   4  -7  -3   32.08    9.31
  -4  -7   3   28.83    9.00
  -4   7   3    3.29    6.66
  -4  -7   2   -1.01    4.47
  -4   7   2   22.21   13.20
  -4  -7   2   11.86    5.47
  -4  -7   1   -8.38    7.83
  -4   7   1    1.76   12.01
  -4  -7   1    8.11    5.34
  -4  -7   0   37.89    9.69
  -4   7   0   35.02   17.75
  -4  -7   0   34.67   12.71
  -4   7  -1  114.81   36.73
  -4  -7  -1  130.54   25.52
  -4  -7  -2   75.93   19.85
  -4   7  -2   36.99   19.73
  -4   7  -2   37.16   18.87
  -4  -7  -3   14.51   10.92
  -4   7  -3   43.25   22.41
  -4   7  -3   27.31   21.34
  -4  -7  -4   -2.96    5.78
  -4   7  -4   -0.16    7.22
  -4  -7  -5   26.98   11.83
   4  -7   5   29.12   10.48
  -4   7  -5    9.63   11.76
  -4  -7  -6   36.71   13.86
  -4   7  -6   -2.06    7.96
   4  -7   6   33.39   12.28
  -4  -7  -6   32.38   11.68
   4  -7   7    4.34    2.90
  -4  -7  -7   14.09   10.09
  -4  -7  -7    0.93    3.12
  -4   7  -7   -1.99    7.93
  -4  -7  -8   61.41   16.25
  -4   7  -8   26.82   18.68
   4  -7   8   55.90   14.38
  -4  -7  -8   66.48   17.53
  -4   7  -9    2.90   13.15
  -4  -7  -9   -7.55    5.64
  -4  -7  -9   10.64    9.30
   4  -7   9    2.03    7.71
  -4  -7 -10   -3.37    2.46
   4  -7  10    7.52    5.95
  -4  -7 -10   11.54    6.21
  -4   7 -10    2.37    5.56
   4  -7  11   18.38   11.40
  -4  -7 -11    6.00    8.56
  -4   7 -11   -1.08    9.15
  -4  -7 -11    3.73    2.46
  -4  -7 -12   -5.02    9.19
  -4   7 -12  -10.63    8.78
  -4  -7 -12   -5.74    5.25
   4  -7  12    1.82    3.63
  -4  -7 -13   -7.39    5.36
  -4  -7 -13    1.57    4.28
  -4   7 -13  -10.47   14.69
   4  -7  13   -2.14    2.90
  -4  -7 -14    2.56    3.61
  -4   7 -14   -1.87    8.54
   4  -7  14    1.73    6.30
  -4  -7 -15    1.22    5.49
  -4   7 -15    6.71   10.41
   4  -7  15   -8.55    8.75
  -4  -8  11   27.21   12.08
   4  -8 -11   41.85   13.82
  -4  -8  10   12.09    8.81
   4  -8 -10    9.08    7.12
  -4  -8   9   18.58    9.29
   4  -8  -9   17.74    8.68
   4  -8  -8   48.44   14.11
  -4  -8   8   55.46   15.47
  -4   8   8   52.03   17.47
   4  -8  -7   23.61    9.77
  -4  -8   7   29.54   12.12
  -4   8   7   11.25    9.47
  -4  -8   6    6.10    5.64
  -4   8   6   -0.30    5.10
  -4  -8   5   13.72   12.20
  -4  -8   5    6.48    5.06
  -4   8   5   13.73   13.00
  -4  -8   4   84.29   21.66
  -4   8   4   73.45   24.06
  -4  -8   4   25.01    8.92
  -4  -8   3   28.33   13.89
  -4   8   3   57.27   23.75
  -4  -8   2   24.77   12.56
  -4   8   2   15.40    9.73
  -4  -8   1    1.93    4.67
  -4   8   1  -13.62   10.28
  -4   8   0   11.87   12.58
  -4  -8   0   12.14   10.22
  -4   8  -1    9.69   12.54
  -4  -8  -1    9.79    9.05
  -4  -8  -2    6.17    7.76
  -4   8  -2    1.86   14.68
  -4   8  -3   45.81   30.59
  -4  -8  -3    1.52    7.40
  -4  -8  -4    7.46    6.63
  -4   8  -4  -13.44    6.31
  -4   8  -5   25.18   19.58
  -4  -8  -5    9.60    6.60
  -4  -8  -6   40.09   14.83
  -4  -8  -7    2.61    3.95
   4  -8   7   13.49    8.63
  -4   8  -7    9.15   10.28
   4  -8   8   56.78   16.27
  -4  -8  -8   43.85   16.42
  -4  -8  -8   63.98   17.94
  -4   8  -8   30.84   18.33
  -4  -8  -9    8.86    7.33
   4  -8   9   27.96   11.37
  -4   8  -9    8.57    9.74
  -4  -8  -9   22.64   11.91
  -4  -8 -10   13.58    7.68
  -4   8 -10    6.56    8.62
   4  -8  10   12.68    8.70
  -5   0  26    2.22    7.67
   5   0 -26    2.58    7.89
   5   0 -26   -6.58    7.76
  -5   0  25    9.16    9.60
   5   0 -25    3.32   13.78
   5   0 -25    3.74    3.80
   5   0 -24    1.13    5.95
   5   0 -24   -0.09   13.37
  -5   0  24    6.93    6.55
   5   0 -23    1.80    3.40
   5   0 -23   -0.44    8.91
  -5   0  23   -1.51    2.85
   5   0 -22    5.17    3.11
   5   0 -22   -8.22   13.89
  -5   0  22    7.91    6.06
   5   0 -21   29.09   14.12
   5   0 -21   -2.68   17.77
  -5   0  21   16.46    9.70
   5   0 -20   28.84   12.91
   5   0 -20    8.99    6.86
  -5   0  20   15.36    9.77
   5   0 -19   18.18   12.28
   5   0 -19   26.06   24.31
  -5   0  19   31.72   17.52
   5   0 -18  177.92   26.93
  -5   0  18  199.70   25.51
  -5   0  17   -3.80    4.90
   5   0 -17    6.03    4.18
   5   0 -16  329.40   35.96
  -5   0  16  345.52   31.62
   5   0 -15   -3.11    6.26
  -5   0  15   -5.67    5.39
  -5   0  14  119.92   17.28
   5   0 -14  115.84   22.00
   5   0 -13   -0.16    2.94
  -5   0  13   -2.81    2.07
  -5   0  12   35.40    8.92
   5   0 -12   53.07   14.97
   5   0 -11   -2.98    6.97
  -5   0  11    2.61    3.14
   5   0 -10   18.62    4.83
  -5   0  10   18.18    6.21
  -5   0   9    5.03    3.77
   5   0  -9   -8.47    6.23
  -5   0   9   -4.25    3.26
   5   0  -8  752.29   64.59
  -5   0   8  756.03   35.89
  -5   0   8  655.54   36.54
  -5   0   7    5.93    3.34
  -5   0   7   -0.63    3.99
   5   0  -7   -8.79   13.03
  -5   0   6  145.81   17.17
  -5   0   6  153.35   17.48
  -5   0   5   -1.20    1.88
  -5   0   5   -3.43    2.75
  -5   0   4    2.57    1.80
  -5   0   4    3.30    1.92
  -5   0   3    0.51    2.65
  -5   0   3    3.36    3.61
  -5   0   2   39.86    7.66
  -5   0   2   39.77    8.33
  -5   0   1    1.66    3.07
  -5   0   1   -1.79    2.97
  -5   0   0   14.73    8.69
  -5   0   0   10.81    5.17
  -5   0  -1    2.96    2.90
  -5   0  -1    3.81    2.20
  -5   0  -2   13.04    5.76
  -5   0  -2   28.46    5.93
  -5   0  -3    3.73    4.92
  -5   0  -3    0.84    3.92
  -5   0  -4   62.69    9.05
  -5   0  -4   57.44   13.14
  -5   0  -5    1.34    5.04
  -5   0  -5    5.12    5.90
  -5   0  -6    3.88    3.15
  -5   0  -6   79.07   19.04
  -5   0  -7   -1.76    7.72
  -5   0  -7    0.40    2.87
  -5   0  -8    2.19    1.63
  -5   0  -8    0.69    4.09
  -5   0  -9   -3.96    3.37
   5   0   9   -1.76    2.55
  -5   0  -9   -3.19    2.25
  -5   0 -10  229.64   20.68
  -5   0 -10  250.89   23.74
   5   0  10  217.36   18.21
   5   0  11    1.02    3.23
  -5   0 -11    3.04    3.49
  -5   0 -11   -3.65    5.08
  -5   0 -12    1.16    1.42
   5   0  12    2.49    1.45
  -5   0 -13    1.09    3.39
   5   0  13   -0.08    1.45
  -5   0 -13   -4.40    5.01
   5   0  14   -2.72    3.35
  -5   0 -14    0.90    3.24
  -5   0 -15   25.72   11.74
  -5   0 -15    4.94   12.31
   5   0  15   26.97   10.49
  -5   0 -16  175.65   21.20
  -5   0 -16  192.14   26.62
   5   0  16  179.28   20.38
  -5   0 -17    3.06    3.80
   5   0  17   11.55    6.47
  -5   0 -18  456.09   36.18
  -5   0 -18  553.62   48.04
   5   0  18  459.61   34.57
   5   0  19  -10.98    6.36
  -5   0 -19   -7.09    4.11
   5   0  20    3.21    4.69
  -5   0 -20    1.77    3.84
  -5   0 -20   -6.32    3.18
   5   0  21    5.84    5.18
  -5   0 -21    3.04    6.99
  -5   0 -21   -5.41    5.06
  -5   0 -22    7.85    5.85
  -5   0 -22   14.14   10.60
  -5   0 -23    6.19    5.23
  -5   0 -23    4.51    3.46
  -5   0 -24    0.19    2.15
  -5   0 -24    5.88    5.05
  -5   0 -25   -1.82    6.26
   5  -1 -26   20.72   10.62
  -5  -1  26   13.14    9.50
   5   1 -26   28.99   27.66
   5   1 -26   34.72   15.37
  -5   1  26    6.33    6.09
  -5  -1  25    5.85    8.04
   5  -1 -25   15.92    9.79
   5   1 -25   12.69   10.28
  -5   1  25    5.33    5.89
   5  -1 -24    9.84    8.06
  -5  -1  24   -0.43    4.00
   5   1 -24    4.99    7.47
   5   1 -24   -1.96   10.10
  -5   1  24    2.58    5.91
  -5  -1  23   -2.55    4.50
   5  -1 -23    1.85    6.81
   5  -1 -23    6.90   11.19
   5   1 -23    0.20    3.63
  -5   1  23    1.66    2.81
  -5   1  22   25.45    9.81
   5   1 -22   46.40   17.63
   5  -1 -22   29.02   13.61
   5   1 -22   13.20   12.12
   5  -1 -22   15.91    9.32
  -5  -1  22   40.23   13.99
   5  -1 -21   -3.69    9.77
   5   1 -21   13.24    8.82
  -5   1  21   21.81   10.75
   5  -1 -21   16.08   10.74
  -5  -1  21    7.43    4.09
  -5  -1  20  119.63   22.30
   5   1 -20  123.89   22.63
   5  -1 -20  131.24   32.54
  -5   1  20  134.53   21.58
   5  -1 -20  113.62   22.34
   5   1 -19   46.57   14.18
   5  -1 -19   43.61   12.39
   5  -1 -19   26.61   14.15
  -5   1  19   41.68   11.07
  -5  -1  19   27.08   10.51
   5   1 -18   47.53   14.75
   5  -1 -18    9.86    7.61
  -5   1  18   37.64   10.95
  -5  -1  18   32.30   10.11
   5  -1 -18   28.93   12.59
   5  -1 -17   95.57   18.71
  -5   1  17  133.80   19.76
  -5  -1  17  106.41   18.59
   5   1 -17  122.82   24.48
   5  -1 -16   74.71   16.64
  -5   1  16   56.42   11.69
  -5  -1  16  103.33   17.23
   5   1 -16   54.78   16.21
   5   1 -15   69.96   18.42
   5  -1 -15   43.02   11.39
  -5   1  15   46.64   10.96
  -5  -1  15   54.02   13.17
   5  -1 -14    9.08    6.39
  -5   1  14    8.03    4.43
   5   1 -14    1.15    5.22
  -5  -1  14    7.81    6.34
   5  -1 -13   52.41   13.22
  -5   1  13   40.73    8.97
  -5  -1  13   61.32   11.95
   5   1 -13   45.77   14.35
   5   1 -12   81.07   20.61
   5  -1 -12   63.90   14.79
  -5   1  12   45.16    9.35
  -5  -1  12   78.31   14.13
   5   1 -11   -7.32    7.16
   5  -1 -11   -3.60    7.84
  -5   1  11    3.91    5.70
  -5  -1  11    1.35    3.16
   5   1 -10   50.18   19.38
   5  -1 -10   55.78   13.21
  -5   1  10   68.03   11.75
  -5  -1  10   64.75   11.41
  -5  -1  10   51.83   12.08
   5  -1  -9   94.80   17.68
   5   1  -9   75.49   25.18
  -5  -1   9   72.16   11.58
  -5  -1   9   94.09   16.81
  -5   1   9   69.97   12.09
   5  -1  -8  186.81   24.85
  -5  -1   8  235.29   19.75
  -5   1   8  203.54   19.16
  -5  -1   8  213.57   24.25
  -5   1   8  187.76   16.23
   5  -1  -7   93.42   19.59
  -5   1   7   84.20   12.52
  -5  -1   7   83.40   11.39
  -5  -1   7   87.20   15.08
  -5   1   7   80.93   10.86
   5  -1  -6  130.49   21.26
  -5  -1   6  124.84   13.15
  -5   1   6  129.19   15.44
  -5   1   6  126.93   12.57
  -5  -1   6  151.14   19.21
  -5   1   5    1.20    2.74
  -5  -1   5   -3.87    4.63
  -5  -1   5    0.26    2.18
  -5   1   5    0.30    2.17
   5  -1  -4  143.59   25.20
  -5  -1   4  178.82   14.68
  -5   1   4  141.10   17.61
  -5   1   4  176.04   13.77
  -5  -1   4  163.86   17.84
   5  -1  -3  609.27   54.91
  -5   1   3  553.97   36.39
  -5  -1   3  534.13   25.66
  -5  -1   3  576.77   32.55
  -5   1   3  557.82   24.10
  -5  -1   2   48.82    7.84
  -5   1   2   57.35    7.77
  -5  -1   2   61.11   10.17
  -5   1   2   38.78   10.08
   5  -1  -2   61.27   19.13
  -5   1   1 1335.36   62.00
  -5  -1   1 1307.62   39.40
  -5   1   1 1390.02   38.01
  -5  -1   1 1336.68   47.66
  -5   1   0  844.55   52.32
  -5  -1   0  905.99   32.52
  -5   1   0  968.84   32.18
  -5  -1   0  899.58   38.99
  -5  -1  -1  220.81   21.27
  -5   1  -1  221.02   22.44
  -5   1  -2  171.70   26.17
  -5  -1  -2  194.46   15.70
  -5   1  -2  194.12   15.46
  -5  -1  -2  236.21   20.85
  -5   1  -3   11.73    7.47
  -5   1  -3    5.92    2.03
  -5  -1  -3   -1.67    3.42
  -5  -1  -3    5.60    1.37
  -5   1  -4  110.98   12.48
  -5   1  -4   86.96   20.73
  -5  -1  -4  111.44   13.33
  -5  -1  -4  106.28   13.63
  -5   1  -5    9.69    6.72
  -5  -1  -5   14.30    4.67
  -5   1  -5   21.17    6.17
  -5  -1  -5    5.90    1.68
  -5  -1  -6  701.01   37.89
  -5   1  -6  702.57   35.01
  -5  -1  -6  759.98   36.61
  -5  -1  -6  808.23   39.26
  -5  -1  -7  386.26   27.91
  -5  -1  -7  325.33   27.20
  -5   1  -7  395.32   27.82
  -5  -1  -7  422.24   27.40
   5  -1   7  397.05   25.07
  -5  -1  -8    9.81    5.81
  -5   1  -8   17.95    5.57
  -5  -1  -8   21.95    9.01
   5  -1   8   21.77    6.97
  -5  -1  -8   11.08    6.63
   5  -1   9   79.55   12.36
  -5   1  -9   57.76   12.68
  -5  -1  -9   75.06   12.49
  -5  -1  -9   59.78   13.35
  -5  -1  -9   70.53   11.39
  -5  -1 -10   88.00   14.27
  -5   1 -10   98.74   12.56
  -5   1 -10   98.20   17.42
   5  -1  10   91.65   13.30
  -5  -1 -10   47.93   12.33
  -5  -1 -10   82.82   12.86
   5  -1  11   46.39   10.16
   5   1  11   20.01    5.36
  -5   1 -11   32.32    7.72
  -5  -1 -11   32.42    8.97
  -5   1 -11   34.44   11.57
  -5  -1 -11   32.89    8.08
   5   1  12   35.03    6.87
  -5  -1 -12   40.78   10.33
   5  -1  12   38.83    9.44
  -5   1 -12   37.76    8.19
  -5   1 -12   62.49   15.74
  -5  -1 -12   30.24    8.33
  -5   1 -13   61.70   10.80
  -5  -1 -13   50.06   11.91
  -5  -1 -13   51.50   11.70
  -5   1 -13   68.92   16.35
   5   1  13   53.07    8.80
   5  -1  13   55.85   11.66
   5  -1  14    3.88    3.69
  -5  -1 -14    9.90    5.74
  -5   1 -14   16.53    9.99
  -5  -1 -14   13.81    7.52
  -5   1 -14    9.14    4.77
   5   1  14    7.24    3.69
   5   1  15   45.96   11.35
  -5  -1 -15   55.57   16.81
  -5   1 -15   36.96   11.25
  -5   1 -15   79.65   21.30
  -5  -1 -15   57.76   14.04
   5  -1  15   43.48   14.09
   5  -1  16    1.93    4.49
  -5  -1 -16    7.44    7.35
  -5   1 -16   -3.53    3.49
   5   1  16    0.96    1.40
  -5   1 -16   -9.00    6.90
  -5  -1 -16    4.35    6.27
   5  -1  17   14.37    7.06
  -5  -1 -17   12.40    5.21
   5   1  17   16.91    5.43
  -5   1 -17   17.44    6.75
  -5   1 -17   23.71   11.11
  -5  -1 -17   19.81    8.49
  -5   1 -18   35.21    9.36
  -5   1 -18   24.97   13.25
  -5  -1 -18   33.01   11.26
  -5  -1 -18   46.77   12.03
   5  -1  18   28.78   10.20
  -5  -1 -19   -3.60    4.66
  -5   1 -19   -1.17    2.07
  -5   1 -19    3.44    3.23
  -5  -1 -19    3.23    5.02
   5  -1  19    4.85    5.57
  -5  -1 -20   22.60    9.66
  -5   1 -20   23.46    7.63
  -5   1 -20   33.60   13.10
  -5  -1 -20   21.59   10.08
   5  -1  20   23.16    8.65
  -5  -1 -21    7.12    8.74
  -5   1 -21   -3.17    4.02
  -5   1 -21   -7.07    7.47
  -5  -1 -21    4.76    7.24
   5  -1  21    2.84    5.38
  -5  -1 -22    9.18    7.65
  -5   1 -22    8.03   10.75
  -5  -1 -22    4.93    6.66
   5  -1  22   10.72    7.44
  -5  -1 -23   24.76   11.61
  -5   1 -23   27.67   11.99
  -5  -1 -23   28.97   12.77
   5  -1  23   13.36    7.62
  -5  -1 -24   15.49    9.39
  -5   1 -24   15.63   11.03
  -5  -1 -24   -2.25    3.17
   5  -1  24    4.75    5.16
   5   2 -25   19.04   10.96
   5   2 -25   21.08   30.98
  -5  -2  25    4.97    4.87
  -5   2  25    5.90    4.18
   5  -2 -25    9.62    7.23
  -5  -2  24   -0.29    5.03
   5   2 -24    1.99    3.64
   5  -2 -24    9.03   10.37
   5   2 -24  -15.16   22.45
  -5   2  24    5.97    5.35
   5   2 -23   32.48   13.27
   5  -2 -23    8.35    8.19
   5   2 -23   -1.69   15.99
  -5  -2  23   37.75   15.18
  -5   2  23   40.64   12.87
   5  -2 -22    1.36    4.89
   5   2 -22   -3.54    7.04
  -5   2  22   18.15   10.46
  -5  -2  22   25.66   11.94
   5   2 -21    3.09    6.59
   5  -2 -21   21.38   11.35
  -5   2  21   14.23    8.90
  -5  -2  21   21.88   10.69
   5  -2 -20   85.38   18.49
  -5  -2  20   83.32   19.38
   5   2 -20   55.81   17.30
  -5   2  20   82.98   16.51
  -5  -2  19    6.88    7.12
   5   2 -19    8.96    7.19
   5  -2 -19    5.42    3.53
  -5   2  19   12.15    6.59
   5  -2 -18   -0.75    2.94
  -5   2  18    2.29    2.85
   5   2 -18    5.46    7.61
   5  -2 -18    4.18    4.84
  -5  -2  18   15.59   10.02
   5   2 -17  424.18   46.45
   5  -2 -17  395.98   38.35
  -5  -2  17  506.71   41.72
   5  -2 -17  386.08   35.61
  -5   2  17  435.01   33.84
   5   2 -16   39.62   17.01
   5  -2 -16   23.68    7.55
  -5   2  16   33.75    9.24
   5  -2 -16   31.86   10.38
  -5  -2  16   35.18   11.59
   5   2 -15   13.29    7.77
  -5   2  15    2.52    3.38
   5  -2 -15   -2.24    4.03
   5  -2 -15    7.62    6.36
  -5  -2  15    1.75    2.40
   5   2 -14   10.53   10.95
  -5   2  14   18.56    5.29
   5  -2 -14    2.17    2.50
   5  -2 -14   10.05    6.35
  -5  -2  14   13.40    8.57
   5  -2 -13   75.67   14.66
   5   2 -13   68.71   18.65
   5  -2 -13   66.18   15.41
  -5   2  13   85.50   13.97
  -5  -2  13   79.99   13.87
   5  -2 -12    4.38    1.85
   5  -2 -12    9.26    7.04
  -5   2  12    3.60    2.92
  -5  -2  12    5.18    3.90
   5   2 -12    0.77    6.54
   5  -2 -11    2.08    2.37
  -5  -2  11   10.29    8.15
   5  -2 -11    5.49    3.77
  -5   2  11   10.76    3.45
  -5  -2  11   10.56    5.29
   5   2 -11    5.76   11.03
   5  -2 -10  337.45   30.23
   5   2 -10  260.91   41.45
  -5   2  10  382.01   28.51
  -5  -2  10  366.72   29.64
  -5  -2  10  384.02   35.03
  -5   2   9    4.18    2.91
   5  -2  -9    3.20    4.30
  -5  -2   9   -1.95    5.39
  -5  -2   9    0.48    3.98
  -5  -2   8    5.64    3.29
  -5  -2   8    3.21    4.06
   5  -2  -8    1.34    5.37
  -5   2   8    0.88    4.52
   5  -2  -7   48.80   11.98
  -5  -2   7    7.70   12.00
  -5   2   7   30.13   11.03
   5  -2  -7   16.64    2.97
  -5  -2   7   46.32   10.99
   5  -2  -6  272.10   25.93
  -5   2   6  233.46   25.11
  -5  -2   6  317.89   23.25
  -5  -2   6  283.74   28.85
  -5   2   6  254.51   13.59
  -5   2   5  485.31   36.75
   5  -2  -5  472.65   32.70
  -5  -2   5  392.66   23.57
  -5   2   5  421.98   16.46
  -5  -2   5  390.87   31.32
  -5   2   4    1.30    0.96
  -5  -2   4    2.20    2.60
   5  -2  -4   12.58    5.33
  -5  -2   4    8.96    3.77
  -5   2   4    6.53    6.72
  -5  -2   3   41.17    9.97
   5  -2  -3   56.37   10.26
  -5   2   3   59.18    6.65
  -5  -2   3   47.79    7.21
  -5   2   3   48.51   11.86
   5  -2  -2   -0.66    3.80
  -5  -2   2    1.91    0.98
  -5  -2   2   -0.07    3.29
  -5   2   2   -3.50    6.20
  -5   2   2    1.91    1.21
   5  -2  -1  198.35   21.43
  -5   2   1  224.89   13.55
  -5  -2   1  200.99   13.95
  -5  -2   1  206.88   20.81
  -5   2   1  228.60   29.57
  -5   2   0  105.57   21.88
  -5   2   0  126.42   10.90
  -5  -2   0  127.78   10.64
   5  -2   0  106.61   16.10
  -5  -2   0  120.17   15.95
  -5   2  -1   64.23    9.58
   5  -2   1   47.21   12.44
  -5   2  -1   77.46   21.39
  -5  -2  -1   94.69    9.98
  -5  -2  -1   90.37   14.86
   5  -2   2  127.66   19.81
  -5   2  -2  137.54   27.45
  -5  -2  -2  179.78   11.16
  -5   2  -2  144.75   13.31
  -5  -2  -2  181.15   18.91
  -5  -2  -3   45.71    5.71
  -5   2  -3   43.67    8.15
  -5   2  -3   44.14   14.62
  -5  -2  -3   56.02   10.94
  -5  -2  -4   12.04    2.85
  -5   2  -4   17.95   12.60
  -5   2  -4    9.68    4.78
  -5  -2  -4   12.91    5.41
  -5  -2  -5   32.50    4.32
  -5  -2  -5   38.02    9.44
  -5   2  -5   42.86    9.35
  -5  -2  -5   39.55    9.34
  -5  -2  -6    3.68    1.41
  -5  -2  -6    1.31    2.23
  -5   2  -6    6.59    4.56
   5  -2   6   -0.57    1.60
  -5  -2  -6    4.40    4.86
  -5   2  -7    3.59    5.15
   5  -2   7   -1.77    2.02
  -5  -2  -7    2.57    2.46
  -5  -2  -7    0.69    0.75
   5  -2   8   -1.71    2.74
  -5  -2  -8    2.95    4.12
  -5   2  -8    3.62    4.52
  -5  -2  -8    5.10    1.94
  -5  -2  -8    0.39    3.11
   5  -2   9  140.00   18.09
  -5  -2  -9  149.02   19.77
  -5  -2  -9  136.53   11.14
  -5  -2  -9  161.35   19.35
  -5   2  -9  151.55   22.19
  -5  -2 -10   13.16    4.07
  -5  -2 -10   21.51    7.71
  -5   2 -10   22.50   11.38
   5  -2  10   23.76    8.58
  -5  -2 -10    9.81    5.19
  -5  -2 -11   29.01    9.39
  -5  -2 -11   22.20    6.09
   5  -2  11   26.90    8.40
  -5   2 -11   44.78   13.00
  -5  -2 -11   29.39    8.40
   5  -2  12    8.40    7.02
  -5  -2 -12    0.81    3.60
  -5  -2 -12   12.07    5.08
  -5   2 -12   -6.28    7.59
  -5  -2 -12   13.24    6.29
   5  -2  13    1.23    3.89
  -5  -2 -13    2.69    6.46
  -5   2 -13    4.07    2.41
  -5  -2 -13    3.64    4.63
  -5   2 -13    1.95    6.67
  -5  -2 -13   -1.58    3.30
   5  -2  14    2.41    5.26
  -5  -2 -14    9.06    7.26
  -5   2 -14    6.48    2.93
  -5  -2 -14    6.28    4.85
  -5   2 -14   -8.06    8.66
  -5  -2 -14    1.57    1.93
  -5  -2 -15  262.03   29.98
  -5  -2 -15  243.56   26.35
  -5   2 -15  261.38   36.57
  -5   2 -15  285.71   22.29
   5  -2  15  289.47   31.59
  -5  -2 -16  151.01   23.66
  -5   2 -16  160.17   17.35
  -5   2 -16  151.14   28.56
  -5  -2 -16  154.12   21.37
   5  -2  16  155.04   23.99
  -5  -2 -17   -5.25    7.22
   5  -2  17    2.10    4.17
  -5   2 -17   -4.75    9.53
  -5  -2 -17    3.22    6.72
  -5  -2 -18   20.61   11.03
  -5   2 -18    1.05    4.48
  -5  -2 -18    8.27    7.02
   5  -2  18   31.17   11.80
  -5  -2 -19   62.36   14.88
  -5   2 -19   30.94   15.68
  -5  -2 -19   44.03   14.32
   5  -2  19   51.94   14.51
  -5  -2 -20   82.91   18.63
  -5   2 -20   86.99   22.67
  -5  -2 -20   95.47   18.22
   5  -2  20   99.78   20.52
  -5  -2 -21   46.72   13.46
  -5  -2 -21   42.55   14.33
  -5   2 -21   41.97   15.88
   5  -2  21   55.21   15.88
  -5  -2 -22   -1.56    5.27
  -5  -2 -22    0.05    3.38
   5  -2  22    1.60    3.47
  -5  -2 -23   15.24    9.05
  -5   2 -23   -5.12    4.21
  -5  -2 -23    9.03    7.17
   5  -2  23   -3.27    6.13
   5  -2  24   16.39   11.00
  -5  -2 -24   28.44   12.33
  -5   2 -24   11.48    9.20
  -5  -2 -24   13.11    6.35
   5   3 -24   -3.32    4.96
  -5  -3  24   -2.36    5.51
  -5   3  24   -4.30    5.35
   5   3 -23    3.05    6.15
   5  -3 -23   15.84   11.36
  -5  -3  23   13.47   11.19
  -5   3  23   18.57    8.20
   5   3 -22    5.42    4.65
  -5  -3  22   14.28   11.73
   5  -3 -22   27.90   12.66
  -5   3  22   17.92    8.24
   5   3 -21    1.12    2.86
  -5  -3  21  -10.59    8.98
   5  -3 -21   -6.17    4.44
  -5   3  21    1.60    3.05
  -5  -3  20    0.78    4.74
   5  -3 -20   -3.57    6.31
   5   3 -20   -2.96    3.31
  -5   3  20   -2.17    4.86
  -5  -3  19    9.67    9.24
   5  -3 -19   10.10    8.31
  -5   3  19   10.89    7.37
   5   3 -19   26.09   12.39
  -5  -3  18   -0.50    4.47
   5  -3 -18   -7.75    8.40
  -5   3  18    3.38    4.15
   5   3 -18   10.35    9.55
   5  -3 -17  125.40   21.54
  -5  -3  17  136.33   23.11
   5   3 -17  118.79   24.74
  -5   3  17  140.46   19.07
   5   3 -16   30.48   11.77
  -5  -3  16   35.98   11.26
   5  -3 -16   36.56   11.25
  -5   3  16   51.10   11.81
  -5  -3  15   54.86   13.46
   5   3 -15   27.85   12.66
   5  -3 -15   28.75    9.21
  -5   3  15   24.04    6.01
  -5  -3  14   31.69   11.07
   5  -3 -14   26.23    9.04
  -5   3  14   23.77    8.00
   5   3 -14   15.91   10.96
  -5  -3  13   -2.80    6.39
   5   3 -13   -4.88    4.23
  -5   3  13    4.35    3.82
   5  -3 -13   -6.82    7.71
  -5   3  12   45.85   10.44
   5  -3 -12   40.26   11.58
   5   3 -12   44.24   17.27
  -5  -3  12   57.93   12.64
  -5   3  11   -0.54    3.99
   5  -3 -11   -5.99    5.04
  -5  -3  11    0.47    4.05
   5   3 -11   11.74   11.75
  -5  -3  11    4.17    4.54
  -5   3  10    6.82    3.66
  -5  -3  10   18.91    9.52
  -5  -3  10   13.13    6.03
   5  -3 -10    7.90    4.85
  -5  -3   9   62.75   11.98
  -5   3   9   77.50   14.53
   5  -3  -9   85.20   14.50
  -5  -3   9   85.34   18.26
   5  -3  -8   -1.73    2.70
  -5  -3   8    0.21    2.65
  -5  -3   8   -0.31    2.29
  -5   3   8   -0.99    4.57
   5  -3  -7    9.40    7.29
  -5  -3   7    9.25    7.01
  -5   3   7   10.97    7.80
  -5  -3   7    5.45    3.55
   5  -3  -6   -0.73    4.61
  -5  -3   6    3.39    4.67
  -5   3   6    4.35    4.13
  -5  -3   6    0.57    2.27
  -5  -3   5  574.92   31.06
   5  -3  -5  587.62   33.54
  -5   3   5  544.78   42.98
  -5  -3   5  559.11   43.30
   5  -3  -4   26.21    6.27
  -5   3   4   26.42    3.08
  -5   3   4   22.08    8.86
  -5  -3   4   10.12    4.16
  -5  -3   4   35.86    7.38
   5  -3  -3  121.39   13.90
  -5   3   3   92.82    6.93
  -5   3   3   75.03   16.65
  -5  -3   3   71.26   13.82
  -5  -3   3  109.00   12.30
   5  -3  -2   96.74   12.07
  -5   3   2   72.63    7.07
  -5   3   2   78.89   19.93
  -5  -3   2   71.01   13.80
  -5  -3   2   82.59   10.09
  -5  -3   1   -1.04    3.73
  -5   3   1   -2.01    7.14
   5  -3  -1    3.23    2.77
  -5   3   1    0.58    2.39
  -5  -3   1   -0.40    1.41
   5  -3   0   30.50    7.50
  -5  -3   0   38.97    9.37
  -5   3   0   23.43    5.71
  -5   3   0   10.72   10.69
  -5  -3   0   30.67    6.67
  -5  -3  -1   13.16    6.31
   5  -3   1   10.12    3.69
  -5   3  -1   10.81   10.33
  -5   3  -1   10.11    4.45
  -5  -3  -1   10.54    3.16
  -5  -3  -2   34.89    5.32
   5  -3   2   33.40    5.42
  -5   3  -2   36.58    7.86
  -5   3  -2   36.94   13.83
  -5  -3  -2   36.66    8.48
  -5  -3  -3   12.92    5.92
  -5  -3  -3   21.60    3.80
  -5   3  -3   29.77    7.62
   5  -3   3   26.90    4.67
  -5  -3  -4    2.71    3.93
   5  -3   4    8.22    2.34
  -5   3  -4    6.94    4.55
  -5  -3  -4    6.52    1.82
   5  -3   5    2.54    1.44
   5  -3   5    2.27    1.20
  -5  -3  -5    7.34    4.71
  -5   3  -5    6.28    4.60
  -5  -3  -5    2.24    0.90
   5  -3   5    5.42    3.97
  -5  -3  -5   -5.89    5.22
   5  -3   6   59.16   10.99
  -5  -3  -6   50.85   12.27
  -5   3  -6   54.19   12.04
  -5  -3  -6   59.08   13.32
   5  -3   7  260.19   25.05
  -5  -3  -7  356.31   31.26
  -5   3  -7  321.17   34.82
  -5  -3  -7  338.79   30.97
   5  -3   8   68.61   14.51
  -5  -3  -8  101.80   18.13
  -5   3  -8   64.91   16.94
  -5  -3  -8   90.00   16.18
   5  -3   9  200.03   23.01
  -5   3  -9  202.71   30.34
  -5  -3  -9  207.72   24.38
  -5  -3  -9  203.02   24.44
  -5  -3 -10   82.62   15.73
  -5  -3 -10   76.72   14.90
  -5   3 -10   76.50   19.90
   5  -3  10   65.92   13.36
  -5  -3 -11   68.60   14.68
  -5   3 -11   92.67   22.80
  -5  -3 -11   76.91   15.63
   5  -3  11   79.55   15.97
   5  -3  12   -6.37    6.30
  -5   3 -12   -0.80    4.62
  -5  -3 -12    1.53    2.54
  -5  -3 -13   92.22   18.88
  -5  -3 -13   73.15   14.30
  -5   3 -13   72.66   22.41
   5  -3  13   88.19   17.28
   5  -3  14   14.72    9.67
  -5  -3 -14   10.92    8.99
  -5   3 -14   18.62   12.17
  -5  -3 -14    2.32    2.45
  -5  -3 -15   90.90   18.71
  -5  -3 -15   91.25   17.71
  -5   3 -15  100.60   24.33
   5  -3  15  111.47   22.10
  -5  -3 -16   26.71   12.18
  -5   3 -16   -0.76    6.52
  -5  -3 -16   32.30   11.62
   5  -3  16   19.64   10.68
  -5  -3 -17   64.76   17.02
  -5   3 -17   78.09   22.49
   5  -3  17   65.68   15.81
  -5  -3 -17   61.37   13.74
   5  -3  18    9.38    8.77
  -5  -3 -18    0.81    4.79
  -5   3 -18   -6.06   10.23
  -5  -3 -18    1.36    1.89
   5  -3  19   49.55   16.23
  -5  -3 -19   20.07    7.57
  -5   3 -19   24.78   14.62
  -5  -3 -19   31.96   10.77
  -5  -3 -20    2.84    3.63
  -5   3 -20   -4.37    9.14
  -5  -3 -20    3.80    2.03
   5  -3  20   -3.33    7.87
   5  -3  21   12.62   12.07
  -5  -3 -21    5.51    7.68
  -5   3 -21   30.11   17.35
  -5  -3 -21    2.37    2.59
   5  -3  22   27.75   12.12
  -5  -3 -22   45.14   16.33
  -5   3 -22   32.29   15.64
  -5  -3 -22   34.93   11.99
  -5   3 -23   -2.47    6.14
  -5  -3 -23    0.96    6.05
   5  -3  23    5.25    6.60
  -5  -4  23   10.75   11.86
   5  -4 -23    4.26    6.03
   5   4 -23   -3.30    6.06
   5   4 -22   46.10   16.20
   5  -4 -22   55.57   18.29
  -5  -4  22   28.31   12.63
  -5   4  22   53.96   13.87
   5   4 -21   11.11    9.71
  -5  -4  21   11.58   10.94
   5  -4 -21    2.66    8.54
  -5   4  21   -7.47    5.88
   5   4 -20    3.85    5.05
  -5  -4  20   22.49    9.78
  -5   4  20   10.50    5.92
   5  -4 -20    4.30    6.99
   5  -4 -19   87.36   20.19
   5   4 -19   86.10   20.80
  -5  -4  19   94.30   21.38
  -5   4  19   61.16   13.25
   5   4 -18   30.64   12.54
  -5  -4  18   28.41   10.13
  -5   4  18   26.48    8.35
   5  -4 -18   12.86    8.92
   5   4 -17   65.21   19.81
  -5   4  17   51.75   12.62
  -5  -4  17   58.14   16.40
   5  -4 -17   48.94   13.59
   5  -4 -16  340.25   36.92
  -5  -4  16  326.13   36.48
   5   4 -16  262.76   38.18
  -5   4  16  356.48   31.50
   5   4 -15    6.77    6.73
  -5   4  15    8.19    6.37
  -5  -4  15    0.52    3.20
   5  -4 -15    3.62    6.21
  -5   4  14   24.60    8.78
  -5  -4  14    2.81    3.39
   5  -4 -14    0.68    3.29
   5   4 -14   16.85   12.35
   5   4 -13    3.99    3.27
  -5   4  13    9.90    7.08
  -5  -4  13   -3.17    3.28
   5  -4 -13    8.72    6.54
   5  -4 -12  100.81   17.66
  -5  -4  12  100.32   17.99
  -5   4  12  112.71   17.70
   5  -4 -11   66.25   14.00
  -5  -4  11   57.43   13.94
  -5  -4  11   61.67   16.54
  -5   4  11   51.17   11.36
   5  -4 -10   -0.50    2.98
  -5  -4  10   15.78    8.76
  -5  -4  10    9.33    5.51
  -5   4  10   -3.08    6.01
  -5  -4   9   -2.37    2.91
  -5  -4   9   -4.23    5.25
   5  -4  -9    8.14    5.61
  -5   4   9    8.51    7.67
   5  -4  -8   76.99   14.50
  -5  -4   8   58.69   16.45
  -5   4   8   80.30   16.89
  -5  -4   8   60.43   12.81
   5  -4  -7  162.86   20.23
  -5   4   7  155.78   25.20
  -5  -4   7  198.31   30.61
  -5  -4   7  166.96   20.50
   5  -4  -6  134.39   17.63
  -5  -4   6  147.18   18.53
  -5   4   6  120.46   21.94
  -5  -4   6  161.21   27.51
  -5  -4   5    2.12    2.38
   5  -4  -5   -0.87    2.55
  -5  -4   5    1.97    4.45
  -5   4   5   -0.48    3.53
   5  -4  -4  224.62   20.19
  -5  -4   4  263.55   22.10
  -5   4   4  262.59   34.38
  -5   4   4  229.52    7.72
  -5   4   4  239.43    9.69
  -5  -4   4  280.51   31.53
  -5  -4   3    6.29    7.85
   5  -4  -3    3.08    2.31
  -5  -4   3   -0.29    2.20
  -5   4   3    3.99    9.25
  -5   4   3    1.18    1.45
   5  -4  -2   76.40   10.32
  -5  -4   2   48.95   11.82
  -5  -4   2   65.97    9.85
  -5   4   2   53.04    6.97
  -5   4   2   61.31   17.20
   5  -4  -1   42.18    7.39
  -5  -4   1   35.84   11.30
  -5  -4   1   45.75    8.47
  -5   4   1   49.55   17.28
  -5   4   1   27.26    5.69
  -5  -4   0  173.15   15.33
  -5   4   0  187.19   34.39
  -5   4   0  169.29   16.63
  -5  -4   0  184.14   24.34
   5  -4   0  186.29   14.80
  -5  -4  -1   -2.29    4.42
   5  -4   1    3.84    2.66
  -5  -4  -1    7.20    3.44
  -5   4  -1   -6.54   13.10
  -5   4  -1   13.99    6.20
   5  -4   2   98.86    8.51
  -5  -4  -2  107.67   10.18
  -5   4  -2  116.51   17.40
  -5   4  -2  132.23   30.66
  -5  -4  -2  126.24   18.97
  -5  -4  -3   45.45    5.95
  -5   4  -3   62.42   22.68
  -5   4  -3   46.16   11.93
   5  -4   3   55.20    5.61
  -5  -4  -3   35.10    9.98
  -5   4  -4   94.62   19.27
  -5  -4  -4   85.37    7.41
  -5  -4  -4   89.77   16.41
  -5  -4  -5   27.79    9.13
  -5   4  -5   19.14    8.61
   5  -4   5   29.89    9.00
  -5  -4  -5   33.23   10.29
  -5  -4  -6   26.94    9.01
   5  -4   6   55.31   11.55
  -5  -4  -6   67.65   15.08
  -5   4  -6   54.89   16.57
  -5  -4  -7   22.50    8.82
  -5  -4  -7   18.31    6.61
  -5   4  -7    0.59    8.19
   5  -4   7   12.52    5.04
   5  -4   8   40.32   10.03
  -5   4  -8   86.03   23.37
  -5  -4  -8   60.47   14.24
  -5  -4  -8   60.31   13.18
   5  -4   9  -11.35    6.70
  -5  -4  -9   -0.51    4.72
  -5   4  -9   -6.12   10.96
  -5  -4  -9    5.38    5.93
   5  -4  10  121.40   19.86
  -5  -4 -10  123.37   20.74
  -5   4 -10  110.25   26.59
  -5  -4 -10  105.27   19.22
  -5   4 -11    4.49    9.44
  -5  -4 -11    5.86    6.44
   5  -4  11    2.58    5.50
  -5  -4 -11   -1.13    2.95
  -5  -4 -12   11.89    6.55
   5  -4  12    7.42    7.01
  -5   4 -12   11.47    4.75
  -5  -4 -12    6.03    4.34
  -5  -4 -13   48.50   12.64
   5  -4  13   58.94   16.30
  -5   4 -13   93.90   26.81
  -5  -4 -13   77.28   17.71
  -5  -4 -14  124.86   23.12
  -5   4 -14  118.15   28.27
  -5  -4 -14  122.20   21.51
   5  -4  14  101.80   20.13
   5  -4  15   -1.18    5.08
  -5  -4 -15   -6.65    5.42
  -5   4 -15  -10.02    6.29
  -5  -4 -15    4.05    4.44
   5  -4  16   73.91   18.52
  -5  -4 -16   57.02   16.04
  -5  -4 -16   84.77   18.84
  -5   4 -16   56.38   21.76
   5  -4  17   42.38   14.50
  -5  -4 -17   23.28    8.78
  -5  -4 -17   37.84   11.45
   5  -4  18    6.20    8.74
  -5  -4 -18    4.09    4.37
  -5   4 -18    1.73    6.04
  -5  -4 -18   -8.62    9.35
   5  -4  19    5.37    2.70
  -5  -4 -19    2.77    6.61
  -5   4 -19    1.87   11.75
  -5  -4 -19    4.24    5.46
  -5  -4 -20   -0.70    5.57
  -5   4 -20   -2.90    6.01
   5  -4  20    7.92    8.38
  -5  -4 -20    3.96    5.97
   5  -4  21   34.53   15.18
  -5  -4 -21   33.36   13.25
  -5   4 -21   37.65   18.23
  -5  -4 -21   38.89   13.31
   5  -4  22   23.87   12.27
  -5  -4 -22   21.43   11.86
  -5   4 -22   44.84   19.79
  -5  -4 -22   34.33   12.32
   5  -5 -21   19.89   12.79
  -5  -5  21    2.61    6.53
   5  -5 -20   15.57   11.90
  -5  -5  20   10.12    9.75
   5   5 -19   27.03   12.90
   5  -5 -19   17.14   10.43
  -5   5  19   21.39    8.62
  -5  -5  19   38.68   15.13
  -5   5  18    8.76    7.37
   5  -5 -18   10.46    7.34
  -5  -5  18   -8.13    5.38
   5   5 -18    3.34    5.00
  -5   5  17   -0.51    2.79
   5  -5 -17   -4.04    4.28
  -5  -5  17    1.09    4.01
   5   5 -17    2.90    3.32
  -5   5  16    4.91    5.10
   5  -5 -16   16.85    9.34
  -5  -5  16   -0.55    6.09
   5   5 -16    6.00    4.32
   5  -5 -15   41.05   12.93
  -5   5  15   46.35   11.63
  -5  -5  15   37.27   12.87
   5   5 -15   20.09   11.12
  -5   5  14    5.09    4.29
   5   5 -14   -3.20    5.66
   5  -5 -14   10.06    8.36
  -5  -5  14   -1.84    3.77
  -5   5  13   48.54   12.95
   5  -5 -13   38.87   12.72
   5   5 -13   15.73   11.69
  -5  -5  13   28.48   10.38
   5  -5 -12   -3.60    3.07
  -5  -5  12    0.10    3.74
  -5   5  12    7.69    5.77
   5  -5 -11   40.85   12.15
  -5  -5  11   38.30   13.68
  -5  -5  11   39.70   12.51
  -5   5  11   33.48   11.61
   5  -5 -10   15.69    7.28
  -5  -5  10   -4.40    5.44
  -5  -5  10   -0.84    3.24
  -5   5  10   12.65    8.61
   5  -5  -9    9.25    7.04
  -5  -5   9   -2.84    3.69
  -5  -5   9   11.91    5.30
  -5   5   9   -0.64    5.17
   5  -5  -8   14.81    5.57
  -5  -5   8    8.01    4.05
  -5  -5   8    6.79    4.94
  -5   5   8    7.22    7.47
  -5  -5   7   -1.15    4.92
   5  -5  -7    4.62    4.86
  -5  -5   7    0.79    3.70
  -5   5   7    3.94    6.30
  -5  -5   6    2.51    7.58
   5  -5  -6    1.27    3.25
  -5  -5   6   -0.38    1.72
  -5   5   6    8.02    7.19
  -5  -5   5    2.77    9.20
   5  -5  -5    5.74    4.29
  -5  -5   5    7.79    5.81
  -5   5   5   11.66    9.54
  -5  -5   4   12.00    9.79
   5  -5  -4    1.84    2.81
  -5  -5   4    1.19    2.41
  -5   5   4    4.44    5.42
  -5  -5   3   74.47   18.41
   5  -5  -3   92.20   12.77
  -5  -5   3   85.17   12.97
  -5   5   3   92.64    9.16
  -5  -5   2   31.37   12.58
  -5  -5   2   10.85    4.45
   5  -5  -2   17.26    5.53
  -5   5   2   20.32    5.66
   5  -5  -1    5.24    4.02
  -5   5   1    2.13   10.15
  -5  -5   1   14.04    6.67
  -5   5   1    1.52    3.83
  -5  -5   1    5.51    4.07
   5  -5   0    1.69    3.58
  -5   5   0    2.60    9.82
  -5  -5   0   -1.19    4.20
  -5   5   0    2.75    3.19
  -5  -5   0    2.09    2.63
  -5   5  -1    3.76    2.53
  -5  -5  -1    3.71    2.00
   5  -5   1    3.23    2.38
  -5  -5  -2    9.97    3.64
  -5  -5  -2   19.34    9.63
   5  -5   2   15.15    4.03
  -5   5  -2   20.69   14.54
  -5   5  -2    6.69    4.35
  -5  -5  -3    8.19    9.16
  -5  -5  -3    5.05    2.66
  -5   5  -3    2.01   16.33
  -5   5  -3   22.38   11.58
  -5  -5  -4   12.34    6.28
  -5   5  -4    0.35    8.32
  -5  -5  -4    2.41    1.53
  -5  -5  -5    4.38    5.88
  -5   5  -5    5.24    7.71
   5  -5   5   10.21    5.23
  -5  -5  -6   18.70   10.23
  -5   5  -6   34.44   16.09
   5  -5   6   21.08    9.89
  -5  -5  -6   17.74    7.77
  -5  -5  -7   32.27   10.49
   5  -5   7   33.13   11.95
  -5  -5  -7   28.37   10.45
  -5   5  -7   25.02   11.05
   5  -5   8  145.87   22.05
  -5  -5  -8  134.46   22.67
  -5   5  -8  151.70   34.27
  -5  -5  -8  120.87   20.91
   5  -5   9  139.81   21.97
  -5  -5  -9  162.55   24.20
  -5   5  -9  143.98   32.37
  -5  -5  -9  185.76   25.77
   5  -5  10   11.97    8.88
  -5  -5 -10    6.65    5.68
  -5  -5 -10   18.20    7.77
  -5   5 -10   11.06    8.74
  -5  -5 -11   22.48    9.92
  -5  -5 -11   23.69   10.24
  -5   5 -11   39.07   19.08
   5  -5  11   24.58   10.75
  -5  -5 -12    7.68    7.20
  -5  -5 -12    3.85    6.81
  -5   5 -12    3.91    8.02
   5  -5  12   -9.53    8.06
  -5  -5 -13   29.73   10.41
  -5  -5 -13   13.75    7.07
  -5   5 -13   22.98   15.17
   5  -5  13   16.74    8.55
  -5  -5 -14   22.11    8.83
   5  -5  14   16.49    9.00
  -5   5 -14   22.99   19.39
  -5  -5 -14   10.15    8.51
  -5  -5 -15   28.52   12.94
   5  -5  15    4.00    5.51
  -5   5 -15   13.94    5.42
  -5  -5 -15   16.01    9.79
  -5  -5 -16   13.50   10.90
   5  -5  16   12.97    9.88
  -5   5 -16   32.92   20.74
  -5  -5 -16   13.90   10.11
   5  -5  17    9.33    9.42
  -5   5 -17   11.84   13.51
  -5  -5 -17    4.46    9.12
  -5  -5 -17   -1.91    5.91
   5  -5  18   26.18   13.86
  -5  -5 -18   15.58    6.72
  -5   5 -18   18.94   13.84
  -5  -5 -18   33.70   15.38
   5  -5  19    3.93    7.70
  -5  -5 -19   13.19    9.62
  -5   5 -19   12.65   13.11
  -5  -5 -19    6.69    8.18
   5  -5  20    5.11    8.33
  -5  -5 -20   -1.40    4.66
  -5   5 -20    8.72    9.20
  -5  -5 -20    9.23    8.56
   5  -6 -19   -0.12    5.47
  -5  -6  19    1.30    4.04
   5  -6 -18    9.64    8.44
  -5  -6  18   32.38   13.46
   5  -6 -17   71.16   19.85
  -5  -6  17   27.02   11.32
  -5   6  16   34.43   11.03
   5  -6 -16   56.46   17.21
  -5  -6  16   55.33   16.56
   5  -6 -15   81.43   20.58
   5   6 -15   92.01   24.52
  -5   6  15   85.73   17.08
  -5  -6  15   65.09   17.38
  -5   6  14    7.57    5.03
   5  -6 -14    5.77    7.76
  -5  -6  14   18.58   10.61
   5   6 -14    5.08    9.24
  -5   6  13   53.47   13.66
   5   6 -13   24.38   13.75
   5  -6 -13   58.39   16.35
  -5  -6  13   63.77   16.16
   5  -6 -12   29.83   11.16
  -5  -6  12   33.84   12.71
  -5   6  12   21.07    9.40
   5  -6 -11   -6.95    7.10
  -5  -6  11    3.89    3.66
  -5   6  11   -3.52    2.32
   5  -6 -10   18.04    8.30
  -5  -6  10    7.35    6.68
  -5  -6  10   17.32    7.57
   5  -6  -9   13.63    5.21
  -5  -6   9    6.43    3.26
  -5  -6   9    5.77    3.71
  -5   6   9    0.06    3.43
   5  -6  -8   62.08   13.72
  -5  -6   8   53.07   16.04
  -5  -6   8   46.45   11.94
  -5   6   8   49.68   16.30
  -5  -6   7   29.78   14.16
   5  -6  -7   24.43    9.72
  -5  -6   7   17.93    8.39
  -5   6   7   10.78    9.92
  -5  -6   6   63.16   21.74
   5  -6  -6   46.49   10.87
  -5   6   6   45.10   15.71
  -5  -6   6   37.60   10.29
  -5  -6   5   -3.51    6.44
  -5   6   5    3.41    6.75
   5  -6  -5    1.86    2.64
  -5  -6   5    5.53    5.83
  -5  -6   4    4.30    8.90
   5  -6  -4   -2.24    1.80
  -5   6   4   15.20    9.52
  -5  -6   4    6.32    3.62
   5  -6  -3    1.68    2.68
  -5  -6   3   12.64   10.73
  -5   6   3    0.53    5.97
  -5  -6   3    2.10    2.81
   5  -6  -2    0.92    4.72
  -5   6   2    3.30   11.28
  -5  -6   2    8.32    4.42
  -5  -6   2    3.38    3.64
  -5  -6   1    7.22    4.19
   5  -6  -1    2.69    2.67
  -5  -6   1    1.08    5.69
  -5  -6   0   23.66   11.29
  -5  -6   0   20.85    7.03
  -5   6   0   38.07   22.63
  -5   6   0   20.56    8.02
  -5  -6  -1   36.21   13.89
  -5   6  -1   52.01   24.60
  -5   6  -1   72.06   17.63
  -5  -6  -1   40.77    8.75
  -5  -6  -2   13.34    8.25
  -5   6  -2    2.42    4.65
  -5  -6  -3   62.36   15.85
  -5   6  -3   87.70   31.33
  -5   6  -3   85.51   23.45
  -5  -6  -4   24.65   12.51
  -5   6  -4   36.79   21.49
  -5   6  -4   29.28   12.88
  -5  -6  -5    2.95    5.48
  -5   6  -5   -7.34    4.34
   5  -6   6   43.93   12.86
  -5   6  -6   16.37    9.48
  -5  -6  -6   69.40   17.07
  -5  -6  -7   10.88    6.50
  -5   6  -7   23.25   13.19
  -5  -6  -7   21.60    8.63
   5  -6   7   38.60   10.92
  -5  -6  -8   45.37   13.90
   5  -6   8   35.21   12.12
  -5  -6  -8   38.66   11.79
  -5   6  -8   10.68   10.20
  -5  -6  -9    9.15    5.54
  -5  -6  -9   15.59   10.17
  -5   6  -9   28.76   18.34
   5  -6   9   13.20    9.80
  -5  -6 -10    1.53    5.44
   5  -6  10   -0.64    5.39
  -5   6 -10   -4.78   10.63
  -5  -6 -10   13.53    8.12
  -5  -6 -11   57.52   15.30
   5  -6  11   56.28   14.89
  -5  -6 -11   31.82   10.74
  -5   6 -11   54.02   22.92
  -5  -6 -12    6.48    6.23
   5  -6  12    1.36    3.30
  -5  -6 -12    5.42    6.16
  -5   6 -12    0.57    9.71
  -5  -6 -13    1.65    4.08
  -5  -6 -13    6.17    8.52
  -5   6 -13   -6.68   10.73
   5  -6  13    1.49    6.17
  -5  -6 -14   20.60    9.67
  -5  -6 -14   27.36    9.88
  -5   6 -14   33.07   16.91
   5  -6  14   12.81   10.67
  -5  -6 -15   -0.64    7.31
  -5  -6 -15    4.11    8.10
  -5   6 -15    1.02    8.95
   5  -6  15   -6.50    7.78
  -5  -6 -16   46.78   16.17
  -5  -6 -16   26.10   13.46
  -5   6 -16   54.19   28.25
   5  -6  16   28.30   11.72
  -5  -6 -17    4.65    6.37
  -5  -6 -17    9.22   10.22
  -5   6 -17    7.33    9.45
   5  -6  17    4.61    7.67
   5  -7 -15    2.70    4.56
  -5  -7  15   -7.15    8.96
   5  -7 -14   -2.39    8.25
  -5  -7  14    4.43    8.21
   5  -7 -13    8.80    8.28
  -5  -7  13    1.72    5.60
  -5   7  13    3.13    5.04
   5  -7 -12   16.98    9.54
  -5  -7  12    9.61    7.01
  -5   7  12   11.38    8.19
   5  -7 -11   12.08    8.38
  -5  -7  11   -1.71    5.08
  -5   7  11   -5.85    7.66
   5  -7 -10   -1.25    4.63
  -5   7  10    2.99    7.04
  -5  -7  10    6.13    6.62
   5  -7  -9   32.32   10.62
  -5   7   9   46.41   15.86
  -5  -7   9   34.41   12.84
   5  -7  -8   12.76    7.79
  -5  -7   8    5.58   12.48
  -5   7   8    1.93    5.85
  -5  -7   8   20.26    9.53
  -5  -7   7   -0.36    3.20
  -5  -7   7    7.58   10.50
   5  -7  -7    1.75    3.70
  -5   7   7    7.12    4.43
  -5  -7   6   22.59    8.88
  -5  -7   6   11.93    8.93
   5  -7  -6   22.91    9.65
  -5   7   6   22.82   12.16
  -5  -7   5   40.61   11.42
  -5  -7   5   37.09   14.85
   5  -7  -5   41.56   12.04
  -5   7   5   35.46   17.63
  -5  -7   4    6.05    6.00
  -5  -7   4    0.32    4.97
   5  -7  -4    8.57    6.20
  -5   7   4    6.46    7.11
  -5  -7   3    5.88    5.35
  -5   7   3    1.20   11.20
  -5  -7   3   -6.20    4.81
  -5  -7   2   -3.47    6.54
  -5  -7   2   -3.37    3.20
  -5   7   2  -14.38   13.65
  -5   7   1    7.81   10.11
  -5  -7   1   -1.89    5.67
  -5  -7   0    1.85    5.51
  -5   7   0   10.51   14.31
  -5  -7  -1    4.85    4.40
  -5   7  -1    6.24   18.71
  -5  -7  -2    7.31    6.50
  -5   7  -2    0.07    7.47
  -5  -7  -3    3.44    7.34
  -5   7  -3   15.69    8.47
  -5  -7  -4   12.91    8.56
  -5   7  -4    0.24    9.02
  -5   7  -4   19.20   12.59
  -5  -7  -5    2.43    5.24
  -5   7  -5    6.79   18.27
  -5   7  -5    3.88    5.14
  -5  -7  -6   26.76    9.37
  -5   7  -6   40.89   17.42
  -5  -7  -7   69.41   17.14
   5  -7   7   47.76   13.70
  -5   7  -7   44.10   18.74
  -5  -7  -8    7.86    5.73
   5  -7   8   23.36    9.74
  -5  -7  -8   12.49    9.51
  -5   7  -8   13.94   11.76
  -5  -7  -9   12.65    8.45
  -5  -7  -9    8.07    8.77
   5  -7   9    6.28    6.71
  -5   7  -9   -7.44    9.90
  -5  -7 -10   -2.85    2.43
   5  -7  10    7.00    5.10
  -5  -7 -10    3.77    5.88
  -5   7 -10   -3.68    8.94
  -5  -7 -11    2.33    4.49
  -5  -7 -11    8.16    7.91
  -5   7 -11    5.77    8.79
   5  -7  11    2.65    5.04
  -5  -7 -12    8.11    8.23
  -5   7 -12    7.51    9.86
   5  -7  12    8.09    5.74
  -5  -7 -12    6.16    6.15
  -5  -7 -13    9.94    9.09
   5  -7  13   -3.94    4.85
  -5  -7 -13    4.85    6.77
  -5   7 -13   -0.64   10.28
  -5  -7 -14   -4.85    7.01
   5  -7  14    6.84    8.34
  -5  -7 -14   -3.30    6.33
  -5   7 -14    5.60   13.45
   5  -8 -10    3.37    5.27
  -5  -8  10    3.81    7.91
  -5  -8   9    5.38    2.62
   5  -8  -9    1.73    3.90
  -5  -8   8    3.32    2.90
  -5   8   8    4.46    5.68
  -5  -8   7    6.06    5.90
  -5   8   7    4.35    6.39
  -5  -8   6   21.01   13.53
  -5  -8   6   15.25    8.48
  -5   8   6    8.28    9.84
  -5  -8   5    2.86    5.06
  -5  -8   5    0.83    2.34
  -5   8   5   -0.45    6.18
  -5  -8   4   -8.12    3.54
  -5   8   4    4.04   10.04
  -5  -8   3    1.72    5.45
  -5   8   3   -1.87    9.50
  -5  -8   2   21.37   12.53
  -5   8   2  -10.21   16.99
  -5  -8   1   40.74   16.81
  -5   8   1   32.93   21.79
  -5  -8   0    2.03    4.60
  -5   8   0   34.42   20.47
  -5  -8  -1   -6.05    9.80
  -5   8  -1   12.77   12.82
  -5  -8  -2   39.17   17.72
  -5   8  -2    6.07   15.14
  -5   8  -3   55.42   26.86
  -5  -8  -3  106.20   26.83
  -5  -8  -4   10.89   10.55
  -5   8  -4   -4.19    7.78
  -5  -8  -5   28.99   13.56
  -5   8  -5    3.70   13.52
  -5  -8  -6   22.43   14.19
  -5   8  -6    2.76   20.36
  -5  -8  -7   13.30    9.63
  -5   8  -7   -5.32   14.91
  -5  -8  -8    6.55    6.96
  -5  -8  -9   12.31    9.22
  -5   8  -9    2.02    5.34
   5  -8   9   13.41    9.18
   6   0 -25    1.11    3.96
  -6   0  25   -1.93    5.57
   6   0 -24    5.94    6.33
   6   0 -24   31.77   27.54
  -6   0  24    4.74    6.26
   6   0 -23   -6.97    7.82
   6   0 -23  -19.55   15.29
  -6   0  23    5.95    8.25
   6   0 -22   57.30   17.83
   6   0 -22   44.73   27.74
  -6   0  22   76.28   19.01
   6   0 -21    1.37    7.31
   6   0 -21   -2.47   15.10
  -6   0  21    2.68    6.86
   6   0 -20  189.60   30.67
  -6   0  20  195.04   27.62
  -6   0  19   12.67    7.76
   6   0 -19   -8.85    9.83
   6   0 -18   26.73   13.26
  -6   0  18   40.68   12.75
   6   0 -17  -12.59    7.61
  -6   0  17    1.78    2.84
  -6   0  16  243.30   27.50
   6   0 -16  270.71   35.61
  -6   0  15   -4.35    3.71
   6   0 -15    0.13    4.75
  -6   0  14   31.45    8.12
   6   0 -14   48.67   16.69
   6   0 -13    6.67    5.24
  -6   0  13   -2.37    4.47
   6   0 -12  168.64   30.18
  -6   0  12  123.77   16.25
   6   0 -11   -0.98    7.35
  -6   0  11   -0.35    3.19
  -6   0  11    8.72    6.01
   6   0 -10    6.39    9.55
  -6   0  10   15.16    5.53
  -6   0  10   19.07    5.85
  -6   0   9    2.72    5.36
  -6   0   9   10.75    6.30
   6   0  -9  -10.05   11.21
  -6   0   8    2.89    3.55
  -6   0   8   13.33    6.49
   6   0  -8   11.53   13.67
  -6   0   7   -4.62    4.05
  -6   0   7   -0.75    1.65
   6   0  -6  267.38   46.76
  -6   0   6  243.46   21.17
  -6   0   6  247.24   22.38
  -6   0   5    3.17    5.01
  -6   0   5   -1.67    1.74
  -6   0   4 1035.44   42.96
  -6   0   4  878.66   39.71
  -6   0   3    1.22    3.18
  -6   0   3   -2.24    4.37
  -6   0   2 2406.01   70.41
  -6   0   2 2459.97   64.37
  -6   0   1    2.09    3.50
  -6   0   1   -0.31    1.96
  -6   0   0 1085.51   51.42
  -6   0   0 1126.36   44.06
  -6   0  -1  284.41   28.43
  -6   0  -1  170.08   20.35
  -6   0  -2 1216.89   57.31
  -6   0  -2 1307.94   48.00
  -6   0  -3   -1.64    5.20
  -6   0  -3    4.71    2.55
  -6   0  -4   -5.73    6.63
  -6   0  -4    3.60    2.37
  -6   0  -5   -0.16    3.71
  -6   0  -5    2.89    3.52
  -6   0  -6   13.12    8.84
  -6   0  -6    7.70    4.01
  -6   0  -7   -2.18    5.86
  -6   0  -7    3.41    3.92
  -6   0  -8   57.35   10.85
  -6   0  -8   43.40   12.93
  -6   0  -9    1.62    3.70
  -6   0  -9   27.83   10.90
  -6   0 -10   60.55   11.42
  -6   0 -10   25.30   11.08
  -6   0 -10   52.34   11.21
  -6   0 -11   -1.97    2.92
  -6   0 -11    2.36    2.27
  -6   0 -12   15.03    6.08
  -6   0 -12    7.40    3.69
   6   0  12   20.75    6.53
   6   0  13   -3.20    2.22
  -6   0 -13   -1.38    1.51
  -6   0 -13   -4.19    5.29
   6   0  14  191.78   19.50
  -6   0 -14  181.13   21.61
  -6   0 -14  209.82   25.44
   6   0  15   -1.94    3.03
  -6   0 -15   -4.71    4.52
  -6   0 -15    0.41    3.37
  -6   0 -16   54.18   11.78
  -6   0 -16   42.44   11.84
   6   0  16   56.85   11.54
  -6   0 -17   -1.89    3.04
  -6   0 -17   11.96    9.90
   6   0  17    7.95    4.42
   6   0  18  287.95   27.30
  -6   0 -18  282.52   28.09
  -6   0 -18  321.14   36.49
  -6   0 -19    8.04    6.59
  -6   0 -19    7.65    8.33
   6   0  19    4.53    4.63
  -6   0 -20    3.91    4.82
  -6   0 -20   -6.38    7.90
  -6   0 -21   -5.66    5.43
  -6   0 -21    6.01    6.68
  -6   0 -22   16.33    7.70
  -6   0 -22   31.45   11.94
  -6   0 -23    5.87    5.45
  -6   0 -23    6.19    6.88
  -6   0 -24    8.29    6.56
  -6  -1  25   -7.01    6.05
   6  -1 -25    5.67    8.09
  -6   1  25   -3.01    5.81
   6   1 -25   11.60    5.78
  -6  -1  24   -4.50    3.34
   6   1 -24   -3.44    6.38
   6  -1 -24    0.92    2.99
  -6   1  24  -14.83    9.06
   6   1 -23   -3.69    5.21
   6  -1 -23    0.78    4.34
   6   1 -23   17.13   20.29
  -6   1  23   10.13    7.65
  -6  -1  23   23.76   11.98
   6  -1 -22   11.42    6.98
   6   1 -22    3.69    5.10
  -6   1  22   -5.05    6.82
  -6  -1  22   -6.57    6.24
   6  -1 -21    0.06    4.63
   6   1 -21    2.87    8.35
   6  -1 -21   -4.70   11.72
  -6   1  21    0.62    3.49
  -6  -1  21   14.29    7.93
   6  -1 -20   -3.01    7.31
   6  -1 -20   15.28   10.00
  -6   1  20    1.02    3.74
   6   1 -20   -2.43    6.64
  -6  -1  20    3.56    3.45
   6  -1 -19   21.90   10.42
   6  -1 -19   20.75   20.67
  -6   1  19   -7.12    6.44
   6   1 -19    3.91    3.31
  -6  -1  19   13.85    8.98
   6  -1 -18   32.01   19.67
  -6   1  18   35.06   10.03
   6   1 -18   29.82   12.63
  -6  -1  18   40.16   12.18
   6  -1 -18   29.80    9.55
   6  -1 -17   -0.62    6.40
  -6   1  17    1.97    5.07
  -6  -1  17    2.85    5.32
   6   1 -17   -3.08    4.24
  -6   1  16   42.50   11.94
   6   1 -16   52.67   17.58
  -6  -1  16   54.34   13.99
   6  -1 -16   53.34   17.20
   6   1 -15  154.17   29.16
   6  -1 -15  145.86   23.77
  -6   1  15  132.78   18.70
  -6  -1  15  135.84   20.64
   6  -1 -14   83.96   24.54
  -6   1  14  119.75   20.97
  -6  -1  14  159.97   22.18
   6   1 -14  109.36   25.95
   6  -1 -13   22.62   12.64
  -6   1  13   34.05   10.30
  -6  -1  13   26.25   10.33
   6   1 -13   27.50   17.05
  -6  -1  12  101.26   15.73
   6   1 -12   70.29   20.18
   6  -1 -12  118.50   22.58
  -6   1  12   98.82   14.90
  -6  -1  12  115.23   18.13
   6   1 -11   46.77   19.17
  -6   1  11   56.09   11.33
  -6  -1  11   69.51   12.61
   6  -1 -11   49.37   15.50
  -6  -1  11   59.84   13.99
   6   1 -10  424.97   55.78
   6  -1 -10  489.35   45.30
  -6   1  10  462.45   31.39
  -6  -1  10  444.30   30.64
  -6  -1  10  464.71   38.15
   6   1  -9   29.60   11.80
  -6   1   9   50.10   10.60
  -6  -1   9   45.63    9.56
   6  -1  -9   55.78   15.27
  -6  -1   9   61.81   14.56
  -6   1   9   49.80   10.24
   6  -1  -8   90.15   20.97
   6   1  -8   75.22   26.44
  -6   1   8  103.40   14.93
  -6  -1   8  109.57   14.38
  -6  -1   8  114.26   18.98
  -6   1   8  102.54   13.93
   6  -1  -7  198.70   30.89
  -6  -1   7  178.46   17.93
  -6   1   7  205.65   18.79
  -6  -1   7  180.81   22.34
  -6   1   7  177.22   19.92
  -6   1   6   27.87    8.20
   6  -1  -6   19.94   10.93
  -6   1   6   20.29    6.32
  -6  -1   6   24.83    8.82
  -6  -1   6   30.70    7.98
   6  -1  -5   12.94    8.07
  -6  -1   5   12.91    5.96
  -6   1   5   16.32    4.81
  -6  -1   5   22.59    5.91
  -6   1   5    3.77    3.84
  -6   1   4    5.18    3.56
   6  -1  -4    1.77    5.16
  -6  -1   4   12.30    4.67
  -6  -1   4   10.75    4.63
  -6   1   4   18.58    7.93
  -6   1   3   69.87   14.46
  -6  -1   3   91.43   11.83
  -6   1   3   82.23   10.36
  -6  -1   3   71.48   12.70
   6  -1  -3   97.00   26.06
  -6  -1   2   18.83    7.65
  -6  -1   2   21.31    6.19
  -6   1   2   22.87    6.12
  -6   1   2   21.09    9.23
  -6   1   1  152.71   21.77
  -6  -1   1  148.08   14.52
  -6   1   1  185.22   15.76
  -6  -1   1  166.11   17.82
  -6   1   0  349.68   34.84
  -6  -1   0  325.61   21.76
  -6   1   0  359.47   22.34
  -6  -1   0  362.04   27.24
  -6   1  -1  140.69   23.48
  -6  -1  -1  148.50   15.35
  -6   1  -1  174.77   15.78
  -6  -1  -1  153.12   18.14
  -6   1  -2  306.34   35.73
  -6  -1  -2  328.21   23.04
  -6   1  -2  302.89   20.84
  -6  -1  -2  323.07   26.16
  -6   1  -3   13.12    7.92
  -6   1  -3   21.75    5.64
  -6  -1  -3   29.08    6.91
  -6  -1  -3   24.27    6.76
  -6  -1  -4   57.92   10.26
  -6   1  -4   68.12   10.45
  -6  -1  -4   55.97   11.39
  -6   1  -4   61.27   16.87
  -6   1  -5  210.63   32.47
  -6  -1  -5  240.31   21.94
  -6   1  -5  223.47   19.08
  -6  -1  -5  240.55   22.66
  -6   1  -6  463.34   48.05
  -6  -1  -6  471.39   31.78
  -6   1  -6  504.59   30.02
  -6  -1  -6  550.02   34.22
  -6   1  -7   -3.84    6.87
  -6  -1  -7   12.10    7.23
  -6   1  -7    5.83    7.39
  -6  -1  -7   21.62    9.33
  -6  -1  -8  159.77   20.58
  -6  -1  -8  230.37   23.31
  -6   1  -8  198.44   20.73
  -6  -1  -8  188.65   20.13
  -6  -1  -9   60.00   12.09
   6  -1   9   53.39   10.26
  -6   1  -9   60.01   12.38
  -6  -1  -9   35.66   11.25
  -6  -1  -9   42.88    9.53
  -6  -1 -10   12.38    5.91
  -6  -1 -10   13.06    8.55
  -6   1 -10   21.66    8.31
  -6  -1 -10   10.77    2.85
   6  -1  10   11.57    4.30
  -6  -1 -11   20.24    8.71
  -6  -1 -11    4.43    4.67
  -6   1 -11   25.21   10.10
  -6  -1 -11   19.55    7.64
   6  -1  11   14.20    6.02
  -6  -1 -12    5.88    4.10
  -6   1 -12    4.77    4.40
  -6  -1 -12    2.72    4.97
   6  -1  12    3.39    3.18
  -6   1 -12   12.44    8.92
  -6  -1 -12    2.97    3.50
   6  -1  13  110.57   15.90
  -6  -1 -13   96.96   16.05
  -6   1 -13  133.25   16.96
  -6  -1 -13  107.38   20.87
  -6   1 -13  111.48   19.42
  -6  -1 -13  120.66   18.12
  -6  -1 -14  149.92   20.96
  -6   1 -14  123.84   16.66
  -6   1 -14  143.57   23.31
  -6  -1 -14  134.11   19.09
   6  -1  14  137.18   19.24
  -6  -1 -15   30.62   10.22
  -6   1 -15   29.82    8.35
   6   1  15   19.82    5.94
  -6   1 -15   35.11   12.65
  -6  -1 -15   41.86   11.06
   6  -1  15   18.25    7.56
   6  -1  16   83.30   15.64
  -6  -1 -16   95.18   17.17
  -6   1 -16   71.84   12.96
   6   1  16   73.02   11.95
  -6  -1 -16   73.99   15.41
  -6   1 -16   55.52   14.23
  -6  -1 -17    6.28    6.64
  -6   1 -17    3.63    3.79
   6  -1  17    8.69    4.51
  -6   1 -17   12.61    8.94
  -6  -1 -17   10.42    7.64
  -6  -1 -18    8.09    6.21
  -6   1 -18    2.83    4.00
   6  -1  18   20.86    8.39
  -6   1 -18    3.24    4.08
  -6  -1 -18    3.64    5.65
  -6  -1 -19    2.27    5.06
  -6   1 -19    3.03    5.07
   6  -1  19    5.21    5.78
  -6   1 -19    0.87    4.58
  -6  -1 -19    1.60    2.42
  -6  -1 -20   12.85    6.94
   6  -1  20   24.41    8.88
  -6   1 -20   25.33    7.84
  -6  -1 -20   20.87   10.28
  -6  -1 -21    7.79    6.34
   6  -1  21    3.37    4.02
  -6   1 -21   -9.47    4.25
  -6  -1 -21   -2.29    4.97
  -6  -1 -22    6.73    4.36
   6  -1  22   25.33    9.93
  -6   1 -22   11.81    8.32
  -6  -1 -23   16.94    9.13
  -6   1 -23    5.10   11.47
  -6  -1 -23    4.85    6.25
  -6  -1 -24    7.29    5.36
  -6   1 -24    4.05    8.57
  -6  -1 -24   -2.77    2.96
  -6  -2  25   22.27   12.46
   6   2 -25    7.49    8.99
   6  -2 -25    2.64    6.88
   6   2 -25   -7.30   15.63
  -6   2  25    8.47    8.13
  -6  -2  24   16.47   14.19
   6   2 -24    0.07    8.10
   6  -2 -24    0.63    3.64
  -6   2  24    9.33    5.45
   6   2 -23   30.23   12.75
  -6  -2  23   16.67   11.59
   6  -2 -23   27.77   10.67
  -6   2  23    2.87    3.04
  -6  -2  22   -3.79    7.58
   6   2 -22   -6.28    5.99
  -6   2  22    4.16    4.67
   6  -2 -22    4.53    5.14
  -6  -2  21   22.01   11.89
   6  -2 -21   13.71    5.75
  -6   2  21    9.30    4.69
   6   2 -21    3.70    6.16
   6   2 -20   22.78   14.82
   6  -2 -20   18.21    7.38
  -6   2  20   42.59   11.61
  -6  -2  20   44.58   14.59
   6   2 -19   38.93   13.92
   6  -2 -19   49.48   14.92
  -6   2  19   59.79   13.85
  -6  -2  19   61.04   16.70
  -6   2  18   16.46    6.61
   6  -2 -18   26.11   10.66
   6   2 -18   25.38   13.02
  -6  -2  18   30.54   12.37
   6   2 -17   65.41   18.09
   6  -2 -17   65.64   15.20
  -6   2  17   97.66   16.91
  -6  -2  17   51.44   14.48
   6  -2 -16   21.63   10.48
  -6   2  16   24.78    8.46
   6  -2 -16   25.21   11.46
  -6  -2  16    8.40    2.57
   6   2 -16    4.16    8.28
   6   2 -15  222.10   35.67
   6  -2 -15  231.79   29.00
  -6   2  15  266.50   26.45
   6  -2 -15  223.18   29.92
  -6  -2  15  267.94   29.18
   6   2 -14    9.09    6.92
   6  -2 -14    2.77    2.58
  -6   2  14    5.56    5.38
   6  -2 -14    3.86    3.14
  -6  -2  14    5.59    6.81
   6   2 -13   -0.81    5.59
   6  -2 -13    3.37    5.82
  -6   2  13    6.27    4.57
   6  -2 -13   -1.13    3.60
  -6  -2  13    0.90    3.14
   6   2 -12   -0.54    5.82
   6  -2 -12   -3.00    3.10
  -6  -2  12   -2.49    4.68
  -6  -2  12    2.61    2.87
  -6   2  12   -5.87    5.28
   6  -2 -11   89.52   17.31
  -6   2  11   84.01   13.85
  -6  -2  11   73.43   13.56
  -6  -2  11   78.88   17.23
   6   2 -11   56.02   19.43
  -6   2  10   24.56    8.57
   6  -2 -10   11.29    6.80
  -6  -2  10   17.37    8.88
  -6  -2  10    5.73    4.24
   6   2 -10    3.04    5.77
   6  -2  -9   17.14    6.64
  -6   2   9   28.63    8.52
  -6  -2   9   26.57    8.17
  -6  -2   9   25.73    9.18
  -6   2   8    2.28    2.46
  -6   2   8   53.01   16.44
   6  -2  -8   19.37   11.30
  -6  -2   8   54.25   15.93
  -6  -2   8    5.92   19.60
   6  -2  -7   64.34   14.23
  -6  -2   7   54.50   14.28
  -6   2   7   73.36   13.88
  -6  -2   7   62.84   11.12
  -6   2   7   58.82    7.78
   6  -2  -6   32.38   10.35
  -6  -2   6   47.25   12.39
  -6  -2   6   59.75    9.95
  -6   2   6   38.79    6.28
  -6   2   6   35.23   10.19
   6  -2  -5   77.16   15.32
  -6   2   5   79.80   15.92
  -6  -2   5   84.44   11.56
  -6   2   5   87.03    9.27
  -6  -2   5   78.11   15.42
  -6  -2   4   72.00   10.28
  -6   2   4   65.38    8.04
  -6   2   4   46.66   10.89
  -6  -2   4   64.90   13.15
   6  -2  -4   81.25   15.59
   6  -2  -3 1448.47   67.42
  -6   2   3 1458.83   72.22
  -6  -2   3 1482.23   44.56
  -6   2   3 1363.99   37.27
  -6  -2   3 1378.08   59.14
  -6  -2   2    5.82    3.02
  -6  -2   2   14.80    3.71
  -6   2   2    8.50    7.56
  -6   2   2   11.52    3.70
   6  -2  -2    7.50    4.42
   6  -2  -1   65.43   15.70
  -6   2   1   82.92   18.89
  -6  -2   1   78.50   10.07
  -6   2   1   71.03    9.19
  -6  -2   1   89.05   15.58
   6  -2   0  100.33   26.48
  -6   2   0   83.90   22.85
  -6   2   0   24.18    7.34
  -6  -2   0   44.83    8.73
  -6  -2   0  107.61   19.95
   6  -2   1  506.51   44.95
  -6   2  -1  621.25   58.33
  -6  -2  -1  569.99   24.12
  -6   2  -1  621.00   27.16
  -6  -2  -1  565.57   37.11
  -6  -2  -2    7.49    3.66
  -6  -2  -2   17.25    4.86
  -6   2  -2   15.80    5.45
  -6  -2  -3   90.48    9.29
  -6   2  -3   71.22   10.45
  -6  -2  -3   98.53   15.82
  -6   2  -4   51.44    8.90
  -6  -2  -4   53.03    6.99
  -6   2  -4   33.83   16.09
  -6  -2  -4   47.85   11.63
  -6  -2  -5   40.86    6.08
  -6   2  -5   19.68   11.25
  -6   2  -5   37.26    8.11
  -6  -2  -5   38.40   10.72
  -6  -2  -6   34.10    5.90
  -6   2  -6   29.96   12.61
  -6   2  -6   24.00    7.19
  -6  -2  -6   21.96    7.08
  -6  -2  -7   19.55    5.36
  -6   2  -7   18.77    7.67
  -6  -2  -7   20.31   10.97
  -6  -2  -8   61.51   13.19
   6  -2   8   78.13   13.48
  -6  -2  -8   55.75    8.05
  -6   2  -8   53.71   12.84
  -6  -2  -9   27.73    6.29
  -6  -2  -9   35.98   10.96
   6  -2   9   42.21   10.01
  -6  -2  -9   44.48   12.48
  -6   2  -9   41.11   12.39
   6  -2  10   57.70   12.10
  -6  -2 -10   43.53    7.69
  -6  -2 -10   52.94   11.99
  -6   2 -10   40.53   13.33
  -6  -2 -10   46.58   10.67
  -6  -2 -11   -0.22    4.04
   6  -2  11    8.75    5.94
  -6   2 -11    5.53    7.25
  -6  -2 -11    4.86    2.89
  -6  -2 -11    4.16    3.73
   6  -2  12   21.47    7.33
  -6  -2 -12   20.25    8.39
  -6  -2 -12   25.16    6.78
  -6   2 -12   27.05    9.46
  -6  -2 -12   20.03    6.89
   6  -2  13  109.83   17.74
  -6  -2 -13   99.00   18.15
  -6   2 -13  138.40   24.02
  -6  -2 -13   99.86   16.82
  -6  -2 -14    0.73    2.73
  -6  -2 -14   -1.40    4.39
   6  -2  14   -2.12    4.49
   6  -2  15   68.46   16.07
  -6  -2 -15   74.16   15.25
  -6   2 -15   84.05   20.05
  -6  -2 -15   81.48   16.87
  -6  -2 -16   -8.59    6.67
   6  -2  16   -0.47    3.99
  -6   2 -16    8.55    8.62
  -6  -2 -16    1.46    3.15
  -6  -2 -17  103.47   19.24
  -6   2 -17  120.16   24.43
  -6  -2 -17   72.98   15.70
   6  -2  17  124.17   21.46
  -6  -2 -18   72.85   17.28
   6  -2  18   60.25   15.76
  -6   2 -18   75.60   19.66
  -6  -2 -18   57.98   14.52
  -6  -2 -19   26.25   11.31
   6  -2  19   41.00   11.94
  -6   2 -19   55.68   16.82
  -6  -2 -19   33.43   10.91
  -6  -2 -20   96.22   20.43
  -6   2 -20  109.67   24.32
  -6  -2 -20   85.06   18.51
   6  -2  20   84.86   18.79
  -6  -2 -21   39.86   13.79
   6  -2  21   48.87   14.94
  -6   2 -21   30.52   16.07
  -6  -2 -21   46.93   14.41
  -6  -2 -22    1.35    3.92
   6  -2  22   -3.65    6.51
  -6   2 -22    5.99    4.57
  -6  -2 -22   -2.98    5.72
  -6  -2 -23   11.18    6.91
   6  -2  23   28.94   11.65
  -6   2 -23   17.43   10.29
  -6  -2 -23   32.49   12.12
   6   3 -24    5.86    7.91
  -6  -3  24  -11.33   11.36
   6  -3 -24   17.06   11.92
  -6   3  24   -1.01    3.72
  -6  -3  23   14.27   10.80
   6  -3 -23    1.36    8.51
  -6   3  23    3.13    7.33
   6   3 -23   -0.62    3.44
   6   3 -22   11.92   11.45
  -6  -3  22   -2.75    6.02
   6  -3 -22    7.23    6.83
  -6   3  22    3.10    3.98
  -6  -3  21  -10.56    7.60
   6   3 -21   -3.78    7.98
   6  -3 -21   10.36    9.58
  -6   3  21    3.48    4.92
  -6  -3  20   -0.23    6.07
   6   3 -20   -2.74    6.81
   6  -3 -20   -4.83    7.84
  -6   3  20   -8.05    6.36
   6   3 -19   -1.54    8.30
   6  -3 -19    1.92    5.29
  -6   3  19   20.59    8.64
  -6  -3  19   -6.76    9.38
  -6  -3  18   13.63    6.40
   6  -3 -18   25.36    8.56
  -6   3  18   35.44   10.33
   6   3 -18   26.33   11.14
   6  -3 -17   47.18   13.52
   6   3 -17   74.56   19.61
  -6   3  17   59.00   13.72
  -6  -3  17   69.17   16.24
  -6  -3  16   -3.80    3.34
   6  -3 -16    3.39    4.69
  -6   3  16   -3.22    1.95
   6   3 -16   -2.43    5.51
   6   3 -15   61.63   19.15
   6  -3 -15   83.60   17.72
  -6  -3  15   73.09   16.80
  -6   3  15   87.02   15.82
  -6  -3  14   70.47   15.72
   6   3 -14   48.97   16.08
   6  -3 -14   64.22   14.49
  -6   3  14   67.00   13.20
  -6   3  13   34.29   10.21
   6   3 -13   27.93   14.01
   6  -3 -13   44.22   13.55
  -6  -3  13   37.55   11.56
   6   3 -12   13.60   13.60
   6  -3 -12   14.38    7.04
  -6  -3  12   -1.05    9.90
  -6  -3  12    4.10    3.86
  -6   3  12   17.93    7.78
  -6   3  11   -0.30    2.21
  -6  -3  11   -2.06    3.84
  -6  -3  11    2.24    5.05
   6  -3 -11   -4.36    3.77
  -6   3  10   11.26    7.21
   6  -3 -10    4.69    4.31
  -6  -3  10    1.62    8.49
  -6  -3  10   -0.98    5.24
   6  -3  -9   58.56   12.75
  -6   3   9   70.73   14.52
  -6  -3   9   48.62    9.91
  -6  -3   9   75.75   17.98
   6  -3  -8   12.47    5.63
  -6  -3   8   32.63   14.00
  -6  -3   8   27.01    7.87
  -6   3   8   30.20    9.03
   6  -3  -7   33.52    9.48
  -6  -3   7   27.32   12.19
  -6  -3   7   29.26    9.44
  -6   3   7   47.23   14.11
   6  -3  -6   63.37   12.35
  -6  -3   6   68.13   16.27
  -6   3   6   73.14   16.37
  -6  -3   6   76.30   12.28
  -6   3   5    4.74    1.54
   6  -3  -5    2.48    2.81
  -6  -3   5    3.75    1.55
  -6   3   5   -2.03    3.11
   6  -3  -4    5.67    2.57
  -6  -3   4   10.45    5.00
  -6   3   4    2.97    8.56
  -6  -3   4   13.20    8.63
  -6   3   4   12.83    2.92
   6  -3  -3   72.86   11.62
  -6  -3   3   47.40   11.63
  -6   3   3   57.65    6.59
  -6   3   3   69.77   17.73
  -6  -3   3   68.66   10.11
   6  -3  -2    6.01    3.46
  -6   3   2   12.18    5.58
  -6  -3   2   13.45    4.78
  -6  -3   2    0.49    4.09
  -6   3   2    6.29    2.43
   6  -3  -1  182.50   18.10
  -6   3   1  146.98   28.97
  -6   3   1  177.00   13.31
  -6  -3   1  143.58   19.97
  -6  -3   1  174.28   14.71
  -6  -3   0    4.32    1.94
  -6   3   0    9.02   11.86
  -6  -3   0    8.46    3.44
  -6   3   0    7.46    3.18
   6  -3   0    5.50    4.52
   6  -3   1   49.00    9.16
  -6   3  -1   67.47    9.43
  -6   3  -1   65.81   20.56
  -6  -3  -1   63.55   13.18
  -6  -3  -1   63.06    8.29
   6  -3   2  116.62   13.52
  -6   3  -2  128.43   13.76
  -6   3  -2  131.59   26.89
  -6  -3  -2  134.79   20.12
  -6  -3  -2  102.57    9.99
   6  -3   3   51.24    8.82
  -6   3  -3   51.27    9.34
  -6   3  -3   51.95   18.50
  -6  -3  -3   59.64   13.65
  -6  -3  -3   48.58    6.22
   6  -3   4  219.02   17.01
  -6   3  -4  169.46   38.15
  -6   3  -4  210.03   20.32
  -6  -3  -4  196.09   23.36
  -6  -3  -4  192.10   11.60
   6  -3   5  324.48   20.32
  -6   3  -5  316.17   47.04
  -6   3  -5  332.59   27.93
  -6  -3  -5  305.92   30.35
  -6  -3  -5  306.07   12.87
   6  -3   6    4.94    3.17
  -6   3  -6    5.63    7.35
  -6   3  -6    4.88    3.63
  -6  -3  -6    7.46    1.50
  -6  -3  -6   14.25    8.10
   6  -3   7   16.85    4.62
   6  -3   7    4.31    5.98
  -6  -3  -7   19.75   10.41
  -6   3  -7    7.39    6.27
  -6  -3  -7   11.29    7.53
   6  -3   8   12.88    5.00
   6  -3   8   13.39    6.36
  -6  -3  -8   26.16   10.46
  -6   3  -8   27.37    9.96
  -6  -3  -8   16.61    6.76
   6  -3   9  168.64   22.43
  -6  -3  -9  140.33   21.53
  -6   3  -9  132.08   23.06
  -6  -3  -9  163.84   24.94
  -6  -3 -10   30.85   10.22
  -6   3 -10   29.22   10.57
   6  -3  10   24.71    7.87
  -6  -3 -10   34.58   10.29
   6  -3  11   46.74   11.81
  -6  -3 -11   44.48   12.18
  -6   3 -11   46.50   15.22
  -6  -3 -11   30.45    9.89
   6  -3  12  124.04   20.60
  -6  -3 -12   98.47   18.69
  -6   3 -12  129.40   25.06
  -6  -3 -12   96.54   17.38
   6  -3  13    7.03    4.96
  -6  -3 -13    2.48    3.07
  -6  -3 -13    3.50    4.20
  -6  -3 -14   -6.22    6.51
  -6   3 -14    4.45    6.80
   6  -3  14   -1.43    2.25
  -6  -3 -14   -3.22    3.59
  -6  -3 -15   13.48    7.89
  -6   3 -15   18.43   11.29
   6  -3  15   -1.34    7.03
  -6  -3 -15   -7.13    7.63
  -6  -3 -16    1.68    3.92
  -6   3 -16   -1.28    7.33
   6  -3  16    1.65    4.17
  -6  -3 -16   -5.91    5.44
   6  -3  17   73.22   18.70
  -6   3 -17   39.14   15.74
  -6  -3 -17   79.97   18.93
  -6  -3 -17   71.00   15.88
  -6  -3 -18   15.55    8.42
   6  -3  18    7.54    6.68
  -6   3 -18   38.14   13.67
  -6  -3 -18   14.97    8.67
  -6  -3 -19    3.81    5.28
   6  -3  19    4.40    5.86
  -6   3 -19    7.14    5.18
  -6  -3 -19    3.02    3.08
  -6  -3 -20   24.35   13.00
   6  -3  20   24.54   11.10
  -6   3 -20   18.87    8.42
  -6  -3 -20   15.47    9.28
  -6  -3 -21   -9.24    7.20
   6  -3  21   -1.19    5.87
  -6   3 -21    9.61    7.28
  -6  -3 -21   -5.28    3.04
  -6  -3 -22    7.64    6.25
   6  -3  22    9.72    9.28
  -6   3 -22    5.21    8.79
  -6  -3 -22   10.29    8.74
   6   4 -22    1.69    5.09
   6  -4 -22    2.71    3.50
  -6  -4  22   -8.80    7.47
  -6   4  22    2.53    2.52
   6  -4 -21   11.12    7.62
  -6  -4  21   12.54    9.28
  -6   4  21   19.47    8.62
   6   4 -21   14.41    8.22
   6   4 -20    9.13    9.31
   6  -4 -20   -2.08    5.01
  -6  -4  20    6.99    5.90
  -6   4  20    2.95    4.80
   6   4 -19    8.17    9.10
  -6  -4  19   18.79   10.13
   6  -4 -19    3.08    4.74
  -6   4  19   -3.10    3.22
   6   4 -18  -13.28   11.63
  -6  -4  18   -9.11    5.03
   6  -4 -18   -0.42    4.93
  -6   4  18    5.67    5.56
  -6  -4  17   -4.78    3.62
  -6   4  17    0.65    3.56
   6  -4 -17   -1.20    6.94
   6   4 -17   -4.89    6.29
  -6  -4  16   49.17   15.11
  -6   4  16   57.38   13.60
   6  -4 -16   47.67   14.71
   6   4 -16   51.75   17.04
   6  -4 -15    1.87    3.34
  -6  -4  15    3.21    3.65
   6   4 -15    1.39    5.50
  -6   4  14   56.88   13.33
   6  -4 -14   40.15   11.76
   6   4 -14   38.88   16.22
  -6  -4  14   55.79   13.51
  -6   4  13   53.47   12.83
   6   4 -13   34.26   15.33
  -6  -4  13   73.80   17.40
   6  -4 -13   52.80   13.95
  -6   4  12   33.69   11.15
  -6  -4  12   12.14    7.63
   6  -4 -12   21.74    8.56
  -6  -4  12   28.85   12.19
   6  -4 -11    4.53    3.24
  -6  -4  11    1.98    2.08
  -6  -4  11   18.14    9.38
  -6   4  11   20.40    7.63
  -6  -4  10    7.27    5.27
   6  -4 -10    4.89    5.28
  -6  -4  10    9.41    4.11
  -6   4  10   -6.47    7.35
   6  -4  -9   37.93   10.06
  -6  -4   9   39.06   14.40
  -6   4   9   41.51   13.02
  -6  -4   9   46.89   11.48
  -6  -4   8   -1.99    2.13
   6  -4  -8    3.40    2.66
  -6   4   8   -0.45    5.81
   6  -4  -7   61.39   12.75
  -6  -4   7   75.17   12.73
  -6  -4   7   61.73   17.18
  -6   4   7   75.18   17.15
  -6  -4   6   22.88    8.03
  -6  -4   6   24.46   11.73
   6  -4  -6   31.19    8.58
  -6   4   6   27.73   12.23
  -6  -4   5   -3.36    4.44
   6  -4  -5   -3.08    3.53
  -6  -4   5    4.57    4.01
  -6   4   5   -9.02    7.63
  -6  -4   4   38.46    8.71
  -6  -4   4   45.15   14.10
   6  -4  -4   35.71    8.75
  -6   4   4   34.40    3.66
  -6   4   4   45.59   15.32
   6  -4  -3  184.87   18.21
  -6   4   3  150.20   30.11
  -6   4   3  187.35   10.81
  -6  -4   3  150.29   16.64
  -6  -4   3  195.29   27.05
   6  -4  -2   56.53    9.52
  -6   4   2   55.95    6.50
  -6   4   2   78.92   22.02
  -6  -4   2   78.77   16.50
  -6  -4   2   71.26   10.71
  -6  -4   1   24.38    9.84
  -6  -4   1   13.21    4.60
   6  -4  -1   17.05    5.37
  -6   4   1   23.04    5.38
  -6   4   1   37.51   17.48
   6  -4   0  204.21   16.22
  -6  -4   0  212.63   17.04
  -6   4   0  224.08   39.44
  -6   4   0  186.38   15.72
  -6  -4   0  170.54   24.65
  -6  -4  -1   14.92    4.63
   6  -4   1   13.59    4.13
  -6   4  -1   20.32   14.32
  -6   4  -1    3.92    2.79
  -6  -4  -1   19.01   10.59
  -6  -4  -2   10.89    6.06
  -6  -4  -2   14.64    4.18
   6  -4   2   17.72    3.80
  -6   4  -2   13.75   11.66
  -6   4  -2   26.96    6.70
  -6  -4  -3    7.67    4.56
   6  -4   3    5.69    2.28
  -6  -4  -3    4.60    2.09
  -6   4  -3    3.61    3.61
  -6  -4  -4   -1.30    6.55
   6  -4   4    2.09    0.96
  -6   4  -4   -3.22    6.72
  -6   4  -4    9.42    5.19
  -6  -4  -4    4.07    1.89
  -6  -4  -5   -0.02    3.17
  -6   4  -5   -0.29    2.02
  -6  -4  -5    2.21    1.36
  -6  -4  -6   43.75   12.76
  -6   4  -6   49.51   15.10
   6  -4   7   92.15   16.94
  -6  -4  -7   86.65   18.92
  -6   4  -7   87.95   18.86
  -6  -4  -7   90.55   17.70
  -6  -4  -8   62.64   14.49
   6  -4   8   52.04   13.42
  -6  -4  -8   80.67   18.05
  -6   4  -8   48.58   15.42
   6  -4   9   17.52   11.02
  -6  -4  -9    3.87    9.94
  -6   4  -9    0.09    4.17
  -6  -4  -9   16.67   11.34
  -6  -4 -10    8.49    5.47
  -6   4 -10   11.33    7.49
   6  -4  10   25.52   10.59
  -6  -4 -10   20.73    9.99
  -6  -4 -11   -1.31    6.58
   6  -4  11    8.91    6.46
  -6   4 -11    3.51    3.01
  -6  -4 -11   -3.20    4.82
   6  -4  12   20.29    8.56
  -6  -4 -12   11.78    7.43
  -6   4 -12   27.00   12.65
  -6  -4 -12   22.66   11.75
   6  -4  13   10.37    4.55
  -6  -4 -13    5.79    6.98
  -6  -4 -13    8.35    6.97
  -6  -4 -14   66.68   16.16
  -6  -4 -14   77.76   18.54
  -6   4 -14   81.39   23.18
   6  -4  14   60.63   15.10
  -6  -4 -15    4.72    6.55
  -6   4 -15    3.15    4.90
   6  -4  15    9.98    7.66
  -6  -4 -15    0.34    6.16
  -6  -4 -16   10.99    8.88
  -6   4 -16   15.85    6.10
   6  -4  16   31.53   12.88
  -6  -4 -16   22.94   10.91
  -6  -4 -17   12.31   10.27
  -6   4 -17    3.79    7.47
   6  -4  17    0.10    6.42
  -6  -4 -17   10.94    9.80
  -6  -4 -18   23.98    9.95
  -6   4 -18   37.14   15.32
   6  -4  18   51.20   16.84
  -6  -4 -18   43.91   14.41
  -6  -4 -19    9.19    4.64
   6  -4  19   15.33   10.01
  -6   4 -19    6.84    7.71
  -6  -4 -19   15.65    9.04
  -6  -4 -20    1.74    3.81
   6  -4  20    6.25    6.35
  -6   4 -20    6.48   10.60
  -6  -4 -20   -4.82    2.74
  -6  -4 -21   29.15   13.62
   6  -4  21   33.33   14.59
  -6   4 -21   22.03   11.27
  -6  -4 -21   49.75   16.41
   6   5 -20   -3.31    3.67
  -6   5  20    1.12    3.91
  -6  -5  20    8.66    9.61
   6  -5 -20   -1.08    3.79
   6  -5 -19   85.53   22.16
   6   5 -19   81.98   22.32
  -6   5  19   65.17   14.65
  -6  -5  19   68.59   18.83
   6   5 -18   61.35   19.48
   6  -5 -18   43.30   14.36
  -6  -5  18   48.20   17.02
  -6   5  18   71.84   15.92
   6   5 -17   11.31    6.73
  -6   5  17   10.74    5.96
   6  -5 -17    9.11    7.65
  -6  -5  17    1.35    4.07
   6   5 -16   -3.17    4.78
  -6   5  16    0.32    3.52
   6  -5 -16   -5.90    6.92
  -6  -5  16    3.78    4.74
   6   5 -15   18.29   11.27
  -6   5  15   11.67    6.41
   6  -5 -15   13.18    6.68
  -6  -5  15    8.63    6.63
   6  -5 -14  141.47   24.37
   6   5 -14   60.04   20.22
  -6  -5  14   99.07   20.72
  -6   5  14  117.43   20.06
  -6   5  13   47.69   12.79
   6   5 -13   10.71   10.58
   6  -5 -13   55.33   13.76
  -6  -5  13   35.37   12.76
   6  -5 -12   60.08   15.25
  -6  -5  12   60.92   18.58
  -6  -5  12   53.97   14.55
  -6   5  12   48.09   13.50
   6  -5 -11    3.01    5.79
  -6  -5  11    5.30    9.34
  -6  -5  11   -6.22    5.88
  -6   5  11   -1.33    4.67
   6  -5 -10   -4.67    4.95
  -6  -5  10    7.68    7.64
  -6  -5  10   11.23   11.21
  -6   5  10   -3.88    6.60
   6  -5  -9   -2.60    5.64
  -6  -5   9    0.81    3.37
  -6  -5   9   -0.21    4.37
  -6   5   9    4.48    5.58
  -6  -5   8    1.62    4.34
   6  -5  -8   12.93    6.28
  -6  -5   8    9.64    4.38
  -6   5   8    4.29    5.57
  -6  -5   7   11.23    9.53
   6  -5  -7   12.71    5.52
  -6  -5   7   18.52    7.74
  -6   5   7   21.96    8.96
  -6  -5   6    6.57    8.29
   6  -5  -6    2.97    2.93
  -6  -5   6    7.45    5.36
  -6   5   6    3.18    3.13
   6  -5  -5   50.97   11.02
  -6  -5   5   29.59   14.77
  -6  -5   5   47.65   10.47
  -6   5   5   40.40   14.88
   6  -5  -4    2.20    1.41
  -6  -5   4    1.17    3.19
  -6  -5   4   -0.35    2.73
  -6  -5   3  -13.02   10.92
   6  -5  -3    2.04    2.44
  -6  -5   3    2.17    3.31
  -6   5   3    1.62   10.28
  -6  -5   2    7.44    4.88
   6  -5  -2    2.46    1.85
  -6  -5   2   -0.37    1.86
  -6   5   2    9.52   11.27
  -6  -5   1   13.20    7.68
   6  -5  -1    9.40    3.32
  -6  -5   1   12.01    4.63
  -6   5   1   26.07   11.81
  -6   5   1    9.17    3.13
  -6  -5   0   -5.53    3.93
   6  -5   0    1.11    2.77
  -6  -5   0    6.19    3.89
  -6   5   0   -1.61    2.95
  -6  -5  -1   11.30    2.42
   6  -5   1   16.30    4.45
  -6   5  -1    7.01    6.52
  -6  -5  -1   12.90    4.14
  -6   5  -1   17.58    5.40
  -6  -5  -2   53.58   13.70
  -6  -5  -2   59.81    8.83
  -6   5  -2   68.61   12.83
  -6   5  -2   31.48   17.92
  -6  -5  -3   31.11   10.52
  -6   5  -3   69.11   14.15
  -6   5  -3   51.67   22.83
  -6  -5  -3   44.87    7.28
  -6   5  -4   16.22   14.09
  -6   5  -4    9.50    8.71
  -6  -5  -4    3.54    3.05
  -6  -5  -5    1.78    4.23
  -6   5  -5   10.44   10.93
  -6   5  -5   -2.33    3.86
  -6  -5  -6    2.03    4.48
  -6   5  -6   28.40   12.93
  -6   5  -7   79.19   22.89
   6  -5   7  113.54   19.11
  -6  -5  -8   39.59   12.58
  -6  -5  -8   29.46   12.17
  -6   5  -8   32.08   15.03
   6  -5   8   36.07   12.71
  -6  -5  -9    6.06    8.13
  -6  -5  -9    8.04   10.42
   6  -5   9   14.10    8.67
  -6   5  -9    0.73    4.58
  -6  -5 -10    4.80    7.12
   6  -5  10    6.44    5.96
  -6  -5 -10    8.90    7.55
  -6   5 -10    7.99    7.27
   6  -5  11  105.82   20.47
  -6  -5 -11  102.72   21.06
  -6   5 -11  112.38   26.35
  -6  -5 -11  113.32   22.24
  -6  -5 -12    7.79    6.28
  -6  -5 -12   -2.43    6.29
   6  -5  12   13.91    8.35
  -6   5 -12    4.09    4.30
  -6  -5 -13    4.90    8.03
   6  -5  13   -4.48    7.27
  -6  -5 -13    8.27    8.73
  -6   5 -13  -10.59   10.05
   6  -5  14  -11.29    9.47
  -6  -5 -14    8.41    7.65
  -6   5 -14   13.84   10.37
  -6  -5 -14    2.93    5.86
  -6  -5 -15   35.71   12.64
   6  -5  15   19.23    9.67
  -6   5 -15   49.34   20.14
  -6  -5 -15   21.32   10.31
   6  -5  16   -1.99    6.51
  -6  -5 -16    1.65    3.81
  -6   5 -16    6.12    9.61
  -6  -5 -16   -3.12    5.40
  -6  -5 -17    6.64    5.78
  -6   5 -17    4.58    8.68
   6  -5  17    3.55    6.38
  -6  -5 -17    7.17    6.94
  -6  -5 -18   -0.22    4.21
  -6   5 -18   20.33   15.72
   6  -5  18    9.29    9.41
  -6  -5 -18   12.11   10.14
  -6  -5 -19   -7.57    5.18
  -6   5 -19   -6.59   11.06
   6  -5  19   -6.16    9.89
  -6  -5 -19   -2.74    5.21
   6  -6 -18    5.08    6.33
  -6  -6  18   -2.87    5.29
  -6   6  17    1.41    5.91
   6  -6 -17    0.07    7.08
  -6  -6  17  -13.10   10.62
   6   6 -16    4.20    7.32
  -6   6  16   27.93   10.49
   6  -6 -16   13.99    9.07
  -6  -6  16   26.64   11.59
   6   6 -15    3.24    7.00
  -6   6  15   16.22    7.25
   6  -6 -15    6.49    3.02
  -6  -6  15   19.94   10.91
  -6   6  14   -1.66    4.49
   6  -6 -14    7.89    7.77
  -6  -6  14    6.42    7.56
  -6   6  13   10.04    6.28
   6  -6 -13    1.87    5.88
  -6  -6  13   12.64    7.81
   6  -6 -12  113.36   21.65
  -6  -6  12   91.61   19.22
  -6   6  12   90.96   18.95
   6  -6 -11   10.81    8.68
  -6  -6  11   -1.28   11.44
  -6  -6  11   19.70    9.91
  -6   6  11   22.07   11.66
   6  -6 -10   24.59    9.72
  -6  -6  10   51.58   17.88
  -6  -6  10   36.68   12.45
  -6   6  10   47.40   14.75
   6  -6  -9   -7.14    6.92
  -6  -6   9   -8.58   10.44
  -6  -6   9    2.44    2.56
  -6   6   9   -2.39    5.87
  -6  -6   8   -6.11    6.68
   6  -6  -8    2.64    5.52
  -6  -6   8    0.68    3.57
  -6   6   8    0.69    5.96
  -6  -6   7  -11.27   10.25
   6  -6  -7    3.81    4.06
  -6  -6   7   -2.85    4.16
  -6   6   7    2.56    5.74
  -6  -6   6   27.88   13.71
   6  -6  -6   27.29    9.34
  -6  -6   6   40.93   11.68
  -6   6   6    8.54    5.69
  -6  -6   5   67.46   20.46
   6  -6  -5   52.69   11.23
  -6  -6   5   65.12   13.19
  -6   6   5   39.82   14.72
  -6  -6   4   33.70   15.45
   6  -6  -4   22.23    7.40
  -6   6   4   25.25   17.06
  -6  -6   4   30.32    9.04
  -6  -6   3   41.36   16.42
   6  -6  -3   35.92    8.78
  -6   6   3   44.71   17.42
  -6  -6   3   25.78    7.93
  -6  -6   2   31.15   11.97
   6  -6  -2   15.02    5.36
  -6   6   2   28.97   16.57
  -6  -6   2   21.61    6.81
  -6  -6   1   24.46   12.18
  -6   6   1   13.39   10.33
  -6  -6   1   26.99    7.59
  -6  -6   0   36.01   15.55
  -6   6   0   69.45   28.02
  -6  -6   0   30.31    7.68
  -6  -6  -1   71.67   18.83
  -6   6  -1   67.19   28.33
  -6  -6  -2   -3.23    5.33
  -6   6  -2    1.56   14.78
  -6   6  -2   -0.02    3.58
  -6  -6  -3   19.84   10.63
  -6   6  -3   20.15   17.60
  -6   6  -3   17.63    9.33
  -6  -6  -4    9.41    5.28
  -6   6  -4    6.41   15.30
  -6   6  -4    4.93    6.72
  -6  -6  -5    5.27    5.02
  -6   6  -5   37.10   26.10
  -6   6  -5   17.22   10.90
  -6  -6  -6    6.81    5.68
  -6   6  -6    5.69   13.81
  -6   6  -6    4.13    6.69
  -6   6  -7  -11.24    9.18
  -6  -6  -7    8.15    9.46
  -6  -6  -8   10.59    4.47
   6  -6   8   10.35    3.92
  -6   6  -8   17.64   10.32
  -6  -6  -9   13.98    8.67
  -6   6  -9   23.36   13.69
  -6  -6  -9   29.28   12.29
   6  -6   9   17.00    8.71
  -6  -6 -10   10.53    8.64
  -6  -6 -10   18.84    7.29
  -6   6 -10   14.49   13.12
   6  -6  10    2.36    4.81
  -6  -6 -11    6.34    5.69
   6  -6  11   -0.61    4.07
  -6  -6 -11    0.35    4.08
  -6   6 -11   -1.40    7.55
  -6  -6 -12   -7.74    9.05
  -6  -6 -12    4.22    7.19
  -6   6 -12   11.38    9.48
   6  -6  12    4.50    6.06
  -6  -6 -13   14.53    9.86
  -6  -6 -13   -0.23    4.16
  -6   6 -13   -8.96    7.59
   6  -6  13   10.72    9.45
  -6  -6 -14    0.99    6.47
  -6  -6 -14    4.19    4.29
   6  -6  14    9.83    8.02
   6  -6  15   10.93    7.23
  -6  -6 -15   10.13    8.39
  -6  -6 -15   26.86   13.08
  -6   6 -15   15.70   10.88
  -6  -6 -16    0.04    4.60
   6  -6  16    9.36    7.78
  -6  -6 -16   -1.20    5.26
  -6   6 -16   -5.90   10.65
  -6   7  14   15.24    8.61
   6  -7 -14    2.92    3.99
  -6  -7  14   -3.47    6.63
   6  -7 -13    0.81    3.29
  -6  -7  13    9.20    5.39
  -6   7  13   -6.18    5.37
   6  -7 -12   27.89   11.64
  -6  -7  12   41.46   14.39
  -6   7  12   22.04    8.84
   6  -7 -11   37.96   12.43
  -6  -7  11   33.92   12.55
  -6   7  11   45.60   13.79
   6  -7 -10   20.40    8.94
  -6  -7  10   15.16   10.06
  -6  -7  10    9.62    6.86
  -6   7  10   17.74   11.23
  -6  -7   9   10.42    6.28
   6  -7  -9   -7.69    4.30
  -6  -7   9   20.36   10.04
  -6   7   9   -6.25    6.07
  -6  -7   8    2.96   13.00
   6  -7  -8   -3.31    4.79
  -6   7   8    6.71    8.88
  -6  -7   8   -0.02    3.98
  -6  -7   7   14.76   13.44
   6  -7  -7   13.72    7.53
  -6   7   7    6.78    6.12
  -6  -7   7   19.74   10.22
  -6  -7   6   -6.75    7.26
   6  -7  -6   -3.95    3.40
  -6   7   6   -5.06    9.63
  -6  -7   6    8.41    6.08
  -6  -7   5   13.69   12.86
  -6   7   5   18.35   15.12
  -6  -7   5   10.00    6.91
  -6  -7   4    3.76    4.31
  -6  -7   4    9.59   11.38
  -6   7   4    3.84    4.44
  -6  -7   3   36.87   15.78
  -6  -7   3   17.26    7.16
  -6   7   3   17.20   13.73
  -6  -7   2   17.73   16.00
  -6   7   2    2.95    5.71
  -6  -7   1   11.78   10.40
  -6   7   1   -3.90    5.17
  -6  -7   0    0.43    5.90
  -6   7   0    7.34   11.38
  -6  -7  -1   40.53   16.57
  -6   7  -1   37.85   23.74
  -6  -7  -2   29.00   12.51
  -6   7  -2   24.14   18.62
  -6  -7  -3   19.83    9.75
  -6   7  -3   22.95   21.90
  -6  -7  -4   19.24   10.01
  -6   7  -4   35.76   19.84
  -6  -7  -5   20.37    9.60
  -6   7  -5  -11.80   22.50
  -6   7  -6    2.54    9.73
  -6   7  -6   -1.30    8.43
  -6  -7  -6    0.84    4.04
  -6  -7  -7   -3.21    5.38
  -6   7  -7   22.94   25.30
  -6   7  -7   11.54   11.49
  -6  -7  -8   13.76   11.47
  -6   7  -8    4.06   12.73
  -6   7  -8   -2.57    7.76
  -6  -7  -9   10.34    8.79
  -6   7  -9   -9.41   11.25
   6  -7  10    8.26    9.64
  -6  -7 -10   10.38    7.71
  -6   7 -10   14.82   14.52
  -6  -7 -11    4.77    6.75
  -6  -7 -11   10.27    9.58
   6  -7  11   -2.35    2.88
  -6   7 -11    8.34    7.73
  -6  -7 -12    7.93    8.49
  -6   7 -12    8.96   12.01
  -6  -7 -12   12.81    8.35
   6  -7  12   -1.21    7.70
  -6  -7 -13   14.47   11.31
  -6  -7 -13   18.37    9.55
   6  -7  13    6.18    8.23
  -6   7 -13    2.01    7.06
  -6  -8   8   -3.29    3.68
  -6  -8   8   -6.68   10.72
  -6   8   8    3.94    7.55
  -6  -8   7   14.06    6.96
  -6  -8   7    2.89    6.49
  -6   8   7    1.17    3.83
  -6  -8   6   26.04   14.69
  -6   8   6   31.59   15.07
  -6  -8   5    3.75    9.02
  -6   8   5   -1.40    7.13
  -6  -8   4   33.98   14.85
  -6   8   4    1.88    6.45
  -6  -8   3   10.17   12.00
  -6   8   3    0.93    7.50
  -6  -8   2    4.82    8.03
  -6   8   2   -2.42    7.48
  -6  -8   1    4.26    8.97
  -6   8   1  -15.62   18.16
  -6  -8   0   28.29   12.71
  -6   8   0   10.61   14.01
  -6   8  -1   32.44   17.85
  -6  -8  -1   35.95   16.48
  -6  -8  -2   -5.22    6.51
  -6   8  -2   46.35   23.72
  -6  -8  -3   -1.04    7.49
  -6   8  -3   -0.63   14.47
  -6  -8  -4   -0.79    5.46
  -6   8  -4   31.37   16.95
  -6  -8  -5   26.72   10.73
  -6   8  -5   89.24   37.41
  -6  -8  -6   28.03   13.86
  -6   8  -6   -9.31   18.78
  -6  -8  -7    8.00    6.67
  -6   8  -7    7.45   10.97
   7   0 -25    7.62    7.18
  -7   0  25    2.11    6.02
   7   0 -24   25.92   12.68
  -7   0  24   12.31    9.06
   7   0 -23    0.64   14.43
   7   0 -23   -5.28    6.12
  -7   0  23   -0.64    3.86
   7   0 -22    9.12   21.05
  -7   0  22   22.12   10.27
   7   0 -22   27.78   12.75
   7   0 -21    0.33    7.18
  -7   0  21    1.40    5.00
  -7   0  20    3.98    4.35
   7   0 -20    5.74    8.32
   7   0 -19   -3.66    3.17
  -7   0  19   -2.62    3.06
   7   0 -18   44.97   14.09
  -7   0  18   84.48   17.04
   7   0 -17    1.04    5.16
  -7   0  17    1.63    3.32
   7   0 -16  359.52   45.17
  -7   0  16  333.97   32.26
   7   0 -15   -3.45    3.69
  -7   0  15    5.25    6.65
   7   0 -14  -12.59    9.69
  -7   0  14    3.57    5.01
   7   0 -13    3.69    9.94
  -7   0  13    0.05    5.20
  -7   0  12 1129.90   52.51
  -7   0  12 1248.67   58.99
  -7   0  11   -2.10    3.53
  -7   0  11   -0.92    3.19
   7   0 -10   93.51   27.09
  -7   0  10   72.85   12.64
  -7   0  10   89.17   15.91
   7   0  -9    2.01    4.88
  -7   0   9    6.56    4.27
  -7   0   9   -1.14    2.43
   7   0  -8  163.57   37.20
  -7   0   8  113.98   16.25
  -7   0   8  141.29   18.72
  -7   0   7    3.96    4.08
  -7   0   7   -4.26    4.36
   7   0  -7    6.20   10.80
   7   0  -6  107.96   33.15
  -7   0   6  109.98   14.78
  -7   0   6  124.25   16.32
  -7   0   5    6.83    4.61
  -7   0   5   -1.70    1.89
  -7   0   4   47.21   10.46
  -7   0   4   33.08    8.43
  -7   0   3   -1.68    2.02
  -7   0   3    5.45    4.47
  -7   0   2   33.61    8.70
  -7   0   2   30.86    7.88
  -7   0   1   -3.77    4.89
  -7   0   1   -3.12    3.68
  -7   0   0    6.01    6.27
  -7   0   0    4.13    1.71
  -7   0  -1    4.21    2.05
  -7   0  -1   12.38    6.62
  -7   0  -2   64.68   15.03
  -7   0  -2   56.41   10.58
  -7   0  -3   -1.92    2.06
  -7   0  -3   -1.44    2.76
  -7   0  -4   21.03    6.94
  -7   0  -4   29.35    7.68
  -7   0  -5    5.47    4.71
  -7   0  -5   -1.27    3.19
  -7   0  -6  162.05   25.23
  -7   0  -6  184.11   19.26
  -7   0  -7   -6.98    7.26
  -7   0  -7   -3.73    2.05
  -7   0  -8    3.94    5.82
  -7   0  -8   -2.91    2.37
  -7   0  -9    0.56    6.09
  -7   0  -9    0.63    4.07
  -7   0 -10   63.83   12.82
  -7   0 -10   43.76   16.60
  -7   0 -11    5.80    9.44
  -7   0 -11   -1.92    4.84
  -7   0 -12  135.69   27.78
  -7   0 -12  161.90   21.25
  -7   0 -13    4.28    4.52
  -7   0 -13    0.87    4.74
  -7   0 -13   14.90    6.40
  -7   0 -14   80.86   15.42
  -7   0 -14   47.66   17.99
  -7   0 -14   88.58   16.97
  -7   0 -15    0.84    2.30
  -7   0 -15   -9.32    8.26
  -7   0 -16  108.65   19.49
   7   0  16   89.94   15.67
  -7   0 -16  100.16   20.36
   7   0  17    4.63    4.52
  -7   0 -17    6.95    5.10
  -7   0 -17   -1.66    4.38
  -7   0 -18   18.22    7.47
   7   0  18   18.47    6.57
  -7   0 -18    9.21    5.92
  -7   0 -19    2.34    4.03
  -7   0 -19    2.45    5.60
  -7   0 -20   -0.75    2.91
  -7   0 -20   -8.98    6.27
  -7   0 -21    2.93    5.53
  -7   0 -21   10.48    9.84
  -7   0 -22   25.59    9.66
  -7   0 -22   32.53   13.72
  -7   0 -23  -14.37   11.32
   7   1 -24    5.73    4.69
   7  -1 -24   -1.20    6.56
  -7   1  24   -3.64    3.52
  -7  -1  24   -3.84    5.84
   7   1 -23   16.82    9.72
   7  -1 -23    2.34    4.93
  -7   1  23    2.44    5.75
  -7  -1  23   -0.10    3.79
   7   1 -22   40.16   14.98
   7  -1 -22   21.36   11.72
  -7   1  22   66.67   17.29
  -7  -1  22   45.65   15.89
   7   1 -21    3.31    9.81
  -7   1  21   -0.22    4.21
  -7  -1  21  -12.83    8.13
   7  -1 -21    2.54    3.47
   7  -1 -20   52.79   16.31
   7   1 -20   43.74   16.49
  -7   1  20   18.44    8.46
  -7  -1  20   33.12   12.62
   7   1 -19    0.63    6.81
   7  -1 -19   -5.40    4.25
   7  -1 -19    1.98    9.61
  -7   1  19    5.97    5.58
  -7  -1  19   -5.92    4.45
   7   1 -18    3.95    7.44
   7  -1 -18   10.91    6.27
  -7   1  18    7.37    4.06
  -7  -1  18   16.02    5.47
   7   1 -17    0.62    7.95
   7  -1 -17  -10.62    9.70
  -7   1  17   -3.85    7.29
  -7  -1  17   -1.48    5.13
   7  -1 -16   41.63   15.16
  -7   1  16   37.30   11.47
   7   1 -16   15.58    8.81
  -7  -1  16   30.85   11.18
   7   1 -15   18.03   15.50
  -7   1  15   44.25   12.06
  -7  -1  15   35.75   12.63
   7  -1 -15   28.85   13.48
   7   1 -14   26.83   13.12
   7  -1 -14   15.49   10.56
  -7   1  14   17.67    6.90
  -7  -1  14   13.19    5.00
   7  -1 -13    6.32    4.94
  -7   1  13    7.69    3.81
  -7  -1  13   13.81    7.53
  -7  -1  13    2.57    4.25
   7   1 -12   33.99   16.09
   7  -1 -12   47.31   16.88
  -7   1  12   46.59   10.47
  -7  -1  12   42.50   12.61
  -7  -1  12   23.07    7.51
   7   1 -11   26.80   18.51
   7  -1 -11   15.01   10.04
  -7   1  11   32.28    8.97
  -7  -1  11   23.32    9.42
  -7   1  11   32.95    8.70
  -7  -1  11   27.28    7.98
   7   1 -10  213.63   39.30
   7  -1 -10  338.08   42.54
  -7   1  10  255.62   24.99
  -7  -1  10  314.31   26.71
  -7  -1  10  332.67   34.41
  -7   1  10  378.47   28.80
   7  -1  -9   37.00   15.29
   7   1  -9   43.59   23.36
  -7  -1   9   43.87   12.20
  -7  -1   9   21.89    6.29
  -7   1   9   33.00    9.88
  -7   1   9   51.53   10.56
  -7   1   8   44.72    9.97
   7  -1  -8   31.45   15.32
  -7  -1   8   57.70   13.92
  -7  -1   8   45.40    9.86
  -7   1   8   37.37    9.54
   7  -1  -7   47.98   26.41
  -7   1   7   70.95   15.55
  -7  -1   7   70.89   13.81
  -7   1   7   39.10    9.43
  -7  -1   7   59.24   14.55
  -7   1   6   48.30   11.42
   7  -1  -6   42.58   16.93
  -7  -1   6   44.50    8.75
  -7   1   6   48.00    9.53
  -7  -1   6   61.16   12.60
  -7  -1   5    0.46    3.78
  -7   1   5    8.11    4.52
  -7  -1   5    8.07    3.51
   7  -1  -5    4.36    6.57
  -7   1   5    2.06    5.62
  -7   1   4   25.45    6.52
  -7  -1   4   31.65    9.28
  -7  -1   4   37.07    7.55
   7  -1  -4   54.98   22.90
  -7   1   4   47.45   11.65
  -7  -1   3   24.81    7.07
  -7  -1   3   37.04    7.64
  -7   1   3   37.51    7.86
  -7   1   3   37.56   11.24
  -7  -1   2   38.01    9.56
  -7  -1   2   40.52    8.14
  -7   1   2   45.22    8.96
  -7   1   2   36.66   11.41
  -7  -1   1   54.79    9.84
  -7   1   1   44.37    8.52
  -7  -1   1   45.82   11.26
  -7   1   1   49.97   13.30
  -7  -1   0   20.44    7.10
  -7  -1   0   10.17    4.05
  -7   1   0   15.36    5.46
  -7  -1  -1   49.66    9.30
  -7   1  -1   61.08   10.65
  -7  -1  -1   75.36   14.31
  -7   1  -1   56.75   15.05
  -7   1  -2    0.50    2.96
  -7   1  -2    1.99    2.85
  -7  -1  -2   -0.12    1.52
  -7  -1  -2    4.02    5.38
  -7   1  -3  183.41   28.92
  -7  -1  -3  190.61   19.85
  -7   1  -3  181.06   17.57
  -7  -1  -3  210.32   23.37
  -7  -1  -4  107.24   15.41
  -7   1  -4   98.83   13.21
  -7  -1  -4  127.70   17.91
  -7   1  -4   93.67   20.50
  -7   1  -5   16.71    9.70
  -7   1  -5    6.04    2.84
  -7  -1  -5   20.16    6.99
  -7  -1  -5   15.46    6.94
  -7   1  -6    8.07    6.96
  -7  -1  -6   16.83    6.32
  -7   1  -6   10.55    5.05
  -7  -1  -6   14.09    7.47
  -7   1  -7   44.46    9.56
  -7  -1  -7   59.95   12.47
  -7   1  -7   31.79   15.64
  -7  -1  -7   41.80   10.47
  -7  -1  -8    1.08    3.96
  -7   1  -8    0.67    3.55
  -7  -1  -8    6.67    2.32
  -7  -1  -9   58.16   13.65
  -7   1  -9   29.91   14.73
  -7   1  -9   65.63   12.61
  -7  -1  -9   74.01   13.32
  -7   1 -10  110.62   28.58
  -7  -1 -10  117.89   19.73
  -7   1 -10  180.71   21.52
  -7  -1 -10  146.29   19.82
  -7   1 -11   -5.06    8.09
  -7  -1 -11   11.28    6.49
  -7  -1 -11   19.83    7.69
  -7   1 -11   10.98    5.95
  -7  -1 -11   12.13    4.94
  -7  -1 -12  272.38   29.04
  -7   1 -12  269.74   28.60
  -7  -1 -12  237.85   25.00
   7  -1  13   10.48    6.15
  -7  -1 -13    7.34    7.11
  -7  -1 -13    7.55    6.53
  -7   1 -13   -2.31    2.55
  -7  -1 -13    7.27    5.69
   7  -1  14   18.64    7.54
  -7  -1 -14    7.75    7.67
  -7  -1 -14    6.55    6.85
  -7   1 -14    9.46    7.00
  -7  -1 -14   11.11    4.20
   7  -1  15   20.54    7.05
  -7  -1 -15   33.14   12.22
  -7  -1 -15   30.25   15.02
  -7   1 -15   26.45   11.07
  -7  -1 -15   25.68    9.86
   7  -1  16   33.65    9.89
  -7  -1 -16   21.63    7.68
  -7   1 -16   44.97   13.85
  -7  -1 -16   25.51    8.80
   7  -1  17   62.46   13.98
  -7  -1 -17   63.21   15.37
  -7   1 -17   61.84   13.57
  -7   1 -17   64.13   15.51
  -7  -1 -17   56.22   14.86
  -7  -1 -18   35.41   11.34
  -7   1 -18   30.42    9.34
   7  -1  18   12.09    5.36
  -7   1 -18   29.38   12.39
  -7  -1 -18   44.52   13.04
  -7  -1 -19   16.12    9.59
   7  -1  19   12.58    6.56
  -7   1 -19   21.86   10.69
  -7  -1 -19   26.37   10.08
  -7  -1 -20    0.86    2.52
   7  -1  20   13.74    7.87
  -7   1 -20   18.65   10.51
   7  -1  21    7.44    6.42
  -7  -1 -21    7.27    4.28
  -7   1 -21    2.50    4.25
  -7  -1 -21   20.30   10.63
  -7  -1 -22   13.90    8.34
  -7   1 -22   16.92   11.37
  -7  -1 -22    6.33    7.28
  -7  -1 -23    6.95    6.03
  -7   1 -23   33.12   14.85
  -7  -1 -23   20.64   13.18
   7   2 -24   -2.92    5.72
   7  -2 -24   10.18    8.33
  -7   2  24    9.53    7.67
  -7  -2  24  -10.25   11.72
  -7  -2  23    9.43    8.96
   7  -2 -23    8.54   10.37
  -7   2  23    0.47    2.59
   7   2 -23   11.87    8.34
   7   2 -22   -2.66    4.17
   7  -2 -22    3.61    3.72
  -7   2  22    3.57    3.54
   7   2 -21    1.18    5.02
   7  -2 -21   -0.17    5.22
  -7   2  21   -7.65    5.50
   7   2 -20   21.90   11.09
   7  -2 -20   20.01   11.79
  -7   2  20   14.27    6.69
  -7  -2  20   13.16    9.48
   7   2 -19   11.08    6.36
   7  -2 -19   16.39    8.26
  -7   2  19    5.69    5.38
  -7  -2  19    9.25    6.58
   7   2 -18   11.65    7.18
   7  -2 -18    6.15    6.01
  -7   2  18   14.86    7.17
  -7  -2  18   12.29   10.73
   7   2 -17   27.26   13.60
   7  -2 -17   34.78   13.23
  -7   2  17   46.35   12.43
  -7  -2  17   45.64   12.80
   7   2 -16   -4.56    9.37
   7  -2 -16   -2.70    5.83
  -7   2  16    9.75    4.56
  -7  -2  16   13.73    5.76
   7  -2 -15  315.58   37.68
  -7   2  15  380.66   33.37
  -7  -2  15  388.87   37.64
   7   2 -14   23.59   14.29
   7  -2 -14    1.95    3.29
  -7   2  14   10.79    6.73
  -7  -2  14   15.86    7.57
   7   2 -13  164.86   33.32
   7  -2 -13  268.58   31.95
  -7   2  13  249.41   26.05
  -7  -2  13  250.53   27.60
  -7  -2  13  227.28   30.87
   7   2 -12   11.72    4.76
  -7   2  12   11.61    3.27
   7  -2 -12   21.39    8.59
  -7  -2  12   24.68   10.85
  -7  -2  12   26.10    9.11
   7  -2 -11  150.31   23.29
   7   2 -11   88.82   26.06
  -7   2  11  125.75   18.92
  -7  -2  11  134.52   19.48
  -7  -2  11  131.93   23.59
   7  -2 -10   66.16   15.55
  -7  -2  10   47.16   13.85
  -7   2  10   63.69   13.55
  -7  -2  10   73.09   14.17
   7  -2  -9    0.62    6.71
  -7  -2   9    9.53    7.79
  -7   2   9   13.85    4.76
  -7  -2   9    4.54    3.82
  -7   2   9    5.73    4.05
   7  -2  -8   -3.15   10.26
  -7  -2   8    6.90    5.26
  -7   2   8    2.43    2.16
  -7  -2   8   -4.90    3.95
  -7   2   8   -2.43    3.53
   7  -2  -7   96.10   17.75
  -7   2   7   92.92   17.09
  -7  -2   7  101.44   14.25
  -7   2   7   95.59   10.93
  -7  -2   7  103.37   19.33
   7  -2  -6   45.71   12.16
  -7  -2   6   49.28    9.85
  -7   2   6   40.10    7.31
  -7   2   6   47.90   13.38
  -7  -2   6   50.22   12.57
  -7  -2   5   34.24   11.58
   7  -2  -5   35.26   11.18
  -7  -2   5   33.06    7.57
  -7   2   5   35.02    7.05
  -7   2   5   36.30   10.26
  -7   2   4    1.23    1.15
  -7  -2   4   -0.43    2.82
  -7  -2   4    2.02    1.40
  -7   2   4   -4.16    4.11
   7  -2  -4   -4.96    7.13
  -7  -2   3   -0.13    4.16
   7  -2  -3    5.54    6.39
  -7  -2   3   -0.94    1.70
  -7   2   3    3.65    5.31
  -7   2   3   -0.50    1.95
  -7  -2   2   49.86   11.20
   7  -2  -2   57.74   15.41
  -7  -2   2   47.89    8.54
  -7   2   2   53.43    8.18
  -7   2   2   49.92   13.69
  -7  -2   1   28.24    9.43
   7  -2  -1   19.73   10.09
  -7  -2   1   22.90    5.94
  -7   2   1   16.17    7.58
  -7   2   1   19.72    5.25
  -7  -2   0   -1.33    2.74
  -7  -2   0   -1.35    2.50
  -7   2   0   -8.50    8.78
  -7   2   0    1.31    1.34
   7  -2   0    7.93    7.64
   7  -2   1   28.41   12.34
  -7  -2  -1   67.28    9.49
  -7   2  -1   74.79   10.68
  -7   2  -1   60.40   19.86
  -7  -2  -1   67.42   14.77
  -7   2  -2  132.65   28.40
  -7  -2  -2  143.01   13.45
  -7   2  -2  131.55   14.02
  -7  -2  -2  157.60   20.99
  -7  -2  -3    8.53    2.68
  -7   2  -3    0.89    6.27
  -7   2  -3    6.62    4.53
  -7  -2  -3   -8.38    6.91
  -7   2  -4  124.26   27.89
  -7  -2  -4  177.89   14.82
  -7   2  -4  155.06   16.43
  -7  -2  -4  154.73   21.54
  -7   2  -5  166.32   31.85
  -7  -2  -5  174.50   14.78
  -7   2  -5  196.99   19.09
  -7  -2  -5  169.76   22.67
  -7  -2  -6   58.49    8.65
  -7   2  -6   43.21   21.18
  -7   2  -6   43.81    9.13
  -7  -2  -6   44.83   12.83
  -7  -2  -7  107.59   11.87
  -7   2  -7  109.01   15.98
  -7   2  -7   88.22   24.57
  -7  -2  -7  113.86   19.14
  -7  -2  -8   92.47   12.00
  -7   2  -8  102.94   27.09
  -7   2  -8  106.22   16.02
  -7  -2  -8  104.58   20.50
  -7   2  -9   -0.34   10.28
  -7   2  -9    6.11    5.82
  -7  -2  -9   -0.96    1.37
  -7  -2  -9   -0.49    6.58
  -7  -2 -10   41.85    8.07
  -7  -2 -10   49.62   12.20
  -7   2 -10   36.35   10.66
  -7  -2 -10   48.40   12.34
   7  -2  11   20.10    7.48
  -7  -2 -11   32.27   11.94
  -7   2 -11   12.17    7.87
  -7  -2 -11   12.43    4.40
  -7  -2 -11   14.28    6.34
   7  -2  12   28.89    9.54
  -7  -2 -12   33.90   11.54
  -7   2 -12   20.86    8.82
  -7  -2 -12   28.36   10.40
   7  -2  13   74.60   14.50
  -7  -2 -13   99.56   19.26
  -7   2 -13  106.22   20.91
  -7  -2 -13   76.80   15.59
   7  -2  14   34.29   10.00
  -7  -2 -14   18.85    8.37
  -7   2 -14   34.92   12.94
  -7  -2 -14   15.42    8.10
  -7  -2 -15    5.37    3.19
  -7   2 -15   -5.49    3.14
  -7  -2 -15   -0.98    5.16
  -7  -2 -16   -3.24    3.68
   7  -2  16    7.98    5.94
  -7   2 -16    1.11    4.91
  -7  -2 -16   11.91    9.38
  -7  -2 -17   35.47   12.11
   7  -2  17   41.33   12.98
  -7   2 -17   37.09   14.45
  -7  -2 -17   20.50    8.86
   7  -2  18   13.47    7.46
  -7  -2 -18   21.37    9.48
  -7   2 -18   29.71   12.49
  -7  -2 -18   26.76    9.85
   7  -2  19    4.79    6.59
  -7  -2 -19    6.96    6.80
  -7   2 -19    2.27    5.56
  -7  -2 -19    0.27    2.27
   7  -2  20    0.67    3.03
  -7  -2 -20   -2.07    4.92
  -7   2 -20    8.18   10.20
  -7  -2 -20    2.33    5.16
   7  -2  21    4.03    4.92
  -7  -2 -21    9.66    8.38
  -7   2 -21   -0.73    4.37
  -7  -2 -21    0.03    6.08
   7  -2  22    5.91    6.65
  -7  -2 -22   17.69   10.15
  -7   2 -22    6.29    5.93
  -7  -2 -22    7.75    6.35
  -7  -3  23   40.04   15.89
   7   3 -23   31.04   14.66
   7  -3 -23   29.92   14.82
  -7   3  23   30.66   11.73
   7   3 -22    5.74    8.37
   7  -3 -22   15.57   12.75
  -7   3  22   -7.96    7.93
  -7  -3  22   -0.72    5.66
   7   3 -21   -3.72    3.11
   7  -3 -21   -5.30    6.50
  -7   3  21   11.81    6.12
  -7  -3  21   20.03   13.01
  -7  -3  20   -5.83    6.92
   7  -3 -20   -1.85    3.88
  -7   3  20    5.96    6.28
   7   3 -20   14.73   10.60
  -7  -3  19   20.01   12.09
   7   3 -19    6.88   10.09
   7  -3 -19   13.88   13.00
  -7   3  19    3.94    3.10
  -7  -3  18    7.86    4.62
   7  -3 -18   16.06    7.51
  -7   3  18   21.17    8.74
   7   3 -18    7.46    3.19
   7  -3 -17   -7.44    8.28
  -7   3  17   16.61    7.48
   7   3 -17   -8.86    9.39
  -7  -3  17    3.02    7.80
   7   3 -16   22.67   11.70
   7  -3 -16    9.02    4.00
  -7   3  16   30.62    9.70
  -7  -3  16   30.81   13.08
   7  -3 -15   77.39   19.13
  -7  -3  15  130.93   21.96
  -7   3  15   90.99   18.31
   7   3 -15   76.62   21.27
   7   3 -14    7.91    7.79
  -7   3  14    1.57    3.36
   7  -3 -14   -5.87    6.39
  -7  -3  14   -4.90    6.03
   7   3 -13   -4.91    4.70
  -7   3  13   -1.96    5.20
   7  -3 -13    8.88    5.19
  -7  -3  13    1.42    4.47
  -7  -3  13    8.17    5.00
   7  -3 -12   91.39   17.83
  -7   3  12   80.89   15.72
  -7  -3  12  117.93   24.97
  -7  -3  12   92.09   16.51
   7  -3 -11  137.25   20.91
  -7   3  11  170.16   22.79
  -7  -3  11  171.20   29.37
  -7  -3  11  137.15   19.42
  -7   3  10   -2.76    5.39
   7  -3 -10    2.47    5.85
  -7  -3  10   -2.08    7.82
  -7  -3  10    1.67    2.65
  -7   3   9   85.23   17.15
  -7  -3   9   83.04   19.39
   7  -3  -9   61.72   14.21
  -7  -3   9   63.06   13.09
   7  -3  -8   33.52    9.78
  -7  -3   8   23.18   12.78
  -7  -3   8   37.70    9.62
  -7   3   8   20.20    8.77
   7  -3  -7    4.16    3.23
  -7  -3   7    2.56    6.58
  -7   3   7    7.60    2.38
  -7  -3   7    1.18    2.53
   7  -3  -6  159.92   20.34
  -7   3   6  168.24   26.23
  -7   3   6  176.43   11.11
  -7  -3   6  166.76   25.49
  -7  -3   6  157.78   18.38
  -7   3   5    3.28    1.92
  -7  -3   5    4.30    5.61
   7  -3  -5    7.83    4.68
  -7  -3   5    2.42    3.30
  -7   3   5   10.78    9.56
   7  -3  -4   10.72    4.91
  -7  -3   4   12.66    7.73
  -7  -3   4   16.54    5.35
  -7   3   4    8.48    5.95
  -7   3   4    9.09    2.90
   7  -3  -3   83.23   13.98
  -7  -3   3   64.83   14.73
  -7   3   3   74.52    8.80
  -7   3   3   53.64   17.43
  -7  -3   3   76.04   11.54
   7  -3  -2  205.00   22.70
  -7   3   2  240.32   35.19
  -7   3   2  173.00   13.89
  -7  -3   2  190.82   17.21
  -7  -3   2  212.87   25.34
   7  -3  -1   16.53    4.97
  -7  -3   1   15.91    5.07
  -7  -3   1   19.94    9.74
  -7   3   1   21.67   13.95
  -7   3   1   20.72    5.52
   7  -3   0  115.35   16.74
  -7   3   0  137.60   13.50
  -7   3   0  105.95   24.47
  -7  -3   0  130.03   13.36
  -7  -3   0  127.46   20.79
   7  -3   1   66.92   14.01
  -7   3  -1  117.52   13.60
  -7   3  -1   49.75   22.43
  -7  -3  -1  125.02   12.22
  -7  -3  -1  103.94   19.32
  -7  -3  -2    3.84    6.80
   7  -3   2    1.76    1.72
  -7  -3  -2    1.46    1.15
  -7   3  -2   11.97   12.31
  -7   3  -2    4.85    3.12
   7  -3   3  399.61   30.53
  -7   3  -3  430.39   53.72
  -7   3  -3  348.74   24.07
  -7  -3  -3  389.11   19.36
  -7  -3  -3  451.01   38.15
  -7  -3  -4    2.28    5.41
   7  -3   4    2.86    2.91
  -7  -3  -4    0.59    1.00
  -7   3  -4    4.68    5.08
  -7   3  -4    3.20    2.64
  -7  -3  -5    8.76    7.86
   7  -3   5    6.31    5.13
  -7   3  -5    8.94   10.33
  -7  -3  -5   11.52    3.20
  -7   3  -5   11.41    5.56
   7  -3   6  160.68   21.06
  -7   3  -6  148.52   18.98
  -7   3  -6  121.43   27.88
  -7  -3  -6  137.33    9.34
  -7  -3  -6  163.36   23.65
   7  -3   7  158.48   21.85
  -7   3  -7  179.53   37.62
  -7   3  -7  153.36   20.03
  -7  -3  -7  176.29   26.03
  -7  -3  -7  162.17    8.89
  -7   3  -8   22.26   15.84
  -7   3  -8    6.47    4.96
  -7  -3  -8    8.83    8.78
  -7   3  -9  145.38   22.00
  -7  -3  -9  139.88   23.37
   7  -3  10  157.42   21.18
  -7  -3 -10  169.68   25.31
  -7   3 -10  203.25   26.61
  -7  -3 -10  189.48   25.93
  -7  -3 -11    0.73    3.44
   7  -3  11    0.33    4.49
  -7   3 -11   12.98    7.05
  -7  -3 -11    7.03    7.24
   7  -3  12   60.58   14.67
  -7  -3 -12   56.84   13.52
  -7  -3 -12   72.45   17.27
  -7   3 -12   61.98   16.57
   7  -3  13   56.08   13.98
  -7  -3 -13   58.85   15.90
  -7  -3 -13   75.92   16.99
  -7   3 -13   59.10   16.35
  -7  -3 -14   -0.11    4.57
  -7   3 -14    5.86    3.93
  -7  -3 -14   10.21    8.92
   7  -3  15   -2.93    2.71
  -7   3 -15    1.56    6.41
  -7  -3 -15   -2.77    5.24
  -7  -3 -16   10.50   11.63
   7  -3  16   -3.74    5.25
  -7   3 -16   -1.49    3.63
  -7  -3 -16   12.05   10.12
   7  -3  17   -1.83    3.62
  -7  -3 -17    7.20    7.47
  -7   3 -17    5.79    6.23
  -7  -3 -17    0.03    4.89
   7  -3  18   32.95   12.66
  -7  -3 -18   26.82   11.03
  -7   3 -18   47.97   16.33
  -7  -3 -18   41.04   13.77
   7  -3  19    3.28    5.39
  -7  -3 -19    1.82    6.04
  -7   3 -19    1.19    7.06
  -7  -3 -19    7.76    6.91
   7  -3  20   -7.20    8.34
  -7  -3 -20   -1.35    2.75
  -7   3 -20   11.81   10.83
  -7  -3 -20    4.20    5.43
   7  -3  21   12.43    8.45
  -7  -3 -21    5.83    7.66
  -7   3 -21    7.99    8.51
  -7  -3 -21    0.57    4.40
   7   4 -21    3.43    7.07
  -7  -4  21    4.82    7.26
   7  -4 -21   10.11   10.09
  -7   4  21    0.68    3.88
   7  -4 -20    5.87    6.86
   7   4 -20   -2.50    4.77
  -7  -4  20    8.80    9.57
  -7   4  20   -0.58    2.77
  -7   4  19   -2.12    3.92
   7  -4 -19    2.75    5.52
  -7  -4  19   -6.17    9.81
   7   4 -19    5.19    7.52
  -7  -4  18   -1.55    4.50
   7  -4 -18    9.22    8.23
  -7   4  18   -5.93    4.60
   7   4 -18   -4.31    5.63
   7   4 -17    1.70    5.21
  -7  -4  17    9.32    7.76
  -7   4  17   15.03    6.91
   7  -4 -17   -3.57    5.92
  -7  -4  16   36.34   13.57
  -7   4  16   31.91   10.31
   7  -4 -16   30.75   12.10
   7   4 -16   22.98   11.31
   7   4 -15   20.60    8.21
  -7  -4  15   35.94   12.97
  -7   4  15   48.35   13.44
   7  -4 -15   15.33    7.55
  -7  -4  14   24.11   14.51
   7   4 -14   -6.13    4.90
  -7   4  14   11.99   11.85
   7  -4 -14   23.69   15.73
   7  -4 -13   84.11   18.14
  -7  -4  13  101.02   19.77
  -7   4  13   89.83   17.63
   7   4 -13   40.06   17.73
  -7  -4  13   99.35   25.26
  -7  -4  12   62.16   14.86
  -7   4  12   64.39   15.25
   7  -4 -12   52.48   13.92
  -7  -4  12   41.45   15.97
  -7  -4  11   69.73   15.23
  -7  -4  11   68.09   18.75
  -7   4  11   77.04   16.35
   7  -4 -11   83.45   16.05
   7  -4 -10    0.89    4.31
  -7  -4  10   -3.49    8.22
  -7   4  10    2.57    2.29
  -7  -4  10    4.22    4.66
   7  -4  -9    8.26    5.17
  -7  -4   9    4.42    7.45
  -7   4   9    2.37    6.84
  -7  -4   9    7.66    4.17
   7  -4  -8   17.66    7.23
  -7  -4   8   28.66   13.10
  -7   4   8   49.96   18.19
  -7  -4   8   20.62    6.48
   7  -4  -7   -0.52    1.89
  -7  -4   7    7.17    3.73
  -7   4   7    8.41    5.93
  -7  -4   7   -4.49    4.66
  -7  -4   6   16.76   11.68
   7  -4  -6   11.57    5.14
  -7   4   6   24.03   12.90
  -7  -4   6   19.92    6.56
  -7  -4   5    1.82   10.02
   7  -4  -5    2.86    2.30
  -7   4   5   10.66   10.86
  -7  -4   5    5.97    3.06
  -7  -4   4    7.96    7.75
   7  -4  -4    1.37    2.71
  -7   4   4   10.86    7.00
  -7  -4   4   -2.67    4.03
  -7  -4   3   40.08    8.87
   7  -4  -3   32.88    7.93
  -7  -4   3   40.37   13.73
  -7   4   3   46.25    6.00
  -7   4   3   67.45   19.71
  -7  -4   2   11.45    7.55
   7  -4  -2   18.18    6.91
  -7   4   2   11.87    6.39
  -7   4   2   19.83    4.35
  -7  -4   2   14.69    5.50
  -7  -4   1    7.00    6.57
   7  -4  -1    1.23    2.21
  -7   4   1   -4.99    4.21
  -7   4   1    0.39    1.03
  -7  -4   1    2.41    2.51
  -7  -4   0   17.04   11.34
   7  -4   0   12.94    5.17
  -7   4   0   14.00   12.32
  -7   4   0    9.79    5.11
  -7  -4   0    6.44    3.67
   7  -4   1   60.79    9.31
  -7  -4  -1   45.66    7.88
  -7   4  -1   52.27    9.34
  -7   4  -1   60.24   20.48
  -7  -4  -1   13.68    5.62
   7  -4   2   68.86    9.22
  -7   4  -2   75.37   11.57
  -7   4  -2   88.74   29.76
  -7  -4  -2   68.14    8.86
  -7  -4  -2   66.17   16.18
  -7  -4  -3    6.00    5.63
  -7  -4  -3    4.16    2.60
   7  -4   3    8.50    3.20
  -7   4  -3   -2.15   11.21
  -7   4  -3    1.05    2.54
   7  -4   4   19.89    4.06
  -7  -4  -4   15.72    5.82
  -7  -4  -4   24.75    4.39
  -7   4  -4   25.22   18.66
  -7   4  -4   13.99    5.72
  -7   4  -5  106.56   16.58
  -7   4  -5   70.84   26.34
  -7  -4  -5  104.82   19.68
  -7   4  -6  120.97   18.81
  -7   4  -6  159.39   39.58
  -7  -4  -6  116.04   20.91
  -7  -4  -7    6.45   13.22
  -7   4  -7   22.96   21.89
  -7   4  -7   -2.15    3.29
  -7   4  -8   -6.99    7.23
  -7   4  -8   -7.74    5.12
  -7   4  -9   23.12    9.65
  -7  -4  -9    3.02   10.29
   7  -4  10   71.50   16.02
  -7  -4 -10   67.26   16.37
  -7   4 -10   95.04   20.45
  -7  -4 -10  106.82   21.45
  -7  -4 -11   17.71    8.35
   7  -4  11   13.39    8.98
  -7   4 -11    9.97    5.38
  -7  -4 -12   10.35    6.95
   7  -4  12   -5.59    6.44
  -7   4 -12   -7.86    4.99
  -7  -4 -12   -0.06    7.32
   7  -4  13   12.73    9.58
  -7  -4 -13   11.12    7.04
  -7   4 -13   17.41   11.14
  -7  -4 -13   24.66    9.92
  -7  -4 -14   57.64   16.92
  -7   4 -14   27.21   10.82
   7  -4  14   58.03   16.67
  -7  -4 -14   36.70   14.55
  -7   4 -15   -0.04    4.84
   7  -4  15    5.30    5.25
  -7  -4 -15   -3.82    5.11
  -7  -4 -16   13.90    9.37
   7  -4  16    1.59    4.91
  -7   4 -16    0.08    6.41
  -7  -4 -16    4.50    5.75
  -7  -4 -17    7.93    8.78
   7  -4  17   -7.02    7.97
  -7   4 -17    9.30    5.17
  -7  -4 -17   -0.49    4.73
   7  -4  18    5.56    5.38
  -7  -4 -18    5.71    8.33
  -7   4 -18    7.56   11.30
  -7  -4 -18    3.66    5.71
   7  -4  19   39.94   15.49
  -7  -4 -19   57.73   18.43
  -7   4 -19   53.89   18.26
  -7  -4 -19   43.10   14.80
   7  -4  20   -2.07    7.19
  -7  -4 -20   -0.46    3.41
  -7   4 -20    0.55    5.03
  -7  -4 -20   -0.56    4.59
   7   5 -20    6.00    8.80
   7  -5 -20    2.04    8.69
  -7   5  20   11.69    7.75
  -7  -5  20   -7.55    6.70
   7   5 -19    2.85    6.76
   7  -5 -19   12.34    8.91
  -7   5  19    5.29    4.84
  -7  -5  19    5.13    6.59
   7   5 -18   23.85   13.32
  -7   5  18   20.55    9.26
  -7  -5  18   26.60   12.99
   7  -5 -18   22.75   12.05
   7   5 -17    4.56    4.44
  -7   5  17    5.31    4.83
   7  -5 -17   11.18   10.12
  -7  -5  17    1.41    4.11
   7   5 -16   13.21   10.40
  -7   5  16   24.79    9.64
   7  -5 -16   27.73   10.53
  -7  -5  16   39.75   14.46
   7   5 -15    9.63   12.64
  -7   5  15    8.33    7.56
   7  -5 -15   -6.10    6.86
  -7  -5  15   -2.69    6.75
  -7   5  14    4.12    4.50
   7   5 -14    5.68   11.00
   7  -5 -14    3.34    3.56
  -7  -5  14    7.92    5.77
  -7   5  13    6.02    4.02
  -7  -5  13   20.49    8.66
   7  -5 -13   16.46    6.20
  -7  -5  13   19.69   12.64
  -7  -5  12   11.58    8.19
   7  -5 -12   15.11    7.09
  -7  -5  12    6.58    8.44
  -7   5  12    5.44    4.68
  -7  -5  11   44.66   12.68
   7  -5 -11   47.98   13.04
  -7  -5  11   47.16   18.21
  -7   5  11   64.32   16.78
  -7  -5  10   12.07    8.58
   7  -5 -10   13.30    7.44
  -7  -5  10   -6.44    5.89
  -7   5  10   -5.09    6.91
  -7  -5   9   26.35    9.35
   7  -5  -9    5.75    3.54
  -7  -5   9   25.14   13.81
  -7   5   9   14.80    8.99
  -7  -5   8   10.56    4.47
  -7  -5   8   12.75    8.50
   7  -5  -8   17.27    7.25
  -7   5   8   18.71   10.48
  -7  -5   7   90.78   16.38
  -7  -5   7   98.44   24.22
   7  -5  -7   85.28   15.17
  -7   5   7   59.67   17.64
  -7  -5   6   16.77   10.71
  -7  -5   6   10.21    5.56
   7  -5  -6   15.21    5.64
  -7   5   6   33.06   11.92
   7  -5  -5   65.35   12.37
  -7  -5   5   85.17   14.84
  -7  -5   5   80.03   19.64
  -7   5   5   94.06   23.78
  -7  -5   4    0.89    3.50
   7  -5  -4    2.91    3.00
  -7  -5   4    4.49    3.83
   7  -5  -3  157.97   17.37
  -7  -5   3  159.94   18.42
  -7   5   3  188.39   34.46
  -7  -5   3  150.77   26.57
  -7  -5   2    1.55    7.02
   7  -5  -2    4.16    2.78
  -7  -5   2    6.96    3.51
  -7   5   2   10.81   11.10
  -7  -5   1   -4.97    4.52
   7  -5  -1   -3.16    3.38
  -7  -5   1    2.78    3.50
  -7   5   1    7.16   12.66
   7  -5   0   94.95   12.66
  -7  -5   0  107.23   13.89
  -7   5   0  108.10   12.98
  -7   5   0   73.35   29.06
  -7  -5   0   89.79   20.56
  -7  -5  -1    9.15    6.19
  -7  -5  -1    6.22    3.44
  -7   5  -1   10.08    5.04
  -7   5  -2  128.40   16.15
  -7   5  -2  154.55   39.25
  -7  -5  -2   86.18   18.58
  -7  -5  -3    6.84    5.91
  -7   5  -3    9.14   15.76
  -7   5  -3    2.64    2.23
  -7   5  -4  382.93   66.28
  -7   5  -4  353.28   31.44
  -7  -5  -4  319.87   36.16
  -7  -5  -5   51.37   14.70
  -7   5  -5   38.39   11.14
  -7  -5  -6   47.78   13.84
  -7   5  -6   73.36   16.08
  -7   5  -6   48.38   27.12
  -7  -5  -7   13.84   10.39
  -7   5  -7   34.55   26.97
  -7   5  -7   38.91   12.41
  -7  -5  -8    8.05    4.66
  -7   5  -8    1.53    4.85
  -7  -5  -9   70.87   18.18
  -7   5  -9   95.37   21.28
  -7  -5 -10   15.07    8.23
   7  -5  10    9.17    5.01
  -7   5 -10   -1.40    2.88
  -7  -5 -11    5.30    6.84
   7  -5  11    8.05    7.92
  -7  -5 -11    6.08    4.84
  -7   5 -11    7.77    7.02
  -7  -5 -12   -2.67    9.70
   7  -5  12   -5.29    7.09
  -7  -5 -12   -6.41    7.83
  -7   5 -12   11.80    9.33
  -7  -5 -13   16.38   10.14
  -7  -5 -13   16.48    9.93
   7  -5  13   30.83   11.67
  -7   5 -13   28.37   13.20
   7  -5  14    9.83    8.99
  -7  -5 -14   -8.74    7.33
  -7   5 -14    5.72    7.58
  -7  -5 -14    2.62    3.02
   7  -5  15   27.01   10.97
  -7  -5 -15   40.28   14.06
  -7   5 -15   19.50    9.52
  -7  -5 -15    9.64    9.79
  -7  -5 -16    8.20    8.75
  -7   5 -16   22.05   14.65
   7  -5  16  -11.84    9.22
  -7  -5 -16    5.22    6.86
  -7  -5 -17    0.90    5.40
   7  -5  17    2.28    3.00
  -7  -5 -18   19.60   11.24
   7  -5  18   -5.00    6.25
  -7   5 -18    6.87    7.92
  -7   6  17   51.49   14.10
   7  -6 -17   33.75   14.57
  -7  -6  17   36.31   14.03
   7   6 -17   53.50   19.28
   7   6 -16    1.92    5.30
  -7   6  16    7.15    7.91
   7  -6 -16   -2.41    4.29
  -7  -6  16    0.69    3.74
  -7   6  15   13.89    8.60
   7  -6 -15   10.32    8.17
  -7  -6  15  -10.98    9.81
   7   6 -15   13.57   13.18
   7  -6 -14   92.67   20.66
  -7   6  14   96.93   20.30
  -7  -6  14   71.79   18.69
  -7   6  13   31.09   12.01
   7  -6 -13   22.08    9.37
  -7  -6  13   13.56    7.25
   7  -6 -12  -10.25    9.51
  -7  -6  12   -0.51    5.04
  -7   6  12    8.06    7.21
   7  -6 -11   71.59   17.19
  -7  -6  11   89.21   25.00
  -7  -6  11   59.91   14.79
  -7   6  11   78.83   19.12
   7  -6 -10   -1.43    2.97
  -7  -6  10   21.64   11.69
  -7  -6  10    0.92    2.90
  -7   6  10   17.90   10.49
   7  -6  -9   92.98   17.68
  -7  -6   9   82.45   23.58
  -7  -6   9   84.97   17.60
  -7   6   9   68.85   19.26
  -7  -6   8   -0.97    7.07
   7  -6  -8    0.24    3.61
  -7  -6   8    4.68    3.18
  -7   6   8   -3.70    6.21
  -7  -6   7    1.75    6.25
   7  -6  -7    0.88    3.83
  -7  -6   7    1.43    3.01
  -7   6   7    4.64    6.44
  -7  -6   6   -0.94    6.56
   7  -6  -6   -1.26    1.87
  -7  -6   6    7.17    5.17
  -7  -6   5   10.66   10.47
   7  -6  -5    1.68    4.95
  -7  -6   5    4.33    3.88
  -7   6   5    2.97    9.61
  -7  -6   4   16.34    9.88
   7  -6  -4    2.38    2.08
  -7  -6   4    1.95    2.32
  -7   6   4   10.38   10.69
  -7  -6   3    2.89    7.03
   7  -6  -3    7.74    4.17
  -7  -6   3    6.29    3.99
  -7   6   3   -5.92   11.70
  -7  -6   2    2.97    5.06
  -7   6   2   -2.33    9.92
  -7  -6   2   11.54    5.23
  -7  -6   1   -4.05    8.13
  -7   6   1   -6.91   10.22
  -7  -6   1   -1.74    1.86
  -7  -6   0    0.56    3.84
  -7   6   0    7.53    8.30
  -7  -6  -1    2.43    4.08
  -7   6  -1  -15.76   17.30
  -7  -6  -2    8.93    7.31
  -7   6  -2  -10.54    8.40
  -7  -6  -3    4.20    6.83
  -7   6  -3    1.56    7.40
  -7   6  -4    6.22    4.54
  -7  -6  -4   -5.61    7.99
  -7   6  -5    2.60   10.55
  -7   6  -5   -0.48    3.06
  -7  -6  -5    9.68    8.36
  -7  -6  -6    1.31    5.91
  -7   6  -6    2.51    9.35
  -7   6  -6    8.29    6.79
  -7  -6  -7    7.27    4.72
  -7   6  -7    8.67    9.49
  -7   6  -7    5.01    6.59
  -7   6  -8   54.08   29.57
  -7   6  -8   76.01   19.42
  -7  -6  -8   95.18   23.95
  -7  -6  -9   -1.38    6.04
  -7   6  -9   -2.36    9.85
  -7   6  -9    0.32    3.73
  -7  -6 -10    3.19    3.37
  -7   6 -10   19.80   11.74
  -7  -6 -11    0.52    3.02
  -7   6 -11    3.56    4.11
   7  -6  11    6.15    5.18
  -7  -6 -12    7.02    5.55
  -7  -6 -12   -6.23    8.88
   7  -6  12   -1.78    4.22
  -7   6 -12    8.41    8.44
  -7  -6 -13   48.64   16.83
  -7  -6 -13   14.95   14.16
   7  -6  13   34.19   14.09
  -7   6 -13   22.70   11.78
   7  -6  14    2.32    4.03
  -7  -6 -14   14.58    9.90
  -7  -6 -14   18.48   11.93
  -7   6 -14    0.78    5.39
  -7  -6 -15    3.56    7.36
  -7  -6 -15    5.27    6.41
   7  -6  15   11.03    8.60
  -7   6 -15   -4.85    6.31
   7  -7 -13   -4.80    5.93
  -7  -7  13   -4.16    6.03
  -7   7  13    2.87    5.41
   7  -7 -12    9.03    9.30
  -7  -7  12    9.27    6.42
  -7   7  12   17.61    9.77
   7  -7 -11   -6.87    4.54
  -7  -7  11    1.42    2.80
  -7   7  11   -3.28    5.43
   7  -7 -10    3.39    4.30
  -7  -7  10    7.98    6.41
  -7  -7  10   12.66    7.87
  -7   7  10   -0.98    6.15
  -7  -7   9   34.61   15.62
   7  -7  -9   68.22   15.45
  -7  -7   9   38.49   12.87
  -7   7   9   45.35   15.13
  -7  -7   8    5.50    8.81
   7  -7  -8    9.49    8.41
  -7  -7   8    2.24    3.53
  -7   7   8    3.57    7.23
  -7  -7   7   19.30   11.66
  -7   7   7   21.54   13.10
  -7  -7   7   22.86    9.10
  -7  -7   6   46.15   16.46
  -7   7   6   26.18   13.65
  -7  -7   6   44.03   12.27
  -7  -7   5   13.66   11.21
  -7   7   5   -5.11    7.12
  -7  -7   5    6.84    5.46
  -7  -7   4    0.28    7.31
  -7   7   4   -5.86   10.11
  -7  -7   3   23.75   14.59
  -7   7   3   -6.36    5.42
  -7  -7   2   48.34   19.78
  -7   7   2   25.90   15.04
  -7  -7   1   39.77   16.90
  -7   7   1   43.48   23.63
  -7  -7   0   -3.42    7.56
  -7   7   0   13.33   17.84
  -7   7  -1    3.69    9.44
  -7  -7  -1    3.60    7.84
  -7  -7  -2   25.60   12.71
  -7   7  -2   21.12   12.72
  -7  -7  -3   77.58   20.00
  -7   7  -3   69.52   31.58
  -7  -7  -4    6.48    8.22
  -7   7  -4   27.88   22.27
  -7  -7  -5    6.20    8.36
  -7   7  -5   -4.94    8.64
  -7  -7  -6    6.86    5.10
  -7   7  -6   10.96   19.48
  -7  -7  -7   -2.86    6.88
  -7   7  -7    2.20   10.19
  -7   7  -8  -13.26    9.96
  -7   7  -8    5.54    7.92
  -7  -7  -8   14.11   10.37
  -7  -7  -9    2.72    4.87
  -7   7  -9    3.25   17.93
  -7   7  -9    7.57    8.74
  -7  -7 -10   27.38   13.20
  -7   7 -10   -0.53   10.81
  -7   7 -10    8.51    8.55
  -7  -7 -11   12.38    9.96
  -7   7 -11    7.99   13.65
  -7   7 -11   29.49   12.55
  -7  -8   5   -3.90    5.47
  -7   8   5   -5.05    6.37
  -7  -8   4   22.72   13.82
  -7   8   4   -6.08   10.36
  -7  -8   3    8.00   10.54
  -7   8   3   -4.76    7.84
  -7  -8   2   10.04   11.59
  -7   8   2   13.22   12.15
  -7  -8   1   33.15   16.33
  -7   8   1   47.99   22.11
  -7  -8   0   -0.15    7.69
  -7   8   0   -0.32   11.43
  -7  -8  -1    0.66    3.83
  -7   8  -1   27.44   18.43
  -7  -8  -2   -6.97    8.32
  -7   8  -2   17.59   19.06
  -7  -8  -3   16.23   11.90
  -7   8  -3   37.45   23.50
  -7  -8  -4   27.78   14.74
  -7   8  -4  -10.70   15.67
   8   0 -24    9.80    7.50
  -8   0  24   26.15   12.35
   8   0 -23   -0.33    5.67
  -8   0  23   -2.82    3.91
   8   0 -22    3.04    3.74
  -8   0  22    1.65    3.16
   8   0 -21   -0.08    5.71
  -8   0  21   -1.06    3.29
   8   0 -20   37.42   15.27
  -8   0  20   63.60   16.59
  -8   0  19    1.30    5.03
   8   0 -19   -3.64    4.72
   8   0 -18   20.68   10.83
  -8   0  18    8.82    7.33
   8   0 -17  -17.88   12.96
  -8   0  17    0.59    3.50
   8   0 -16    8.58   10.09
  -8   0  16    7.29    7.24
   8   0 -15   -0.04    7.55
  -8   0  15   -4.31    4.36
   8   0 -14   84.77   25.25
  -8   0  14   90.48   16.69
   8   0 -13    7.12   14.05
  -8   0  13    8.73    9.14
  -8   0  13   36.99   15.68
   8   0 -12    5.67    4.63
  -8   0  12    7.14    4.70
  -8   0  12   -1.39    2.21
  -8   0  11    2.72    4.67
  -8   0  11    5.11    3.74
   8   0 -10  174.31   36.30
  -8   0  10  211.44   22.99
  -8   0  10  234.81   27.65
   8   0  -9   19.20   21.85
  -8   0   9    3.91    5.83
  -8   0   9    4.43    5.94
   8   0  -8  222.26   43.70
  -8   0   8  266.12   25.11
  -8   0   8  230.06   25.41
   8   0  -7   31.41   16.83
  -8   0   7   46.61   10.76
  -8   0   7   26.57    8.38
  -8   0   6  237.67   23.92
  -8   0   6  252.11   24.81
  -8   0   5    3.45    2.55
  -8   0   5   -1.59    3.43
  -8   0   4   78.40   13.54
  -8   0   4   60.51   11.98
  -8   0   3    4.58    4.19
  -8   0   3   -4.49    4.36
  -8   0   2  161.54   20.64
  -8   0   2  168.83   19.78
  -8   0   1   -4.76    3.81
  -8   0   1   -1.53    2.73
  -8   0   0   95.75   17.02
  -8   0   0  114.91   17.11
  -8   0  -1    3.02    5.51
  -8   0  -1    2.63    3.08
  -8   0  -2    3.78    4.03
  -8   0  -2   14.76    6.61
  -8   0  -3    4.26    3.52
  -8   0  -3  -15.84    6.34
  -8   0  -4   60.42   12.72
  -8   0  -4   34.23    9.56
  -8   0  -5    1.46    4.38
  -8   0  -5   -1.89    5.06
  -8   0  -6   -1.64    6.71
  -8   0  -6    5.91    4.92
  -8   0  -7   -1.60    7.15
  -8   0  -7    6.60    2.49
  -8   0  -8   78.90   19.11
  -8   0  -8   61.14   12.52
  -8   0  -9    8.80    7.22
  -8   0  -9    5.29    3.92
  -8   0 -10  128.87   19.18
  -8   0 -10   61.16   17.45
  -8   0 -11   17.65   11.17
  -8   0 -11    4.34    3.81
  -8   0 -12    4.81    6.62
  -8   0 -12    4.39    4.11
  -8   0 -13   -7.15    6.47
  -8   0 -13    2.96    2.71
  -8   0 -14   67.84   16.06
  -8   0 -14   32.06   15.60
  -8   0 -15    6.93   10.79
  -8   0 -15   -0.31    5.60
  -8   0 -16   12.08   12.34
  -8   0 -16    6.00    3.02
  -8   0 -17   -0.72    4.74
  -8   0 -17    7.32    5.90
  -8   0 -18    0.98    7.53
  -8   0 -19   -2.80    4.03
  -8   0 -19    0.40    5.58
  -8   0 -20    5.84    5.70
  -8   0 -20    8.05    8.21
  -8   0 -21    0.48    4.03
  -8   0 -22   12.28   10.65
   8   1 -24   11.78    8.38
   8  -1 -24   -5.70    7.98
  -8   1  24   -1.62    2.88
  -8  -1  24   11.74    8.04
   8   1 -23   -9.10    9.39
   8  -1 -23   -4.00    9.70
  -8   1  23   -1.04    5.08
  -8  -1  23   -2.40    3.31
   8   1 -22    7.39    9.99
   8  -1 -22   -2.56    8.72
  -8   1  22    5.72    6.72
  -8  -1  22    4.51    7.72
   8   1 -21    2.53    4.00
   8  -1 -21   -1.40    9.18
  -8   1  21   14.58    8.53
  -8  -1  21    6.34    8.05
   8   1 -20   16.28   13.45
   8  -1 -20   18.03   12.09
  -8   1  20   13.52    9.42
  -8  -1  20    3.13    3.86
   8   1 -19   10.57    9.72
  -8   1  19   -3.44    4.36
  -8  -1  19   -1.83    5.88
   8  -1 -19   -2.62    8.94
   8   1 -18   -6.04    7.65
  -8   1  18   -8.24    5.62
  -8  -1  18   -1.17    5.70
   8  -1 -18   -1.25    4.84
   8  -1 -17   -0.99    4.99
  -8   1  17   15.04    4.73
  -8  -1  17    5.11    4.95
   8   1 -16   62.94   20.33
   8  -1 -16   72.57   20.08
  -8   1  16   88.03   16.59
  -8  -1  16   68.41   15.83
   8   1 -15   43.29   18.27
   8  -1 -15   20.05   14.51
  -8   1  15   51.00   13.12
  -8  -1  15   47.68   12.58
   8   1 -14  181.39   38.33
   8  -1 -14  168.23   29.95
  -8  -1  14  162.47   25.35
  -8   1  14  168.84   22.79
  -8  -1  14  157.28   21.64
   8  -1 -13  166.01   30.54
   8   1 -13  144.19   31.42
  -8   1  13  135.11   19.28
  -8  -1  13  184.40   23.40
  -8  -1  13  127.73   23.18
   8   1 -12   27.28   18.96
   8  -1 -12   16.92   14.41
  -8   1  12   19.31    9.99
  -8  -1  12   17.59   10.56
  -8  -1  12   14.28    2.73
   8   1 -11   35.74   18.33
   8  -1 -11   67.49   19.50
  -8   1  11   27.30    8.84
  -8  -1  11   59.77   15.74
  -8   1  11   34.20    9.51
  -8  -1  11   52.12   10.80
   8  -1 -10  112.30   27.53
   8   1 -10  103.55   28.98
  -8   1  10   91.23   15.89
  -8  -1  10   84.41   14.88
  -8  -1  10   97.21   18.57
  -8   1  10  101.24   16.46
   8   1  -9    0.73    8.19
  -8   1   9   17.09    5.94
  -8   1   9    8.36    3.08
  -8  -1   9   22.56    6.43
   8  -1  -9    9.79   10.20
  -8  -1   9   27.67    9.97
   8  -1  -8   52.17   17.95
  -8   1   8   64.39   13.81
  -8  -1   8   54.81   11.80
  -8   1   8   64.31   13.09
  -8  -1   8   61.93   15.15
   8  -1  -7  263.10   44.88
  -8   1   7  324.84   30.43
  -8  -1   7  300.44   25.24
  -8   1   7  304.25   24.99
  -8  -1   7  287.50   30.58
  -8   1   6   -2.50    5.54
   8  -1  -6   -3.13    6.75
  -8   1   6    4.04    4.58
  -8  -1   6   11.12    7.47
  -8  -1   6   10.02    6.58
   8  -1  -5  158.00   33.87
  -8   1   5   97.56   17.85
  -8  -1   5  107.21   15.06
  -8   1   5  112.35   14.93
  -8  -1   5  137.45   20.45
  -8   1   4   10.15    4.85
   8  -1  -4   25.86   16.79
  -8  -1   4   10.44    5.92
  -8  -1   4   17.51    5.53
  -8   1   4    6.84    4.97
  -8   1   3  234.31   28.44
  -8  -1   3  309.72   25.41
  -8   1   3  282.66   23.67
  -8  -1   3  271.33   26.93
  -8   1   2  200.04   26.48
  -8  -1   2  205.60   20.58
  -8   1   2  201.04   20.01
  -8  -1   2  227.08   24.38
  -8   1   1   97.03   18.71
  -8  -1   1  101.95   14.22
  -8   1   1   92.50   14.24
  -8  -1   1   70.58   14.19
  -8   1   0  145.53   24.93
  -8  -1   0  148.84   17.90
  -8   1   0  148.76   17.74
  -8  -1   0  158.92   21.37
  -8   1  -1   76.28   18.88
  -8  -1  -1   67.58   12.20
  -8   1  -1   50.07   11.10
  -8  -1  -1   60.54   14.62
  -8  -1  -2   57.37   11.79
  -8   1  -2   57.19   11.84
  -8  -1  -2   73.60   16.97
  -8   1  -2   34.04   13.65
  -8   1  -3  205.00   31.68
  -8  -1  -3  251.20   23.87
  -8   1  -3  184.11   19.79
  -8  -1  -3  226.67   26.19
  -8   1  -4   13.28    7.00
  -8   1  -4    0.70    3.38
  -8  -1  -4    3.80    3.76
  -8  -1  -4    4.40    3.81
  -8   1  -5   -2.62    8.84
  -8   1  -5    1.17    2.85
  -8  -1  -5    2.79    3.74
  -8  -1  -5   -3.41    4.90
  -8   1  -6    0.57    6.26
  -8  -1  -6    6.01    5.04
  -8   1  -6   -1.70    1.59
  -8  -1  -6   -1.03    2.49
  -8   1  -7  102.35   24.02
  -8  -1  -7   93.45   15.76
  -8   1  -7  112.51   15.93
  -8  -1  -7  102.24   17.57
  -8   1  -8   17.10    8.85
  -8  -1  -8   13.69    8.45
  -8   1  -8   14.54    8.23
  -8  -1  -8    5.42    9.39
  -8   1  -9   61.15   12.08
  -8  -1  -9   60.46   14.65
  -8   1  -9   63.17   21.19
  -8  -1  -9   47.22   11.97
  -8   1 -10   19.50   11.56
  -8  -1 -10   31.06   10.21
  -8   1 -10   29.00    8.60
  -8  -1 -10   55.24   12.40
  -8   1 -11   -1.11    4.51
  -8  -1 -11   -1.16    3.68
  -8   1 -11   -3.36    5.07
  -8  -1 -11   -1.44    4.60
  -8   1 -12   16.56   13.61
  -8  -1 -12   58.72   13.39
  -8  -1 -12   51.96   14.84
  -8   1 -12   55.96   12.76
  -8   1 -13   17.86   13.77
  -8  -1 -13    2.21    3.84
  -8   1 -13    8.28    6.30
  -8  -1 -13    4.79    4.72
  -8   1 -14    2.46    8.03
  -8  -1 -14   15.22    9.53
  -8   1 -14   12.90    7.45
  -8  -1 -14   28.80    9.69
  -8   1 -15    0.96   12.50
  -8   1 -15    8.01    4.58
  -8  -1 -15   10.68    3.40
  -8  -1 -16   66.31   16.65
  -8   1 -16   65.31   26.50
  -8   1 -16   99.51   20.07
  -8  -1 -16   71.10   16.12
  -8  -1 -17   11.06    8.14
  -8   1 -17   16.73   11.86
  -8  -1 -17    6.24    6.41
  -8  -1 -18    8.51    8.14
  -8   1 -18    4.46    9.15
  -8  -1 -18   15.51    9.55
  -8  -1 -19   28.22   10.73
  -8   1 -19   39.21   13.79
  -8  -1 -19   17.39    8.90
  -8  -1 -20   44.81   13.55
  -8   1 -20   32.93   12.10
   8  -1  20   49.17   12.73
  -8  -1 -20   39.34   14.23
  -8  -1 -21    9.22    5.79
  -8   1 -21   -4.81    7.49
   8   2 -23   -1.04    7.07
   8  -2 -23    7.52    8.45
  -8   2  23   -7.59    4.12
  -8  -2  23    4.04    7.54
   8   2 -22    3.35    6.43
   8  -2 -22    5.76    8.66
  -8   2  22   -4.42    5.14
  -8  -2  22   -4.71    4.05
   8   2 -21   11.13    9.01
   8  -2 -21    6.56    5.63
  -8   2  21    3.18    3.30
  -8  -2  21    2.09    5.58
   8   2 -20    3.02    7.93
   8  -2 -20    8.85    8.92
  -8   2  20   -3.65    4.06
  -8  -2  20   -5.12    5.25
   8   2 -19   25.87   12.43
   8  -2 -19   23.70   11.65
  -8   2  19   23.50   10.06
  -8  -2  19   14.59    8.88
   8   2 -18    4.14    6.10
   8  -2 -18   -5.21    5.63
  -8   2  18   16.39    9.78
  -8  -2  18    9.61    3.66
   8   2 -17    9.15   11.28
   8  -2 -17   24.68   10.92
  -8   2  17    6.42    3.83
  -8  -2  17   22.85   10.66
   8   2 -16   72.70   21.95
   8  -2 -16   49.27   16.59
  -8   2  16   50.58   12.72
  -8  -2  16   43.95   13.47
   8   2 -15   35.25   15.71
   8  -2 -15   48.36   15.81
  -8   2  15   64.27   14.49
  -8  -2  15   51.08   13.80
   8   2 -14   -3.62    7.57
   8  -2 -14    2.65    7.44
  -8   2  14    9.80    7.37
  -8  -2  14    0.06    6.75
  -8  -2  14   -0.71    4.62
   8  -2 -13  125.32   24.36
   8   2 -13   92.07   26.28
  -8   2  13  124.10   20.20
  -8  -2  13  114.35   18.83
  -8  -2  13  139.23   25.75
  -8   2  12  320.44   31.56
  -8  -2  12  285.31   29.27
  -8  -2  12  319.45   38.90
   8  -2 -12  315.31   36.87
  -8   2  11    8.70    5.81
   8  -2 -11   19.78    9.60
  -8  -2  11    9.83    7.52
   8   2 -11   -4.00    8.92
  -8  -2  11   -9.18    6.85
  -8   2  10   77.00   15.75
   8  -2 -10  104.51   21.98
  -8  -2  10   90.70   14.73
  -8  -2  10  104.55   22.36
  -8   2  10   94.20   14.44
  -8   2   9   35.48   11.05
   8  -2  -9   13.72    4.00
  -8  -2   9   34.04   13.11
  -8   2   9   31.62    8.26
  -8  -2   9   21.99    7.95
   8  -2  -8  126.83   25.98
  -8   2   8   77.07   17.84
  -8  -2   8  103.12   16.17
  -8  -2   8   81.82   19.14
  -8   2   8   99.60   13.34
   8  -2  -7   52.88   16.75
  -8   2   7   30.47    6.65
  -8  -2   7   23.86   10.36
  -8  -2   7   36.85    8.80
  -8   2   7   39.42   13.43
   8  -2  -6   68.49   17.00
  -8  -2   6   50.27   14.00
  -8  -2   6   47.78    9.98
  -8   2   6   37.32    7.76
  -8   2   6   42.21   12.88
  -8   2   5    1.80    2.17
   8  -2  -5   -2.56    2.94
  -8  -2   5   -0.87    4.90
  -8  -2   5   -3.50    2.78
  -8   2   5    0.64    7.01
  -8   2   4   -1.15    2.94
  -8  -2   4    9.71    5.34
   8  -2  -4   12.69    9.94
  -8  -2   4    6.17    3.70
  -8   2   4   11.60    5.49
  -8  -2   3    3.27    6.49
   8  -2  -3  -10.02    8.58
  -8  -2   3    9.02    4.36
  -8   2   3    1.83    4.58
  -8   2   3    5.85    3.56
   8  -2  -2   11.66    6.94
  -8  -2   2    5.20    2.35
  -8   2   2   14.75    9.50
  -8   2   2   10.88    4.79
  -8  -2   1    0.99    5.85
   8  -2  -1   -4.44    8.96
  -8  -2   1    2.81    1.59
  -8   2   1   -7.83    8.71
  -8   2   1    1.36    1.29
   8  -2   0  225.56   37.27
  -8   2   0  313.67   38.83
  -8  -2   0  256.04   20.84
  -8   2   0  292.17   22.66
  -8  -2   0  274.28   29.50
  -8   2  -1  310.64   39.39
  -8  -2  -1  361.88   24.32
  -8   2  -1  348.63   25.55
  -8  -2  -1  368.62   34.16
  -8  -2  -2   34.58   10.70
  -8  -2  -2   30.66    7.00
  -8   2  -2   34.80   11.59
  -8   2  -2   27.13    6.53
  -8  -2  -3   13.78    4.80
  -8   2  -3   12.90    9.18
  -8   2  -3   14.76    4.93
  -8  -2  -3    3.79    3.40
  -8   2  -4    8.25    9.82
  -8  -2  -4    2.22    2.28
  -8   2  -4    3.44    3.92
  -8  -2  -4   -0.54    3.81
  -8  -2  -5   78.92   11.03
  -8   2  -5   79.14   12.39
  -8   2  -5  101.92   25.86
  -8  -2  -5   86.85   17.85
  -8  -2  -6   19.35    5.90
  -8   2  -6   17.78   12.69
  -8   2  -6   22.44    6.97
  -8  -2  -6   35.98   10.91
  -8  -2  -7   14.05    5.46
  -8   2  -7   10.86   10.05
  -8   2  -7   13.04    6.24
  -8  -2  -7   25.05    9.83
  -8   2  -8   21.95   14.95
  -8   2  -8   33.59    8.82
  -8  -2  -8   43.77   13.14
  -8  -2  -8   27.70    6.32
  -8   2  -9    9.82    9.09
  -8   2  -9    8.02    5.07
  -8  -2  -9   27.55   10.73
  -8  -2  -9   18.46    6.25
  -8  -2 -10   48.52    9.38
  -8   2 -10   43.12   18.91
  -8   2 -10   43.56   11.63
  -8  -2 -10   47.40   12.80
  -8   2 -11   15.22   17.38
  -8   2 -11   19.36    8.95
  -8  -2 -11   -7.49    5.82
  -8   2 -12  136.79   34.89
  -8   2 -12  133.77   21.69
  -8  -2 -12  134.00   22.12
  -8   2 -13   22.56   14.28
  -8   2 -13   12.11    6.72
  -8  -2 -13   25.17    9.73
  -8  -2 -14    4.16   10.52
  -8   2 -14   -5.23    7.85
  -8  -2 -14   -1.85    6.25
  -8  -2 -15   19.91    9.45
  -8   2 -15   -3.92    5.53
  -8  -2 -15   10.67    5.11
   8  -2  16   41.68   11.70
  -8  -2 -16   42.45   13.65
  -8   2 -16   60.22   17.12
  -8  -2 -16   48.35   14.73
   8  -2  17   13.62    6.47
  -8  -2 -17   -0.56    2.77
  -8   2 -17    9.89    8.94
  -8  -2 -17   -1.53    5.01
  -8  -2 -18    9.12    7.36
   8  -2  18   16.69    7.09
  -8   2 -18   -6.59    8.87
  -8  -2 -18    0.20    2.43
   8  -2  19   18.81    9.47
  -8  -2 -19    7.86    6.10
  -8   2 -19    4.46    5.30
  -8  -2 -19    4.45    5.07
  -8  -2 -20    6.51    4.96
  -8   2 -20   -8.18    7.18
   8  -2  20   -0.21    2.83
  -8  -2 -20    7.98    6.69
  -8  -2 -21   -4.81    4.11
   8  -2  21    0.46    3.54
  -8   2 -21   12.05    9.90
  -8  -2 -21   20.19   11.08
   8   3 -22    1.26    5.11
   8  -3 -22   -7.85    9.42
  -8  -3  22   19.56   10.94
  -8   3  22   12.46    6.29
  -8  -3  21   11.73    8.30
   8   3 -21    9.94    9.06
   8  -3 -21    5.73    8.41
  -8   3  21    9.41    7.11
  -8  -3  20   10.57    8.38
   8   3 -20   -6.13    6.69
   8  -3 -20   -3.91    5.93
  -8   3  20    7.16    7.41
   8   3 -19   10.19    8.34
   8  -3 -19   22.01   10.04
  -8   3  19   -5.38    4.55
  -8  -3  19   11.35    8.88
   8   3 -18    0.59    4.56
   8  -3 -18    6.50    7.42
  -8   3  18   19.86    9.22
  -8  -3  18   21.26    9.46
   8   3 -17   17.75   12.04
   8  -3 -17   13.15    9.01
  -8   3  17   11.60    6.83
  -8  -3  17    6.95    5.62
   8   3 -16   30.30   14.49
   8  -3 -16   38.80   12.57
  -8   3  16   36.83   11.17
  -8  -3  16   30.85   11.15
   8   3 -15    1.73    6.57
  -8   3  15    2.08    4.14
   8  -3 -15    3.32    6.64
  -8  -3  15   -5.10    5.64
  -8   3  14   37.14   12.89
   8  -3 -14   52.00   14.91
  -8  -3  14   48.46   18.37
  -8  -3  14   24.93    9.73
   8   3 -14   11.45    8.05
   8   3 -13   11.21    9.71
  -8   3  13   52.35   12.42
   8  -3 -13   19.09    8.77
  -8  -3  13   16.53   11.92
  -8  -3  13   26.52   10.36
   8   3 -12   18.53   14.73
   8  -3 -12    3.37    6.48
  -8  -3  12    0.58    8.80
  -8  -3  12    2.07    3.86
  -8   3  12    4.22    2.91
   8  -3 -11   90.31   18.27
  -8   3  11  103.63   19.24
  -8  -3  11   93.59   16.67
  -8  -3  11  151.73   28.38
  -8   3  10   12.84    5.58
   8  -3 -10   24.55   10.29
  -8  -3  10   29.37   12.76
  -8  -3  10   14.71    5.66
   8  -3  -9  111.08   19.50
  -8   3   9  120.37   21.58
  -8  -3   9  124.99   18.89
  -8  -3   9  134.20   27.34
   8  -3  -8   27.91   11.78
  -8  -3   8   42.95   16.19
  -8  -3   8   40.02   11.57
  -8   3   8   12.24    9.35
   8  -3  -7   14.67    6.96
  -8  -3   7   10.44    3.46
  -8  -3   7   20.54    5.87
  -8   3   7   10.91    8.20
  -8   3   6   14.46    4.73
   8  -3  -6   22.65    9.82
  -8  -3   6   16.00   10.89
  -8  -3   6   17.82    7.40
  -8   3   6   28.94   13.99
   8  -3  -5  138.24   21.21
  -8   3   5  156.07   27.03
  -8   3   5  130.05   12.03
  -8  -3   5  117.99   16.08
  -8  -3   5  147.93   24.02
  -8   3   4   21.30    5.23
  -8  -3   4   24.17    8.96
   8  -3  -4   15.03    7.37
  -8  -3   4   26.36    7.52
  -8   3   4   43.71   15.60
  -8  -3   3   10.65    6.00
   8  -3  -3   19.42    8.50
  -8  -3   3   10.23    4.38
  -8   3   3    2.05    4.58
  -8   3   3   10.37    3.88
  -8  -3   2    0.29    5.72
   8  -3  -2   10.73    5.84
  -8  -3   2   -0.58    3.11
  -8   3   2   -3.15    5.16
  -8   3   2    0.01    1.03
  -8  -3   1   20.09    8.15
   8  -3  -1   10.35    5.73
  -8  -3   1    7.59    1.70
  -8   3   1    1.75    5.05
  -8   3   1   10.17    3.74
   8  -3   0    1.03    3.30
  -8  -3   0   12.43    4.64
  -8   3   0   -1.28    4.97
  -8   3   0    7.98    3.70
  -8  -3  -1    5.78    5.68
   8  -3   1   12.17    5.43
  -8  -3  -1   12.94    4.73
  -8   3  -1    5.57    2.50
  -8  -3  -2   55.76   14.60
  -8   3  -2   54.62    9.92
  -8   3  -2   46.63   18.07
  -8  -3  -2   49.40    8.36
   8  -3   2   55.18   14.39
  -8  -3  -3    6.81    5.03
   8  -3   3   13.18    8.21
  -8  -3  -3    2.99    2.91
  -8   3  -3    6.51   14.95
  -8   3  -3    1.70    2.49
   8  -3   4  158.81   23.53
  -8   3  -4  157.30   34.41
  -8   3  -4  157.42   17.24
  -8  -3  -4  166.35   13.46
  -8  -3  -4  160.44   25.57
  -8  -3  -5   -0.92    2.90
   8  -3   5    1.96    3.78
  -8  -3  -5    2.85    2.14
  -8   3  -5   10.55    9.50
  -8   3  -5    1.45    3.57
   8  -3   6   47.54   13.99
  -8   3  -6   58.08   24.02
  -8  -3  -6   50.52    6.84
  -8   3  -6   44.14   10.24
  -8  -3  -6   77.74   16.76
   8  -3   7    7.29    8.35
  -8   3  -7   10.77    4.86
  -8  -3  -7   15.24    9.63
  -8   3  -8   34.41   17.45
  -8   3  -8   38.98   10.78
  -8  -3  -8   55.65   14.69
  -8   3  -9   15.02   14.09
  -8   3  -9   25.68    9.13
  -8  -3  -9   38.19   13.71
  -8   3 -10   40.67   20.88
  -8   3 -10   36.95   12.11
  -8  -3 -10   38.08   13.67
  -8   3 -11   16.24   17.46
  -8   3 -11   26.29   11.08
  -8  -3 -11   29.60   11.81
  -8   3 -12   -7.61   13.15
  -8   3 -12    7.19    3.55
  -8  -3 -12    5.84    8.40
  -8  -3 -13   16.16    8.98
  -8   3 -13   15.17   10.23
  -8  -3 -13   -0.96    3.56
  -8  -3 -14    5.81    5.12
  -8   3 -14    4.74    7.65
  -8  -3 -14    0.47    5.62
  -8  -3 -15    4.87    3.93
  -8   3 -15    1.28    2.79
   8  -3  15    6.54    6.00
  -8  -3 -15    1.67    3.34
  -8  -3 -16   23.95    9.36
  -8   3 -16   21.34   10.15
   8  -3  16   23.13    9.00
  -8  -3 -16   29.08   10.12
  -8  -3 -17  109.75   23.87
   8  -3  17  114.74   21.66
  -8   3 -17  164.52   30.71
  -8  -3 -17  122.36   23.47
  -8  -3 -18   -3.27    5.29
  -8   3 -18    0.33    7.14
   8  -3  18   12.57    9.12
  -8  -3 -18   12.31    8.23
  -8  -3 -19   -4.66    3.92
   8  -3  19   10.04    7.70
  -8   3 -19   12.06    9.20
  -8  -3 -19    9.50    7.39
   8  -3  20    6.89    8.15
  -8  -3 -20    2.97    4.23
  -8   3 -20  -10.34    8.93
   8   4 -20   10.85    8.16
  -8  -4  20    4.33    8.05
   8  -4 -20   12.20    7.72
  -8   4  20   -3.48    4.93
   8   4 -19   11.10   12.03
  -8  -4  19   -7.59   10.73
   8  -4 -19   -4.40    3.85
  -8   4  19    3.53    3.84
   8   4 -18   17.87   10.53
  -8  -4  18   27.52   13.52
   8  -4 -18   61.99   17.24
  -8   4  18   57.53   14.66
  -8  -4  17   78.00   19.67
  -8   4  17   66.68   15.90
   8  -4 -17   75.55   18.95
   8   4 -17   52.93   19.33
  -8  -4  16   -2.93    6.62
   8   4 -16   -2.52    6.94
  -8   4  16   17.73    9.34
   8  -4 -16    3.30    8.99
  -8  -4  15   24.28    9.65
  -8   4  15   23.86    8.80
   8   4 -15    4.65    9.04
   8  -4 -15   16.98    9.37
  -8  -4  14   77.89   16.78
   8  -4 -14  106.86   20.60
   8   4 -14   54.31   17.95
  -8   4  14  101.45   19.56
  -8  -4  14  117.49   26.99
   8  -4 -13   99.14   19.09
  -8  -4  13   80.93   23.65
  -8   4  13   81.70   18.13
  -8  -4  13   52.06   12.95
  -8   4  12   -1.80    6.43
   8  -4 -12    1.05    2.28
  -8  -4  12   -1.55    4.67
  -8  -4  12    4.46    5.32
   8  -4 -11   63.42   13.98
  -8  -4  11   65.80   20.99
  -8  -4  11   62.91   14.06
  -8   4  11   59.65   15.44
   8  -4 -10   34.10   11.24
  -8  -4  10   29.70   13.17
  -8  -4  10   22.99    7.98
  -8   4  10   14.98    8.03
   8  -4  -9   14.92    6.52
  -8  -4   9   43.94   16.90
  -8  -4   9   21.84    8.31
  -8   4   9   40.15   14.00
   8  -4  -8   37.73   12.10
  -8  -4   8   54.93   20.06
  -8   4   8   27.87   16.04
  -8  -4   8   42.32   11.69
   8  -4  -7   20.72    8.03
  -8  -4   7   33.02   14.37
  -8   4   7   20.34   11.57
  -8  -4   7   19.97    6.92
  -8  -4   6   30.24   12.70
   8  -4  -6   32.83    9.33
  -8   4   6   53.87   17.08
  -8  -4   6   18.61    5.85
  -8  -4   5   -3.07    8.80
   8  -4  -5   -1.95    2.96
  -8   4   5  -11.95   10.90
  -8  -4   5    1.89    4.36
  -8  -4   4   16.92   10.76
   8  -4  -4   12.38    6.25
  -8   4   4    3.01    3.63
  -8  -4   4    7.52    4.54
  -8  -4   3   48.66   10.51
   8  -4  -3   66.38   13.00
  -8   4   3   47.94   14.97
  -8  -4   3   72.56   18.52
  -8  -4   2    9.09    5.68
   8  -4  -2    6.50    5.66
  -8   4   2   -7.11    6.58
  -8  -4   2   -6.48    4.16
  -8   4   2   -2.61    2.10
  -8  -4   1   24.67    9.63
   8  -4  -1   23.38    7.19
  -8   4   1    9.08    7.99
  -8  -4   1   23.61    6.77
  -8   4   1   27.23    5.73
  -8  -4   0  134.86   14.76
   8  -4   0  153.52   16.85
  -8   4   0  138.86   32.52
  -8   4   0  135.88   13.96
  -8  -4   0  132.75   22.88
  -8  -4  -1  137.61   14.27
   8  -4   1  137.19   16.07
  -8   4  -1  116.91   34.57
  -8   4  -1  128.81   14.48
  -8  -4  -1  139.93   23.19
  -8  -4  -2  209.39   16.85
   8  -4   2  192.28   17.77
  -8   4  -2  168.61   38.79
  -8   4  -2  207.63   19.17
  -8  -4  -2  201.48   28.14
  -8  -4  -3   18.20    5.92
  -8  -4  -3   -2.93    6.06
   8  -4   3   11.21    3.81
  -8   4  -3   -1.36    9.07
  -8   4  -3    3.25    3.17
  -8   4  -4  148.12   17.81
  -8   4  -4  148.54   36.37
  -8  -4  -4  164.95   26.70
  -8  -4  -5   14.55    8.53
  -8   4  -5   49.18   26.02
  -8   4  -5   30.37    8.32
  -8   4  -6  163.03   20.90
  -8   4  -6  126.07   35.48
  -8  -4  -6  172.58   27.21
  -8   4  -7   75.54   15.14
  -8   4  -7   93.49   30.17
  -8  -4  -7   87.71   20.41
  -8  -4  -8   16.46    9.90
  -8   4  -8   10.22   11.51
  -8   4  -8   12.44    6.23
  -8  -4  -9   59.08   17.81
  -8   4  -9   35.12   21.57
  -8   4  -9   32.14   11.59
  -8   4 -10   -4.22   10.98
  -8   4 -10    3.18    6.83
  -8  -4 -10   -1.94    8.42
  -8   4 -11   13.04   12.82
  -8   4 -11   23.40    9.75
  -8  -4 -11    2.77    3.19
  -8   4 -12   -4.95   13.23
  -8   4 -12   14.20    9.61
  -8  -4 -12   -1.24    5.29
  -8   4 -13    5.94    4.46
  -8  -4 -13   -1.36    5.70
   8  -4  14   72.51   17.71
  -8  -4 -14   69.33   19.17
  -8   4 -14   54.33   18.07
  -8  -4 -14   68.85   19.49
  -8  -4 -15   12.07    7.92
   8  -4  15    0.20    5.05
  -8   4 -15   15.44   11.03
  -8  -4 -15    3.06    6.36
  -8  -4 -16    6.14    6.06
   8  -4  16    8.47    8.36
  -8   4 -16    1.45    3.63
  -8  -4 -16   10.61   11.96
   8  -4  17   14.35    9.00
  -8  -4 -17    5.07    6.69
  -8   4 -17   -1.63    5.67
  -8  -4 -17  -11.50    7.36
  -8  -4 -18   25.71   10.89
  -8   4 -18   24.53   12.32
   8  -4  18   41.19   15.80
  -8  -4 -18   21.08   11.58
   8   5 -18   -1.45    4.44
  -8   5  18    1.41    4.52
   8  -5 -18   -1.23    6.10
  -8  -5  18   15.70   11.37
   8   5 -17    6.22    9.02
  -8   5  17    2.68    7.83
  -8  -5  17    4.25    6.90
   8  -5 -17   -1.75    2.71
  -8   5  16    1.28    2.66
   8   5 -16    7.80    8.62
  -8  -5  16   -1.33    3.19
   8  -5 -16   -6.58    6.62
   8   5 -15    7.68    9.79
  -8   5  15    6.83    6.27
  -8  -5  15   19.58   10.48
   8  -5 -15    9.62    6.70
   8   5 -14   -7.64    9.69
  -8   5  14   26.20   12.83
  -8  -5  14   -1.86    5.86
   8  -5 -14    2.29    3.84
  -8  -5  14   17.05   11.99
  -8   5  13   -0.94    2.30
  -8  -5  13    8.62    8.84
   8  -5 -13   12.34    7.50
  -8  -5  13    6.54    7.51
  -8  -5  12   66.09   16.01
   8  -5 -12   61.05   15.87
  -8  -5  12   60.37   20.92
  -8   5  12   70.16   17.63
  -8  -5  11    8.59    7.85
   8  -5 -11   21.80    9.69
  -8  -5  11   13.97    7.92
  -8   5  11   -5.08    4.36
  -8  -5  10    6.56    6.38
   8  -5 -10    3.33    4.44
  -8  -5  10   -1.70    8.42
  -8   5  10    6.31    7.54
  -8  -5   9    8.93    5.94
   8  -5  -9   -3.42    3.88
  -8  -5   9   -5.42    6.29
  -8   5   9    9.18    9.63
  -8  -5   8    8.48    6.91
  -8  -5   8   16.82   13.07
   8  -5  -8    5.41    4.76
  -8   5   8    8.10    8.02
   8  -5  -7   71.31   14.32
  -8  -5   7   82.99   15.89
  -8  -5   7   34.75   15.83
  -8   5   7   59.24   17.23
  -8  -5   6    2.24    4.25
  -8  -5   6   -7.85    8.08
   8  -5  -6   14.02    6.63
  -8   5   6   20.38   14.84
   8  -5  -5   53.50   11.79
  -8  -5   5   53.35   11.53
  -8  -5   5   39.25   17.55
  -8   5   5   63.89   19.51
  -8  -5   4   -5.72    5.00
   8  -5  -4   -2.24    2.52
  -8   5   4   -5.18   11.60
  -8  -5   4    0.77    6.45
  -8  -5   3  -11.34    5.86
  -8  -5   3    2.31    3.36
   8  -5  -3   -4.35    3.69
  -8   5   3    3.90   13.77
  -8  -5   2   16.38    9.65
  -8  -5   2   21.19    7.22
   8  -5  -2   18.61    5.07
  -8   5   2   33.10   13.03
  -8  -5   1    2.67    5.85
  -8  -5   1    6.23    4.03
   8  -5  -1    3.24    2.63
  -8   5   1   -3.73   13.22
  -8  -5   0    1.86    2.75
  -8   5   0    9.76   11.74
  -8  -5   0   -4.40    7.54
  -8  -5  -1   -2.17    5.72
  -8   5  -1    7.64    7.20
  -8   5  -1    9.55    4.16
  -8  -5  -2   20.07   11.21
  -8   5  -2   18.62    7.04
  -8   5  -2   27.51    7.62
  -8  -5  -3    1.93    3.07
  -8   5  -3    1.04    2.01
  -8  -5  -4    7.05    6.96
  -8   5  -4   21.60   11.88
  -8   5  -4    7.79    4.74
  -8  -5  -5   11.54   10.21
  -8   5  -5   10.08   18.08
  -8   5  -5    5.83    4.14
  -8  -5  -6   14.63    8.92
  -8   5  -6    4.17    6.45
  -8   5  -6    2.02    3.98
  -8  -5  -7   -3.28    7.64
  -8   5  -7    9.67   14.92
  -8   5  -7   -1.04    4.84
  -8  -5  -8   14.06   10.65
  -8   5  -8   -1.81    2.85
  -8  -5  -9    9.61    6.14
  -8   5  -9   16.03   14.50
  -8   5  -9    9.45    5.02
  -8   5 -10   30.44   21.68
  -8   5 -10   47.17   14.97
  -8  -5 -10   47.78   16.76
  -8  -5 -11    2.70    3.78
  -8   5 -11   -0.86    5.34
  -8  -5 -12   30.61   13.72
  -8   5 -12   21.13   19.55
  -8   5 -12   33.57   13.77
  -8  -5 -13   12.08    8.88
  -8   5 -13   12.12    9.52
  -8  -5 -14   21.51    9.65
  -8  -5 -14   15.32    9.83
  -8   5 -14    8.72    5.94
  -8  -5 -15   -2.50    4.23
  -8   5 -15   16.36    9.94
   8  -5  15   -1.39    6.38
  -8  -5 -15    5.99    7.82
   8  -5  16   10.08    7.10
  -8  -5 -16   18.27   11.29
  -8   5 -16    8.58    9.28
  -8  -5 -16   11.74    7.39
   8   6 -15   -4.61    7.58
  -8   6  15    0.39    3.14
   8  -6 -15   -1.24    4.52
  -8  -6  15    1.81    4.36
  -8   6  14   14.21    8.00
   8   6 -14   22.54   16.29
   8  -6 -14   42.98   14.56
  -8  -6  14   52.66   15.64
  -8   6  13    1.01    4.17
   8  -6 -13    6.49    7.31
  -8  -6  13   -8.93   11.12
  -8  -6  13   -5.36    5.43
   8  -6 -12    2.62    4.30
  -8  -6  12    1.11    6.06
  -8  -6  12    0.65    3.22
  -8   6  12    0.43    6.05
   8  -6 -11   42.29   14.16
  -8  -6  11   45.04   19.35
  -8  -6  11   46.27   14.61
  -8   6  11   49.63   15.27
   8  -6 -10   14.48    8.86
  -8  -6  10   13.51   11.60
  -8  -6  10   -1.34    2.98
  -8   6  10    0.59    4.61
  -8  -6   9   21.27   14.50
   8  -6  -9   29.84   10.93
  -8  -6   9   11.05    7.26
  -8   6   9   13.58    8.67
  -8  -6   8   50.02   20.74
   8  -6  -8   38.56   12.39
  -8  -6   8   27.94   11.63
  -8   6   8   25.73   13.65
  -8  -6   7   46.56   18.68
   8  -6  -7   49.40   12.76
  -8  -6   7   49.68   12.74
  -8   6   7   77.39   22.34
  -8  -6   6   11.39   11.08
   8  -6  -6   22.30    8.67
  -8  -6   6   16.73    9.08
  -8   6   6   36.61   17.04
  -8  -6   5   -0.61    5.73
   8  -6  -5    3.09    3.45
  -8  -6   5    3.95    2.10
  -8   6   5   -5.16    7.99
  -8  -6   4   10.31   13.02
  -8  -6   4   10.05    5.96
  -8   6   4   -2.80    6.94
  -8  -6   3   -8.18    9.27
  -8  -6   3   11.60    4.97
  -8   6   3   11.58   13.99
  -8   6   2   92.17   28.93
  -8  -6   2  124.07   27.14
  -8  -6   1    8.74    6.87
  -8   6   1    4.82    5.70
  -8  -6   0    3.23    3.64
  -8   6   0   13.36    8.58
  -8  -6  -1   72.03   20.38
  -8   6  -1  119.37   36.78
  -8  -6  -2   39.09   14.60
  -8   6  -2   73.75   29.13
  -8  -6  -3   -1.26    4.93
  -8   6  -3    6.95   14.17
  -8  -6  -4    2.41    7.31
  -8   6  -4   -8.96   13.40
  -8   6  -5  149.95   21.65
  -8   6  -5   99.99   37.29
  -8  -6  -5  149.07   27.83
  -8  -6  -6   41.82   15.48
  -8   6  -6   78.27   16.83
  -8   6  -6   68.42   29.97
  -8  -6  -7   -1.20    4.00
  -8   6  -7   -0.38   11.72
  -8   6  -7    4.76    3.92
  -8  -6  -8   29.32   13.29
  -8   6  -8   12.45   24.64
  -8   6  -8   17.79    8.93
  -8  -6  -9   16.79   10.83
  -8   6  -9   19.53   27.38
  -8   6  -9   -7.05    7.67
  -8  -6 -10   18.54   11.82
  -8   6 -10    9.25   19.16
  -8   6 -10   20.17   10.94
  -8  -6 -11   -2.86    6.20
  -8   6 -11   -0.60    8.75
  -8  -6 -12    8.67    9.16
  -8   6 -12  -11.22   17.85
  -8   6 -12   11.00    8.39
  -8  -6 -13   19.90   12.41
  -8   6 -13   -2.45   13.86
  -8   6 -13    0.23    4.32
   8  -7 -11   19.06    9.80
  -8  -7  11   17.31   13.26
  -8  -7  11   17.21    9.38
  -8   7  11   43.01   16.49
   8  -7 -10    6.55    7.30
  -8  -7  10   -3.82   10.99
  -8  -7  10    0.12    4.01
  -8   7  10    8.07    8.23
  -8  -7   9    5.90    6.85
  -8  -7   9   29.98   11.15
  -8   7   9   38.16   16.50
  -8  -7   8   18.16   13.55
  -8  -7   8   16.41    7.45
  -8   7   8   20.64   11.46
  -8  -7   7   46.40   20.16
  -8  -7   7   37.19   12.61
  -8   7   7   19.06    9.55
  -8  -7   6   -3.06    7.18
  -8  -7   6   18.36    8.87
  -8   7   6   17.83   12.95
  -8  -7   5   14.68   10.02
  -8   7   5   -0.82    9.23
  -8  -7   4   76.35   24.00
  -8   7   4   98.60   29.31
  -8  -7   3   -1.51    6.66
  -8   7   3   -5.05   10.91
  -8  -7   2   14.97   11.06
  -8   7   2   10.02    9.31
  -8  -7   1    5.74    9.45
  -8   7   1   31.26   19.11
  -8  -7   0   -7.17    5.21
  -8   7   0    2.24   10.16
  -8  -7  -1   -7.26    5.41
  -8   7  -1   -0.87   16.44
  -8  -7  -2    5.71    7.83
  -8   7  -2    7.94    7.56
  -8  -7  -3   -6.80    9.45
  -8   7  -3    4.81   12.23
  -8  -7  -4    2.13    3.01
  -8   7  -4   21.18   13.52
  -8  -7  -5    8.92   10.91
  -8   7  -5   12.37   20.31
  -8  -7  -6   -4.39    8.29
  -8   7  -6    0.81   15.64
  -8  -7  -7  -10.16   10.01
  -8   7  -7   24.63   22.64
  -8  -7  -8   13.05   10.91
  -8   7  -8    5.73   10.57
  -8  -7  -9   -8.84    8.83
  -8   7  -9    1.00   12.87
   9   0 -23    1.98    5.75
  -9   0  23    2.95    5.50
   9   0 -22   37.87   14.94
  -9   0  22   13.74    8.76
   9   0 -21   15.65   13.39
  -9   0  21   10.14   10.09
   9   0 -20    2.93    7.11
  -9   0  20    6.07    4.50
   9   0 -19   19.51   14.08
  -9   0  19   18.18   12.46
  -9   0  18   17.13    7.71
   9   0 -18   29.43   13.26
   9   0 -17   13.48   10.91
  -9   0  17   11.32    7.85
   9   0 -16   40.57   20.16
  -9   0  16   23.86    8.24
   9   0 -15   16.37   16.19
  -9   0  15   33.39   11.81
   9   0 -14   50.59   20.41
  -9   0  14   20.13    7.61
   9   0 -13   20.05   16.30
  -9   0  13   -3.09    4.62
  -9   0  13    8.71    7.67
   9   0 -12   50.56   23.82
  -9   0  12   34.79   11.06
  -9   0  12   43.43   11.13
   9   0 -11   -7.10   12.98
  -9   0  11    5.53    4.68
  -9   0  11   -6.11    3.38
  -9   0  10   30.43   11.25
  -9   0  10   21.38    8.29
   9   0  -9   -6.20   14.50
  -9   0   9   -2.88    4.83
  -9   0   9   -3.45    2.87
   9   0  -8   -0.95   15.55
  -9   0   8    4.91    4.53
  -9   0   8   19.40    7.61
   9   0  -7  -10.70   14.03
  -9   0   7    4.20    4.17
  -9   0   7   -5.76    4.49
  -9   0   6  134.45   19.50
  -9   0   6  123.33   19.01
  -9   0   5   -2.81    2.00
  -9   0   5   -1.02    2.28
  -9   0   4   13.61    5.83
  -9   0   4   26.04    8.46
  -9   0   3    5.79    5.45
  -9   0   3    3.88    3.56
  -9   0   2   44.82   11.62
  -9   0   2   53.02   13.17
  -9   0   1   -2.89    3.18
  -9   0   1   10.25    6.11
  -9   0   0  153.43   22.78
  -9   0   0  175.85   22.62
  -9   0  -1   -2.52    3.45
  -9   0  -1    2.37    3.91
  -9   0  -2   96.86   18.20
  -9   0  -2  118.69   19.11
  -9   0  -3   -1.39    7.06
  -9   0  -3   15.67    7.28
  -9   0  -4   37.67   13.06
  -9   0  -4   25.07    9.82
  -9   0  -5    1.20    3.18
  -9   0  -5   -1.49    3.71
  -9   0  -6    1.86    4.94
  -9   0  -6    3.04    2.88
  -9   0  -7    6.49   10.98
  -9   0  -7   -2.80    2.68
  -9   0  -8  138.70   21.34
  -9   0  -8    9.78   10.92
  -9   0  -9   -6.45    7.05
  -9   0  -9   -1.94    4.71
  -9   0 -10    0.13    3.25
  -9   0 -10   12.62    7.92
  -9   0 -11   -1.23    4.99
  -9   0 -11   -4.49    5.04
  -9   0 -12  124.50   27.56
  -9   0 -12  183.56   24.12
  -9   0 -13   -5.09    6.91
  -9   0 -13    6.41    6.81
  -9   0 -14  133.74   30.13
  -9   0 -14  175.64   24.99
  -9   0 -15   -9.37    7.84
  -9   0 -15  -11.35    8.20
  -9   0 -16    9.61   10.44
  -9   0 -16    2.34    3.94
  -9   0 -17   12.72    7.60
  -9   0 -18  120.01   23.41
  -9   0 -19    5.67    7.96
  -9   0 -20   -1.43    3.66
   9   1 -22   16.16   11.48
   9  -1 -22    6.67   10.47
  -9   1  22  -16.06   10.24
  -9  -1  22  -10.51    9.80
   9   1 -21   13.34   10.35
   9  -1 -21   25.06   13.54
  -9   1  21   17.51    9.37
  -9  -1  21   13.10    5.98
   9   1 -20    1.62    8.11
   9  -1 -20    9.77   10.37
  -9   1  20    8.09    6.71
  -9  -1  20   -5.64    8.28
   9   1 -19    6.01    6.84
   9  -1 -19   -2.81    5.71
  -9   1  19    1.47    5.16
  -9  -1  19   -0.48    4.76
   9   1 -18    2.27    7.83
   9  -1 -18    3.83    5.57
  -9   1  18    0.10    3.96
  -9  -1  18    7.78    7.50
   9   1 -17    1.24    5.70
   9  -1 -17    8.43   11.91
  -9   1  17   23.72   10.31
  -9  -1  17   23.56   10.50
   9   1 -16   -9.69    9.32
   9  -1 -16    7.89    8.01
  -9   1  16    0.97    2.18
  -9  -1  16   -3.56    7.88
   9  -1 -15    1.10    6.06
  -9   1  15    1.18    3.62
  -9  -1  15   -2.06    4.62
   9  -1 -14  -14.43   11.45
   9   1 -14  -15.42   11.48
  -9   1  14    5.69    5.02
  -9  -1  14    7.24    4.44
  -9  -1  14    2.04    4.35
   9   1 -13    2.02   10.09
   9  -1 -13    2.88    6.75
  -9   1  13   -1.59    3.96
  -9  -1  13    3.92    7.38
  -9  -1  13    4.14    6.47
   9  -1 -12  161.36   34.22
   9   1 -12   97.28   29.80
  -9   1  12   98.88   17.37
  -9  -1  12  112.15   18.00
  -9  -1  12  115.90   22.04
  -9   1  12  124.93   19.34
   9   1 -11   22.96   15.79
  -9   1  11   31.48   11.27
  -9  -1  11   27.75   12.09
  -9   1  11   40.37   11.15
   9  -1 -11   38.51   15.62
  -9  -1  11   30.29    8.40
   9   1 -10   17.55    7.54
   9  -1 -10    3.93   10.16
  -9   1  10   13.95    6.06
  -9  -1  10    0.08    2.43
  -9   1  10    1.81    4.06
  -9  -1  10    3.66    3.09
   9   1  -9   52.70   21.95
   9  -1  -9   73.77   23.42
  -9   1   9   42.28   11.52
  -9  -1   9   49.04   13.83
  -9  -1   9   63.36   13.63
  -9   1   9   61.14   13.39
  -9   1   8   20.99    6.96
   9  -1  -8   44.23   19.17
  -9   1   8   22.62    6.88
  -9  -1   8   20.11    8.43
  -9  -1   8   40.23    9.93
  -9   1   7   -0.47    4.11
   9  -1  -7   -4.01    7.27
  -9   1   7    3.12    2.93
  -9  -1   7   -9.11    6.55
  -9  -1   7    1.86    1.89
  -9   1   6   20.09    7.60
   9  -1  -6   16.74   13.40
  -9   1   6   23.04    7.83
  -9  -1   6   24.01    9.58
  -9  -1   6   17.56    6.61
  -9  -1   5   12.30    7.14
  -9  -1   5   22.56    7.18
  -9   1   5   22.75    8.05
  -9   1   5    6.03    4.07
  -9   1   4    3.50    2.33
   9  -1  -4   -2.00    6.63
  -9  -1   4    4.54    2.35
  -9  -1   4   -0.33    1.98
  -9   1   4    5.85    6.86
  -9  -1   3   59.35   13.18
  -9  -1   3   48.41   11.03
  -9   1   3   53.16   11.62
  -9   1   3   65.65   15.73
  -9   1   2    6.38    4.41
  -9  -1   2   13.22    7.24
  -9  -1   2   12.29    6.79
  -9   1   2   10.18    8.69
  -9  -1   1   38.03   10.53
  -9  -1   1   13.27    5.02
  -9   1   1   39.30   12.70
  -9   1   1   16.31    6.23
  -9   1   0  254.44   32.21
  -9  -1   0  268.78   25.21
  -9   1   0  278.83   26.79
  -9  -1   0  270.46   29.03
  -9  -1  -1   13.00    5.37
  -9   1  -1   -0.06    3.98
  -9   1  -1    9.92    7.60
  -9   1  -2   37.68   11.83
  -9   1  -2   22.37    7.79
  -9  -1  -2   10.81    6.47
  -9  -1  -2   36.63    9.63
  -9   1  -3   -3.19    7.41
  -9   1  -3    7.23    3.94
  -9  -1  -3   -2.72    3.85
  -9  -1  -3    5.46    5.77
  -9   1  -4  121.53   23.78
  -9  -1  -4  134.55   19.34
  -9   1  -4  115.63   16.96
  -9  -1  -4  166.51   23.94
  -9   1  -5   56.69   19.26
  -9   1  -5   43.47   10.18
  -9  -1  -5   45.13   11.46
  -9  -1  -5   41.67   11.83
  -9  -1  -6   57.30   12.61
  -9   1  -6   74.04   13.09
  -9  -1  -6   73.40   16.54
  -9   1  -6   52.05   17.18
  -9   1  -7  208.38   34.59
  -9  -1  -7  214.81   25.39
  -9   1  -7  196.50   22.21
  -9  -1  -7  271.14   29.73
  -9   1  -8  247.87   39.06
  -9  -1  -8  261.68   28.15
  -9   1  -8  254.04   25.62
  -9  -1  -8  288.99   30.47
  -9   1  -9   -4.89    4.30
  -9  -1  -9    3.97    4.25
  -9   1  -9    9.26    5.55
  -9  -1  -9   -1.11    3.41
  -9   1 -10  125.41   29.90
  -9  -1 -10  134.21   20.70
  -9   1 -10  148.00   20.11
  -9  -1 -10  170.99   22.83
  -9  -1 -11   69.40   15.28
  -9  -1 -11   67.71   15.07
  -9   1 -11   78.40   26.34
  -9   1 -11   62.16   12.84
  -9   1 -12    6.66    8.26
  -9  -1 -12   13.61    7.68
  -9   1 -12    9.57    6.01
  -9  -1 -12   15.08    7.47
  -9   1 -13   10.40   11.84
  -9   1 -13   17.82    7.37
  -9  -1 -13   17.69    7.61
  -9   1 -14   24.60   19.08
  -9   1 -14   34.22   11.87
  -9  -1 -14   11.32    6.63
  -9   1 -15   -4.92   11.73
  -9   1 -15   -4.72    5.94
  -9  -1 -15   -2.26    6.12
  -9   1 -16   -2.77    6.19
  -9   1 -16    3.84    8.24
  -9  -1 -16   17.48    8.73
  -9   1 -17    6.87   10.19
  -9   1 -17   10.88    3.57
  -9  -1 -17   12.03    9.15
  -9   1 -18   -7.66   10.24
  -9   1 -18    0.73    4.34
  -9  -1 -18    7.05    7.26
  -9   1 -19   16.37    9.73
  -9  -1 -19   17.90    9.35
  -9   1 -20   25.87   12.59
  -9  -1 -20   22.19   10.75
   9   2 -22    5.41    5.60
   9  -2 -22   -9.81   10.11
  -9   2  22    3.78    6.31
   9   2 -21   64.42   20.21
   9  -2 -21   56.46   18.88
  -9   2  21   53.95   15.82
  -9  -2  21   44.01   15.63
   9   2 -20   15.67    8.91
   9  -2 -20   30.87   13.38
  -9   2  20   37.79   10.79
  -9  -2  20   30.16   13.06
   9   2 -19    0.59    6.54
   9  -2 -19    4.86    7.12
  -9   2  19    8.58    8.11
  -9  -2  19   -5.82    7.20
   9   2 -18    7.22    5.50
   9  -2 -18    6.67    7.47
  -9   2  18    0.48    4.48
  -9  -2  18   -3.40    7.51
   9   2 -17   11.34   11.54
   9  -2 -17   31.00   12.25
  -9   2  17   22.93    8.54
  -9  -2  17   25.72    9.83
   9   2 -16    3.99    3.76
   9  -2 -16    4.33    9.39
  -9   2  16    3.51    5.57
  -9  -2  16   -8.78    7.46
   9   2 -15   -2.00    4.54
   9  -2 -15    0.04    4.11
  -9   2  15   11.26    5.81
  -9  -2  15    9.42   11.46
  -9  -2  15    8.79    6.66
   9   2 -14   12.51   12.30
   9  -2 -14   11.91   12.04
  -9   2  14   10.13    7.74
  -9  -2  14   16.03    9.12
  -9  -2  14   31.47   11.26
   9   2 -13   41.44   16.61
   9  -2 -13   77.27   21.13
  -9   2  13   52.16   13.27
  -9  -2  13   69.57   19.11
  -9  -2  13   82.36   16.66
   9   2 -12   14.05   15.28
  -9   2  12   19.89    8.84
   9  -2 -12   26.64   10.07
  -9  -2  12   10.30    7.11
  -9  -2  12   18.41    7.01
   9   2 -11    4.13    5.74
  -9   2  11   -5.74    6.40
   9  -2 -11    0.59    5.22
  -9  -2  11   -1.23   10.43
  -9  -2  11    4.84    6.53
  -9   2  10    5.77    3.86
   9  -2 -10  -11.73   11.76
  -9  -2  10    6.65   10.08
  -9  -2  10   -0.02    4.69
  -9   2   9   14.35    8.28
   9  -2  -9    5.34    3.23
  -9  -2   9   10.03    4.82
  -9   2   9    6.89    4.99
  -9  -2   9   -5.15    4.72
  -9   2   8   46.09   13.50
   9  -2  -8   28.83   15.15
  -9   2   8   30.73    7.59
  -9  -2   8   30.48   12.12
  -9  -2   8   24.42    8.28
   9  -2  -7   29.98    9.65
  -9   2   7   36.67    8.09
  -9  -2   7   35.56   12.65
  -9  -2   7   42.14    9.69
  -9   2   7   49.27   15.21
   9  -2  -6  264.21   39.26
  -9   2   6  302.27   34.91
  -9  -2   6  313.43   27.47
  -9   2   6  259.61   21.70
  -9  -2   6  238.19   30.21
  -9   2   5   31.90    7.63
   9  -2  -5   50.91   18.60
  -9  -2   5   37.10   10.14
  -9  -2   5   31.73    8.14
  -9   2   5   21.73    6.15
  -9   2   4    4.46    2.97
   9  -2  -4    9.59    5.09
  -9  -2   4    2.07    3.26
  -9  -2   4    3.96    2.64
  -9   2   4    5.27    6.76
  -9   2   3   12.67    4.93
  -9  -2   3    5.19    6.15
   9  -2  -3    4.28    4.67
  -9  -2   3   15.83    5.89
  -9   2   3    7.35    4.95
  -9   2   2  156.29   27.29
  -9  -2   2  131.12   16.23
  -9   2   2  155.59   17.86
  -9  -2   2  136.72   21.82
   9  -2  -2  118.40   27.77
  -9  -2   1   18.71    8.94
   9  -2  -1   19.78   13.25
  -9  -2   1   25.76    7.25
  -9   2   1   23.36   10.68
  -9   2   1    9.00    4.17
  -9  -2   0   61.97   16.19
   9  -2   0   40.77   19.56
  -9  -2   0   27.45    6.75
  -9   2   0   38.65   12.78
  -9   2   0   26.27    7.39
  -9  -2  -1   45.69   12.80
  -9  -2  -1   66.86   11.56
  -9   2  -1   55.58   10.87
  -9   2  -1   62.90   19.43
  -9   2  -2  258.39   37.50
  -9  -2  -2  215.52   20.51
  -9   2  -2  207.73   21.50
  -9  -2  -2  235.74   32.17
  -9  -2  -3    5.50    6.67
  -9  -2  -3    9.40    4.08
  -9   2  -3   -5.67    3.67
  -9   2  -3    5.09    3.39
  -9  -2  -4    3.21    2.90
  -9   2  -4   -3.45    8.74
  -9   2  -4    2.34    3.52
  -9  -2  -4   -9.84    6.12
  -9  -2  -5   67.23   10.81
  -9   2  -5   63.41   12.30
  -9   2  -5   67.63   22.04
  -9  -2  -5   81.54   17.94
  -9  -2  -6   10.20    4.16
  -9   2  -6   11.49    4.51
  -9   2  -6    8.72    5.09
  -9  -2  -6    8.93    8.31
  -9  -2  -7   23.78    7.09
  -9   2  -7   38.96   18.71
  -9   2  -7   20.90    7.23
  -9  -2  -7   30.14   10.63
  -9  -2  -8   22.85    6.74
  -9   2  -8   15.31    6.45
  -9   2  -9  112.72   18.54
  -9  -2  -9  102.44   27.05
  -9   2 -10   47.55   20.60
  -9  -2 -10   74.98   17.39
  -9   2 -10   43.20   11.33
  -9   2 -11   33.31   20.73
  -9   2 -11   29.54    9.86
  -9  -2 -11    9.10    6.00
  -9   2 -12   26.57   19.64
  -9   2 -12   30.19   10.49
  -9  -2 -12   51.67   14.34
  -9   2 -13    8.54   10.21
  -9   2 -13    1.85    4.90
  -9  -2 -13   11.18    8.40
  -9   2 -14   30.97   20.49
  -9   2 -14   26.24   10.04
  -9  -2 -14   13.99    7.93
  -9   2 -15   64.47   25.43
  -9   2 -15   66.27   17.72
  -9  -2 -15   53.77   14.96
  -9   2 -16   13.58   11.20
  -9   2 -16    3.20    8.38
  -9  -2 -16    6.39    4.02
  -9   2 -17   11.60    7.89
  -9  -2 -17    9.03    6.06
  -9   2 -18   -3.88    6.02
  -9   2 -18    9.82    6.69
  -9  -2 -18    8.63    7.19
  -9   2 -19   27.64   24.81
  -9   2 -19    9.65    8.06
  -9  -2 -19   13.85    9.13
   9   3 -21   33.53   16.04
   9  -3 -21   27.06   15.89
  -9   3  21   34.79   13.27
  -9  -3  21   33.06   13.58
   9   3 -20    4.18    7.40
   9  -3 -20   -5.38    7.76
  -9   3  20    2.77    3.52
  -9  -3  20   -6.95    9.36
   9   3 -19   -5.59    7.96
   9  -3 -19   20.81   10.33
  -9   3  19    6.99    5.94
  -9  -3  19   10.46    7.88
   9   3 -18    8.64    8.00
   9  -3 -18    0.60    4.48
  -9   3  18   -4.41    5.56
  -9  -3  18    2.18    2.62
   9   3 -17   11.14    8.16
   9  -3 -17   -0.95    5.67
  -9   3  17   -2.66    5.94
  -9  -3  17    0.69    3.13
   9   3 -16    9.86    6.41
   9  -3 -16    8.02    7.71
  -9   3  16   10.07    5.26
  -9  -3  16    5.38    4.71
  -9   3  15   21.31    8.74
   9  -3 -15   18.55    8.36
  -9  -3  15    8.67    8.25
  -9  -3  15    8.36    6.31
   9   3 -15    8.75    3.91
   9   3 -14  -12.38   11.83
  -9   3  14   10.76    4.28
   9  -3 -14    8.31    6.76
  -9  -3  14   14.64   10.59
  -9  -3  14    6.86    6.80
   9   3 -13   -2.43    7.57
  -9   3  13   40.70   12.90
   9  -3 -13   21.30   10.68
  -9  -3  13    4.37    3.60
  -9  -3  13   33.70   11.29
   9   3 -12   20.64   11.23
   9  -3 -12   67.04   15.55
  -9  -3  12   86.12   20.98
  -9   3  12   79.53   17.19
  -9  -3  12   70.72   16.24
  -9   3  11    2.68    2.55
   9  -3 -11    1.18    3.50
  -9  -3  11    8.48    4.77
   9  -3 -10  110.64   21.27
  -9   3  10  167.00   26.08
  -9  -3  10  157.77   22.47
  -9  -3  10  174.92   30.33
   9  -3  -9   66.14   16.53
  -9  -3   9   76.48   21.15
  -9  -3   9   38.07   10.62
  -9   3   9   57.70   13.93
   9  -3  -8   28.13   11.81
  -9  -3   8   25.24   11.10
  -9  -3   8   22.17    7.71
  -9   3   8   32.32   10.79
   9  -3  -7  118.65   21.26
  -9   3   7  115.95   22.21
  -9  -3   7  119.99   17.52
  -9  -3   7  136.69   26.09
   9  -3  -6   38.81   13.29
  -9  -3   6   14.61    7.15
  -9  -3   6   34.32    9.93
  -9   3   6   25.05   10.00
  -9   3   5   19.44    5.42
   9  -3  -5    4.59    7.48
  -9  -3   5   27.32   12.54
  -9  -3   5   16.58    7.43
  -9   3   5   15.10    6.71
  -9  -3   4   32.53   10.90
   9  -3  -4   45.70   13.86
  -9   3   4   33.04    7.27
  -9  -3   4   46.48   10.49
  -9   3   4   36.00   15.13
   9  -3  -3   67.54   17.11
  -9  -3   3   53.08   14.40
  -9   3   3   85.82   11.81
  -9  -3   3   99.44   14.95
  -9   3   3   89.38   23.70
  -9   3   2  107.49   25.51
  -9   3   2  123.33   14.36
  -9  -3   2  128.41   16.11
  -9  -3   2  121.04   21.28
   9  -3  -2  136.04   23.24
   9  -3  -1  174.24   26.90
  -9   3   1  152.42   31.34
  -9   3   1  151.82   16.69
  -9  -3   1  177.73   18.89
  -9  -3   1  132.23   22.78
  -9  -3   0   60.85   15.61
   9  -3   0   61.64   16.58
  -9   3   0   94.34   28.79
  -9   3   0   70.98   11.57
  -9  -3   0   70.45   11.56
   9  -3   1  115.44   22.98
  -9   3  -1  116.28   15.03
  -9  -3  -1  118.81   14.41
  -9   3  -1   74.17   25.72
  -9  -3  -1  115.66   21.66
  -9  -3  -2   15.49   11.44
   9  -3   2   18.16   12.00
  -9  -3  -2   13.10    5.31
  -9   3  -2    2.45    7.49
  -9   3  -2   14.09    5.92
  -9  -3  -3   32.55   13.14
   9  -3   3   44.21   15.34
  -9  -3  -3   39.39    7.76
  -9   3  -3   23.41   14.75
  -9   3  -3   25.59    7.08
  -9  -3  -4   -6.07    9.01
   9  -3   4    2.99    7.72
  -9  -3  -4    1.03    1.93
  -9   3  -4    9.88   10.89
  -9   3  -4    2.28    3.85
   9  -3   5   60.48   18.65
  -9  -3  -5   68.95    9.58
  -9   3  -5   88.12   27.45
  -9  -3  -5   90.37   21.66
  -9   3  -5   43.42    9.75
  -9  -3  -6    4.68    5.46
   9  -3   6   13.61   10.77
  -9   3  -6   -9.96   13.71
  -9   3  -6   -1.65    1.83
  -9   3  -7  152.80   39.09
  -9   3  -7  187.12   21.59
  -9  -3  -7  241.59   33.85
  -9   3  -8    2.13   14.83
  -9   3  -8   24.56    7.74
  -9  -3  -8   36.85   11.97
  -9   3  -9    8.32   14.30
  -9   3  -9   22.54   10.20
  -9  -3  -9   25.66   13.13
  -9   3 -10   -2.93    5.52
  -9   3 -10    8.33    4.77
  -9  -3 -10   -1.84    5.55
  -9   3 -11    0.99   12.34
  -9   3 -11   12.27    8.42
  -9  -3 -11    7.67    5.72
  -9   3 -12   42.75   20.98
  -9   3 -12   59.77   15.02
  -9  -3 -12   39.92   14.04
  -9   3 -13   -4.91   11.56
  -9   3 -13   -2.10    4.68
  -9  -3 -13    0.21    5.44
  -9   3 -14   21.62   20.19
  -9   3 -14   17.30    8.80
  -9  -3 -14    1.39    5.44
  -9   3 -15    3.44   14.64
  -9   3 -15   16.49    9.57
  -9  -3 -15    8.26    7.35
  -9   3 -16   15.88   16.61
  -9   3 -16   -0.50    5.05
  -9  -3 -16   -0.84    3.85
  -9   3 -17    6.86    3.18
  -9  -3 -17   10.38    8.52
  -9   3 -18    4.53   13.19
  -9   3 -18    5.58    6.45
  -9  -3 -18   15.78    9.95
  -9  -4  19   -6.81    7.28
   9   4 -19    1.93    3.56
   9  -4 -19    1.93    4.75
  -9   4  19   13.10    8.86
  -9  -4  18   14.21    8.28
   9   4 -18   31.35   16.70
   9  -4 -18   30.95   14.92
  -9   4  18   27.20   11.66
  -9  -4  17    9.73    8.65
   9   4 -17    9.01    8.51
  -9   4  17    6.90    6.29
   9  -4 -17    4.69    6.51
  -9  -4  16   22.71   10.67
   9   4 -16   10.86    7.31
  -9   4  16   35.61   12.62
   9  -4 -16   33.49   11.93
   9   4 -15   -8.44    8.15
  -9   4  15    0.58    3.17
   9  -4 -15    3.26    7.15
  -9  -4  15   -3.16    7.64
  -9  -4  15    7.50    4.42
  -9   4  14   34.98   12.38
   9  -4 -14   69.09   18.10
  -9  -4  14   85.93   24.66
   9   4 -14   24.60   14.42
  -9  -4  14   53.90   14.46
   9   4 -13    9.65   10.86
  -9   4  13   50.03   14.36
   9  -4 -13   -0.86    4.60
  -9  -4  13   24.60   12.69
  -9  -4  13   34.04   12.27
  -9   4  12   -2.13    6.01
   9  -4 -12   -1.45    3.65
  -9  -4  12   10.47   11.04
  -9  -4  12   12.45    8.38
  -9   4  11   37.19   12.30
   9  -4 -11   27.42   10.07
  -9  -4  11   38.53   17.49
  -9  -4  11   44.94   11.44
   9  -4 -10   21.83    9.05
  -9  -4  10   34.33   15.16
  -9  -4  10   18.28    7.47
  -9   4  10   26.22   11.54
   9  -4  -9    3.29    3.80
  -9  -4   9   -5.94    9.64
  -9  -4   9   16.81    7.46
  -9   4   9   13.10    9.52
   9  -4  -8  230.57   28.09
  -9   4   8  216.60   33.53
  -9  -4   8  264.79   40.04
  -9  -4   8  264.43   28.42
   9  -4  -7  218.74   26.53
  -9   4   7  250.04   36.53
  -9  -4   7  172.68   30.79
  -9  -4   7  172.15   22.48
  -9  -4   6   44.42   18.15
   9  -4  -6   14.33    7.01
  -9  -4   6   23.75    8.96
  -9   4   6   30.69   15.50
   9  -4  -5   67.84   14.81
  -9  -4   5   52.72   18.26
  -9  -4   5   43.94   10.85
  -9   4   5   56.74   16.61
  -9  -4   4   43.20   14.68
   9  -4  -4   32.92    9.47
  -9   4   4   64.92   19.55
  -9  -4   4   51.47   10.78
   9  -4  -3   56.46   13.12
  -9  -4   3   50.74   15.76
  -9   4   3   45.07   15.45
  -9  -4   3   43.10   10.33
  -9  -4   2    3.03    6.65
   9  -4  -2    6.02    4.41
  -9   4   2   11.49    9.54
  -9  -4   2    5.62    4.34
  -9  -4   1   18.65    8.71
   9  -4  -1    7.40    5.36
  -9  -4   1    2.74    2.00
  -9   4   1   14.03    4.87
  -9  -4   0   17.88    8.60
   9  -4   0   11.21    5.90
  -9   4   0   31.29   14.88
  -9  -4   0   14.66    5.74
  -9   4   0   19.17    6.57
   9  -4   1   65.59   13.08
  -9  -4  -1   58.31   16.52
  -9   4  -1   61.46   11.03
  -9   4  -1   45.14   18.07
  -9  -4  -1   56.93   10.29
  -9  -4  -2    5.77    4.91
   9  -4   2   12.04    5.95
  -9   4  -2    8.25    9.11
  -9  -4  -2    7.15    3.53
  -9   4  -2   10.98    4.35
  -9  -4  -3   10.04    8.21
  -9   4  -3   -3.56    8.82
  -9   4  -3    8.89    5.05
  -9  -4  -4    0.13    5.58
  -9   4  -4  -12.56   10.58
  -9   4  -4   -0.32    2.60
  -9  -4  -5   30.05   13.30
  -9   4  -5   36.12    9.13
  -9  -4  -6   18.16    8.05
  -9   4  -6   33.63   16.41
  -9   4  -6   26.75    8.27
  -9  -4  -7   59.09   17.66
  -9   4  -7   35.93    9.69
  -9  -4  -8   42.70   15.93
  -9   4  -8   17.63   15.42
  -9   4  -8   15.17    7.05
  -9  -4  -9    9.59    5.58
  -9   4  -9    1.78    2.46
  -9  -4 -10   12.14   10.41
  -9   4 -10   -0.89   14.32
  -9   4 -10   13.20    6.49
  -9   4 -11  -13.54   18.23
  -9   4 -11   -5.72    7.52
  -9  -4 -11    0.87    5.26
  -9   4 -12   13.38   23.16
  -9   4 -12   -7.45    6.40
  -9  -4 -12   -7.82    7.32
  -9   4 -13   18.90   21.22
  -9   4 -13    4.23    3.84
  -9  -4 -13    4.15    4.77
  -9   4 -14   13.94   19.91
  -9   4 -14    5.06    7.01
  -9  -4 -14    2.33    4.99
  -9   4 -15   27.23   19.47
  -9   4 -15    6.75    7.41
  -9  -4 -15    9.44    8.50
  -9   4 -16   46.43   35.46
  -9   4 -16   21.69   12.88
  -9  -4 -16   12.29   12.70
  -9   4 -17    2.41   11.00
  -9   4 -17    5.15    6.70
  -9  -4 -17   -5.17    5.64
   9   5 -17    1.02    4.24
  -9   5  17   27.88   11.73
  -9  -5  17    5.40    6.20
   9  -5 -17   23.89   11.77
   9   5 -16   -1.80    5.67
  -9   5  16   -4.38    2.56
  -9  -5  16   -2.39    3.40
   9  -5 -16    7.29    7.86
   9   5 -15   13.62   13.02
  -9   5  15   29.99   11.95
  -9  -5  15   26.44   13.12
   9  -5 -15   10.09    7.00
  -9   5  14   20.68   10.31
  -9  -5  14   -4.86    7.43
   9  -5 -14    4.75    5.14
  -9  -5  14    7.13    8.83
   9   5 -14   15.27    9.73
  -9   5  13   19.71    9.38
  -9  -5  13   43.26   14.89
   9  -5 -13   46.80   14.02
  -9  -5  13   37.46   17.66
  -9   5  12   -7.57    8.15
  -9  -5  12   -6.07    4.18
   9  -5 -12   14.31    9.02
  -9  -5  12   24.35   17.20
   9  -5 -11    0.69    2.41
  -9   5  11   -1.72    5.49
  -9  -5  10    2.81    4.23
   9  -5 -10    1.24    2.71
  -9  -5  10   17.62   11.99
  -9   5  10   13.01    8.22
[truncated: 86,433 more chars]
